# Supplementary material for: A basic framework to explain splice-site choice in eukaryotes
Source: Nat Commun. 2025 Sep 29;16:8284. doi: 10.1038/s41467-025-63622-9 (PMC12480690; doi:10.1038/s41467-025-63622-9)
Supplement: Supplementary file 3 — Supplementary Data 1-15 [file 41467_2025_63622_MOESM3_ESM.zip]

Archive with 30 entries (30 files):
- Supplementary Data_1.xlsx
- __MACOSX/._Supplementary Data_1.xlsx
- Supplementary Data_2.xlsx
- __MACOSX/._Supplementary Data_2.xlsx
- Supplementary Data_3.xlsx
- __MACOSX/._Supplementary Data_3.xlsx
- Supplementary Data_4.xlsx
- __MACOSX/._Supplementary Data_4.xlsx
- Supplementary Data_5.xlsx
- __MACOSX/._Supplementary Data_5.xlsx
- Supplementary Data_6.xlsx
- __MACOSX/._Supplementary Data_6.xlsx
- Supplementary Data_7.xlsx
- __MACOSX/._Supplementary Data_7.xlsx
- Supplementary Data_8.xlsx
- __MACOSX/._Supplementary Data_8.xlsx
- Supplementary Data_9.xlsx
- __MACOSX/._Supplementary Data_9.xlsx
- Supplementary Data_10.xlsx
- __MACOSX/._Supplementary Data_10.xlsx
- Supplementary Data_11.xlsx
- __MACOSX/._Supplementary Data_11.xlsx
- Supplementary Data_12.xlsx
- __MACOSX/._Supplementary Data_12.xlsx
- Supplementary Data_13.xlsx
- __MACOSX/._Supplementary Data_13.xlsx
- Supplementary Data_14.xlsx
- __MACOSX/._Supplementary Data_14.xlsx
- Supplementary Data_15.xlsx
- __MACOSX/._Supplementary Data_15.xlsx
