# Supplementary material for: A basic framework to explain splice-site choice in eukaryotes
Source: Nat Commun. 2025 Sep 29;16:8284. doi: 10.1038/s41467-025-63622-9 (PMC12480690; doi:10.1038/s41467-025-63622-9)
Supplement: Supplementary file 3 — Supplementary Data 1-15 [file 41467_2025_63622_MOESM3_ESM.zip › Supplementary Data_1.xlsx]

## Sheet: Sheet1
Supplementary Data 1. SpliSER-GWAS results for all associations detected in Arabidopsis thaliana.
Species	GWAS_Set (Sex/Tissue/etc)	Chromosome	Analysis Batch (if batches)	Splice-site position	G_Position	Gene_ID	Gene_Name (FLM/SXL/DNMT etc)	Gene_Strand	Side	Donor or Acceptor	Donor/Acceptor Sequence Dimer	Partner Sites	Competitor Sites	Upstream 100 bp (in the direction of the Gene)	Downstream 100 bp (in the direction of the Gene)	Number of peaks	Peaktype 1Mb	Peak GQS Score	Top SNP Chromosome	Top SNP Position	Top SNP Gene (if it falls in a Genic Region)	Top SNP p-value	Top SNP distance to G (in the direction of the Gene)	Top SNP Reference Allele (Ref=what is it aligned with)	Top SNP Major Allele	Top SNP Minor Allele	Top SNP Major allele Count	Top SNP Minor allele Count	Top SNP Major Allele Phenotypic Value	Top SNP Minor Allele Phenotypic Value	Top SNP Heterozygous Phenotypic Value	Top SNP Major-Minor Difference (delta SSE)	Top SNP PVE (Percent of Variance Explained)	Closest SNP Position	Closest SNP Gene (if it falls in a Genic Region)	Closest SNP p-value	Closest SNP distance to G (in the direction of the Gene)	Closest SNP Reference Allele (Ref=what is it aligned with)	Closest SNP Major Allele	Closest SNP Minor Allele	Closest SNP Major allele Count	Closest SNP Minor allele Count	Closest SNP Major Allele Phenotypic Value	Closest SNP Minor Allele Phenotypic Value	Closest SNP Heterozygous Phenotypic Value	Closest SNP Major-Minor Difference (delta SSE)	Closest SNP PVE (Percent of Variance Explained)
Arabidopsis	1001bulk	1	A	8296	8297	AT1G01020	Arv1-like protein	Minus	left	Acceptor	AG	[8416, 8382]	[8325]	TTCCCTTTTTGGGTGTTTCCCTATTTCTTTCCAATTTTGGTTTTTGGTTCTTTAATTGTTTTCTTTGGCAGATTATTTTCATCGATTTAATCCTTCACAG	ACCAAAGGTATATAGACACGTCCTCTACAATGCAATTAATCCAGCAACTGTCAATATTCAGGTAAAAAACTATTTCAATTCAAGTTCTTGATTTCAAGCA	1	cis	NA	1	8329	AT1G01020	4.25E-41	-32	G	G	A	116	16	0.01	0.2	NA	0.19	0.7484	8329	AT1G01020	4.25E-41	-32	G	G	A	116	16	0.01	0.2	NA	0.19	0.7484
Arabidopsis	1001bulk	1	A	8325	8326	AT1G01020	Arv1-like protein	Minus	left	Acceptor	AG	[8416, 8412]	[8281, 8296]	GAACGCATGGTCTGTTTTAATCACTTTCTTTCCCTTTTTGGGTGTTTCCCTATTTCTTTCCAATTTTGGTTTTTGGTTCTTTAATTGTTTTCTTTGGCAG	ATTATTTTCATCGATTTAATCCTTCACAGACCAAAGGTATATAGACACGTCCTCTACAATGCAATTAATCCAGCAACTGTCAATATTCAGGTAAAAAACT	1	cis	NA	1	8329	AT1G01020	4.30E-23	-3	G	G	A	136	16	0.81	0.53	NA	-0.28	0.47727	8329	AT1G01020	4.30E-23	-3	G	G	A	136	16	0.81	0.53	NA	-0.28	0.47727
Arabidopsis	1001bulk	1	A	45559	45560	AT1G01080	RNA-binding (RRM/RBD/RNP motifs) family protein	Minus	left	Acceptor	AG	[45645, 45640]	[45549, 45553]	CATTCAATGGAACAGTTAAGTTCGTTATCCATAAAAAGAATCTTGCTTGAGGAAACTTCTTCTACTGCTCTCTGGCTTTATCACAATCTCTCTTTTGCAG	CAATATGAAGGTCGCAGAATCATCGTCAGAGAAGGTATCGAGAAGAGTGAGTCGTAAACCAACTGTTCTGCTTTTGCTGCAAAGACATCTCTTGGACACA	1	cis	NA	1	45075	Intergenic	2.15E-18	485	T	T	A	568	31	0.88	0.8	NA	-0.07	0.12008	45075	Intergenic	2.15E-18	485	T	T	A	568	31	0.88	0.8	NA	-0.07	0.12008
Arabidopsis	1001bulk	1	A	64900	64900	AT1G01140	CBL-interacting protein kinase 9	Minus	right	Donor	GT	[64807, 64819, 64784, 64794, 64840, 64827]	[]	AACGCGGTTTACTTCTCAACGATCTGCGAGTGAAATAATGTCGAAAATGGAAGAAACCGCAAAGCCATTAGGCTTTAATGTCCGTAAAGACAACTACAAG	GTCTGTTCTTCTTCTTCTTCTTCTTCTTGATTTTGTTTGTGTCAACTAATGTCTTTGTAGCTTCGTTAAACATTGTTTAAGTAAACTTCGCAGATAAAAA	1	cis	NA	1	52985	AT1G01110	2.05E-09	11915	T	T	C	553	58	0.98	0.99	NA	0.02	0.05715	65475	AT1G01140	4.19E-08	-575	A	A	G	572	39	0.98	0.99	NA	0.02	0.04805
Arabidopsis	1001bulk	1	A	73086	73086	AT1G01160	GRF1-interacting factor 2	Plus	right	Acceptor	AG	[72669, 72428]	[72815, 72914, 73031, 73038, 73104, 73107, 73134, 73286]	TTGTTGTTTTGTACTTTCTCTTGGCTTGATGTCTTCCATGGTAAGATGATAGGCTGCATCGTCATTTCCTTGTCATTCTCTTTCCTTTGCTTAAACGCAG	TACCTTGATGAGAACAAGAAGCTGATTATGGCCATCATGGAAAACCAGAATCTCGGTAAACTTGCTGAGTGCGCCCAGTAAGTCTCACCTTTTCTATCCA	1	cis	NA	1	73047	AT1G01160	5.36E-10	-39	G	G	T	353	216	0.86	0.91	NA	0.04	0.06555	73047	AT1G01160	5.36E-10	-39	G	G	T	353	216	0.86	0.91	NA	0.04	0.06555
Arabidopsis	1001bulk	1	A	74250	74251	AT1G01170	Protein of unknown function (DUF1138)	Minus	left	Acceptor	AG	[74337, 74660, 74430, 74409, 74420, 74365, 74333, 74397]	[74238, 74449, 74455, 74478]	AAGATCTTTGGAGGCAAGTTCTGCTCAAGATTTATCTAGTTTTGTGTGTGTTTTCAAGTTAGGGACGATCTTAATGGTTATCTTCTTGTGAAAATTTCAG	GGACTACTCCAGGAACTGTCTCTAACAAAGAATGGTGGGCAGCAACGGATGAGAAATTCCAAGCATGGCCAAGAACCGCTGGTCCTCCCGTTGTTATGAA	2	cis	NA	1	74333	AT1G01170	2.28E-115	-82	G	G	T	589	31	0.99	0.94	NA	-0.06	0.56925	74333	AT1G01170	2.28E-115	-82	G	G	T	589	31	0.99	0.94	NA	-0.06	0.56925
Arabidopsis	1001bulk	1	A	74250	74251	AT1G01170	Protein of unknown function (DUF1138)	Minus	left	Acceptor	AG	[74337, 74660, 74430, 74409, 74420, 74365, 74333, 74397]	[74238, 74449, 74455, 74478]	AAGATCTTTGGAGGCAAGTTCTGCTCAAGATTTATCTAGTTTTGTGTGTGTTTTCAAGTTAGGGACGATCTTAATGGTTATCTTCTTGTGAAAATTTCAG	GGACTACTCCAGGAACTGTCTCTAACAAAGAATGGTGGGCAGCAACGGATGAGAAATTCCAAGCATGGCCAAGAACCGCTGGTCCTCCCGTTGTTATGAA	2	trans	NA	1	14008214	Intergenic	8.10E-74	-13933963	C	C	T	578	42	0.99	0.95	NA	-0.04	0.41352	13686093	Intergenic	4.21E-48	-13611842	T	T	G	582	38	0.99	0.95	NA	-0.04	0.29033
Arabidopsis	1001bulk	1	A	89579	89580	AT1G01210	DNA-directed RNA polymerase, subunit M, archaeal	Plus	left	Donor	GT	[90161, 90165]	[89501, 89518, 89605, 89642, 89727]	CAAGATTTTATAGATGCTTGAAGTGCGAGTTCACTTGGCGTGAGGAATGAACTGACTGATGATCATCTTCTCCGTCTCTTTGCCTCTGCCAATTTTGAAA	GTTTCTACTTTTGCAACCTTCTTAGAGTTTGTTTTACCATTGCAAATTTAGCAGATCCTTTATGTACTCTGCTTCTTTCTGTCTCACAGCTCAATAGTTT	1	cis	NA	1	90249	Intergenic	1.15E-08	669	A	A	T	147	37	0.05	0	NA	-0.05	0.16276	90249	Intergenic	1.15E-08	669	A	A	T	147	37	0.05	0	NA	-0.05	0.16276
Arabidopsis	1001bulk	1	A	100220	100221	AT1G01240	NA	Plus	left	Donor	GT	[100656, 100592, 100692]	[100031, 100307]	CTGTTCTTCTAGTTTCTTCCATCAGACTGTTTTCTCATGGATCAGTGATGATTTTTGTTTCCTGGGTCAACTTCTGATTTTGGAATTTCTGAAAATTTTG	GTAAATTTACTCGATCCCATTGCGAAATCTTACGCATGATCTTTGTAGTTTGCTCTGCTCAAGACTTTCTTTTTTTTTGGTTCTGCAGTATGTCTTAATT	1	cis	NA	1	91020	Intergenic	4.87E-14	-9201	G	G	A	101	71	0.2	0.34	NA	0.14	0.28227	100144	AT1G01240	3.75E-11	-77	A	A	G	102	70	0.21	0.34	NA	0.13	0.22538
Arabidopsis	1001bulk	1	A	117878	117879	AT1G01300	Eukaryotic aspartyl protease family protein	Plus	left	Donor	GT	[117948, 117941, 118132]	[117872]	ACTTTCCGGCGAAATCGCGTTAAAGGCGTTGCTCTCGGATGTGGCCACGACAACGAAGGTCTCTTCGTCGGAGCCGCCGGTTTATTAGGACTCGGTAAAG	GTAAATTATCGTTCCCCGGTCAAACCGGTCACCGGTTTAATCAGAAATTCTCTTACTGTTTAGTCGACAGATCCGCTTCTTCGAAACCTTCCTCGGTCGT	1	cis	NA	1	117997	AT1G01300	1.29E-09	118	A	A	T	285	185	0.05	0.03	NA	-0.02	0.07556	117997	AT1G01300	1.29E-09	118	A	A	T	285	185	0.05	0.03	NA	-0.02	0.07556
Arabidopsis	1001bulk	1	A	117948	117948	AT1G01300	Eukaryotic aspartyl protease family protein	Plus	right	Acceptor	AG	[117878, 117872]	[]	GAGCCGCCGGTTTATTAGGACTCGGTAAAGGTAAATTATCGTTCCCCGGTCAAACCGGTCACCGGTTTAATCAGAAATTCTCTTACTGTTTAGTCGACAG	ATCCGCTTCTTCGAAACCTTCCTCGGTCGTCTTCGGAAACGCCGCCGTATCACGAATCGCGAGATTCACGCCACTTTTGTCAAACCCAAAACTCGACACT	1	cis	NA	1	117997	AT1G01300	4.21E-12	49	A	A	T	318	203	0.04	0.02	NA	-0.02	0.0883	117997	AT1G01300	4.21E-12	49	A	A	T	318	203	0.04	0.02	NA	-0.02	0.0883
Arabidopsis	1001bulk	1	A	127453	127454	AT1G01320	Tetratricopeptide repeat (TPR)-like superfamily protein	Minus	left	Acceptor	AG	[127531, 127650]	[127390, 127427, 127573]	AGCATTTTCGGAGCGCAATAAGGTATATTTCTCTATCTGAATGAGGATTTAGTGGATGTTTGAATTGGGTGCAGTTAATGAGTATTTCATTTATTTGCAG	TTTGGAAATCTTCCATATGGGTTTAGAGCTAACACATGGCTCATCCCGCCTACTGCGGCGCAGTCACCAGCAGCGTTTCCGCCTCTCCCTGTTGAGGATG	1	cis	NA	1	127529	AT1G01320	8.95E-63	-75	A	A	G	378	50	1	0.92	NA	-0.07	0.48052	127529	AT1G01320	8.95E-63	-75	A	A	G	378	50	1	0.92	NA	-0.07	0.48052
Arabidopsis	1001bulk	1	A	127531	127531	AT1G01320	Tetratricopeptide repeat (TPR)-like superfamily protein	Minus	right	Donor	GT	[127453, 127390, 127427]	[127650]	TTGTTACTGGATTTTGTGTTGAACGTGATTGTTAATCTTATTCTTTTATCATGCTTAGGCTTACAGTGATCTTCTGAAAGCATTTTCGGAGCGCAATAAG	GTATATTTCTCTATCTGAATGAGGATTTAGTGGATGTTTGAATTGGGTGCAGTTAATGAGTATTTCATTTATTTGCAGTTTGGAAATCTTCCATATGGGT	1	cis	NA	1	127529	AT1G01320	1.67E-45	2	A	A	G	379	51	1	0.93	NA	-0.07	0.3732	127529	AT1G01320	1.67E-45	2	A	A	G	379	51	1	0.93	NA	-0.07	0.3732
Arabidopsis	1001bulk	1	A	137758	137759	AT1G01350	Zinc finger (CCCH-type/C3HC4-type RING finger) family protein	Plus	left	Donor	GT	[137847, 137911]	[137738]	AAATGCATTGCCCTTTGCTTGCTTCATTTGCAGGGAGCCTTTTGTTGATCCAGTTGTCACCAAATGCAAGCATTACTTCTGTGAGCATTGTGCTTTAAAG	GTATGATCATCACAATTACGAGTCTGTTTTTTTTTTAGTTGTGAAGAAATGTGTGAAACTAGCGAGTTTTGTTTAATGTAATGATGCAGCATCACACGAA	1	cis	NA	1	137820	AT1G01350	1.70E-16	61	G	G	A	190	131	1	0.98	NA	-0.02	0.19108	137820	AT1G01350	1.70E-16	61	G	G	A	190	131	1	0.98	NA	-0.02	0.19108
Arabidopsis	1001bulk	1	A	137847	137847	AT1G01350	Zinc finger (CCCH-type/C3HC4-type RING finger) family protein	Plus	right	Acceptor	AG	[137758, 137738]	[137911]	GTGCTTTAAAGGTATGATCATCACAATTACGAGTCTGTTTTTTTTTTAGTTGTGAAGAAATGTGTGAAACTAGCGAGTTTTGTTTAATGTAATGATGCAG	CATCACACGAAGAACAAGAAGTGCTTTGTGTGTAACCAACCAACAATGGGGATTTTCAATGCAGCACATGAGATCAAGAAGAGAATGGCTGAAGAACGGA	1	cis	NA	1	135587	AT1G01340	3.91E-25	-2260	C	C	A	196	121	1	0.98	NA	-0.02	0.28766	137826	AT1G01350	6.12E-10	-21	T	T	G	182	135	0.99	1	NA	0.01	0.11396
Arabidopsis	1001bulk	1	A	197973	197973	AT1G01540	Protein kinase superfamily protein	Plus	right	Acceptor	AG	[197904, 197671, 197877]	[197774, 197983, 198017, 198022, 198266]	CCCGGTTGATTATAGTCGGCCTCAAGGAGAGGTATTTGATAAGCATATTCAATCCTCTCTATGTTTTTGTAAATGGTCTTACTATGTGTCGTGGCTGTAG	ACAAATCTAGTGGATTGGCTTAAATCAATGGTGGGAAACCGAAGATCAGAAGAAGTTGTTGATCCGAAAATACCCGAACCACCATCCTCAAAGGCTCTTA	1	cis	NA	1	197955	AT1G01540	8.39E-38	-18	C	C	T	514	82	0.94	0.99	NA	0.05	0.24231	197963	AT1G01540	6.85E-18	-10	C	C	T	401	195	0.96	0.93	NA	-0.03	0.11726
Arabidopsis	1001bulk	1	A	199959	199960	AT1G01550	Protein of unknown function (DUF793)	Plus	left	Donor	GT	[200510, 200096, 200524]	[199763, 200252]	CGACTCTTATTTCTTATCTTCTTTGCTCAGAAACTTCTCTCAGGCGAATTCAAGTTTCATAGTTTTGGTCTAGTTTTTGTCCACCGATCTATCTCTTTAG	GTGAGTTTTGTTTATTTTTTTCGGCTTTATAGTTTGTCTACGCTTCATGTTGTTGTTGTTATTATAATCTTGTGTTTGAATTGAGGTCTTTGATCTCGTT	2	cis	NA	1	200084	AT1G01550	4.42E-10	124	A	A	G	499	94	0.98	0.99	NA	0.01	0.06358	200084	AT1G01550	4.42E-10	124	A	A	G	499	94	0.98	0.99	NA	0.01	0.06358
Arabidopsis	1001bulk	1	A	199959	199960	AT1G01550	Protein of unknown function (DUF793)	Plus	left	Donor	GT	[200510, 200096, 200524]	[199763, 200252]	CGACTCTTATTTCTTATCTTCTTTGCTCAGAAACTTCTCTCAGGCGAATTCAAGTTTCATAGTTTTGGTCTAGTTTTTGTCCACCGATCTATCTCTTTAG	GTGAGTTTTGTTTATTTTTTTCGGCTTTATAGTTTGTCTACGCTTCATGTTGTTGTTGTTATTATAATCTTGTGTTTGAATTGAGGTCTTTGATCTCGTT	2	trans	NA	5	7928989	AT5G23510	5.10E-10	7729029	G	G	A	545	48	0.98	0.96	NA	-0.02	0.06314	7920422	AT5G23490	1.07E-09	7720462	T	T	C	547	46	0.98	0.96	NA	-0.02	0.06084
Arabidopsis	1001bulk	1	A	200510	200510	AT1G01550	Protein of unknown function (DUF793)	Plus	right	Acceptor	AG	[199959, 199763, 200252]	[199876, 199889, 199902, 200096, 200524]	CTAATATGGATCTAGAATATAATCAAAGTTATAATGTTTTTGTATTATGGTTTGTGACAATTGATGTGTTATCTTTCTTCTTCTTTCTTGTTTTTTTCAG	TTGAAACTTATCAGAATGGCTCGTCCACAAGACCCTCCACGTGGTTTCTTCCCTTTTGGAAACCCCTTCAAAAATCTATCTTCGAAGAACTCGGTACTCT	1	cis	NA	1	239337	Intergenic	2.69E-12	38827	C	C	T	564	30	0.98	0.95	NA	-0.03	0.0791	200582	AT1G01550	1.96E-08	72	A	A	G	530	64	0.98	0.99	NA	0.02	0.05174
Arabidopsis	1001bulk	1	A	235197	235197	AT1G01650	SIGNAL PEPTIDE PEPTIDASE-LIKE 4	Minus	right	Donor	GT	[234988, 234601, 235015]	[235077, 235187, 235191, 235307]	ATACTTGACTCTGGCTATTTGTCCCTTTTGCATAGCATTTGCTGTATTTTGGGCGGTTAAACGTCAATACTCTTATGCTTGGATAGGGCAAGATATACTT	GTAAGCGCGGGTTTCCATCTCTCTCTCTTAACTGACCTTTCTTGAATCCATGTCTTTCTACAAGTATACCTACTGTTAAATTTCCATACAAGGCTACCAT	1	cis	NA	1	236680	AT1G01650	1.74E-13	-1483	C	C	T	219	187	0.98	0.99	NA	0.02	0.12533	234710	AT1G01650	5.80E-13	487	G	G	T	270	136	0.98	0.99	NA	0.02	0.1202
Arabidopsis	1001bulk	1	A	263644	263644	AT1G01710	Acyl-CoA thioesterase family protein	Plus	right	Acceptor	AG	[263572]	[263444, 263619, 263689, 263856]	TTCAGCAGACATTGTTGCTATGTCCCAGGTATTTGCTGACTTTTGATATATATTCCAACGACAAGCGTGTCCAAGTTTCTTCCCTCACTTGTCATTGCAG	CTTACGTGTTTGGTGTTGCCGCGTGATCACTGTCATTTGCTTGAGACTAATTCCATCTGGCAATCGGATACGTCACTTGACAAATGCTCTTTAGTGGAAC	2	cis	NA	1	264419	AT1G01710	3.24E-20	775	A	A	G	356	24	0.96	0.91	NA	-0.06	0.20042	263657	AT1G01710	4.41E-20	13	G	G	T	355	25	0.96	0.91	NA	-0.06	0.19913
Arabidopsis	1001bulk	1	A	263644	263644	AT1G01710	Acyl-CoA thioesterase family protein	Plus	right	Acceptor	AG	[263572]	[263444, 263619, 263689, 263856]	TTCAGCAGACATTGTTGCTATGTCCCAGGTATTTGCTGACTTTTGATATATATTCCAACGACAAGCGTGTCCAAGTTTCTTCCCTCACTTGTCATTGCAG	CTTACGTGTTTGGTGTTGCCGCGTGATCACTGTCATTTGCTTGAGACTAATTCCATCTGGCAATCGGATACGTCACTTGACAAATGCTCTTTAGTGGAAC	2	trans	NA	3	16365610	Intergenic	8.99E-12	16101966	T	T	A	357	23	0.96	0.92	NA	-0.05	0.11544	16226373	Intergenic	3.16E-10	15962729	C	C	T	341	39	0.96	0.93	NA	-0.03	0.09905
Arabidopsis	1001bulk	1	A	268630	268631	AT1G01720	NAC (No Apical Meristem) domain transcriptional regulator superfamily protein	Plus	left	Donor	GT	[268716, 268722]	[]	GTCATGCACTATCTCTGCCGCAAATGTGCCTCTCAGTCCATCGCCGTTCCGATCATCGCTGAGATCGATCTCTACAAATACGATCCATGGGAGCTTCCTG	GTGACATACTAGCTCTCTTTCTCTTTAATCTTTGCCGGATTCTAAATCTGAGATTGTTCTCTGCTGACTCAAATTCAATTTTACAGGTTTAGCCTTGTAT	1	cis	NA	1	265927	AT1G01710	9.39E-12	-2704	G	G	T	161	21	0.88	0.96	NA	0.08	0.22606	268656	AT1G01720	1.31E-11	25	T	T	A	162	20	0.88	0.96	NA	0.08	0.22328
Arabidopsis	1001bulk	1	A	269082	269082	AT1G01720	NAC (No Apical Meristem) domain transcriptional regulator superfamily protein	Plus	right	Acceptor	AG	[268994]	[]	AATAGTCTCAGGGTATGGAATCAGATCTGATTCACATCTTTGTTTCAATCTCTTGTTCTGTTTCTGGTAAATTGAATCAACGGTGTTGATTTTTGCCCAG	CTGGATGATTGGGTTCTCTGCCGGATTTACAACAAAAAAGGAGCTACCGAGAGGCGGGGACCACCGCCTCCGGTTGTTTACGGCGACGAAATCATGGAGG	1	cis	NA	1	269516	AT1G01720	1.17E-09	434	A	A	T	268	16	0.93	0.99	NA	0.06	0.12245	269059	AT1G01720	1.39E-09	-23	T	T	C	267	17	0.93	0.99	NA	0.06	0.1214
Arabidopsis	1001bulk	1	A	270621	270621	AT1G01725	NA	Minus	right	Donor	GT	[270090, 270085, 270427, 270103, 270131]	[270384, 270617, 271122, 272052]	TGAAAAGGTGGTGAAGGTAACCAGTGTGGTGGCGACTGCTGTTGTATCGTACTTCCTCTTAACCGCTGATTACGGTCCAGAGCCCAACGCTCTTGATCCT	GTGAGTTTCTCTCTCTCTCTCTCTCTCTCTCTCTCTCTCTCTCTCTCTCTCTCTCTCTCTCTCTCTCTCTCTCTCTCTCTCTCTCTCTCTCTCTCTCTCT	2	cis	NA	1	270211	AT1G01725	3.88E-21	410	C	C	A	327	73	1	0.97	NA	-0.02	0.19987	270614	AT1G01725	2.98E-20	7	T	T	C	306	94	1	0.98	NA	-0.02	0.19174
Arabidopsis	1001bulk	1	A	270621	270621	AT1G01725	NA	Minus	right	Donor	GT	[270090, 270085, 270427, 270103, 270131]	[270384, 270617, 271122, 272052]	TGAAAAGGTGGTGAAGGTAACCAGTGTGGTGGCGACTGCTGTTGTATCGTACTTCCTCTTAACCGCTGATTACGGTCCAGAGCCCAACGCTCTTGATCCT	GTGAGTTTCTCTCTCTCTCTCTCTCTCTCTCTCTCTCTCTCTCTCTCTCTCTCTCTCTCTCTCTCTCTCTCTCTCTCTCTCTCTCTCTCTCTCTCTCTCT	2	trans	NA	4	2653465	Intergenic	2.80E-17	-2382844	A	A	C	380	20	0.99	0.96	NA	-0.04	0.1639	2458586	Intergenic	5.38E-14	-2187965	G	G	A	378	22	0.99	0.96	NA	-0.03	0.13211
Arabidopsis	1001bulk	1	A	297025	297026	AT1G01820	peroxin 11c	Minus	left	Acceptor	AG	[297100]	[296248, 296988]	ACTCCCGCTTGTTCTGCTCGGAAAGGTAATGTTATTGTTGCTTTGCTTGCTTTTAGAGCTTGTCTTTTCCAAACATTGATTGATCTTCTGGTTTTGGCAG	TCTAAAAACGCGTTGCTGTCAACGTTCTTGTTCCTAGATCAAATTGTGTGGCTTGGCAGGACTGGGATTTACAAGGTTAGGAGAAGCCTGCAATATAGGA	1	cis	NA	1	297043	AT1G01820	4.63E-170	-17	A	A	G	488	88	0.99	0.88	NA	-0.11	0.73937	297043	AT1G01820	4.63E-170	-17	A	A	G	488	88	0.99	0.88	NA	-0.11	0.73937
Arabidopsis	1001bulk	1	A	297100	297100	AT1G01820	peroxin 11c	Minus	right	Donor	GT	[297025, 296988, 296248]	[296361]	ATGGTGTTCTTCTTGTGTTGTGCAGTTTGTAAATGATCTTCATGCTCTCATTAGCCCTGTTCCCAAAGGGACTCCACTCCCGCTTGTTCTGCTCGGAAAG	GTAATGTTATTGTTGCTTTGCTTGCTTTTAGAGCTTGTCTTTTCCAAACATTGATTGATCTTCTGGTTTTGGCAGTCTAAAAACGCGTTGCTGTCAACGT	1	cis	NA	1	297043	AT1G01820	2.39E-152	57	A	A	G	488	86	0.99	0.92	NA	-0.08	0.7009	297043	AT1G01820	2.39E-152	57	A	A	G	488	86	0.99	0.92	NA	-0.08	0.7009
Arabidopsis	1001bulk	1	A	304504	304505	AT1G01860	Ribosomal RNA adenine dimethylase family protein	Minus	left	Acceptor	AG	[304696, 304692]	[304465, 304499]	CAAGTCCATAAGAGGAATTTCCTATCTTGAAACCGGCTTCTTAGAGAAACGATTCTTGTAACCTTGAGTCATATATATTTGTTCTACTACCTTGCTGCAG	TCAAGGCCTGAAGAGCTTACCTTGGATGACTTTGTCAAGTTGCATAACGTAATCGCCAGAGAATAAGACCAACGAGAAGGACCATCAGTATCCATGTTTT	1	cis	NA	1	304582	AT1G01860	7.73E-13	-77	T	T	A	129	85	0.89	0.95	NA	0.06	0.21397	304582	AT1G01860	7.73E-13	-77	T	T	A	129	85	0.89	0.95	NA	0.06	0.21397
Arabidopsis	1001bulk	1	A	313418	313419	AT1G01910	P-loop containing nucleoside triphosphate hydrolases superfamily protein	Minus	left	Acceptor	AG	[313566]	[312941, 313191, 313390, 313452]	TGGGGGTCTTCTGGATCTGCGTTGTCATTTGGGTTTATTGTTGTTTATGTTTTGAACAATTTATAGGTGGAAAATTAAAACTGAATCTTTTTCTCTCTAG	TTCTTCATCTAGCAACAACTCTTTATAGGACAGGAAAGAAGATCAAGCAGAATCTTCTTTTGCGTTGTTTTATTGTTATGCATTGGATTTGTTTTTATAT	1	cis	NA	1	313408	AT1G01910	1.04E-17	11	A	A	G	178	20	0.12	0.44	NA	0.32	0.31092	313408	AT1G01910	1.04E-17	11	A	A	G	178	20	0.12	0.44	NA	0.32	0.31092
Arabidopsis	1001bulk	1	A	313452	313453	AT1G01910	P-loop containing nucleoside triphosphate hydrolases superfamily protein	Minus	left	Acceptor	AG	[313566]	[312941, 313390, 313418]	TCGCCATATTCTTGGAACTCACTTGCTTTCTACATGGGGGTCTTCTGGATCTGCGTTGTCATTTGGGTTTATTGTTGTTTATGTTTTGAACAATTTATAG	GTGGAAAATTAAAACTGAATCTTTTTCTCTCTAGTTCTTCATCTAGCAACAACTCTTTATAGGACAGGAAAGAAGATCAAGCAGAATCTTCTTTTGCGTT	1	cis	NA	1	313408	AT1G01910	3.22E-11	45	A	A	G	206	21	0.14	0.25	NA	0.11	0.17682	313408	AT1G01910	3.22E-11	45	A	A	G	206	21	0.14	0.25	NA	0.11	0.17682
Arabidopsis	1001bulk	1	A	313566	313566	AT1G01910	P-loop containing nucleoside triphosphate hydrolases superfamily protein	Minus	right	Donor	GT	[313418, 313452, 313390, 312941, 313191]	[]	AGGAAAGTACACACATTGCGTTTGCAGTTAAAAACAGCTGAAGAAGAACTCGAACGGGTCAAGAGTGGCTAAAGATAAGGCTCTGTTCTTCCCTTTAATT	GTAAGTTTCTTTCCTCGCCATATTCTTGGAACTCACTTGCTTTCTACATGGGGGTCTTCTGGATCTGCGTTGTCATTTGGGTTTATTGTTGTTTATGTTT	1	cis	NA	1	338470	AT1G01970	4.60E-29	-24904	T	T	C	526	39	0.15	0.38	NA	0.23	0.19898	314053	AT1G01910	5.07E-26	-487	C	C	T	523	42	0.15	0.37	NA	0.22	0.17901
Arabidopsis	1001bulk	1	A	384449	384450	AT1G02080	transcription regulators	Plus	left	Donor	GT	[384557, 384572, 385170, 384517]	[384363, 384418, 384969]	AGATATTAATTCCGGTGCTGTGCAATCTCCTCAGCAACCTCAGAGTCCATCATTCCTTATCATTGATATGTATGCAAAGCTTGTTTTTTCAATATTGAAG	GTAGAGTGCTCATTTTTTTTTTTGCATTCTTCGTGGATAATTATACCCAAAATACATTGCCGGCTAAGCTTTTTTTGTTTTGTTTGTTTCTTATGACAAT	1	cis	NA	1	383135	AT1G02080	1.21E-26	-1315	C	C	T	336	119	0.99	0.97	NA	-0.02	0.22218	384046	AT1G02080	3.33E-08	-404	T	T	G	266	189	0.98	0.99	NA	0.01	0.06493
Arabidopsis	1001bulk	1	A	384557	384557	AT1G02080	transcription regulators	Plus	right	Acceptor	AG	[384449, 384418]	[384517, 384572, 385170]	CTCATTTTTTTTTTTGCATTCTTCGTGGATAATTATACCCAAAATACATTGCCGGCTAAGCTTTTTTTGTTTTGTTTGTTTCTTATGACAATCTGTTCAG	TATTTCCCTGAGCAGGAGTCTAGCAGTAGGTTATTTCTTCTTTCAGAGGTAAGGGGACACATACTCTTATTGGAAATAAATCTAACTTCTACTATAATGG	1	cis	NA	1	383135	AT1G02080	1.91E-34	-1422	C	C	T	334	116	0.98	0.93	NA	-0.05	0.28357	384046	AT1G02080	2.85E-08	-511	T	T	G	262	188	0.96	0.98	NA	0.02	0.06625
Arabidopsis	1001bulk	1	A	384572	384572	AT1G02080	transcription regulators	Plus	right	Acceptor	AG	[384449, 384363]	[384557]	GCATTCTTCGTGGATAATTATACCCAAAATACATTGCCGGCTAAGCTTTTTTTGTTTTGTTTGTTTCTTATGACAATCTGTTCAGTATTTCCCTGAGCAG	GAGTCTAGCAGTAGGTTATTTCTTCTTTCAGAGGTAAGGGGACACATACTCTTATTGGAAATAAATCTAACTTCTACTATAATGGATGGAAAAGGTGAGT	1	cis	NA	1	383135	AT1G02080	3.18E-32	-1437	C	C	T	277	96	0.01	0.06	NA	0.05	0.31286	384033	AT1G02080	9.99E-12	-539	C	C	T	201	172	0.01	0.04	NA	0.03	0.11699
Arabidopsis	1001bulk	1	A	389943	389944	AT1G02100	Leucine carboxyl methyltransferase	Plus	left	Donor	GT	[390036, 390052, 390021, 390093, 390318, 390157, 390105]	[]	CTTCCTTCATTTTGGCTGAGAGAGCGACGACGATGGCGGAATCTCGCAGCAACAGAGCGGCGGTTCAGGCTACTAACGACGATGCATCCGCCAGTAAATT	GTACGCCTACCTCTTTCTCTCTTCTTTAATTAGGGCTCTTCTTTTTTTTTTGTTGTTGTTGTGGATCTTTGAGCCTAGATAATATTTTTAAAGGTCTTGT	1	cis	NA	1	389967	AT1G02100	3.07E-15	23	C	C	T	144	63	1	0.97	NA	-0.02	0.26045	389949	AT1G02100	7.39E-14	5	C	C	T	139	68	1	0.98	NA	-0.02	0.23763
Arabidopsis	1001bulk	1	A	392072	392073	AT1G02100	Leucine carboxyl methyltransferase	Plus	left	Donor	GC	[392261, 392373, 391716, 392218, 392225]	[391680, 391716, 392020, 392068, 392076, 392115, 392170, 392225, 392300]	GCCTACTTCTCTTGGAATATATCTTAAATGAGAATGTCGTGTTTCTAGGATCGAGCGATTGGAGTTGTTTGACGAATTTGAAGAGTGGCACATGATGCAG	GCAAGTCTGTCTATACCTCATTAACTAGATGTTGCACCTCTATGTATGTATGGGAAAGCATAAAAAGACCAAAAGATGATTGGTGTTGAATATCAACGGT	1	cis	NA	1	392131	AT1G02100	9.74E-40	58	C	C	T	348	157	0.94	0.85	NA	-0.09	0.29189	392131	AT1G02100	9.74E-40	58	C	C	T	348	157	0.94	0.85	NA	-0.09	0.29189
Arabidopsis	1001bulk	1	A	392170	392171	AT1G02100	Leucine carboxyl methyltransferase	Plus	left	Donor	GT	[392261]	[391716, 392068, 392072, 392076, 392115, 392225]	AGGCAAGTCTGTCTATACCTCATTAACTAGATGTTGCACCTCTATGTATGTATGGGAAAGCATAAAAAGACCAAAAGATGATTGGTGTTGAATATCAACG	GTATCCATTATATATTTTTGATGATGCATGCGTCAGATCTTGTTCTAGTGTGTAGGTAGTTGAGCATTATTTAACCGTTTATATTCAACAGGAACATTAC	1	cis	NA	1	392131	AT1G02100	9.65E-46	-40	C	C	T	342	153	0.03	0.1	NA	0.08	0.33492	392196	AT1G02100	3.65E-32	25	G	G	A	288	207	0.02	0.09	NA	0.06	0.24571
Arabidopsis	1001bulk	1	A	397098	397099	AT1G02120	GRAM domain family protein	Plus	left	Donor	GT	[397249, 397702, 397465, 397540, 397876, 398064, 397474, 398291]	[396863, 397088, 397101, 397323, 397356, 397564, 397591, 397743, 397964, 398151]	GTTCCACCTTCATCCGTTCAGCGGCACGCTGAACCAGATGTAGATGTTGTGGCGGCCAATACTTTCAACTGGAAGCCTGAAGATACAGATGCACCTAAAT	GTAGTTAAACTCCTTCCTCGCTTTTACCTTAGTTCTTTTTGGTTGGTTTGGGTAGTGTGGTAGATTATCTTTTTCAAGTCAACTGTTTAAGGATGTGAAT	1	cis	NA	1	397698	AT1G02120	5.97E-34	599	C	C	T	371	195	0.97	0.94	NA	-0.03	0.22973	397698	AT1G02120	5.97E-34	599	C	C	T	371	195	0.97	0.94	NA	-0.03	0.22973
Arabidopsis	1001bulk	1	A	397702	397702	AT1G02120	GRAM domain family protein	Plus	right	Acceptor	AG	[397098, 397356, 397591, 397564, 396863, 397101, 397323, 397088]	[396940, 397249, 397465, 397474, 397540, 397876, 398064, 398291]	TTTGCATACATGATCTCTCATCTATTTCTTTTGGTTATCGTGATCTCTTTTCTTGTTCTCATTTGTATTCACCACACAAATTTGTGTTCCTTGCACGCAG	TGTCATCTGACTTTACAAAGGTAGCAGAGGCAAAGTTTTCGGTAATGTCTCGTTCTTTGTCTTATCAGCTAGAGGAAATTATGGAACCATTCTCATTCAA	1	cis	NA	1	389967	AT1G02100	1.36E-23	-7735	C	C	T	364	202	0.97	0.93	NA	-0.03	0.16246	397698	AT1G02120	3.34E-23	-4	C	C	T	372	194	0.97	0.93	NA	-0.03	0.15982
Arabidopsis	1001bulk	1	A	399067	399067	AT1G02120	GRAM domain family protein	Plus	right	Acceptor	AG	[398966]	[399043, 399053, 399085, 399088]	TACTTGATCAGGGGCCATTGGGTCAACATTTTTTTTTTTTTAGTTTCTGCAGGAATTTAAACAAGTTTATATATATTTTTCTTCATTATTATCTTTGGAG	GCACATGAACTGTTGAAGCAGAAGAAGCTGGAGAACCAAGAAGGTTAGTGTTGTAGACTGATGATTAACAGAAGCTTTTCCCCGAAGAAAGCTGGCTGAC	1	cis	NA	1	399039	AT1G02120	3.18E-11	-28	T	T	A	532	78	0.85	0.91	NA	0.06	0.06975	399039	AT1G02120	3.18E-11	-28	T	T	A	532	78	0.85	0.91	NA	0.06	0.06975
Arabidopsis	1001bulk	1	A	407721	407721	AT1G02145	homolog of asparagine-linked glycosylation 12	Plus	right	Acceptor	AG	[407550, 407630, 407648]	[]	CATCTGCTGGTCAGCGTTTGTTTTGTGGTGTCTATCTACCTCTGGTTGATAATTTGCCTACAATATGATTAATTGACTTGGTGCCTTCCATGGTTCTCAG	GCCATCCTGCAAATGTAGCTGGGGAAGAGTGGGTTCACATAGACACTTTTGGTGCGATGAATGGAATATCTCGCTTTTGTGAAGATGATTTTCCGTGGAG	1	trans	NA	1	15883830	Intergenic	6.78E-09	15476109	C	C	T	133	69	0.99	0.98	NA	-0.02	0.15368	15705326	AT1G42040	8.21E-09	15297605	C	C	T	180	22	0.99	0.97	NA	-0.02	0.15212
Arabidopsis	1001bulk	1	A	411253	411254	AT1G02160	Cox19 family protein (CHCH motif)	Plus	left	Donor	GT	[411335, 411337, 411342]	[]	TTGACCCCTTGATTTCTTATCAGGTCTTGAAGAATTTGGATCAGACAAGAGTAAATGCCAGGATCATTTTGATGTGTACAAGGAATGCAAGAAGAAAGAG	GTTGTTGTTGTGAATGAATATTTAGGCTTTTGGCGTTTCCAACTTCTTTGCTGCTTTACCTATGTGTTATTTTGTTTCTCAGAGGGAAGCTCGACTGGAA	1	cis	NA	1	412728	AT1G02170	5.75E-92	1474	A	A	T	372	220	0.97	0.92	NA	-0.06	0.50343	411774	Intergenic	1.80E-50	520	C	C	G	313	279	0.98	0.93	NA	-0.05	0.31448
Arabidopsis	1001bulk	1	A	421719	421719	AT1G02205	Fatty acid hydroxylase superfamily	Plus	right	Acceptor	AG	[421633]	[421734, 421753]	TCTCATCAAACAAGGTAATTCAGTATACAAAAGAAGCACAATTAATCAAAGAATCAGAAGGAAAATATTCAAAGAGCTTATATAAAGAAAACTAATGAAG	GGATTTTGGGTGAAGGTATGGCTGGTGGGAGAAGGAACAACAAGAGAAGAGCAGGAAAAAGCCACAAAAGGGACATTGTTTATACCATTCTCACAGTTCC	1	cis	NA	1	421730	AT1G02205	2.15E-74	11	T	T	C	420	46	0.01	0.06	NA	0.05	0.51028	421730	AT1G02205	2.15E-74	11	T	T	C	420	46	0.01	0.06	NA	0.05	0.51028
Arabidopsis	1001bulk	1	A	421734	421734	AT1G02205	Fatty acid hydroxylase superfamily	Plus	right	Acceptor	AG	[421633]	[421719, 421753]	TAATTCAGTATACAAAAGAAGCACAATTAATCAAAGAATCAGAAGGAAAATATTCAAAGAGCTTATATAAAGAAAACTAATGAAGGGATTTTGGGTGAAG	GTATGGCTGGTGGGAGAAGGAACAACAAGAGAAGAGCAGGAAAAAGCCACAAAAGGGACATTGTTTATACCATTCTCACAGTTCCCCCTCAAGCAGTTAC	1	cis	NA	1	421730	AT1G02205	7.30E-68	-4	T	T	C	420	46	0.99	0.93	NA	-0.05	0.47881	421730	AT1G02205	7.30E-68	-4	T	T	C	420	46	0.99	0.93	NA	-0.05	0.47881
Arabidopsis	1001bulk	1	A	454621	454621	AT1G02300	Cysteine proteinases superfamily protein	Plus	right	Acceptor	AG	[454540, 454525, 454496]	[457210]	CGGTGTAGTAACCCAAGAGGTAAATTCTCAGCAAAGAACAAATAATAATGGCAATGTGGTCAAAGTGTATTGAACTTTTGTAATGCTGTTGGTTCTTCAG	TGTGATCCATACTTTGACAATACTGGTTGCTCTCACCCGGGATGTGAACCCACTTACCCTACACCAAAATGTGAGAGGAAATGTGTAAGCAGAAACCAGC	1	cis	NA	1	454708	AT1G02300	3.07E-59	87	A	A	T	396	81	0.99	0.9	NA	-0.09	0.42499	454708	AT1G02300	3.07E-59	87	A	A	T	396	81	0.99	0.9	NA	-0.09	0.42499
Arabidopsis	1001bulk	1	A	454664	454664	AT1G02300	Cysteine proteinases superfamily protein	Plus	right	Acceptor	AC	[457253]	[454703]	ATTCTGTATGCGCCGACACCATAGTGTTTTGATTCACCCCATAGCTGGTTTCTGCTTACACATTTCCTCTCACATTTTGGTGTAGGGTAAGTGGGTTCAC	ATCCCGGGTGAGAGCAACCAGTATTGTCAAAGTATGGATCACACTGAAGAACCAACAGCATTACAAAAGTTCAATACACTTTGACCACATTGCCATTATT	1	cis	NA	1	455181	AT1G02300	1.12E-28	517	A	A	T	465	28	0	0.11	NA	0.11	0.22192	455181	AT1G02300	1.12E-28	517	A	A	T	465	28	0	0.11	NA	0.11	0.22192
Arabidopsis	1001bulk	1	A	454703	454703	AT1G02300	Cysteine proteinases superfamily protein	Plus	right	Acceptor	AC	[457292, 457253]	[454664]	TTGTAAACCTCAGCCATAATGTCTTGAGGGTCAGGATTGATTCTGTATGCGCCGACACCATAGTGTTTTGATTCACCCCATAGCTGGTTTCTGCTTACAC	ATTTCCTCTCACATTTTGGTGTAGGGTAAGTGGGTTCACATCCCGGGTGAGAGCAACCAGTATTGTCAAAGTATGGATCACACTGAAGAACCAACAGCAT	1	cis	NA	1	454708	AT1G02300	3.76E-61	5	A	A	T	438	32	0	0.43	NA	0.42	0.44076	454708	AT1G02300	3.76E-61	5	A	A	T	438	32	0	0.43	NA	0.42	0.44076
Arabidopsis	1001bulk	1	A	454840	454841	AT1G02300	Cysteine proteinases superfamily protein	Plus	left	Donor	GT	[454926, 455111, 457513]	[454819, 454831, 455040, 457429]	CTATGGTGTCGGCGCATACAGAATCAATCCTGACCCTCAAGACATTATGGCTGAGGTTTACAAGAATGGACCTGTCGAGGTTGCTTTTACCGTTTACGAG	GTAATGAAAAAGATTTTTGATTGATCAAACCATATTGATTATATCTTGGTGAAGTCCACATTTTCATGTATCTTTTTGTTCTTCAGGACTTTGCACATTA	1	cis	NA	1	455590	Intergenic	4.64E-29	749	T	T	A	519	29	0.98	0.86	NA	-0.13	0.20446	454848	AT1G02300	8.41E-11	7	A	A	G	442	106	0.99	0.94	NA	-0.05	0.07412
Arabidopsis	1001bulk	1	A	454926	454926	AT1G02300	Cysteine proteinases superfamily protein	Plus	right	Acceptor	AG	[454840, 454819, 454831]	[455111, 457513]	TTACCGTTTACGAGGTAATGAAAAAGATTTTTGATTGATCAAACCATATTGATTATATCTTGGTGAAGTCCACATTTTCATGTATCTTTTTGTTCTTCAG	GACTTTGCACATTACAAATCAGGAGTATACAAGTACATAACGGGTACTAAGATTGGAGGTCATGCAGTTAAGCTCATTGGCTGGGGAACTTCTGATGACG	1	cis	NA	1	455181	AT1G02300	5.59E-29	255	A	A	T	520	31	0.98	0.86	NA	-0.12	0.20293	454953	AT1G02300	6.27E-13	27	A	A	G	438	113	0.99	0.93	NA	-0.05	0.08976
Arabidopsis	1001bulk	1	A	455040	455041	AT1G02300	Cysteine proteinases superfamily protein	Plus	left	Donor	GT	[455111, 455082, 455241]	[454840, 454992, 455147]	CAAATCAGGAGTATACAAGTACATAACGGGTACTAAGATTGGAGGTCATGCAGTTAAGCTCATTGGCTGGGGAACTTCTGATGACGGCGAAGATTATTGG	GTATGAATTCTCTGGATTTTGATTCAGATCAAGCTGAAAAAGTAATAACATTTTCTTGTTCGTTGTTGCAGTTGCTTGCAAATCAATGGAACCGAAGCTG	1	cis	NA	1	455590	Intergenic	9.81E-28	549	T	T	A	531	29	0.97	0.84	NA	-0.13	0.19184	455181	AT1G02300	3.11E-27	140	A	A	T	529	31	0.97	0.84	NA	-0.12	0.18853
Arabidopsis	1001bulk	1	A	455111	455111	AT1G02300	Cysteine proteinases superfamily protein	Plus	right	Acceptor	AG	[455040, 454840, 454992]	[454926, 455082, 455241]	GAACTTCTGATGACGGCGAAGATTATTGGGTATGAATTCTCTGGATTTTGATTCAGATCAAGCTGAAAAAGTAATAACATTTTCTTGTTCGTTGTTGCAG	TTGCTTGCAAATCAATGGAACCGAAGCTGGGGTGATGTAAGTTCTTCTTTTCTCCAATCAAAACTTTTAAATTAGACCTTCCAAGTAAACAAAAGCACAG	1	cis	NA	1	455590	Intergenic	1.45E-23	479	T	T	A	535	29	0.94	0.83	NA	-0.12	0.1628	455181	AT1G02300	2.16E-23	70	A	A	T	533	31	0.94	0.83	NA	-0.11	0.16162
Arabidopsis	1001bulk	1	A	455147	455148	AT1G02300	Cysteine proteinases superfamily protein	Plus	left	Donor	GT	[455241, 457854, 457839, 457823, 455256, 457859, 455261, 455223, 455211, 457817]	[455040, 455142, 455151, 457751]	TTCTCTGGATTTTGATTCAGATCAAGCTGAAAAAGTAATAACATTTTCTTGTTCGTTGTTGCAGTTGCTTGCAAATCAATGGAACCGAAGCTGGGGTGAT	GTAAGTTCTTCTTTTCTCCAATCAAAACTTTTAAATTAGACCTTCCAAGTAAACAAAAGCACAGAACCTGAGATAGAAAATGTGAAAATCTCAGGATGGT	1	cis	NA	1	455590	Intergenic	1.48E-30	442	T	T	A	522	29	0.98	0.86	NA	-0.13	0.2133	455181	AT1G02300	8.12E-30	33	A	A	T	520	31	0.98	0.86	NA	-0.12	0.20846
Arabidopsis	1001bulk	1	A	455241	455241	AT1G02300	Cysteine proteinases superfamily protein	Plus	right	Acceptor	AG	[455147, 455151, 455040, 455142]	[455111, 455211, 455223, 455256, 455261, 457817, 457823, 457839, 457854, 457859]	GGTGATGTAAGTTCTTCTTTTCTCCAATCAAAACTTTTAAATTAGACCTTCCAAGTAAACAAAAGCACAGAACCTGAGATAGAAAATGTGAAAATCTCAG	GATGGTTACTTCAAGATCAGGAGAGGAACGAACGAATGTGGCATTGAACAGAGTGTTGTAGCTGGTTTACCTTCAGAGAAGAACGTATTTAAAGGTATTA	1	cis	NA	1	455590	Intergenic	1.56E-29	349	T	T	A	522	29	0.98	0.86	NA	-0.12	0.20658	455196	AT1G02300	5.74E-29	-45	G	G	C	520	31	0.98	0.86	NA	-0.12	0.20285
Arabidopsis	1001bulk	1	A	455902	455903	AT1G02305	Cysteine proteinases superfamily protein	Plus	left	Donor	GT	[456177, 456187, 456155, 456313, 455828, 456281, 455335]	[453365, 455335, 455828, 455955, 456231]	AAGAGAAAGATCCATGGCTGATAATTGTATCAGACTTCTTCACTCAGCCTCTGTTTTCTTCTGTTTAGGGCTTCTAATTTCATCCTTCAACTTGTTGCAG	GTACTTGAACCTTCATAATCTGTGTTTGAAATTGCTTACGAATATTTATGCATGTTAGTGCTTTCTTCTAGTTACGATCTGTTTCGTAGCCTTCTCGGGT	1	cis	NA	1	455499	Intergenic	1.05E-38	-404	A	A	C	541	31	0.98	0.83	NA	-0.14	0.25649	455765	AT1G02305	1.02E-11	-138	A	A	C	466	106	0.98	0.93	NA	-0.04	0.0778
Arabidopsis	1001bulk	1	A	456177	456177	AT1G02305	Cysteine proteinases superfamily protein	Plus	right	Acceptor	AG	[455902, 455335, 455955, 453365, 455828]	[453593, 455335, 455780, 455828, 455870, 456155, 456187, 456281, 456313]	TTCTGGGTCTTAATCGAATCAATGAACGGGAAACATATTTGTGATATCAGAATTGTTTAAAGTTTTAAACTTTTGAAGCTGGGTTGTCTCTTAATCTCAG	GGTATTGCAGCTGAAAATCTTTCCAAGCAGAAACTGACCTCATGGATTCTTCAGGTTTTGATCTTAATCCACCCAATTTTCTGTTTTGTTTTCGTCTCTT	1	cis	NA	1	455499	Intergenic	1.79E-39	-678	A	A	C	541	31	0.98	0.83	NA	-0.15	0.26106	456405	AT1G02305	1.68E-09	228	G	G	T	456	116	0.98	0.94	NA	-0.03	0.06157
Arabidopsis	1001bulk	1	A	456231	456232	AT1G02305	Cysteine proteinases superfamily protein	Plus	left	Donor	GT	[456313, 456328, 456319, 456489, 457715, 456332]	[453365, 455902, 456394, 457627]	GTTTAAAGTTTTAAACTTTTGAAGCTGGGTTGTCTCTTAATCTCAGGGTATTGCAGCTGAAAATCTTTCCAAGCAGAAACTGACCTCATGGATTCTTCAG	GTTTTGATCTTAATCCACCCAATTTTCTGTTTTGTTTTCGTCTCTTTTAGATTGCCTAAGCGTTGATGATCAACTTTTGCAGAATGAGATTGTAAAGGAA	1	cis	NA	1	455499	Intergenic	2.53E-48	-733	A	A	C	550	32	0.98	0.75	NA	-0.22	0.30728	455590	Intergenic	6.19E-46	-642	T	T	A	552	30	0.98	0.75	NA	-0.23	0.2941
Arabidopsis	1001bulk	1	A	456313	456313	AT1G02305	Cysteine proteinases superfamily protein	Plus	right	Acceptor	AG	[456231, 455902, 453365]	[453593, 453729, 456155, 456177, 456319, 456328, 456332, 456489, 457715]	ACCTCATGGATTCTTCAGGTTTTGATCTTAATCCACCCAATTTTCTGTTTTGTTTTCGTCTCTTTTAGATTGCCTAAGCGTTGATGATCAACTTTTGCAG	AATGAGATTGTAAAGGAAGTCAATGAGAATCCAAACGCTGGATGGAAAGCTTCTTTCAATGATCGGTTTGCAAACGCCACTGTGAGTTTCTGATTACCTC	2	cis	NA	1	149905	Intergenic	2.32E-19	-306408	T	T	C	550	32	0.96	0.99	NA	0.03	0.12998	149905	Intergenic	2.32E-19	-306408	T	T	C	550	32	0.96	0.99	NA	0.03	0.12998
Arabidopsis	1001bulk	1	A	456313	456313	AT1G02305	Cysteine proteinases superfamily protein	Plus	right	Acceptor	AG	[456231, 455902, 453365]	[453593, 453729, 456155, 456177, 456319, 456328, 456332, 456489, 457715]	ACCTCATGGATTCTTCAGGTTTTGATCTTAATCCACCCAATTTTCTGTTTTGTTTTCGTCTCTTTTAGATTGCCTAAGCGTTGATGATCAACTTTTGCAG	AATGAGATTGTAAAGGAAGTCAATGAGAATCCAAACGCTGGATGGAAAGCTTCTTTCAATGATCGGTTTGCAAACGCCACTGTGAGTTTCTGATTACCTC	2	cis	NA	1	455499	Intergenic	9.15E-48	-814	A	A	C	550	32	0.98	0.75	NA	-0.22	0.30422	455590	Intergenic	1.81E-45	-723	T	T	A	552	30	0.98	0.75	NA	-0.23	0.2915
Arabidopsis	1001bulk	1	A	456394	456395	AT1G02305	Cysteine proteinases superfamily protein	Plus	left	Donor	GT	[456489, 456496]	[456231]	TGATGATCAACTTTTGCAGAATGAGATTGTAAAGGAAGTCAATGAGAATCCAAACGCTGGATGGAAAGCTTCTTTCAATGATCGGTTTGCAAACGCCACT	GTGAGTTTCTGATTACCTCCACCATTCCTTACATATATCCTATCAATGCTTATCACTGTTCCTGAAAACTTGTGTTTTTGTGAATCTATGTGTAGGTTGC	2	cis	NA	1	149905	Intergenic	1.18E-15	-306490	T	T	C	519	32	0.96	0.99	NA	0.04	0.10994	149905	Intergenic	1.18E-15	-306490	T	T	C	519	32	0.96	0.99	NA	0.04	0.10994
Arabidopsis	1001bulk	1	A	456394	456395	AT1G02305	Cysteine proteinases superfamily protein	Plus	left	Donor	GT	[456489, 456496]	[456231]	TGATGATCAACTTTTGCAGAATGAGATTGTAAAGGAAGTCAATGAGAATCCAAACGCTGGATGGAAAGCTTCTTTCAATGATCGGTTTGCAAACGCCACT	GTGAGTTTCTGATTACCTCCACCATTCCTTACATATATCCTATCAATGCTTATCACTGTTCCTGAAAACTTGTGTTTTTGTGAATCTATGTGTAGGTTGC	2	cis	NA	1	455499	Intergenic	1.04E-44	-896	A	A	C	523	28	0.97	0.71	NA	-0.27	0.30071	455499	Intergenic	1.04E-44	-896	A	A	C	523	28	0.97	0.71	NA	-0.27	0.30071
Arabidopsis	1001bulk	1	A	456489	456489	AT1G02305	Cysteine proteinases superfamily protein	Plus	right	Acceptor	AG	[456394, 456231]	[456313, 456496]	CCACTGTGAGTTTCTGATTACCTCCACCATTCCTTACATATATCCTATCAATGCTTATCACTGTTCCTGAAAACTTGTGTTTTTGTGAATCTATGTGTAG	GTTGCAGAGTTTAAGCGCCTTCTTGGTGTTAAACCAACACCAAAGACGGAATTTTTGGGTGTGCCTATTGTAAGCCATGATATATCTTTGAAGCTTCCAA	2	cis	NA	1	149905	Intergenic	1.02E-15	-306584	T	T	C	519	32	0.96	0.99	NA	0.03	0.1104	149905	Intergenic	1.02E-15	-306584	T	T	C	519	32	0.96	0.99	NA	0.03	0.1104
Arabidopsis	1001bulk	1	A	456489	456489	AT1G02305	Cysteine proteinases superfamily protein	Plus	right	Acceptor	AG	[456394, 456231]	[456313, 456496]	CCACTGTGAGTTTCTGATTACCTCCACCATTCCTTACATATATCCTATCAATGCTTATCACTGTTCCTGAAAACTTGTGTTTTTGTGAATCTATGTGTAG	GTTGCAGAGTTTAAGCGCCTTCTTGGTGTTAAACCAACACCAAAGACGGAATTTTTGGGTGTGCCTATTGTAAGCCATGATATATCTTTGAAGCTTCCAA	2	cis	NA	1	455499	Intergenic	7.30E-45	-990	A	A	C	523	28	0.97	0.71	NA	-0.27	0.30161	455499	Intergenic	7.30E-45	-990	A	A	C	523	28	0.97	0.71	NA	-0.27	0.30161
Arabidopsis	1001bulk	1	A	456917	456918	AT1G02305	Cysteine proteinases superfamily protein	Plus	left	Donor	GT	[457009, 457067]	[456558, 456886]	AACATTTTGGTTTTGGTTTGTTTAGGGTCACTGTGGTTCTTGCTGGGCCTTTGGTGCTGTTGAATCACTGTCTGACAGATTCTGCATCAAATATAACATG	GTAACATAGATTTCTTACTGTAGCCAAGATTGATGATGGCTAGTGTTTTTCTCTTCGAATGATTAATATTCGTTTCTTTTGTTCGTATGCAGAATGTTTC	2	cis	NA	1	149905	Intergenic	4.32E-18	-307013	T	T	C	568	33	0.97	1	NA	0.02	0.11768	149905	Intergenic	4.32E-18	-307013	T	T	C	568	33	0.97	1	NA	0.02	0.11768
Arabidopsis	1001bulk	1	A	456917	456918	AT1G02305	Cysteine proteinases superfamily protein	Plus	left	Donor	GT	[457009, 457067]	[456558, 456886]	AACATTTTGGTTTTGGTTTGTTTAGGGTCACTGTGGTTCTTGCTGGGCCTTTGGTGCTGTTGAATCACTGTCTGACAGATTCTGCATCAAATATAACATG	GTAACATAGATTTCTTACTGTAGCCAAGATTGATGATGGCTAGTGTTTTTCTCTTCGAATGATTAATATTCGTTTCTTTTGTTCGTATGCAGAATGTTTC	2	cis	NA	1	459486	AT1G02310	1.32E-46	2568	T	T	C	566	35	0.98	0.81	NA	-0.17	0.28992	458953	AT1G02310	1.04E-16	2035	T	T	C	519	82	0.98	0.91	NA	-0.08	0.1084
Arabidopsis	1001bulk	1	A	457009	457009	AT1G02305	Cysteine proteinases superfamily protein	Plus	right	Acceptor	AG	[456917, 456558, 456886]	[457067]	ATAACATGGTAACATAGATTTCTTACTGTAGCCAAGATTGATGATGGCTAGTGTTTTTCTCTTCGAATGATTAATATTCGTTTCTTTTGTTCGTATGCAG	AATGTTTCTTTATCTGTCAATGATCTTTTAGCATGTTGTGGATTCCTTTGCGGTCAAGGTTGTAATGGTGGATACCCAATTGCTGCGTGGCGGTACTTTA	2	cis	NA	1	149905	Intergenic	3.35E-18	-307104	T	T	C	568	33	0.97	1	NA	0.03	0.11842	149905	Intergenic	3.35E-18	-307104	T	T	C	568	33	0.97	1	NA	0.03	0.11842
Arabidopsis	1001bulk	1	A	457009	457009	AT1G02305	Cysteine proteinases superfamily protein	Plus	right	Acceptor	AG	[456917, 456558, 456886]	[457067]	ATAACATGGTAACATAGATTTCTTACTGTAGCCAAGATTGATGATGGCTAGTGTTTTTCTCTTCGAATGATTAATATTCGTTTCTTTTGTTCGTATGCAG	AATGTTTCTTTATCTGTCAATGATCTTTTAGCATGTTGTGGATTCCTTTGCGGTCAAGGTTGTAATGGTGGATACCCAATTGCTGCGTGGCGGTACTTTA	2	cis	NA	1	459486	AT1G02310	6.67E-50	2477	T	T	C	566	35	0.98	0.81	NA	-0.18	0.30758	458953	AT1G02310	1.16E-17	1944	T	T	C	519	82	0.98	0.91	NA	-0.08	0.11481
Arabidopsis	1001bulk	1	A	457135	457136	AT1G02305	Cysteine proteinases superfamily protein	Plus	left	Donor	GT	[457210, 457183, 457513]	[454540, 457429]	TTTAGCATGTTGTGGATTCCTTTGCGGTCAAGGTTGTAATGGTGGATACCCAATTGCTGCGTGGCGGTACTTTAAGCACCACGGTGTAGTCACTGAAGAG	GTAAATTCACTTTTTAACTGCAAAGAACATCTATTAATGGCAAAGTAGTTATAAAACGTATTCTTGATTCTACAGTGTGATCCATACTTCGACAATACTG	1	cis	NA	1	459486	AT1G02310	6.36E-38	2350	T	T	C	567	33	0.98	0.8	NA	-0.19	0.2416	459463	AT1G02310	7.92E-20	2327	A	A	C	537	63	0.98	0.89	NA	-0.09	0.12942
Arabidopsis	1001bulk	1	A	457210	457210	AT1G02305	Cysteine proteinases superfamily protein	Plus	right	Acceptor	AG	[457135, 454540]	[454621, 457183, 457513]	GCACCACGGTGTAGTCACTGAAGAGGTAAATTCACTTTTTAACTGCAAAGAACATCTATTAATGGCAAAGTAGTTATAAAACGTATTCTTGATTCTACAG	TGTGATCCATACTTCGACAATACTGGTTGCTCGCACCCGGGATGTGAACCCGCTTACCCTACACCAAAATGTGCAAGGAAATGTGTTAGCGGAAACCAGC	1	cis	NA	1	459486	AT1G02310	5.84E-38	2276	T	T	C	567	33	0.98	0.8	NA	-0.19	0.24182	459463	AT1G02310	8.51E-20	2253	A	A	C	537	63	0.98	0.89	NA	-0.09	0.12921
Arabidopsis	1001bulk	1	A	457253	457254	AT1G02305	Cysteine proteinases superfamily protein	Plus	left	Donor	AT	[454703, 454664, 454727]	[457292]	ACCTTGTACGCACTAACACCATAATGTTTTGATTCACGCCAAAGCTGGTTTCCGCTAACACATTTCCTTGCACATTTTGGTGTAGGGTAAGCGGGTTCAC	ATCCCGGGTGCGAGCAACCAGTATTGTCGAAGTATGGATCACACTGTAGAATCAAGAATACGTTTTATAACTACTTTGCCATTAATAGATGTTCTTTGCA	1	cis	NA	1	459486	AT1G02310	1.33E-43	2232	T	T	C	569	34	0	0.18	NA	0.18	0.27417	459463	AT1G02310	2.00E-25	2209	A	A	C	539	64	0	0.1	NA	0.09	0.16511
Arabidopsis	1001bulk	1	A	457292	457293	AT1G02305	Cysteine proteinases superfamily protein	Plus	left	Donor	AT	[454703]	[457253]	TTGTAAACTTCTGCCATAATGTCATCAGGGTGAGATCTGACCTTGTACGCACTAACACCATAATGTTTTGATTCACGCCAAAGCTGGTTTCCGCTAACAC	ATTTCCTTGCACATTTTGGTGTAGGGTAAGCGGGTTCACATCCCGGGTGCGAGCAACCAGTATTGTCGAAGTATGGATCACACTGTAGAATCAAGAATAC	1	cis	NA	1	454721	AT1G02300	6.13E-56	-2572	C	C	T	489	119	0	0.04	NA	0.04	0.33676	457333	AT1G02305	2.02E-15	40	T	T	C	549	59	0	0.04	NA	0.03	0.09873
Arabidopsis	1001bulk	1	A	519032	519032	AT1G02500	S-adenosylmethionine synthetase 1	Plus	right	Acceptor	AG	[518378]	[518493, 519035, 519042]	CTTACAGGATATGGTGAAACTATTCTTTTAAGATAGCATGATGCTTCTTTTATGATTCTACAGTGGCTAAGTCATTTTTTTTTTGTTCTATTCTTTGTAG	CAGAATGGAGACTTTTCTATTCACATCTGAGTCTGTAAACGAGGGACACCCAGACAAGCTCTGTGACCAGATCTCTGATGCAGTCCTCGATGCCTGCCTT	1	cis	NA	1	519035	AT1G02500	1.10E-261	3	G	G	A	541	70	0.1	0.84	NA	0.74	0.85907	519035	AT1G02500	1.10E-261	3	G	G	A	541	70	0.1	0.84	NA	0.74	0.85907
Arabidopsis	1001bulk	1	A	519035	519035	AT1G02500	S-adenosylmethionine synthetase 1	Plus	right	Acceptor	AG	[518378, 518417, 518657, 518945, 518374, 518383, 518692]	[518493, 519032, 519042]	ACAGGATATGGTGAAACTATTCTTTTAAGATAGCATGATGCTTCTTTTATGATTCTACAGTGGCTAAGTCATTTTTTTTTTGTTCTATTCTTTGTAGCAG	AATGGAGACTTTTCTATTCACATCTGAGTCTGTAAACGAGGGACACCCAGACAAGCTCTGTGACCAGATCTCTGATGCAGTCCTCGATGCCTGCCTTGAA	1	cis	NA	1	519035	AT1G02500	3.35E-270	0	G	G	A	542	70	0.89	0.08	NA	-0.81	0.86741	519035	AT1G02500	3.35E-270	0	G	G	A	542	70	0.89	0.08	NA	-0.81	0.86741
Arabidopsis	1001bulk	1	A	554471	554471	AT1G02610	RING/FYVE/PHD zinc finger superfamily protein	Minus	right	Donor	GT	[553677, 554372, 554356, 553490, 553622]	[553599, 553856, 554259, 554467, 554795, 555571]	AAGAAATAGAAGATTAGTGAATAGAGAAGAATCAGATTTTCAAGAATGCAACTCTGGTGTTGATAGAGGCGCCTCTTGTTGTAGATACTTGGCTCTCATT	GTAAGTTCTAAATCCATCCCCCTTTTATTTAAAATGTTTTACGTAATATATTTATTATATTCGTTTGAGATTAGAAAACATAATGGATGATATATATAGA	1	cis	NA	1	554919	AT1G02610	2.19E-11	-448	G	G	T	214	31	0.94	0.88	NA	-0.06	0.1675	554919	AT1G02610	2.19E-11	-448	G	G	T	214	31	0.94	0.88	NA	-0.06	0.1675
Arabidopsis	1001bulk	1	A	554613	554614	AT1G02610	RING/FYVE/PHD zinc finger superfamily protein	Minus	left	Acceptor	AG	[554795, 555571]	[553677, 554611, 554863]	ATAGTCCAGCTTATTGAATGATTCCTCTTCCTTTTTCCCCAGTTTTTATAATAAACAATAATCCAAAACTAATGAAAATAATAATTTAATTTATGAACAG	AGATAATTTACACATAATGAGAAGAGAAAATGGAAGAAGAAGAAGAAATAGAAGATTAGTGAATAGAGAAGAATCAGATTTTCAAGAATGCAACTCTGGT	1	cis	NA	1	554922	AT1G02610	4.26E-17	-308	T	T	A	230	28	0.97	0.91	NA	-0.06	0.24016	554919	AT1G02610	8.59E-16	-305	G	G	T	229	29	0.97	0.92	NA	-0.06	0.22244
Arabidopsis	1001bulk	1	A	554795	554795	AT1G02610	RING/FYVE/PHD zinc finger superfamily protein	Minus	right	Donor	GT	[554613, 553677, 554611]	[554471, 555571]	AAAAAAGTGTAATAAATTTTGTAATATTGCAGGAGTATAAACCTGGATACACCACAACTTCAAAACCATCTCGATTTATTGAAACAGCAGTCACAATCAG	GTAATGAATTTTCTTTAAAAACAAAAATTTCAGGTTTAGTTTAAACTTTGAAGATTTAGAATGAAAAATAGATTTTGAAAACATAGTCCAGCTTATTGAA	1	cis	NA	1	554922	AT1G02610	1.13E-18	-127	T	T	A	228	28	0.97	0.88	NA	-0.09	0.26279	554919	AT1G02610	1.79E-17	-124	G	G	T	227	29	0.97	0.88	NA	-0.09	0.24687
Arabidopsis	1001bulk	1	A	554863	554864	AT1G02610	RING/FYVE/PHD zinc finger superfamily protein	Minus	left	Acceptor	AG	[555571, 555023, 555725]	[553677, 554613, 555190, 555196, 555643]	AACATCGGTTTAACCAGCTTGTATACTTTCTATAAATGTATTTAGAATTAACACTATAATGGTGACAAAAAAAAGTGTAATAAATTTTGTAATATTGCAG	GAGTATAAACCTGGATACACCACAACTTCAAAACCATCTCGATTTATTGAAACAGCAGTCACAATCAGGTAATGAATTTTCTTTAAAAACAAAAATTTCA	1	cis	NA	1	554922	AT1G02610	9.77E-22	-58	T	T	A	307	36	0.97	0.9	NA	-0.07	0.23517	554919	AT1G02610	1.23E-20	-55	G	G	T	306	37	0.97	0.9	NA	-0.06	0.22387
Arabidopsis	1001bulk	1	A	628776	628776	AT1G02840	RNA-binding (RRM/RBD/RNP motifs) family protein	Plus	right	Acceptor	AG	[628469]	[628756, 628934, 628945, 629194, 629198, 629287, 629305, 629417]	AGCCCTTTTCTGGTTAAGATTTGCGAGATTGGCCTTACATTTTTAGCATTTTTAAATATGCTCTTTTCTTTCCTGAGAAGAAAATGGTTTTGTTTCATAG	ATATGGATTTACATACGACTAGAAAATGGAAATTAATATCTGGATGGAAATTGATTGTTGACAAGTGTTTCGTCTAAGAGGTATGGGAAACTTTGGAATA	2	cis	NA	1	629027	AT1G02840	2.16E-14	251	G	G	A	541	65	0.13	0.04	NA	-0.09	0.09192	629027	AT1G02840	2.16E-14	251	G	G	A	541	65	0.13	0.04	NA	-0.09	0.09192
Arabidopsis	1001bulk	1	A	628776	628776	AT1G02840	RNA-binding (RRM/RBD/RNP motifs) family protein	Plus	right	Acceptor	AG	[628469]	[628756, 628934, 628945, 629194, 629198, 629287, 629305, 629417]	AGCCCTTTTCTGGTTAAGATTTGCGAGATTGGCCTTACATTTTTAGCATTTTTAAATATGCTCTTTTCTTTCCTGAGAAGAAAATGGTTTTGTTTCATAG	ATATGGATTTACATACGACTAGAAAATGGAAATTAATATCTGGATGGAAATTGATTGTTGACAAGTGTTTCGTCTAAGAGGTATGGGAAACTTTGGAATA	2	trans	NA	2	7061250	Intergenic	1.08E-08	6432474	T	T	A	572	34	0.12	0.2	NA	0.09	0.05256	7061225	Intergenic	2.05E-08	6432449	G	G	A	574	32	0.12	0.21	NA	0.09	0.05061
Arabidopsis	1001bulk	1	A	628856	628857	AT1G02840	RNA-binding (RRM/RBD/RNP motifs) family protein	Plus	left	Donor	GT	[628934, 628945, 629287, 628908]	[628469, 629129]	AAAATGGTTTTGTTTCATAGATATGGATTTACATACGACTAGAAAATGGAAATTAATATCTGGATGGAAATTGATTGTTGACAAGTGTTTCGTCTAAGAG	GTATGGGAAACTTTGGAATAGAGACTTTGCTTTTCGTGGCTTCCTGATATAGTATTCACTAATTTACATTGCTGCTAGATGGATAACAGTGGAGACATTG	1	cis	NA	1	629027	AT1G02840	2.47E-22	170	G	G	A	543	65	0.17	0.06	NA	-0.1	0.14407	629027	AT1G02840	2.47E-22	170	G	G	A	543	65	0.17	0.06	NA	-0.1	0.14407
Arabidopsis	1001bulk	1	A	628934	628934	AT1G02840	RNA-binding (RRM/RBD/RNP motifs) family protein	Plus	right	Acceptor	AG	[628856, 628469]	[628756, 628776, 628908, 628945, 629194, 629287]	TGACAAGTGTTTCGTCTAAGAGGTATGGGAAACTTTGGAATAGAGACTTTGCTTTTCGTGGCTTCCTGATATAGTATTCACTAATTTACATTGCTGCTAG	ATGGATAACAGTGGAGACATTGGATCACTTGGATCACAATATTATATCGGGATTTCTGTAAAACTATATTGGCTCGATGGATTGACAATATGGAATCTGG	1	cis	NA	1	629027	AT1G02840	2.07E-24	93	G	G	A	541	66	0.17	0.06	NA	-0.11	0.15756	629027	AT1G02840	2.07E-24	93	G	G	A	541	66	0.17	0.06	NA	-0.11	0.15756
Arabidopsis	1001bulk	1	A	629287	629287	AT1G02840	RNA-binding (RRM/RBD/RNP motifs) family protein	Plus	right	Acceptor	AG	[628469, 629129, 628856, 628451, 629140, 629047]	[628756, 628776, 628778, 628908, 628934, 628945, 629194, 629198, 629305, 629417]	CTGTGAGATAGAAGGAGAGGCTCCAGGACCTTGCTGAACAGTATAAAACACAACATGTTTGGATTTTTGAATCTGAGTTTCTTTTCTTGGACTTTTGCAG	ATCGCGTTCAAGATCAAGATCTCCTCTACCTTCTGTGAGTAACAAGATCCAACTTGTGACCCCTCTTTTATTTTGACATAATCTTCTGTTTTACATTGTT	1	cis	NA	1	629027	AT1G02840	1.21E-23	-260	G	G	A	544	65	0.79	0.92	NA	0.14	0.15222	629134	AT1G02840	3.22E-18	-153	C	C	A	380	229	0.77	0.85	NA	0.07	0.11707
Arabidopsis	1001bulk	1	A	631858	631859	AT1G02850	beta glucosidase 11	Plus	left	Donor	GT	[632008, 631927, 631999, 631949, 631946, 632015, 632314, 632527]	[632449]	TTGTACCAAAGGAAACTCTTCCATTGAGCCTTACATTGCCGTACACAACATGTTGCTCGCACACGCTTCTGCAACAATCTTATACAAGCAACAGTACAAG	GTTCTTCTCTCTGCCTCTCTCCCATCTTCCATATGCATTGCATTTTGTTATGTCCTCTTCATTACACAGTACAAGCAACATGGATCAGTAGGCATTAGCG	1	cis	NA	1	620815	AT1G02813	2.59E-08	-11044	G	G	T	111	42	0.54	0.64	NA	0.1	0.18413	620815	AT1G02813	2.59E-08	-11044	G	G	T	111	42	0.54	0.64	NA	0.1	0.18413
Arabidopsis	1001bulk	1	A	656316	656316	AT1G02910	tetratricopeptide repeat (TPR)-containing protein	Minus	right	Donor	GT	[656234, 656230, 656200, 656029]	[656133]	CTTAGTTCCTGTGGTATGGGGTGAACGCAAAACACCGGAAATCGAGAAAAAAGGTTTTGGAGCTTCTTCAAAGGCAGCTACATCTCTTCCTTCAATTGGG	GTAACGAAAAGATTCTGTCTTTGAAAAAAACAAACAAAATATTCTCATTTTGCAAAACAGTGATGTTCTCTTAACTTGATAGGAAGATTTTGATACACGG	1	cis	NA	1	655833	AT1G02910	4.21E-10	483	G	G	T	523	64	0.95	0.99	NA	0.03	0.06436	655833	AT1G02910	4.21E-10	483	G	G	T	523	64	0.95	0.99	NA	0.03	0.06436
Arabidopsis	1001bulk	1	A	741147	741147	AT1G03090	methylcrotonyl-CoA carboxylase alpha chain, mitochondrial / 3-methylcrotonyl-CoA carboxylase 1 (MCCA)	Plus	right	Acceptor	AG	[741065]	[741165, 741241, 741445, 741508, 741683]	ATTGAAGAAGCTCCTGCGGTAATGACCATATTTCTTTCTGTTATTGATTCATATCTTTTCTAGCATAAATGGATGTGGGTCTGATTGAATACTGGTGCAG	CCTAATATATCTGAAAAGTTCCGCGCAAACTTAGGCCAAGCTGCTGTCTCTGCGGCACGGGTATCCCTTTAAATCCTGCTTTCATCTTTTACAGATTTCA	1	cis	NA	1	740670	AT1G03090	5.35E-26	-477	T	T	G	119	18	1	0.92	NA	-0.08	0.55883	740670	AT1G03090	5.35E-26	-477	T	T	G	119	18	1	0.92	NA	-0.08	0.55883
Arabidopsis	1001bulk	1	A	783175	783176	AT1G03210	Phenazine biosynthesis PhzC/PhzF protein	Plus	left	Donor	GT	[783317, 783387, 783680]	[781177, 783156, 783217]	TCTTGCCACCGAGTTCAATATCTCCGAGACTTGTTTCCTCACTCCGATCATCGGAGACTTGCCTCGCTTCCGTCTCCGTTGGTTCACTCCAGTCGCTGAG	GTTTCCGTGTTTTCTTTTGGTTTTGGAATTCGGAATTGTTCGGTTGACTTGTTATCATTGACTTGATAGATCCTGATAACTAGAACTTGTACTCATTCAC	1	cis	NA	1	961237	Intergenic	3.48E-08	178061	T	T	C	181	44	0.8	0.72	NA	-0.08	0.12678	961237	Intergenic	3.48E-08	178061	T	T	C	181	44	0.8	0.72	NA	-0.08	0.12678
Arabidopsis	1001bulk	1	A	787691	787692	AT1G03220	Eukaryotic aspartyl protease family protein	Plus	left	Donor	AT	[790661, 790600]	[]	CGTTAAAATCCCAAATTTGATCTTCGATTGTGGAGCAACGTTTCTTCTTAAAGGACTCGCTAAAGGAACCGTTGGTATGGCGGGAATGGGACGTCACAAC	ATCGGTTTACCGTCGCAATTCGCCGCCGCGTTTAGCTTCCACCGTAAATTCGCCGTCTGTCTAACTTCCGGTAAAGGCGTCGCCTTCTTCGGCAACGGAC	1	cis	NA	1	787709	AT1G03220	4.92E-43	17	A	A	G	337	22	0.01	0.4	NA	0.4	0.41033	787697	AT1G03220	1.30E-32	5	T	T	C	332	27	0.01	0.33	NA	0.32	0.32623
Arabidopsis	1001bulk	1	A	788305	788305	AT1G03220	Eukaryotic aspartyl protease family protein	Plus	right	Acceptor	AG	[791275]	[]	TTGACGGCCCAATAACGTGGAACTAAACCCAAATTTGTTACTCGCCAAATCAAATTCGATCAAATTATCCTCCAACTGAAACCCTCCAATCACAACAGAG	GTTCTTGCGTTGACTCCTCCGTCAACGAAACCCAAACAGATGACGTCATCACTGACACTCACCATCGAGTTGGCTCCAAATATCCTCCAAACGACGTCTT	1	cis	NA	1	788312	AT1G03220	1.59E-39	7	T	T	G	468	30	0.01	0.26	NA	0.25	0.29307	788312	AT1G03220	1.59E-39	7	T	T	G	468	30	0.01	0.26	NA	0.25	0.29307
Arabidopsis	1001bulk	1	A	790737	790737	AT1G03230	Eukaryotic aspartyl protease family protein	Plus	right	Acceptor	AG	[787767]	[]	ATGGCTGGAATGGGACGTCACAACATCGGCTTACCGTTGCAGTTCGCCGCCGCGTTTAGCTTCAACCGCAAATTCGCCGTGTGTCTTACTTCCGGTAGAG	GCGTCGCCTTCTTCGGCAACGGACCTTACGTTTTCCTCCCCGGGATCCAGATCTCAAGGCTTCAAAAGACACCGCTTCTCATCAATCCAGGGACCACTGT	1	cis	NA	1	190697	AT1G01520	8.20E-30	-600040	C	C	T	312	17	0	0.17	NA	0.17	0.32426	266191	AT1G01710	9.59E-25	-524546	T	T	G	312	17	0	0.17	NA	0.17	0.27484
Arabidopsis	1001bulk	1	A	793731	793732	AT1G03250	NA	Minus	left	Acceptor	AG	[793828]	[793695, 793700, 793734, 793752]	GAGGTATGAGCCACGACATCACTTGCGCTATTTTCTGCTAAGATGTTGAATGAAGATATAGAGAGTAACAACCTAAAAGAAACTGTTTTCTTTGGAGCAG	TATCACAATTTGGTATCAACAACTGCAACAGAACAGATAGGAAGGATAGCAATGAAGACAACGAGCATCAAATGGAAGAAGAGTGGCGATTCAGGGGAGA	1	cis	NA	1	793793	AT1G03250	7.17E-39	-61	T	T	C	475	38	0.98	0.92	NA	-0.06	0.28253	793793	AT1G03250	7.17E-39	-61	T	T	C	475	38	0.98	0.92	NA	-0.06	0.28253
Arabidopsis	1001bulk	1	A	793828	793828	AT1G03250	NA	Minus	right	Donor	GT	[793731, 793752, 793695, 793734, 793700]	[]	CTGTATAAGTCACTTCATCGAGGAAGGTGGTGAAGGAGATGTTCTTGAGCTCAAGGTTCAAGACCCATTCCATAGATTGCTTTTACACGGTGTTTGTGAG	GTATGAGCCACGACATCACTTGCGCTATTTTCTGCTAAGATGTTGAATGAAGATATAGAGAGTAACAACCTAAAAGAAACTGTTTTCTTTGGAGCAGTAT	1	cis	NA	1	793793	AT1G03250	8.01E-29	35	T	T	C	470	38	0.99	0.96	NA	-0.03	0.21701	793793	AT1G03250	8.01E-29	35	T	T	C	470	38	0.99	0.96	NA	-0.03	0.21701
Arabidopsis	1001bulk	1	A	848497	848498	AT1G03430	histidine-containing phosphotransfer factor 5	Plus	left	Donor	GT	[848641, 848613, 848672, 848652, 848582, 848594, 848682, 848624, 848645]	[848485]	GAAAGTTGCAAGATGAAGGAACCCCTGATTTTGTAGCTGAAGTTGTCTCTCTATTCTTCGACGACTGTTCCAAGCTTATTAATACCATGTCTATATCCCT	GTAAGCTTTGCTTACTCTCTTAGGCTTCTCTTTTTTATCTAACATGGGACTTTGTCTCTAATCCTCCTTCATATTCATTTTTGAGGGTGTAAATTAGCTT	1	cis	NA	1	848635	AT1G03430	1.78E-62	137	A	A	G	257	30	0.86	0.43	NA	-0.44	0.62229	848635	AT1G03430	1.78E-62	137	A	A	G	257	30	0.86	0.43	NA	-0.44	0.62229
Arabidopsis	1001bulk	1	A	848613	848613	AT1G03430	histidine-containing phosphotransfer factor 5	Plus	right	Acceptor	AG	[848497]	[848582, 848594, 848641, 848672, 848682]	CTCTTAGGCTTCTCTTTTTTATCTAACATGGGACTTTGTCTCTAATCCTCCTTCATATTCATTTTTGAGGGTGTAAATTAGCTTCATATATTCATGACAG	CATTTTATGAGTTTATTATAAACATTAGGGAGCGGCCAGATAATGTGGATTTCAAACAGGTGGATTCAGGTGTTCATCAACTCAAGGGTAGTAGCTCCAG	1	cis	NA	1	848635	AT1G03430	4.06E-81	22	A	A	G	253	20	0.01	0.22	NA	0.2	0.73801	848635	AT1G03430	4.06E-81	22	A	A	G	253	20	0.01	0.22	NA	0.2	0.73801
Arabidopsis	1001bulk	1	A	848641	848641	AT1G03430	histidine-containing phosphotransfer factor 5	Plus	right	Acceptor	AG	[848497, 848485]	[848582, 848594, 848613, 848624, 848645, 848652, 848672, 848682]	TGGGACTTTGTCTCTAATCCTCCTTCATATTCATTTTTGAGGGTGTAAATTAGCTTCATATATTCATGACAGCATTTTATGAGTTTATTATAAACATTAG	GGAGCGGCCAGATAATGTGGATTTCAAACAGGTGGATTCAGGTGTTCATCAACTCAAGGGTAGTAGCTCCAGGTTTGTCACAGTGAACACTGCTAAATTT	1	cis	NA	1	848635	AT1G03430	9.44E-77	-6	A	A	G	263	30	0.82	0.23	NA	-0.59	0.69228	848635	AT1G03430	9.44E-77	-6	A	A	G	263	30	0.82	0.23	NA	-0.59	0.69228
Arabidopsis	1001bulk	1	A	1006498	1006499	AT1G03930	dual specificity kinase 1	Plus	left	Donor	GT	[1006580, 1006606, 1006549]	[1006504]	TGAGTTACTTGGTTTTCCCGACCCGTCAGGTTTATATCATTGATTTTGGATTGGGGAAGAAATACAGAGACCTTCAGACTCACAGGCACATACCGTACAG	GTAAAGGTTTTTTCCTTTTCCCAGAAATTGTGCTTATTGAAATTGATATAGTTTAAGAGTAAAATATCACATTTTGGGGCAGAGAAAACAAAAACCTCAC	1	cis	NA	1	1006550	AT1G03930	7.94E-18	51	T	C	T	135	119	0.99	0.97	NA	-0.02	0.2533	1006550	AT1G03930	7.94E-18	51	T	C	T	135	119	0.99	0.97	NA	-0.02	0.2533
Arabidopsis	1001bulk	1	A	1006580	1006580	AT1G03930	dual specificity kinase 1	Plus	right	Acceptor	AG	[1006498, 1006504]	[1006549, 1006570, 1006606]	CAGGCACATACCGTACAGGTAAAGGTTTTTTCCTTTTCCCAGAAATTGTGCTTATTGAAATTGATATAGTTTAAGAGTAAAATATCACATTTTGGGGCAG	AGAAAACAAAAACCTCACTGGAACAGCTCGGTATGCAAGTGTGAACACTCACCTTGGAGTCGGTGAGTGTGTTTTCCTATATGAATTTATTAATATTCCA	1	cis	NA	1	1006550	AT1G03930	7.45E-25	-30	T	C	T	135	124	0.99	0.96	NA	-0.03	0.3367	1006550	AT1G03930	7.45E-25	-30	T	C	T	135	124	0.99	0.96	NA	-0.03	0.3367
Arabidopsis	1001bulk	1	A	1007525	1007526	AT1G03930	dual specificity kinase 1	Plus	left	Donor	GT	[1007601, 1007606, 1007609]	[1007207, 1007521]	CCTAAAAATGTGTAAAACACTTTTTTGTTTCAGAATCATACAACTGCAAACCCGGGCTTAACTGCAGGAGCTTCTCTCGAAAAACAGGAGAGGATTGCTG	GTAAACTGTTTGTTCCTTTTGTTTTGAAACACAATCCGATTCCCACGTTGACTGGTTTTTCTTTAAACTTTTGCAGGAAAGGAGACTCGCGAGAACCGGT	1	cis	NA	1	1007575	AT1G03930	1.01E-15	49	G	G	T	233	80	0.98	0.95	NA	-0.03	0.18635	1007560	AT1G03930	1.47E-15	34	T	T	A	232	81	0.98	0.95	NA	-0.03	0.18442
Arabidopsis	1001bulk	1	A	1007601	1007601	AT1G03930	dual specificity kinase 1	Plus	right	Acceptor	AG	[1007525, 1007521, 1007207]	[1007289, 1007606, 1007609]	TCGAAAAACAGGAGAGGATTGCTGGTAAACTGTTTGTTCCTTTTGTTTTGAAACACAATCCGATTCCCACGTTGACTGGTTTTTCTTTAAACTTTTGCAG	GAAAGGAGACTCGCGAGAACCGGTTCTCGGGTGCAGTAGAGGCTTTCTCAAGAAGGCATCCGGCAACTTCTACTACTCGTGATCGCTCGGCATCAAGAAA	1	cis	NA	1	1007575	AT1G03930	1.18E-17	-26	G	G	T	229	81	0.99	0.95	NA	-0.03	0.21073	1007575	AT1G03930	1.18E-17	-26	G	G	T	229	81	0.99	0.95	NA	-0.03	0.21073
Arabidopsis	1001bulk	1	A	1011433	1011434	AT1G03950	vacuolar protein sorting-associated protein 2.3	Minus	left	Acceptor	AG	[1011501, 1011505, 1011496]	[1011408]	ATTGGTGGGAAGAAAGCAGAGGATGTTGGCAGGTATGGTATCCACTAAACACAACTAGAACATATCTGTATCGAAACCAAACCTCTATGTTTCTGTGCAG	TTCTGGAATCGATGAACTGGAGAAGCGGTTGGCGGCGCTTAGATAGAAAGAAGAAGTACCATGAGCTTGAAGATGTTTCAGACAAAAAATATTATACATT	1	cis	NA	1	1007560	AT1G03930	1.77E-34	3874	A	A	T	247	133	0.97	1	NA	0.03	0.32666	1011441	AT1G03950	4.48E-27	-7	C	C	T	260	120	0.97	1	NA	0.03	0.26375
Arabidopsis	1001bulk	1	A	1012439	1012440	AT1G03950	vacuolar protein sorting-associated protein 2.3	Minus	left	Acceptor	AG	[1012508, 1012516]	[1012394, 1012398, 1012427, 1012472]	GATCAAAAGAACTGCTAAATCAGGCAATGAGGTATTTCAAGCATTCCTTATCAGTAATAGCATCTAGTTTATGTACACTACATCTTTTGTTTTTATGCAG	GGAGCGACTAAGATTCTTGCTCGGCAATTGATCCGTCTAAGGCAGCAAATAGCTAACTTACAAGGTAGCCGAGCTCAAATGCGAGGCATTGCTACTCATA	1	cis	NA	1	1012458	AT1G03950	1.11E-63	-18	NA	NA	NA	188	118	0.95	0.74	NA	-0.21	0.60586	1012458	AT1G03950	1.11E-63	-18	NA	NA	NA	188	118	0.95	0.74	NA	-0.21	0.60586
Arabidopsis	1001bulk	1	A	1012508	1012508	AT1G03950	vacuolar protein sorting-associated protein 2.3	Minus	right	Donor	GT	[1012439, 1012398, 1012427, 1012472, 1012394]	[1012516]	CTTTTTAAAAGGGACATATCTAAAAAACGTTTTCTTTCATGTTTGATAGGAAAAAAAGCTCGTTCTCGAGATCAAAAGAACTGCTAAATCAGGCAATGAG	GTATTTCAAGCATTCCTTATCAGTAATAGCATCTAGTTTATGTACACTACATCTTTTGTTTTTATGCAGGGAGCGACTAAGATTCTTGCTCGGCAATTGA	1	cis	NA	1	1012458	AT1G03950	4.19E-62	50	NA	NA	NA	180	115	0.95	0.75	NA	-0.2	0.60987	1012458	AT1G03950	4.19E-62	50	NA	NA	NA	180	115	0.95	0.75	NA	-0.2	0.60987
Arabidopsis	1001bulk	1	A	1052775	1052776	AT1G04080	Tetratricopeptide repeat (TPR)-like superfamily protein	Plus	left	Donor	GT	[1053326, 1053095, 1052874, 1053806, 1053417, 1053414, 1052884, 1054662, 1054484, 1054711]	[1053187, 1053224, 1053494, 1054200, 1054532, 1054555, 1054560, 1054569]	ATGAAAGAGCAGTGCTGGGAGTGACATATTCAGTGGATATCTGGTTGCATTATTGCACTTTTGCCATCAATACATATGGAGATCCAGAAACGATCAGAAG	GTAATGAATGCTTATTCTTCTATTTGTATGTGTATTAACAACTTGGTGATTTTCCAATTACCTAGACAAAATGGTTTTACCATCTAACCCTTTTTTTAGA	1	cis	NA	1	1053055	AT1G04080	4.05E-16	279	T	T	A	370	125	0.87	0.8	NA	-0.07	0.12535	1053055	AT1G04080	4.05E-16	279	T	T	A	370	125	0.87	0.8	NA	-0.07	0.12535
Arabidopsis	1001bulk	1	A	1053187	1053188	AT1G04080	Tetratricopeptide repeat (TPR)-like superfamily protein	Plus	left	Donor	GT	[1053326]	[1052775, 1053224]	CCCCGAAGTTCAAAATGCTGCTGGAAAGATGTCAACCAGTTTTGGGCTTAGGTAGCCCTTGACTGCTCGATTTTGGCCATAGTATGCTTTTACTAGGAAG	GTAAATGCAGTGTTTGGCAGTATCATGCATTCAAAGAGTGAATCCTTTTCTCCATAGAACTCGTGTTTGTCTCTATTGATTGGATATGTCTGTTTCTTTC	1	cis	NA	1	266846	AT1G01710	9.86E-09	-786342	C	A	C	311	234	0.31	0.26	NA	-0.05	0.05858	1053055	AT1G04080	3.59E-08	-133	T	T	A	407	138	0.28	0.33	NA	0.06	0.05424
Arabidopsis	1001bulk	1	A	1068247	1068248	AT1G04120	multidrug resistance-associated protein 5	Minus	left	Acceptor	AG	[1068356, 1070687]	[1068161, 1068196, 1068242, 1070494]	TGTTTTGGGGTGTTTGTCTCAATTGCTTCACTATTTTTTCTTTTCTTTTCTTATATTCACTTAGCTATCATTGATCCAACTGCTGATAATTGTTATATAG	GTTAGAATATGTGGTACTACTGGTTATGTGTCTCAATCGGCTTGGATTCAGTCTGGTAACATTGAAGAAAACATTCTATTTGGCAGTCCAATGGAGAAAA	1	trans	NA	2	5082919	Intergenic	6.49E-12	NA	A	A	G	120	8	0.98	0.94	NA	-0.05	0.30992	NA	NA	NA	NA	NA	NA	NA	NA	NA	NA	NA	NA	NA	NA
Arabidopsis	1001bulk	1	A	1147947	1147947	AT1G04290	Thioesterase superfamily protein	Minus	right	Donor	GT	[1147864, 1147860, 1147854, 1147858]	[]	GGATTTGATAGGATCAGCAGTGATCTACACAGCCGGAGCTTCACATTCCGGAGTTTCAGTGGAGATCAATGTTTCATACCTTGATGCTGCTTTTCTCGAT	GTAACTTCCTTTCCTTCTTTCTTAAATTTATTAGATGTCTTTCTTTGCAAAATTGATTGACATATATATAAAAAAAAACACAGGAAGAGATAGAGATAGA	1	cis	NA	1	1154373	AT1G04300	3.77E-37	-6426	C	C	T	265	142	0.99	0.96	NA	-0.03	0.32921	1147938	AT1G04290	1.11E-36	9	T	T	A	265	142	0.99	0.96	NA	-0.03	0.32566
Arabidopsis	1001bulk	1	A	1147947	1147948	AT1G04295	other RNA	Plus	left	Donor	GT	[1147864, 1147860, 1147854, 1147858]	[]	GGATTTGATAGGATCAGCAGTGATCTACACAGCCGGAGCTTCACATTCCGGAGTTTCAGTGGAGATCAATGTTTCATACCTTGATGCTGCTTTTCTCGAT	GTAACTTCCTTTCCTTCTTTCTTAAATTTATTAGATGTCTTTCTTTGCAAAATTGATTGACATATATATAAAAAAAAACACAGGAAGAGATAGAGATAGA	1	cis	NA	1	1154373	AT1G04300	3.77E-37	6425	G	G	A	265	142	0.99	0.96	NA	-0.03	0.33003	1147938	AT1G04290	1.11E-36	-10	A	A	T	265	142	0.99	0.96	NA	-0.03	0.32339
Arabidopsis	1001bulk	1	A	1148091	1148092	AT1G04290	Thioesterase superfamily protein	Minus	left	Acceptor	AG	[1148172]	[1148084, 1148096]	AATCCCTCCTCATCTCCTGGTAACAACCACATGAACAACAAATCCCTAATTTCGAGAAAAAAAGAATCCCTAATGACTTTTGTGAATTTGTTGAGGAAAG	AACGCAGGGAAATTCTTACACGGAGGAGCAACGGCGACGCTGGTGGATTTGATAGGATCAGCAGTGATCTACACAGCCGGAGCTTCACATTCCGGAGTTT	1	trans	NA	3	15790029	Intergenic	3.45E-09	NA	A	A	G	564	30	0.93	0.87	NA	-0.06	0.05713	NA	NA	NA	NA	NA	NA	NA	NA	NA	NA	NA	NA	NA	NA
Arabidopsis	1001bulk	1	A	1148172	1148172	AT1G04290	Thioesterase superfamily protein	Minus	right	Donor	GT	[1148091, 1148084, 1148096]	[]	ACACAGATTCCTCGAACGATTCGTAACCAATGGTCTTAAAGTGGATCTCATCGAACCTGGCCGTATCGTCTGCTCCATGAAAATCCCTCCTCATCTCCTG	GTAACAACCACATGAACAACAAATCCCTAATTTCGAGAAAAAAAGAATCCCTAATGACTTTTGTGAATTTGTTGAGGAAAGAACGCAGGGAAATTCTTAC	1	trans	NA	3	15790029	Intergenic	6.52E-10	NA	A	A	G	564	30	0.93	0.87	NA	-0.06	0.06228	NA	NA	NA	NA	NA	NA	NA	NA	NA	NA	NA	NA	NA	NA
Arabidopsis	1001bulk	1	A	1148172	1148173	AT1G04295	other RNA	Plus	left	Donor	GT	[1148091, 1148084, 1148096]	[]	ACACAGATTCCTCGAACGATTCGTAACCAATGGTCTTAAAGTGGATCTCATCGAACCTGGCCGTATCGTCTGCTCCATGAAAATCCCTCCTCATCTCCTG	GTAACAACCACATGAACAACAAATCCCTAATTTCGAGAAAAAAAGAATCCCTAATGACTTTTGTGAATTTGTTGAGGAAAGAACGCAGGGAAATTCTTAC	1	trans	NA	3	15790029	Intergenic	6.52E-10	NA	T	T	C	564	30	0.93	0.87	NA	-0.06	0.06203	NA	NA	NA	NA	NA	NA	NA	NA	NA	NA	NA	NA	NA	NA
Arabidopsis	1001bulk	1	A	1151851	1151852	AT1G04300	TRAF-like superfamily protein	Minus	left	Acceptor	AG	[1152316, 1151953, 1151948]	[1151324, 1151747, 1151831, 1151863, 1151877, 1152048, 1152053, 1152062, 1152218, 1152225, 1152232]	ATAGTACTGTTGCCTTACTTTTATATTTCCTGTGATATCTTTCTCTCTGAAAATTGAGCAATTTCCCTAAAAAGGAATGAATTATCATTCTTGGTTGCAG	CTTCGGTGTTTTCTGGTTAGGGATGGACCAAAACTCTAGGCGTCGGATGTGTAGAGAGAAAGTGGACGTAATCCTAAAAGGAGTTGTAAAACACTTTTTC	1	trans	NA	3	4796083	Intergenic	1.42E-09	NA	G	G	A	126	11	0.95	0.89	NA	-0.06	0.23581	NA	NA	NA	NA	NA	NA	NA	NA	NA	NA	NA	NA	NA	NA
Arabidopsis	1001bulk	1	A	1193060	1193061	AT1G04420	NAD(P)-linked oxidoreductase superfamily protein	Plus	left	Donor	GT	[1193142, 1193154, 1193459]	[1193048, 1193052, 1193321]	GGAGTGACGGAGTTTGTTAACACAGCAAAACTCGAAGGACTACCAAAGATTGTGAGCATCCAGAATGGTTACAGCTTGCTAGTTAGATGTCGGTATGAAG	GTAAATCTTTCTAGAATACCTTGAGAGCAAGTGTGTCGGAGGAGCATGTTCTAAACTCTTTTGTTTTGGGTTAAAACCACAGTTGATCTGGTAGAAGTAT	1	trans	NA	1	13686840	Intergenic	1.43E-26	12493779	T	T	G	569	39	1	0.98	NA	-0.02	0.17089	13686840	Intergenic	1.43E-26	12493779	T	T	G	569	39	1	0.98	NA	-0.02	0.17089
Arabidopsis	1001bulk	1	A	1198787	1198787	AT1G04430	S-adenosyl-L-methionine-dependent methyltransferases superfamily protein	Plus	right	Acceptor	AG	[1198326, 1198322, 1198637, 1195551, 1198131, 1198681]	[1196636, 1196659, 1197511, 1198104, 1198216, 1198764, 1198805, 1198850]	ATTTATCATGTTCTGTTTATTTTAAGTGCCAGTGGCTTTTTACCAAACTCTATGCTTAAAGTCATATTCTTTATAAGTGTTCTGTTCTTGATTTCTGCAG	AAACTCTTTCTTGGAAAGAGCATTTTGTTATCAAGACTCTGAAGAGCTCTTTTGGGAGGATAGTAAGGTTGGATGATGAGAGGGAGATCTGATGGAGGCC	1	trans	NA	3	12658937	Intergenic	9.05E-12	NA	G	G	A	219	14	0.99	0.95	NA	-0.04	0.18149	NA	NA	NA	NA	NA	NA	NA	NA	NA	NA	NA	NA	NA	NA
Arabidopsis	1001bulk	1	A	1203016	1203017	AT1G04440	casein kinase like 13	Plus	left	Donor	GT	[1203103, 1203071]	[1203012, 1203020]	TGGGTAAATGTCTTTACTCTTTCTAACTCTTTTTTCTTTGAATCTGTTTTTGTATGCAGGAGTGAATGTACAAACTGGAGAAGAAGTGGCTGTTAAGCTT	GTAAGTTGCAGTTCTCAAATCTCCATATTATTGTCTTAATGATCACTTGTCTTAGTGTTGAAACTCGATATTTGCTTCTTTACGCAGGAACCTCTCCGAG	1	cis	NA	1	1200288	AT1G04430	1.07E-62	-2729	C	C	T	276	34	1	0.95	NA	-0.05	0.59518	1202783	AT1G04440	2.26E-59	-234	A	A	C	275	35	1	0.95	NA	-0.04	0.57465
Arabidopsis	1001bulk	1	A	1203103	1203103	AT1G04440	casein kinase like 13	Plus	right	Acceptor	AG	[1203016, 1203012, 1203020]	[1203071]	GGCTGTTAAGCTTGTAAGTTGCAGTTCTCAAATCTCCATATTATTGTCTTAATGATCACTTGTCTTAGTGTTGAAACTCGATATTTGCTTCTTTACGCAG	GAACCTCTCCGAGCTAGGCATCCTCAGCTTCATTACGAGTCAAAGCTTTATATGCTTCTCCAAGGAGGAAGTAGGCTTTGCATTTAGTTTTCATCACTCT	1	cis	NA	1	1200288	AT1G04430	6.48E-65	-2815	C	C	T	275	36	1	0.93	NA	-0.07	0.60713	1202783	AT1G04440	1.87E-52	-320	A	A	C	274	37	1	0.93	NA	-0.07	0.52742
Arabidopsis	1001bulk	1	A	1284710	1284711	AT1G04620	coenzyme F420 hydrogenase family / dehydrogenase, beta subunit family	Minus	left	Acceptor	AG	[1284789, 1284794]	[1284690]	GTGTGGGTTGCCAAGTGCAAGGTATGGGCTCAACATACTTTTTTGTGGACGTATATTTCAAGTTTCTCCATATCGTGACTCTCATAGTATTGTAATGCAG	AGTGATTTCTTATACTGCAGCATTGAGATCAGTGGAGCAGCATCTGAATCTGGAAAAGTTGTATGTACTAGGCACCAATTGTGGTATTTTCCTCATCCTA	1	trans	NA	1	12852030	AT1G35140	1.83E-12	-11567319	C	C	A	168	52	0.06	0.14	NA	0.08	0.20264	12852030	AT1G35140	1.83E-12	-11567319	C	C	A	168	52	0.06	0.14	NA	0.08	0.20264
Arabidopsis	1001bulk	1	A	1290065	1290066	AT1G04630	GRIM-19 protein	Minus	left	Acceptor	AG	[1290151]	[1290012, 1290098, 1290102]	GAAGAAGATGAAAGGTAAACCATATTCTCAAATTTAAGTCAATGTGCCTGCAGCAACCTTCAGATAGCAATCTTGTTTCAATCCCCGTTTTGCATTCTAG	GTTTGTGTCTGAGTGGAAAAAGTATCTGGAATATGAGGCTGATGTAATGAAAGATGTTCCGGGATGGAAAGTTGGCGAGAATGTGTACAATTCTGGTCGC	1	trans	NA	1	7833639	Intergenic	2.85E-11	-6543573	G	G	A	460	25	0.96	0.91	NA	-0.05	0.08735	7833234	Intergenic	2.30E-08	-6543168	C	C	T	445	40	0.96	0.92	NA	-0.04	0.06241
Arabidopsis	1001bulk	1	A	1290223	1290224	AT1G04630	GRIM-19 protein	Minus	left	Acceptor	AG	[1290771, 1290775]	[1290213, 1290240, 1290269]	CATTAACTTCTTATGCATTTACAATGGTCCTAAACAAGTCTGATTTGATATCAGTAAGTATCAAGATTAATGCTCTTATCAAGATTGATGTGATGTTTAG	GGCATTGAAGGAAGAGAAATATGCTGCTCGTAGAACAATACTTCCCATTCTTCAAGCAGAAGAAGATGAAAGGTAAACCATATTCTCAAATTTAAGTCAA	1	trans	NA	2	7843565	AT2G18040	2.74E-09	NA	A	A	G	394	28	0.98	0.95	NA	-0.03	0.08049	NA	NA	NA	NA	NA	NA	NA	NA	NA	NA	NA	NA	NA	NA
Arabidopsis	1001bulk	1	A	1352637	1352637	AT1G04810	26S proteasome regulatory complex, non-ATPase subcomplex, Rpn2/Psmd1 subunit	Plus	right	Acceptor	AG	[1352531, 1352536]	[1352614]	CAGTTTATTTACCTTTTTTGATATCTCGAAGGATATTTCATTCTTAAGTCGTTTCTTCCACATAGTAAAATTTACAGCAATGGCCATTGTTTCTTTGTAG	ATCGGACCTGCTGATCCTGAAGACAATCAAACAATCTGTTGAGATGCGGAACAGTGTATGTCACAGTGCTACAATTTATGCTAATGCTATAATGCATGCT	1	trans	NA	2	7014350	Intergenic	8.51E-10	NA	A	A	G	109	11	0.98	0.94	NA	-0.04	0.27073	NA	NA	NA	NA	NA	NA	NA	NA	NA	NA	NA	NA	NA	NA
Arabidopsis	1001bulk	1	A	1373834	1373835	AT1G04870	protein arginine methyltransferase 10	Minus	left	Acceptor	AG	[1373916, 1373923, 1373935, 1373912]	[1373824, 1373829]	TTCGATGTTCAGTTCTCGGTTAGTTCGTACAGATTACTGTGTTGCATCATGTTGAAGAAACTCGTATACTTACTCGTTGCTTGTTTGTTTTTGTAACTAG	GGGAGAAAAGAAGACCCCGCACAGCAAGAAATCGAGTTGACCACAGCTCCAAGTGAGCAGCACTGCACGCACTGGGGACAACAGGTATATTACTCCCCAA	1	trans	NA	5	7697388	AT5G23000	2.76E-12	NA	C	C	G	203	11	0.99	0.95	NA	-0.04	0.20469	NA	NA	NA	NA	NA	NA	NA	NA	NA	NA	NA	NA	NA	NA
Arabidopsis	1001bulk	1	A	1374102	1374103	AT1G04870	protein arginine methyltransferase 10	Minus	left	Acceptor	AG	[1374247, 1374307, 1374741]	[1374134, 1374156, 1374437]	TAAGTTCCTCAGCTGACAGTTGAACAATTAACAAATTGACTTACAGACCTTTTGCTCTGACATTTCATGGAACTCATAAAATTTTGTCTTTTGTGCACAG	ACTGCTATGTGGAATGACTTGAATCCACAACAAATCATAGGCACTCCCACAATTGTCAAGGAGATGGATTGTTTGACAGCATCTGTCAGTGAAATCGAGG	1	cis	NA	1	1322167	AT1G04710	1.46E-15	51936	A	A	C	99	35	1	0.97	NA	-0.03	0.38029	1374135	AT1G04870	1.86E-15	-32	T	T	G	98	36	1	0.97	NA	-0.03	0.37805
Arabidopsis	1001bulk	1	A	1374134	1374134	AT1G04870	protein arginine methyltransferase 10	Minus	right	Donor	AT	[1374247]	[1374102]	TCCATCTCCTTGACAATTGTGGGAGTGCCTATGATTTGTTGTGGATTCAAGTCATTCCACATAGCAGTCTGTGCACAAAAGACAAAATTTTATGAGTTCC	ATGAAATGTCAGAGCAAAAGGTCTGTAAGTCAATTTGTTAATTGTTCAACTGTCAGCTGAGGAACTTATCTAAAGATAAATTAAATTGCAGAAAAAAAGA	1	cis	NA	1	1322167	AT1G04710	5.39E-20	51967	A	A	C	99	36	0	0.03	NA	0.03	0.4626	1374135	AT1G04870	4.76E-19	-1	T	T	G	98	37	0	0.03	NA	0.03	0.44588
Arabidopsis	1001bulk	1	A	1389010	1389011	AT1G04910	O-fucosyltransferase family protein	Minus	left	Acceptor	AG	[1389203, 1389350, 1388935, 1389580, 1389296]	[1388715, 1388942, 1389034, 1389082, 1389087, 1389093, 1389487]	TCTTGTTCTTGTTGAAGTGACAGCGAAGAAATTGGTTGTCTTTATATCTTCTATACATCAGCACACATGGGAACAGTGGTTCATTGTCTATTTTCCGCAG	GTGCTTTGACATATTTAACCCTGAGGAACAGAAGATACTTAGGAAGTACCGTAAAGAAAATTTTGCAGATAAAAGGCTTATTTACAACGAAAGACGGGCT	1	cis	NA	1	1388552	AT1G04910	8.35E-12	459	C	C	G	95	63	0.97	0.94	NA	-0.03	0.25687	1388552	AT1G04910	8.35E-12	459	C	C	G	95	63	0.97	0.94	NA	-0.03	0.25687
Arabidopsis	1001bulk	1	A	1389203	1389203	AT1G04910	O-fucosyltransferase family protein	Minus	right	Donor	GT	[1389010, 1389087, 1389093, 1388715, 1389082, 1389034, 1388942]	[1388880, 1388935, 1389296, 1389350, 1389580]	TCATGAAGTTGAGTGAATCTATTGTTGATAAACTCCGGTCACAGGGCCACTTCATGTCGATCCATCTTCGTTTTGAAATGGATATGTTGGCATTTGCGGG	GTATGCTCTTTTGCAACAATTTCTTTCTTCAACCATCAGCTATAGGGTCATTTCTATTTAATTAATCTATATATCAAAGCTGGTTTTCTAGAATCTTGTT	1	cis	NA	1	1388552	AT1G04910	4.97E-11	651	C	C	G	101	70	0.96	0.92	NA	-0.04	0.22403	1388552	AT1G04910	4.97E-11	651	C	C	G	101	70	0.96	0.92	NA	-0.04	0.22403
Arabidopsis	1001bulk	1	A	1399465	1399466	AT1G04940	translocon at the inner envelope membrane of chloroplasts 20	Plus	left	Donor	GT	[1399569]	[1399322]	GAAAAGAATCGATTTTGTTTGATTTATGGGTTCTAATTAGTCGAAGCGCTTGGGTAGGTTTGCAATGTTCTAGCTGGTCTTGAGCAATCTCTGGTTTAGG	GTACCGAAATATGTTTATGGGAATTGAAATTTATCGGATGAGATTTTGTTTCTACAGTCGTCTGTTCAAATTCGATTTCCCATGTTTCGTTTGTTTTGGT	1	cis	NA	1	1403476	AT1G04950	9.29E-18	4010	A	A	T	240	98	0.05	0.01	NA	-0.04	0.19617	1399467	AT1G04940	1.03E-16	1	T	T	A	249	89	0.05	0.01	NA	-0.04	0.18478
Arabidopsis	1001bulk	1	A	1410318	1410319	AT1G04960	Protein of unknown function (DUF1664)	Minus	left	Acceptor	AG	[1410618, 1410640, 1410421]	[1410328, 1410509, 1410515]	ATACAGCTTGGATGTAGCAAGAATGATTTAGTTATTCTAGCTTGGATGTTCCATTTAATGACCTTTAATGACACTTGGTTCTGTTTTCATCATGTCCAAG	GTGTATCTGGTTCGATCGTATTGAGACATGGGAGGTTGTCTGACCTAATAGCCCAACTTCAAGACTTACTCAATGGTGCTCAAGGAGTTGAAAGCACTCC	1	trans	NA	4	16579078	Intergenic	2.03E-10	NA	T	T	G	139	17	0.98	0.94	NA	-0.04	0.2293	NA	NA	NA	NA	NA	NA	NA	NA	NA	NA	NA	NA	NA	NA
Arabidopsis	1001bulk	1	A	1426234	1426234	AT1G05000	Phosphotyrosine protein phosphatases superfamily protein	Plus	right	Acceptor	AG	[1426109]	[1426188, 1426196, 1426250, 1427875, 1427898, 1428070]	TTCATCAAGTCTCCGTTTTTAATTGCTCTGTAATTCTAAACCTTACTTGGATAGTTCACTAGGAGAATTCTCTGAATGGAAAAATCATATCTTGCTGCAG	TGTGTTCCTGACTTAGACAACGAGATTTCCTTGCATTTATGGAATTCTAAGCATCAGAAACAGGGTCCCTTAACTAATGGACTTTCGAAAACTTTGGTAC	1	cis	NA	1	1426755	AT1G05000	3.37E-12	521	T	T	A	134	30	0.34	0.11	NA	-0.24	0.25687	1426278	AT1G05000	2.58E-10	44	A	A	G	135	29	0.34	0.11	NA	-0.23	0.21712
Arabidopsis	1001bulk	1	A	1458347	1458347	AT1G05070	Protein of unknown function (DUF1068)	Minus	right	Donor	GT	[1457641, 1457697, 1457518, 1458274, 1457532, 1458264]	[1457599, 1457617, 1458215, 1458458]	TACTGGCATCTCACTGAGGCTTTGGCCGCCGTTTCCGCCTCCTCTTGTCCTTCTTGCCCCTGTGAATGCTCTACCTATTCCGCTGTCACCATTCCCAAAG	GTAAACAGAAGTTAGCTTGATCGGTGCCCATGATTTCAACAGATCTGTGGCTAAAGTTTACTCCTTTTTGTAGAGTGATGTAGGAATTTAGCAACTTTAT	2	cis	NA	1	1455730	Intergenic	1.49E-14	2617	T	T	G	335	18	0.98	0.89	NA	-0.08	0.15444	1458926	Intergenic	3.79E-12	-579	G	G	A	308	45	0.98	0.93	NA	-0.05	0.12792
Arabidopsis	1001bulk	1	A	1458347	1458347	AT1G05070	Protein of unknown function (DUF1068)	Minus	right	Donor	GT	[1457641, 1457697, 1457518, 1458274, 1457532, 1458264]	[1457599, 1457617, 1458215, 1458458]	TACTGGCATCTCACTGAGGCTTTGGCCGCCGTTTCCGCCTCCTCTTGTCCTTCTTGCCCCTGTGAATGCTCTACCTATTCCGCTGTCACCATTCCCAAAG	GTAAACAGAAGTTAGCTTGATCGGTGCCCATGATTTCAACAGATCTGTGGCTAAAGTTTACTCCTTTTTGTAGAGTGATGTAGGAATTTAGCAACTTTAT	2	trans	NA	2	9390858	Intergenic	6.15E-15	-7932511	C	C	G	335	18	0.98	0.9	NA	-0.08	0.15862	9337909	Intergenic	4.45E-12	-7879562	C	C	T	335	18	0.98	0.9	NA	-0.07	0.12714
Arabidopsis	1001bulk	1	A	1561536	1561536	AT1G05350	NAD(P)-binding Rossmann-fold superfamily protein	Minus	right	Donor	GT	[1561431, 1561427, 1561450]	[1561521, 1561540, 1561743]	CTTGATCCCACAGGGTTATAATTCACTGAAGGATTTTTTCCCAACCATGAAAATGAGACCAAATCCACAATGCTCGAATGTAGCTTGTCTAGAGCGGCAG	GTAACCTGATTAAATGCAACCACAAAACTATCTCAGCTTGTCTTTGTTTTGCGCCTTTTGTTTCCATCCATGTTCTGGTGAAAAAGTTGAAATCCCAAAA	1	cis	NA	1	1664889	Intergenic	5.23E-09	-103353	G	G	A	113	7	0.99	0.95	NA	-0.04	0.24873	1664889	Intergenic	5.23E-09	-103353	G	G	A	113	7	0.99	0.95	NA	-0.04	0.24873
Arabidopsis	1001bulk	1	A	1582884	1582885	AT1G05385	photosystem II 11 kDa protein-related	Minus	left	Acceptor	AG	[1582964, 1582960]	[1582869]	AAAAGACTGTTGCCGGAGAAGTATGTTTGTTTAATCTTTATCTTCTTCTTTTATTGAAAGTTGATCAATTGAAATTGATTGAAATATTCATGTGTTTCAG	GAATCATACGTGGAGCTGGAGAATGTAATCCGCGCTTTGGCGAAATTTTACTCAAAGGCAGGTCCTTCTGCACCACTTCCTGATGAGGTTAAGACTGAGA	1	cis	NA	1	1582962	AT1G05385	3.54E-29	-77	A	A	T	241	53	0.99	0.96	NA	-0.03	0.34875	1582962	AT1G05385	3.54E-29	-77	A	A	T	241	53	0.99	0.96	NA	-0.03	0.34875
Arabidopsis	1001bulk	1	A	1626230	1626230	AT1G05500	Calcium-dependent lipid-binding (CaLB domain) family protein	Plus	right	Acceptor	AG	[1625818, 1626103, 1626091, 1625794]	[1626008, 1626308]	GTGTGTTTAAAGTTTGCAAAAAGACGAACCATAATCTTAAACGAAATTGTATTGTTGCTTTAGAATTTATGTTTTGCTTGTGCTCCTTGGTATTCGTTAG	GTGTTTCCGTTATCGACGGTGATAAAAATGGGATTACCTTGGAACTTGATATGCAATGGGATGGAAACCCAAATATAGTACTTGGCGTCAAGACCTTAGT	1	cis	NA	1	1611068	AT1G05470	5.43E-32	-15162	A	A	T	158	13	1	0.95	NA	-0.05	0.55767	1626047	AT1G05500	7.65E-29	-183	T	T	G	160	11	1	0.95	NA	-0.05	0.51847
Arabidopsis	1001bulk	1	A	1652869	1652870	AT1G05570	callose synthase 1	Minus	left	Acceptor	AG	[1652966]	[1652785, 1652879]	AAGGTGAAAATTAATCTTGTGACTTATATCTAGTTACATTTTCCGTTTTTGTATTCGATTTTTTGACATATTCATGATTAAATGTCATAGATCCCAATAG	CTTTGGATATGGCTAAAGACAGCAATGGAAAAGACCGTGAACTGAAAAAGAGATTAGCTGTTGACAGCTACATGACTTGTGCAGTTAGAGAGTGCTATGC	1	cis	NA	1	1652904	AT1G05570	1.79E-31	-34	A	A	G	137	10	0	0.07	NA	0.07	0.60705	1652904	AT1G05570	1.79E-31	-34	A	A	G	137	10	0	0.07	NA	0.07	0.60705
Arabidopsis	1001bulk	1	A	1652879	1652880	AT1G05570	callose synthase 1	Minus	left	Acceptor	AG	[1652966, 1652971, 1653822]	[1652785, 1652802, 1652851, 1652869, 1653051]	ATTGGCTAGTAAGGTGAAAATTAATCTTGTGACTTATATCTAGTTACATTTTCCGTTTTTGTATTCGATTTTTTGACATATTCATGATTAAATGTCATAG	ATCCCAATAGCTTTGGATATGGCTAAAGACAGCAATGGAAAAGACCGTGAACTGAAAAAGAGATTAGCTGTTGACAGCTACATGACTTGTGCAGTTAGAG	1	cis	NA	1	1652904	AT1G05570	4.50E-30	-24	A	A	G	123	7	1	0.89	NA	-0.11	0.63503	1652904	AT1G05570	4.50E-30	-24	A	A	G	123	7	1	0.89	NA	-0.11	0.63503
Arabidopsis	1001bulk	1	A	1716624	1716625	AT1G05710	basic helix-loop-helix (bHLH) DNA-binding superfamily protein	Plus	left	Donor	GT	[1716690, 1716861]	[1716378, 1716484, 1716618, 1716628, 1716735]	TCTCTCAGCTCATACTTTTCTCTAATGTTCACAGACCGACACTGCATCAGTTCTTCTAGACGCGATGCATTACATAGAGTTTCTTCACGAACAAGTGAAG	GTCTGCAGTTCAATACCAAGCATGATTCATTCATCTTTATCTGAGTTCCCATGTTCTTTTGTACAGGTGCTAAGTGCTCCGTATCTGCAAACGGTACCTG	1	cis	NA	1	1716718	AT1G05710	2.90E-35	93	G	G	A	130	35	0.99	0.78	NA	-0.21	0.6083	1716718	AT1G05710	2.90E-35	93	G	G	A	130	35	0.99	0.78	NA	-0.21	0.6083
Arabidopsis	1001bulk	1	A	1716690	1716690	AT1G05710	basic helix-loop-helix (bHLH) DNA-binding superfamily protein	Plus	right	Acceptor	AG	[1716624, 1716484, 1716618, 1716378, 1716628]	[1716558, 1716861]	GCATTACATAGAGTTTCTTCACGAACAAGTGAAGGTCTGCAGTTCAATACCAAGCATGATTCATTCATCTTTATCTGAGTTCCCATGTTCTTTTGTACAG	GTGCTAAGTGCTCCGTATCTGCAAACGGTACCTGATGCTACGCAGGTGAGTATGATCTTGAATCTCAACTTCATTTATACTTAGTTCACTAGTTCTACTC	1	cis	NA	1	1716718	AT1G05710	5.50E-27	28	G	G	A	132	35	0.98	0.84	NA	-0.15	0.50202	1716718	AT1G05710	5.50E-27	28	G	G	A	132	35	0.98	0.84	NA	-0.15	0.50202
Arabidopsis	1001bulk	1	A	1761554	1761554	AT1G05830	trithorax-like protein 2	Plus	right	Acceptor	AG	[1761381, 1761228, 1761439, 1761390]	[1761300, 1761308, 1761491, 1761518, 1761539, 1761628, 1761634]	TACTTGCAAAATCCTGCTGTTTACCATTGAATGGAAGCTCCTAACCATCTGTTTCGACTTGCATGTGCTTACTTGATCTTCACATCTGCCATTTCTACAG	TCTGCACGAGATATTTGTGAGGACATCACACATTTGCGAATTCTCATGGTTCTGGCTAACTTTCCCCTCTACAGATGCAGATTAATCTCCCTGAACACAT	1	cis	NA	1	1752581	AT1G05820	5.39E-15	-8973	T	T	A	108	99	0.88	0.8	NA	-0.08	0.25646	1761521	AT1G05830	2.48E-10	-33	G	G	A	169	38	0.83	0.91	NA	0.08	0.17641
Arabidopsis	1001bulk	1	A	1763343	1763343	AT1G05840	Eukaryotic aspartyl protease family protein	Minus	right	Donor	GT	[1763162]	[]	ACTCATAACCCCAAAATTTCACAGGAAGGAATGTGGTGCATTGGTTGGCAAAATAGCGCAATGCAATCCAGAGATAGGAGAAACATGACACTTTTGGGAG	GTACCTTAAATTGGATACATAGTTTGCAGTCACATTATACAAAAGCATGACTTAGTGACAAAGTTTAATTGCATGCAATTCAGTTTGTGGAAAAAGCCCA	1	cis	NA	1	1761861	Intergenic	2.51E-27	1482	A	A	G	154	9	0.98	0.82	NA	-0.16	0.51525	1761861	Intergenic	2.51E-27	1482	A	A	G	154	9	0.98	0.82	NA	-0.16	0.51525
Arabidopsis	1001bulk	1	A	1772308	1772308	AT1G05870	Protein of unknown function (DUF1685)	Minus	right	Donor	GT	[1772141, 1772163, 1772138, 1771954, 1772196]	[1772096, 1772326, 1772355]	ATATCTCAAGCATTGGTAGCGGAGGAGGAGATTTCAGAAAGTGGCATTGGAAGGTCTAAAATTGAACTGAATATCAACAATGGTTCTCACTTAATTCCAT	GTATGTGTACTAGTAGTTAGTAGTATCTAGTCTAATGATTTTATGAACGGAAATAAAAGATATCACTTGAATAAAACCATCAAATTCTTTCTCATTTCCC	4	trans	NA	5	25380900	AT5G63350	6.32E-12	-23608592	T	T	C	182	28	0.42	0.18	NA	-0.24	0.20201	25033599	AT5G62340	6.55E-10	-23261291	C	C	T	170	40	0.43	0.23	NA	-0.2	0.16661
Arabidopsis	1001bulk	1	A	1772308	1772308	AT1G05870	Protein of unknown function (DUF1685)	Minus	right	Donor	GT	[1772141, 1772163, 1772138, 1771954, 1772196]	[1772096, 1772326, 1772355]	ATATCTCAAGCATTGGTAGCGGAGGAGGAGATTTCAGAAAGTGGCATTGGAAGGTCTAAAATTGAACTGAATATCAACAATGGTTCTCACTTAATTCCAT	GTATGTGTACTAGTAGTTAGTAGTATCTAGTCTAATGATTTTATGAACGGAAATAAAAGATATCACTTGAATAAAACCATCAAATTCTTTCTCATTTCCC	4	cis	NA	1	1770160	AT1G05860	1.37E-41	2148	G	G	A	175	35	0.45	0.09	NA	-0.37	0.58265	1772312	AT1G05870	7.38E-39	-4	C	C	T	174	36	0.45	0.1	NA	-0.36	0.55684
Arabidopsis	1001bulk	1	A	1772308	1772308	AT1G05870	Protein of unknown function (DUF1685)	Minus	right	Donor	GT	[1772141, 1772163, 1772138, 1771954, 1772196]	[1772096, 1772326, 1772355]	ATATCTCAAGCATTGGTAGCGGAGGAGGAGATTTCAGAAAGTGGCATTGGAAGGTCTAAAATTGAACTGAATATCAACAATGGTTCTCACTTAATTCCAT	GTATGTGTACTAGTAGTTAGTAGTATCTAGTCTAATGATTTTATGAACGGAAATAAAAGATATCACTTGAATAAAACCATCAAATTCTTTCTCATTTCCC	4	trans	NA	1	29761879	Intergenic	1.64E-13	-27989571	T	T	A	189	21	0.42	0.13	NA	-0.29	0.22889	29636905	Intergenic	3.75E-10	-27864597	G	G	A	194	16	0.42	0.11	NA	-0.31	0.17094
Arabidopsis	1001bulk	1	A	1772308	1772308	AT1G05870	Protein of unknown function (DUF1685)	Minus	right	Donor	GT	[1772141, 1772163, 1772138, 1771954, 1772196]	[1772096, 1772326, 1772355]	ATATCTCAAGCATTGGTAGCGGAGGAGGAGATTTCAGAAAGTGGCATTGGAAGGTCTAAAATTGAACTGAATATCAACAATGGTTCTCACTTAATTCCAT	GTATGTGTACTAGTAGTTAGTAGTATCTAGTCTAATGATTTTATGAACGGAAATAAAAGATATCACTTGAATAAAACCATCAAATTCTTTCTCATTTCCC	4	trans	NA	1	8412138	AT1G23800	7.42E-13	-6639830	T	T	G	196	14	0.42	0.05	NA	-0.36	0.21789	8387152	Intergenic	1.49E-10	-6614844	T	T	C	196	14	0.41	0.08	NA	-0.34	0.17807
Arabidopsis	1001bulk	1	A	1772355	1772355	AT1G05870	Protein of unknown function (DUF1685)	Minus	right	Donor	GT	[1772141, 1771954, 1772163, 1772138]	[1772096, 1772308, 1772326]	GAATGAATCATTGTCACGTCTGAACCAGGAATACTAGCGAATGAGCAATATCTCAAGCATTGGTAGCGGAGGAGGAGATTTCAGAAAGTGGCATTGGAAG	GTCTAAAATTGAACTGAATATCAACAATGGTTCTCACTTAATTCCATGTATGTGTACTAGTAGTTAGTAGTATCTAGTCTAATGATTTTATGAACGGAAA	1	cis	NA	1	1772351	AT1G05870	1.87E-78	4	A	A	G	215	47	0.08	0.73	NA	0.65	0.74052	1772351	AT1G05870	1.87E-78	4	A	A	G	215	47	0.08	0.73	NA	0.65	0.74052
Arabidopsis	1001bulk	1	A	1789245	1789246	AT1G05900	endonuclease III 2	Plus	left	Donor	GT	[1789358, 1789362, 1789448, 1789445]	[1788506, 1789241]	CTTTGTTCTTGACCAGAAAACCTCGTCCCCTGAGGAAACTAGAGTAGCTCTGCAACAATGGCTTCCAAAAGGAGAATGGGTGGCTATAAACTTTCTGTTG	GTGCGTCATCCTGGGATATCCTAACTTATAGATGCATGACCATACATAGAACAATCTACTTACACTCCACTTAATCTTCGTCCTCACATTTTTGTTGTCT	1	cis	NA	1	1810461	AT1G05960	2.48E-12	21215	T	T	C	349	20	0.99	0.96	NA	-0.03	0.1247	1810461	AT1G05960	2.48E-12	21215	T	T	C	349	20	0.99	0.96	NA	-0.03	0.1247
Arabidopsis	1001bulk	1	A	1789358	1789358	AT1G05900	endonuclease III 2	Plus	right	Acceptor	AG	[1789245, 1789241, 1788506]	[1788696, 1789362, 1789445, 1789448]	GGATATCCTAACTTATAGATGCATGACCATACATAGAACAATCTACTTACACTCCACTTAATCTTCGTCCTCACATTTTTGTTGTCTGAAATCTCATCAG	GTAGGTTTTGGACAAACGATATGCACACCGCTAAGACCACACTGTGGAACTTGTAGTATTACTGAGATTTGCCCTTCTGCCTTCAAGGAGACCCCGAGCA	1	cis	NA	1	1761861	Intergenic	7.67E-27	-27497	T	T	C	354	19	0.98	0.92	NA	-0.06	0.26588	1790223	AT1G05910	2.37E-16	865	G	G	A	338	35	0.98	0.95	NA	-0.04	0.16529
Arabidopsis	1001bulk	1	A	1801502	1801503	AT1G05940	cationic amino acid transporter 9	Minus	left	Acceptor	AG	[1801578, 1802023]	[1801417, 1801427, 1801464, 1801479, 1801489, 1801655, 1801674, 1801688, 1801889]	TTCAACATCTTCTTATTTGCTCAGGTACACGCTAAGAACTAACTTTATACTAATTTCACATACCATATGATCTACCTTTGATTTTTCCGCTACTGTGCAG	TTGCATTATGAAGCATGGATAAGATTTGTTGTTGTCAGTGTGCTTGCAACTGCCGTTTATGCCTTGTATGGGCAGTACCACGCAGATCCGAGCATGTTGG	1	trans	NA	5	7211637	AT5G21222	2.78E-08	NA	T	T	A	165	151	0.95	0.92	NA	-0.02	0.09319	NA	NA	NA	NA	NA	NA	NA	NA	NA	NA	NA	NA	NA	NA
Arabidopsis	1001bulk	1	A	1859328	1859328	AT1G06130	glyoxalase 2-4	Minus	right	Donor	GT	[1858793, 1858769, 1858783, 1858920]	[1859247]	GACCGGATTCCTGGAATTGATGTAGCCTTGAAAGATGCTGACAAATGGATGTTTGCTGGCCATGAAGTCCATATTATGGAAACTCCTGGCCACACCAGAG	GTTGAATACTTGCCATCTTAAATGGATAGTTTATTCCTTTCAGTGTTTAGTTTATATACTTCTGGTTCAGACTAGTTCAAAGTTTAGTTATCCAATCCAT	1	trans	NA	5	4582616	Intergenic	2.98E-11	NA	G	G	A	456	27	0.97	0.92	NA	-0.04	0.08753	NA	NA	NA	NA	NA	NA	NA	NA	NA	NA	NA	NA	NA	NA
Arabidopsis	1001bulk	1	A	1869598	1869598	AT1G06150	basic helix-loop-helix (bHLH) DNA-binding superfamily protein	Minus	right	Donor	GT	[1869311]	[1869555, 1869630]	TCTCGAGATAGCGAACGTGATAAGGAGCTTGGAACTCATCATCCTCAGAGGCACCACTGAGAAACAAGGCGAGAAAACATGGATATGTTTTGTAGTGGAG	GTACGTTATTTGGGAATAATTGAGAACTGTTCTCCACTCTAAGGTCACACACAGCATGGAATAGACTCCAACACTTGGCTAAACAACTTTACAGTTTACA	1	trans	NA	2	991714	AT2G03260	3.38E-10	NA	G	G	C	147	9	0.98	0.94	NA	-0.05	0.22433	NA	NA	NA	NA	NA	NA	NA	NA	NA	NA	NA	NA	NA	NA
Arabidopsis	1001bulk	1	A	1922892	1922893	AT1G06290	acyl-CoA oxidase 3	Plus	left	Donor	GT	[1923140, 1923352, 1927554, 1923171, 1923156, 1927390, 1923120]	[1922869, 1922873, 1923253, 1923258, 1923262, 1927271, 1927477]	CAGGTCCTGAGGCCGAGCTCAGGAAATTAGCTCTGCTTGAGGTTTGCGGGATTTATGATCACTCCGTCTCCATCAAAGTTGGTGTGCATTTCTTCCTGTG	GTATGTTCGAAATCATAATTTCATTGACATATATATATCTCTAATTTACGTCAAGCTATGATTTTTTTTCATTGTGGAGATGTGCTCTGCTTGGTATTAA	1	cis	NA	1	1924576	AT1G06290	3.03E-48	1683	C	C	T	284	66	0.99	0.94	NA	-0.06	0.45682	1923117	AT1G06290	8.09E-37	224	T	T	G	269	81	1	0.94	NA	-0.05	0.36885
Arabidopsis	1001bulk	1	A	1923140	1923140	AT1G06290	acyl-CoA oxidase 3	Plus	right	Acceptor	AG	[1922892, 1922873]	[1923117, 1923120, 1923156, 1923171, 1923352, 1927390, 1927554]	TGGTCAATGAAATGTGGTTATAGAATTTTGAAGTTATTTAGCGTCCTAGGGAGACAGAAAACAGTGTTAGGCTTTATAAGTGTTTTTCTGTGATACCCAG	GGGTAATGCTGTAAAGTTTTTTGGAACAAAGCGTCACCATGAAAAGTGGCTGAAGAACACCGAAGATTATGTTGTCAAGGGCTGTTTTGCTATGACTGAG	1	cis	NA	1	1923117	AT1G06290	8.06E-64	-23	T	T	G	270	84	0.98	0.84	NA	-0.13	0.55337	1923117	AT1G06290	8.06E-64	-23	T	T	G	270	84	0.98	0.84	NA	-0.13	0.55337
Arabidopsis	1001bulk	1	A	1923258	1923259	AT1G06290	acyl-CoA oxidase 3	Plus	left	Donor	GT	[1923352]	[1922869, 1922873, 1922892, 1923253, 1923262]	TTTTGGAACAAAGCGTCACCATGAAAAGTGGCTGAAGAACACCGAAGATTATGTTGTCAAGGGCTGTTTTGCTATGACTGAGCTAGGCCATGGAAGTAAT	GTAGGCATATTTTCTTGATTGCCATTTTTTTTCTCCATATGTCATGGTGATCTTCCACATTTATATTGAGTTCTATTTATTTCTTTTGATATAGGTACGG	1	cis	NA	1	1923117	AT1G06290	2.56E-33	-142	T	T	G	315	105	0.98	0.92	NA	-0.06	0.29183	1923117	AT1G06290	2.56E-33	-142	T	T	G	315	105	0.98	0.92	NA	-0.06	0.29183
Arabidopsis	1001bulk	1	A	1923352	1923352	AT1G06290	acyl-CoA oxidase 3	Plus	right	Acceptor	AG	[1923258, 1922892, 1923253, 1923262, 1922869, 1922873]	[1923140, 1923171, 1927554]	AGTAATGTAGGCATATTTTCTTGATTGCCATTTTTTTTCTCCATATGTCATGGTGATCTTCCACATTTATATTGAGTTCTATTTATTTCTTTTGATATAG	GTACGGGGAATTGAAACAGTGACAACTTATGACCCAAAAACTGAAGAGTTTGTGATAAATACTCCTTGTGAATCTGCTCAGAAGTATTGGATTGGTGGGG	1	cis	NA	1	1923117	AT1G06290	2.37E-19	-235	T	T	G	315	105	1	0.98	NA	-0.02	0.17547	1923547	AT1G06290	6.63E-19	195	G	G	A	314	106	1	0.98	NA	-0.02	0.17146
Arabidopsis	1001bulk	1	A	1924008	1924008	AT1G06290	acyl-CoA oxidase 3	Plus	right	Acceptor	AG	[1923921]	[1923981, 1923994, 1924010]	AGATCCTGATCAGGTAAATGCCAACCTTGGAACCAATTTAAGGATAAAATTTACTATACTTGCCGAGTTGCAGTGTCAATGTTTATAATTTTATTTTCAG	AGATTTGGAGCATTCATGGCCCCTTTGACTTCTGGCCGAGTCACAATTGCATCAAGTGCAATTTATTCTGCAAAGGTACAGAGTTCAGTAGTTTTATTTT	1	cis	NA	1	1926065	AT1G06290	5.17E-11	2057	A	A	T	350	100	0.99	0.98	NA	-0.01	0.09147	1923948	AT1G06290	3.61E-10	-60	A	A	T	348	102	0.99	0.98	NA	-0.01	0.08376
Arabidopsis	1001bulk	1	A	1924323	1924324	AT1G06290	acyl-CoA oxidase 3	Plus	left	Donor	GT	[1924464, 1924427]	[1924344, 1924400]	TATCGAGAAGAGCCTTCTCTGTTACAGCTAATGGTCCTGAAGTCCTCCTCCTTGATTACCCAAGCCATCAAAGGCGACTGCTACCACTCCTAGCAAAGAC	GTAAGGAGCTTTATAAACATTGTAGCCATCAAATTTTGAAGTGAATGCCCGAAAGAAGTGAAAGCATGGCCTGAGACGTAGTAATTTGTCCCAACTTCTT	3	trans	NA	2	13987083	Intergenic	3.91E-10	12062759	G	G	A	381	34	0.99	0.96	NA	-0.03	0.09016	13971656	Intergenic	2.53E-08	12047332	A	A	G	385	30	0.99	0.96	NA	-0.03	0.07216
Arabidopsis	1001bulk	1	A	1924323	1924324	AT1G06290	acyl-CoA oxidase 3	Plus	left	Donor	GT	[1924464, 1924427]	[1924344, 1924400]	TATCGAGAAGAGCCTTCTCTGTTACAGCTAATGGTCCTGAAGTCCTCCTCCTTGATTACCCAAGCCATCAAAGGCGACTGCTACCACTCCTAGCAAAGAC	GTAAGGAGCTTTATAAACATTGTAGCCATCAAATTTTGAAGTGAATGCCCGAAAGAAGTGAAAGCATGGCCTGAGACGTAGTAATTTGTCCCAACTTCTT	3	trans	NA	4	13354890	Intergenic	4.87E-12	11430566	C	C	A	387	28	0.99	0.95	NA	-0.04	0.10882	13346425	AT4G26400	1.21E-08	11422101	G	G	A	366	49	0.99	0.96	NA	-0.03	0.07536
Arabidopsis	1001bulk	1	A	1924323	1924324	AT1G06290	acyl-CoA oxidase 3	Plus	left	Donor	GT	[1924464, 1924427]	[1924344, 1924400]	TATCGAGAAGAGCCTTCTCTGTTACAGCTAATGGTCCTGAAGTCCTCCTCCTTGATTACCCAAGCCATCAAAGGCGACTGCTACCACTCCTAGCAAAGAC	GTAAGGAGCTTTATAAACATTGTAGCCATCAAATTTTGAAGTGAATGCCCGAAAGAAGTGAAAGCATGGCCTGAGACGTAGTAATTTGTCCCAACTTCTT	3	cis	NA	1	1926094	AT1G06290	3.78E-29	1770	G	G	T	321	94	0.99	0.96	NA	-0.03	0.26154	1924405	AT1G06290	2.11E-23	81	T	T	G	321	94	0.99	0.96	NA	-0.03	0.21323
Arabidopsis	1001bulk	1	A	1924464	1924464	AT1G06290	acyl-CoA oxidase 3	Plus	right	Acceptor	AG	[1924323, 1924400, 1924344]	[1924427]	TGAATGCCCGAAAGAAGTGAAAGCATGGCCTGAGACGTAGTAATTTGTCCCAACTTCTTATAGATGAGTTGTTTTCATTGATTATTTCTCATTATCACAG	ATATGCTATGAGTTTTGCTGCAAATGAATTGAAGATGATTTACGTGAAGAGAACACCGGAGACCAACAAAGCCATCCACGTTGTTTCAAGTGGGTTCAAA	1	cis	NA	1	1923117	AT1G06290	3.27E-23	-1347	T	T	G	320	92	0.99	0.97	NA	-0.02	0.21295	1924405	AT1G06290	2.82E-19	-59	T	T	G	319	93	0.99	0.97	NA	-0.02	0.17787
Arabidopsis	1001bulk	1	A	1926006	1926006	AT1G06290	acyl-CoA oxidase 3	Plus	right	Acceptor	AG	[1930231]	[]	CTTTTATTATGACGAGCTTACAACAGTTTCTGTAGATATTGTGGAAACATAACTTTTATAAGAGATATATGGGAATTATGGAAGAGATTGTTACTAGCAG	GTAACTAAACTGAAGACCAAGCATTGGCTTCGACCCAGTTGAATGCAATTGGACTCAAGAAGGAGTCTGGAATGCCGAATGAAGTGACGAGTGCAAGCGC	1	cis	NA	1	1927714	AT1G06310	3.35E-128	1708	G	G	T	440	59	0	0.48	NA	0.48	0.68772	1926065	AT1G06290	5.20E-93	59	A	A	T	447	52	0	0.52	NA	0.52	0.56846
Arabidopsis	1001bulk	1	A	1950455	1950456	AT1G06390	GSK3/SHAGGY-like protein kinase 1	Plus	left	Donor	GT	[1950601]	[]	TCAACAGGCTAATACCTGAGCATGTGAGACGACAAATGAGCACAGGATTACAAAACAGTTAAAAACTGTGCATGTCTGAAGAGAAAGAGGAGAAAAGCAG	GTTTACTACTTTTATTTGATAGTTGACAGGTTCAACAGTATATTAACCACGACTATTATCAGCTTCTATACCCGTAGTAAAGTCATATTCAGCTTTTTGA	1	cis	NA	1	1945495	AT1G06380	4.50E-20	-4961	C	C	T	538	48	0	0.03	NA	0.02	0.13396	1950515	AT1G06390	1.00E-12	59	C	C	T	550	36	0.01	0.03	NA	0.03	0.08318
Arabidopsis	1001bulk	1	A	2031090	2031090	AT1G06630	F-box/RNI-like superfamily protein	Plus	right	Acceptor	AG	[2030207, 2030951, 2031015, 2030323, 2030095, 2031009, 2030305]	[2030309, 2030873, 2030885, 2030891, 2030897, 2031104, 2031107]	CTTCTTCTTCATTAGCAATGTCAAGGTTAAACAGCTTCACTTCAGTTCTGTTCTATTTTTGATCTAGTCTCCAAGATTACTTGGTTTTTTACTGATGTAG	AACATGTGAGAAAGAAGAAAATGAAGAGGAACAATACAGAAGCAGAAGCTGATGCTTCTTCCTCAGACACATCTTCAGGTTAACTTGTTGAAATAAAATC	2	cis	NA	1	2030457	AT1G06630	3.57E-19	-633	G	G	A	90	76	0.32	0.58	NA	0.26	0.38439	2031088	AT1G06630	4.82E-17	-2	T	T	C	88	78	0.32	0.57	NA	0.25	0.34712
Arabidopsis	1001bulk	1	A	2031090	2031090	AT1G06630	F-box/RNI-like superfamily protein	Plus	right	Acceptor	AG	[2030207, 2030951, 2031015, 2030323, 2030095, 2031009, 2030305]	[2030309, 2030873, 2030885, 2030891, 2030897, 2031104, 2031107]	CTTCTTCTTCATTAGCAATGTCAAGGTTAAACAGCTTCACTTCAGTTCTGTTCTATTTTTGATCTAGTCTCCAAGATTACTTGGTTTTTTACTGATGTAG	AACATGTGAGAAAGAAGAAAATGAAGAGGAACAATACAGAAGCAGAAGCTGATGCTTCTTCCTCAGACACATCTTCAGGTTAACTTGTTGAAATAAAATC	2	trans	NA	3	22347209	Intergenic	2.82E-16	20316119	G	G	C	83	83	0.57	0.31	NA	-0.25	0.33318	22345417	AT3G60470	3.37E-10	20314327	A	A	G	92	74	0.54	0.32	NA	-0.22	0.21232
Arabidopsis	1001bulk	1	A	2051154	2051155	AT1G06690	NAD(P)-linked oxidoreductase superfamily protein	Minus	left	Acceptor	AG	[2051231]	[2051031]	GTTGATCTCTATCAACTGCATTGGTATGCACCCCTAATTCATGTTGGAGTAAACAACACTAGAAGGTAACAATCTCACTATTTTCTTAATTATATTTCAG	GCCAGGACTATGGGGAAATGAAGGTTTTTTCTTAAGAGCAGCACTGAATCTACTTTTAACTAGAGTTCGTGTCACTTTTGGTGATTATATCAAATCCATT	1	cis	NA	1	2051218	AT1G06690	2.55E-14	-63	A	A	G	323	17	0.96	0.84	NA	-0.11	0.15724	2051218	AT1G06690	2.55E-14	-63	A	A	G	323	17	0.96	0.84	NA	-0.11	0.15724
Arabidopsis	1001bulk	1	A	2053912	2053913	AT1G06700	Protein kinase superfamily protein	Minus	left	Acceptor	AG	[2053994, 2053999]	[2053648, 2053895]	ACCGAATTCTTGAGTCAGGTTATTAATCTGCATTTTGTTAATGAAGCTTGTGTTTACATCCTCTTTCAACTTGTCATATTAGTTGTTTGCTCTTCCTTAG	GTTTCCATGGTCTCTAGGCTGAAGCATGAAAATCTCATTCAATTGCTTGGTTTTTGTGTTGATGGAAACCTCCGCGTCCTTGCATATGAGTTTGCAACAA	1	cis	NA	1	2031956	Intergenic	6.74E-12	21957	T	T	C	487	39	1	0.98	NA	-0.01	0.08575	2031967	Intergenic	6.88E-11	21946	A	A	T	490	36	1	0.98	NA	-0.01	0.0778
Arabidopsis	1001bulk	1	A	2115398	2115399	AT1G06900	Insulinase (Peptidase family M16) family protein	Minus	left	Acceptor	AG	[2115520, 2115308]	[2115308, 2115366, 2115369, 2115372, 2115413]	GTTATGTGACCTGTAGTATCTATAGAACTTTCAATGATTTACTTGGATCCATATCCACAACGGTCACTGGCGAATGAAAATGGAGTTAACTCTCTCACAG	GTACATGTTTGATTTCTCCCACAAAGAAGCAGAAGAACTAAGAAGTATACAGAAGAAAGATGTGATCAGTTGGTACAAAACCTATTTCAGAGAATCATCA	1	trans	NA	4	5196882	AT4G08250	3.97E-09	NA	G	G	A	126	63	0.98	0.95	NA	-0.03	0.16799	NA	NA	NA	NA	NA	NA	NA	NA	NA	NA	NA	NA	NA	NA
Arabidopsis	1001bulk	1	A	2115520	2115520	AT1G06900	Insulinase (Peptidase family M16) family protein	Minus	right	Donor	GT	[2115398, 2115413, 2115372, 2115308, 2115369, 2115366]	[2115308]	ATGAAGATTACCGAAGTGGTATGATTGCTAGATTGCTGGAAAAGGATCCCTCTCTCTTGTCCGAGACAAATGACTTATGGAGTCAGATTGTTGACAAAAG	GTAAGGATCTCAAGGGTTTGAAGTTATGTGACCTGTAGTATCTATAGAACTTTCAATGATTTACTTGGATCCATATCCACAACGGTCACTGGCGAATGAA	2	trans	NA	3	17098500	Intergenic	2.82E-12	-14982980	G	G	A	157	30	0.98	0.95	NA	-0.03	0.23053	17095921	AT3G46460	1.61E-09	-14980401	T	T	G	155	32	0.98	0.95	NA	-0.03	0.17746
Arabidopsis	1001bulk	1	A	2115520	2115520	AT1G06900	Insulinase (Peptidase family M16) family protein	Minus	right	Donor	GT	[2115398, 2115413, 2115372, 2115308, 2115369, 2115366]	[2115308]	ATGAAGATTACCGAAGTGGTATGATTGCTAGATTGCTGGAAAAGGATCCCTCTCTCTTGTCCGAGACAAATGACTTATGGAGTCAGATTGTTGACAAAAG	GTAAGGATCTCAAGGGTTTGAAGTTATGTGACCTGTAGTATCTATAGAACTTTCAATGATTTACTTGGATCCATATCCACAACGGTCACTGGCGAATGAA	2	trans	NA	1	5049267	Intergenic	1.13E-08	-2933747	A	A	G	151	36	0.98	0.96	NA	-0.03	0.16053	5041830	Intergenic	2.22E-08	-2926310	C	C	T	169	18	0.98	0.94	NA	-0.04	0.1546
Arabidopsis	1001bulk	1	A	2137143	2137144	AT1G06960	RNA-binding (RRM/RBD/RNP motifs) family protein	Plus	left	Donor	GT	[2137263]	[2136587, 2137139, 2137146]	ACAAAACTGCACATCACTTTCAGTTGAAAGGAAGCGACATGCTGAAGAAACTCAACAACCAAGCATGCCTAATGGCGCAACTACTCAGAACGGAATGCCT	GTGGCAATTTCTCTTTCTCGCATCATTCCAACAATACAATATTATCTTCTGACAGACGTCATTATCGCAACTTAGTCTGTAAATCCTTGTTTCCTAATAC	1	trans	NA	1	6299579	Intergenic	8.92E-10	4162435	T	T	G	181	16	0.05	0.12	NA	0.07	0.17408	6299579	Intergenic	8.92E-10	4162435	T	T	G	181	16	0.05	0.12	NA	0.07	0.17408
Arabidopsis	1001bulk	1	A	2151705	2151706	AT1G07000	exocyst subunit exo70 family protein B2	Minus	left	Acceptor	AG	[2151813, 2151798]	[2151723]	TTCATCTGTAAATTTATTACTAAATTAGTTTTGGAATTAGAATTAGAAAATTCGGTTTACTATCGGTTATATTGTGGTTAAGTGATTCACAATTGAATAG	GTAATCGTTGCTCGTCCAATCACTGATTACAAAATCGTGATCGAGGCGTTACAATCTAGCGTTATTGGCGATCTAAACGCGATCGCTGTGCGCATGGTCG	1	cis	NA	1	2146785	Intergenic	1.14E-12	4921	C	C	T	115	9	0.96	0.87	NA	-0.09	0.33688	2151728	AT1G07000	1.72E-11	-22	T	T	G	111	13	0.96	0.89	NA	-0.07	0.30751
Arabidopsis	1001bulk	1	A	2161323	2161324	AT1G07040	NA	Minus	left	Acceptor	AG	[2161489]	[2161251, 2161390, 2161402]	TTTCCTTCCCATTGCCTGGAGAACTCCTCTTAGATACCACTAATGTAAAGATGGTGTACCAACATTGTGGAATGACATTTCTGAAACCTACAAAACGCAG	ATACAAGAGTCTCATCGACGTGATGGATTTGAGGTCGGAAATGCTGACAAGATCTTCGAGAGCACATTTCAGGAGCAGCTTTCCCGACGAACCGGGTGAT	1	cis	NA	1	2158154	AT1G07025	4.25E-34	3170	C	C	T	343	19	0.98	0.91	NA	-0.07	0.33661	2161428	AT1G07040	3.69E-22	-104	G	G	A	330	32	0.98	0.93	NA	-0.05	0.22843
Arabidopsis	1001bulk	1	A	2161489	2161489	AT1G07040	NA	Minus	right	Donor	GT	[2161323, 2161390, 2161402, 2161251]	[]	CAAGTTCGCTGATGGTGTTACCAAATCTATCCCTTGTTCATACATTGAGTTTGCTGAACGCCTTGTACTTCCGCAGTACCAAAATATACCCGAAAGCGAG	GTAAGAAACCACTCTGATTGAATCTTAACTTATTTAGAATCCGGTTACTGTGAATCGATGCGATCTTTTCCTTCCCATTGCCTGGAGAACTCCTCTTAGA	1	cis	NA	1	2158154	AT1G07025	2.04E-28	3335	C	C	T	348	19	0.98	0.91	NA	-0.07	0.28381	2161428	AT1G07040	7.38E-18	61	G	G	A	335	32	0.98	0.93	NA	-0.05	0.18317
Arabidopsis	1001bulk	1	A	2238389	2238389	AT1G07280	Tetratricopeptide repeat (TPR)-like superfamily protein	Plus	right	Acceptor	AG	[2238176, 2238307, 2238311, 2238315]	[2238261, 2238394, 2238459]	TGTTAATGATTCATTCCCGTGAGTGAGTGTGTGTGTGCATGGATTTAATAACTTTCTCCGATTCATTTTTGACTCACTTGATTCATCTTTTGATTTGCAG	GAAAGCTTGAGTGAGGGAAAAGCTTTCTACACGAAACTAGTCTCCAGCTTTTTGCTCTGTATTTGTCCAGATTTGTTTGTTGTTGAGGCCAACATTTGAA	1	cis	NA	1	2238387	AT1G07280	1.84E-46	-2	C	C	A	112	6	0.96	0.56	NA	-0.4	0.82764	2238387	AT1G07280	1.84E-46	-2	C	C	A	112	6	0.96	0.56	NA	-0.4	0.82764
Arabidopsis	1001bulk	1	A	2258749	2258749	AT1G07350	RNA-binding (RRM/RBD/RNP motifs) family protein	Minus	right	Donor	GT	[2258602]	[2258746, 2259002]	CAAGTTTCTGTGGCAGCAGGTCTGCTGTTTGTAGCAGCAGTGCTTCACCAAATAGCAAACGTTGCAACAGTTCAAACACATCAAGTTTCAGACATTTAGG	GTTGTATGCCCTGCATTTCTCTCTTTCTTGAACAATTTAATATTCCGTCCTTTAGTAGCTTCAATATAGGAATGTTGTTTTTGTCGTGTTTCCTGTTTCA	1	cis	NA	1	2262784	AT1G07360	3.08E-14	-4035	A	G	A	99	79	0.48	0.25	NA	-0.23	0.27783	2258777	AT1G07350	2.24E-13	-28	C	C	T	120	58	0.46	0.2	NA	-0.26	0.26175
Arabidopsis	1001bulk	1	A	2278586	2278586	AT1G07420	sterol 4-alpha-methyl-oxidase 2-1	Plus	right	Acceptor	AG	[2277939, 2278383, 2276951, 2276434, 2277935, 2278060, 2277074, 2278396, 2277070, 2278378, 2277931, 2278506]	[2276674, 2278054, 2278093, 2278145, 2278209]	TTTCCTTTCCTTGGTGTTTTGTGCGTATTGTCTATCATGAGTTCTCATTCAGCACGGAAATTTTGTATCTGGAGCTGATCATTTTATGTGGTTGATGCAG	TACCTTGTGACACATTTTAGCGACTTTCAACTGGCATGTATTGGGAGTTTTCTCCTCCATGAAAGCGTGTTTTTCTTATCTGGACTCCCTTTCATTTTTC	1	trans	NA	1	24689555	Intergenic	4.51E-11	22410969	A	A	G	175	22	0.99	0.96	NA	-0.03	0.19827	24664295	Intergenic	7.96E-10	22385709	A	A	G	168	29	0.99	0.96	NA	-0.02	0.17501
Arabidopsis	1001bulk	1	A	2286818	2286819	AT1G07440	NAD(P)-binding Rossmann-fold superfamily protein	Minus	left	Acceptor	AG	[2287010, 2287585]	[2286624, 2286737, 2286800, 2286804, 2286856, 2287507]	TACAATAGTTTTCACATGTAAATGCAAAGTCATAAACTGGTTTTTGAAACAATGAATCATAGGCCATGTGTGTGTGTGTGTGTGTGTGTGTGTGTCATAG	GGGCATTGAATCAGCTAGCAAGGAACTTGGCATGTGAGTGGGCTAGTGATGGCATTAGGGCTAATGCTGTGGCTCCTGCAGTCATCGCAACTCCTTTGGC	1	cis	NA	1	2297403	AT1G07480	2.15E-09	-10584	A	A	T	266	257	0.94	0.97	NA	0.03	0.0663	2297403	AT1G07480	2.15E-09	-10584	A	A	T	266	257	0.94	0.97	NA	0.03	0.0663
Arabidopsis	1001bulk	1	A	2363110	2363111	AT1G07650	Leucine-rich repeat transmembrane protein kinase	Minus	left	Acceptor	AG	[2363213, 2363204]	[2362944, 2362959, 2363101]	AGTCATGTATATACATTGAGCAAAGAAGAGCTTTAAAAATGCTTTATATTTCCATGAGATGAACTCTGTATGGTATTTATGTTTACTGTGTACTGTGTAG	TGACCTCAGTTTTAATCTCCTAAGTGGTGAGATTCCTTCATCGTTTGAAAATATGAAGAAAGCCGATTTCATGTAAGTATGTATGGTATTTAGTTATATT	1	cis	NA	1	2365148	AT1G07650	2.38E-14	-2037	A	A	G	228	15	0.99	0.95	NA	-0.04	0.21351	2365148	AT1G07650	2.38E-14	-2037	A	A	G	228	15	0.99	0.95	NA	-0.04	0.21351
Arabidopsis	1001bulk	1	A	2363929	2363930	AT1G07650	Leucine-rich repeat transmembrane protein kinase	Minus	left	Acceptor	AG	[2364092, 2364113, 2364028]	[]	GGTGATGGTCTAGTCACTAACAAACTAGCATCACTAGAAATCTCAAGTCTTTTGGTTTCTTAGTTAATATCTTATATCCTCTTCTCTGTTTTTGCTTCAG	TCATCTCCCTTCAAATGCTTTCACTGGTCCATTGACTGAAAAACTTGGATTGCTCAAGAACCTGACTGATATGTAAGAGAATTTAGTCTGACATGTTTTG	1	trans	NA	3	21287317	Intergenic	4.35E-11	NA	T	T	A	161	16	0.99	0.96	NA	-0.03	0.21846	NA	NA	NA	NA	NA	NA	NA	NA	NA	NA	NA	NA	NA	NA
Arabidopsis	1001bulk	1	A	2409085	2409086	AT1G07770	ribosomal protein S15A	Minus	left	Acceptor	AG	[2409478, 2409306, 2412437, 2409282, 2412413]	[2409083, 2409088, 2409361]	ATTCATGATGAGTAAATCTGTGCATTTGTATCAAATTTTTAGTGCTTTGCAGATTTTATTTTAACGCAAGCTCTTGTTTGTTGTTTGACTTGTTTAGTAG	AGGATTGAGCTTAAGGCAAGATGGTAAGAATCAGTGTTCTTAACGATGCTCTCAAGAGCATGTACAATGCTGAGAAACGAGGCAAGAGGCAGGTCATGAT	1	cis	NA	1	2409847	Intergenic	7.87E-11	-761	G	G	C	436	45	0.29	0.21	NA	-0.08	0.08427	2409106	AT1G07770	1.14E-10	-20	G	G	C	432	49	0.29	0.21	NA	-0.07	0.08288
Arabidopsis	1001bulk	1	A	2409088	2409089	AT1G07770	ribosomal protein S15A	Minus	left	Acceptor	AG	[2409478, 2409416, 2412547, 2409280, 2412411, 2409306, 2412437, 2409397, 2412528, 2409282, 2412413]	[2409083, 2409085, 2409143, 2409361, 2412219]	AATATTCATGATGAGTAAATCTGTGCATTTGTATCAAATTTTTAGTGCTTTGCAGATTTTATTTTAACGCAAGCTCTTGTTTGTTGTTTGACTTGTTTAG	TAGAGGATTGAGCTTAAGGCAAGATGGTAAGAATCAGTGTTCTTAACGATGCTCTCAAGAGCATGTACAATGCTGAGAAACGAGGCAAGAGGCAGGTCAT	1	cis	NA	1	2394904	AT1G07725	2.79E-10	14185	T	T	A	434	47	0.68	0.75	NA	0.07	0.07953	2409106	AT1G07770	1.23E-08	-17	G	G	C	432	49	0.68	0.75	NA	0.07	0.0653
Arabidopsis	1001bulk	1	A	2410577	2410578	AT1G07780	phosphoribosylanthranilate isomerase 1	Minus	left	Acceptor	AG	[2410732, 2410698, 2410693, 2410739, 2410861]	[2410526, 2410532, 2410602, 2410610, 2410612]	AAATTTAAGCAATCACTCTAGTACATAAAACCATTTGTCTTTCACGAGGTGATTGAAATATCAAGAGTGTGATAGGTTCAATCATAACAATTTGCTGCAG	TGGACACGGATTTAACTGGGCTCAATTCAAGTTGCCTTCCGTCAGAAGCAGAAATGGGTGGCTCTTAGCTGGGGGAATCAATCCAACAAATGTTTCAGAA	1	cis	NA	1	2407281	Intergenic	2.65E-49	3297	T	T	C	467	27	0.97	0.76	NA	-0.21	0.35711	2408139	Intergenic	3.87E-17	2439	T	T	C	416	78	0.97	0.9	NA	-0.08	0.13376
Arabidopsis	1001bulk	1	A	2410602	2410603	AT1G07780	phosphoribosylanthranilate isomerase 1	Minus	left	Acceptor	AG	[2410732, 2410698, 2410693, 2410739]	[2410532, 2410577, 2410610, 2410612]	CATTGTAATGTACTCCTTAGAAGAAAAATTTAAGCAATCACTCTAGTACATAAAACCATTTGTCTTTCACGAGGTGATTGAAATATCAAGAGTGTGATAG	GTTCAATCATAACAATTTGCTGCAGTGGACACGGATTTAACTGGGCTCAATTCAAGTTGCCTTCCGTCAGAAGCAGAAATGGGTGGCTCTTAGCTGGGGG	1	cis	NA	1	2407281	Intergenic	4.82E-50	3322	T	T	C	464	26	0.02	0.23	NA	0.21	0.3637	2408139	Intergenic	1.43E-16	2464	T	T	C	412	78	0.02	0.09	NA	0.07	0.13046
Arabidopsis	1001bulk	1	A	2411541	2411542	AT1G07780	phosphoribosylanthranilate isomerase 1	Minus	left	Acceptor	AG	[2411823, 2412609, 2412193, 2411770]	[2411351, 2411594, 2411929, 2412216, 2412219]	TGTATAATTGTCTTGTAAATTCAGAGTTTGTGTTGTTTTGTTAATAGTGAGCTTTATTCTAAGATCAGTTGATGAAGCAAGCTTTCTTATTTTTCCTCAG	GAATATCCACTGATCTCCATGTCCATTTTGGAGCTCTAAATTTCTCAAAAACCTACAAATCTGGTAACTTTTCTTGACTTTTAGTTTTTCTTCAGATTTC	1	cis	NA	1	2397477	AT1G07740	4.52E-13	14065	A	A	G	203	24	0.97	0.93	NA	-0.04	0.20672	2411506	AT1G07780	3.44E-10	36	C	C	T	201	26	0.97	0.94	NA	-0.04	0.15979
Arabidopsis	1001bulk	1	A	2437680	2437680	AT1G07890	ascorbate peroxidase 1	Plus	right	Acceptor	AG	[2437555]	[2437677, 2437992, 2437994, 2437999]	TCTCTGATCCGTCGTTGCTGCTTCCATTTTCATCTTGACTCGATCGGATCATTGTTATGCTTGGCTTGATCTGTGCTTAATGATGTGTTTTTCGTAGTAG	ATCCACGATTCGTTGCTGCGATCGGCGTTATTATCGTCAGCTCTCTCGTTTCTGTTCTGTGGTTCGATATTGCTGAGTTTCTAGGCTAATCTTACGAATC	1	cis	NA	1	2467766	AT1G07960	1.39E-50	30086	C	C	T	576	34	0.01	0.05	NA	0.04	0.30829	2437655	AT1G07890	2.86E-41	-25	G	G	T	522	88	0.01	0.04	NA	0.03	0.25634
Arabidopsis	1001bulk	1	A	2437833	2437834	AT1G07890	ascorbate peroxidase 1	Plus	left	Donor	GT	[2437992, 2437999, 2437994, 2437975]	[2437555, 2437706, 2437715, 2437733, 2437738, 2437741, 2437751, 2437756, 2437764, 2437809, 2437852, 2437898, 2437903]	GTTCTGTGGTTCGATATTGCTGAGTTTCTAGGCTAATCTTACGAATCTGTGAAAGTTTTTGAGAGATTTGGCTTCTGTAGCTCACTCCTGCTTGATTTAG	GTTTTTTTTTTTTCCACTCGTATGAAGCTGTTTTAGAGGCTGTTGTTGTTTATGATTCTCAGCTTGTTATGTATAGTTGGATTTCGTGAGTTTTGGATTT	1	cis	NA	1	2437655	AT1G07890	2.40E-30	-179	G	G	T	524	89	0.13	0.26	NA	0.12	0.19269	2437821	AT1G07890	1.87E-13	-13	C	C	G	582	31	0.16	0.04	NA	-0.12	0.08461
Arabidopsis	1001bulk	1	A	2437992	2437992	AT1G07890	ascorbate peroxidase 1	Plus	right	Acceptor	AG	[2437833, 2437555, 2437715, 2437741, 2437852, 2437751, 2437733, 2437903, 2437706, 2437809, 2437898, 2437764, 2437738, 2437756]	[2437677, 2437680, 2437955, 2437975, 2437994, 2437999]	CAGCTTGTTATGTATAGTTGGATTTCGTGAGTTTTGGATTTGATCTGTGCGTTTATTTAGTAGTGAGGCTCATGTATATATATCTGTGTATTTGTTCCAG	AGCTTAGCTAAGATGACGAAGAACTACCCAACCGTGAGCGAAGATTACAAGAAGGCTGTTGAGAAGTGCAGGAGGAAGCTCAGAGGTTTGATCGCTGAGA	1	cis	NA	1	2467766	AT1G07960	1.80E-27	29774	C	C	T	577	35	0.98	0.95	NA	-0.03	0.17543	2437747	AT1G07890	7.61E-19	-245	A	A	G	563	49	0.98	0.96	NA	-0.03	0.12064
Arabidopsis	1001bulk	1	A	2479399	2479399	AT1G07990	SIT4 phosphatase-associated family protein	Plus	right	Acceptor	AG	[2479239, 2479306, 2478652, 2479246, 2479038, 2477779, 2479310]	[2477965, 2478978, 2479122, 2479411, 2479417]	GATACTTGTAGGTGGTGTAAATCTAGGATATCTGATGATATTACTAATTTCTTCTATCATCTTCATTCTGATATGTTTCTTGCATTACAACTTGAATCAG	AGTCCTCCGGAGGTTCAGGCAAATGCAGCAGAAACATTATGTGCAATTTCTCGGAATGCACCGTCAGCTTTAGCTACGCAGCTCTCTAGCCCTGGGTTTG	1	cis	NA	1	2204056	Intergenic	3.52E-16	-275343	G	G	C	157	9	1	0.98	NA	-0.02	0.3314	2555273	Intergenic	5.32E-15	75874	G	G	C	151	15	1	0.99	NA	-0.01	0.30936
Arabidopsis	1001bulk	1	A	2535585	2535586	AT1G08110	lactoylglutathione lyase family protein / glyoxalase I family protein	Plus	left	Donor	GT	[2535674, 2535686, 2535714, 2535676]	[2535385, 2535587]	TGCTATATCTCGCATATCACCTCTAATTCGTTTCGTTAAACCTTATTCCACCGGTTTTTCTTTCATCACTTGCGCTTGCAACAGTACCCGGAGGCCAAAG	GTGTCTGCTTTTTCGGCACTCACTTGCTTGTAATCGTTGATTTGGACTTTTTGTGTTGATTAATCATCTGGGTCGATTCGATTTTGTAGAGATTTGATCA	1	cis	NA	1	2535690	AT1G08110	2.22E-08	104	T	T	C	317	92	0.88	0.84	NA	-0.05	0.07375	2535690	AT1G08110	2.22E-08	104	T	T	C	317	92	0.88	0.84	NA	-0.05	0.07375
Arabidopsis	1001bulk	1	A	2536395	2536395	AT1G08110	lactoylglutathione lyase family protein / glyoxalase I family protein	Plus	right	Acceptor	AG	[2535794, 2535887]	[2536410, 2536419, 2536566, 2536576, 2536876]	CTTGTATCTCCTTTGTTTAGATAGTGATTTTTTTGTGCTTTCTTTTTTCCACTTCAACAATTGATATTGTTCCATTTTTCCATCTTTTTGTAACTCTCAG	ATGTTTCGGATCAAGGACCCTAAGGCTAGTCTTGACTTTTACTCACGTGTGCTGGGGATGTCGTAAGTTTTTTCCAAATCTTGAATCATCTGCTTTCTGA	1	cis	NA	1	2609755	AT1G08280	1.22E-14	73360	A	A	G	572	37	1	0.96	NA	-0.04	0.09318	2604780	AT1G08260	2.78E-13	68385	C	C	T	569	40	1	0.96	NA	-0.04	0.08397
Arabidopsis	1001bulk	1	A	2536410	2536410	AT1G08110	lactoylglutathione lyase family protein / glyoxalase I family protein	Plus	right	Acceptor	AG	[2535794]	[2536395, 2536419, 2536566, 2536576, 2536876]	TTTAGATAGTGATTTTTTTGTGCTTTCTTTTTTCCACTTCAACAATTGATATTGTTCCATTTTTCCATCTTTTTGTAACTCTCAGATGTTTCGGATCAAG	GACCCTAAGGCTAGTCTTGACTTTTACTCACGTGTGCTGGGGATGTCGTAAGTTTTTTCCAAATCTTGAATCATCTGCTTTCTGAATTCCTCATGGAAGC	1	cis	NA	1	2609755	AT1G08280	1.87E-14	73345	A	A	G	575	37	0	0.02	NA	0.02	0.0915	2604780	AT1G08260	5.54E-13	68370	C	C	T	572	40	0	0.02	NA	0.02	0.08154
Arabidopsis	1001bulk	1	A	2543354	2543355	AT1G08130	DNA ligase 1	Minus	left	Acceptor	AG	[2543459, 2543594, 2543449]	[2543302, 2543377, 2543516]	ATTATGTTTGCTTGTACTCAAAATGTTATCTTATATTTATTAGTTTCGCCATTCTATCGTATGGGTTGAAATGAAAGGTAAAAAATATGTTTGCTTAAAG	GTCTGGGAAGTGAAAGCAGCTGACTTAACAATTAGCCCTGTGCACCGTGCAGCTACTGGCATAGTGGATCCTGATAAGGTTTAACTTTCTCCGACTTATT	1	cis	NA	1	2531548	Intergenic	5.23E-12	11807	G	G	A	116	9	0.99	0.95	NA	-0.04	0.31842	2531548	Intergenic	5.23E-12	11807	G	G	A	116	9	0.99	0.95	NA	-0.04	0.31842
Arabidopsis	1001bulk	1	A	2543459	2543459	AT1G08130	DNA ligase 1	Minus	right	Donor	GT	[2543354, 2543377, 2543302]	[2543449, 2543594]	CTAGCATGAATTCTTATTTAATTGTAATGATTCAAATATCCAGCAATACTACCGAGTTGGAGACAGCCTCAATCCAGATGTTTGGTTTGAGCCCACTGAG	GTAGGATTATGTTTGCTTGTACTCAAAATGTTATCTTATATTTATTAGTTTCGCCATTCTATCGTATGGGTTGAAATGAAAGGTAAAAAATATGTTTGCT	1	trans	NA	1	6135360	Intergenic	7.59E-25	-3591901	NA	NA	NA	117	7	0.99	0.89	NA	-0.1	0.57779	6135360	Intergenic	7.59E-25	-3591901	NA	NA	NA	117	7	0.99	0.89	NA	-0.1	0.57779
Arabidopsis	1001bulk	1	A	2543594	2543594	AT1G08130	DNA ligase 1	Minus	right	Donor	GT	[2543516, 2543354]	[2543459, 2543612]	CTTGGTTATACGGTTTGGGCTACTAGGTACTGGATTTTCTGATGCCATGCTTGACGAGCGGTCGTCCAGTCTTCGCTCTCAAGTGATTGCTACTCCAAAA	GTAGGATATTTTCTTCTTCCTTATCATATATGTCTCTAGCATGAATTCTTATTTAATTGTAATGATTCAAATATCCAGCAATACTACCGAGTTGGAGACA	1	cis	NA	1	2531548	Intergenic	6.37E-16	12046	G	G	A	109	8	0.99	0.93	NA	-0.06	0.43044	2543457	AT1G08130	7.78E-13	137	A	A	G	110	7	0.99	0.93	NA	-0.06	0.35731
Arabidopsis	1001bulk	1	A	2567921	2567922	AT1G08190	vacuolar protein sorting 41	Plus	left	Donor	GC	[2568160, 2568009, 2568167]	[2567874, 2567886, 2567891, 2568070]	ATCTAACGATGCTGCTTCCTGCATCGCTGTTGCTGCGAGGATGATCGCGCTTGGTACGCACGACGGTACCGTGCGTATCCTCGATTTATTGGGGAATCAG	GCAAGTTTTCCATTGATTTTTGGAATTTCGGGTCTATTTCAACATTGTACAAGTTTTAGTGTCAATTTCAACATTTTAGGAGTTTTAGTGTTTTGGTGAT	1	cis	NA	1	2609755	AT1G08280	3.50E-38	41833	A	A	G	528	34	1	0.96	NA	-0.04	0.25725	2565201	Intergenic	1.16E-17	-2721	G	G	C	513	49	1	0.97	NA	-0.03	0.12229
Arabidopsis	1001bulk	1	A	2656577	2656578	AT1G08420	BRI1 suppressor 1 (BSU1)-like 2	Plus	left	Donor	GC	[2656650, 2656656]	[]	GAGCTGAACGCAAATAGGCCAGCGACGCCAACCCGAGGACGCCCACAAAATTCAAATGACCGAGGAGGTTCTCTGGCTTGGATGTGAGGCAGATAAAGAG	GCACTCGTGCACATACATACCGCTCCAAAAAACACTTGTAACATCTGCCTCCTGGTGTTCCTCATGTGTACAGAAAAAGATGAGCCATAGACGAGAAACG	1	cis	NA	1	2657753	Intergenic	6.60E-68	1175	T	T	C	514	39	0	0.09	NA	0.09	0.4226	2657577	Intergenic	1.04E-28	999	G	G	A	478	75	0	0.05	NA	0.05	0.2005
Arabidopsis	1001bulk	1	A	2656650	2656650	AT1G08420	BRI1 suppressor 1 (BSU1)-like 2	Plus	right	Acceptor	AG	[2656577, 2656560]	[2656656]	TGGCTTGGATGTGAGGCAGATAAAGAGGCACTCGTGCACATACATACCGCTCCAAAAAACACTTGTAACATCTGCCTCCTGGTGTTCCTCATGTGTACAG	AAAAAGATGAGCCATAGACGAGAAACGATGAGGCTTGAAGATATCAGGGGGTGTGTAAATTAAGATGTTAAAAGGTTAGAGAAGTCAGTTTTGGTGGTGG	1	cis	NA	1	2657753	Intergenic	9.41E-56	1103	T	T	C	421	33	0	0.1	NA	0.1	0.42082	2657577	Intergenic	6.05E-22	927	G	G	A	391	63	0	0.05	NA	0.05	0.18496
Arabidopsis	1001bulk	1	A	2668019	2668020	AT1G08450	calreticulin 3	Minus	left	Acceptor	AG	[2668134, 2668287, 2668695]	[2668000, 2668013, 2668046, 2668167, 2668524]	ATCTCAACCACTTTAAAAAGAATGGTTTATGCAGTTTAGTACTGAATCATCTTAACTGTTCTAAAAATGTAAGTTTGTTATGATTCTGAATTTCGTGTAG	GACGAGCTATGAGGCGCAGAGTGGTGGGCATTTGGCAAAGCATTGGGGGAAATTATCTATATTTTGCTTTGAATGTGTGTTTGTAATTTCATAATTTGTA	1	cis	NA	1	2672698	AT1G08460	1.12E-30	-4678	T	T	C	499	33	0.94	0.84	NA	-0.11	0.22083	2668318	AT1G08450	3.23E-15	-298	G	G	A	494	38	0.94	0.87	NA	-0.07	0.11033
Arabidopsis	1001bulk	1	A	2668134	2668134	AT1G08450	calreticulin 3	Minus	right	Donor	GT	[2668019, 2668046, 2668000, 2668013]	[2668287, 2668695]	CTGGAAACCAAGTGAGTGAATATTGTTGGAAATGGTTTGTTTTGTTTTGTTTTGTTTTGTTTTGCAGCCGAATCCACGTGATTATATGGATGATTACCAT	GTAAGTGTTCCTTCTATCTCAACCACTTTAAAAAGAATGGTTTATGCAGTTTAGTACTGAATCATCTTAACTGTTCTAAAAATGTAAGTTTGTTATGATT	1	cis	NA	1	2675754	Intergenic	1.72E-29	-7620	G	G	A	323	197	0.99	0.97	NA	-0.02	0.21719	2668086	AT1G08450	6.00E-26	48	G	G	T	378	142	0.99	0.96	NA	-0.02	0.19241
Arabidopsis	1001bulk	1	A	2668167	2668168	AT1G08450	calreticulin 3	Minus	left	Acceptor	AG	[2668287, 2668283]	[2668019]	AAATGAATTATAACCTTCTCAACTCTGTTTTATCTGGAAACCAAGTGAGTGAATATTGTTGGAAATGGTTTGTTTTGTTTTGTTTTGTTTTGTTTTGCAG	CCGAATCCACGTGATTATATGGATGATTACCATGTAAGTGTTCCTTCTATCTCAACCACTTTAAAAAGAATGGTTTATGCAGTTTAGTACTGAATCATCT	1	cis	NA	1	2675754	Intergenic	2.30E-39	-7586	G	G	A	314	201	0.99	0.96	NA	-0.04	0.28475	2668086	AT1G08450	5.21E-35	82	G	G	T	369	146	0.99	0.95	NA	-0.04	0.25646
Arabidopsis	1001bulk	1	A	2670255	2670256	AT1G08450	calreticulin 3	Minus	left	Acceptor	AG	[2670606, 2671288, 2670316]	[2670219, 2670417, 2670799]	ATCAGGGACAGAATTATCCAATCAAAAAGGATTTGCAATGTGAAACAGACAAATTAAATCATTTCTACACATTTATTCTGCGTCCTGACGCTTCTTACAG	CGTTCTGGTGGATAATAAAGAGAGAGAATTTGGCAGTATGTACACAGACTGGGACATCCTTCCTCCAAGGAAGATCAAGGTCAAGAATGCAAAGAAGGTA	1	cis	NA	1	2668559	AT1G08450	9.73E-73	1697	A	A	T	494	87	0.01	0.06	NA	0.05	0.42987	2670255	AT1G08450	2.19E-69	1	C	C	T	494	87	0.01	0.06	NA	0.05	0.41326
Arabidopsis	1001bulk	1	A	2670417	2670418	AT1G08450	calreticulin 3	Minus	left	Acceptor	AG	[2670606, 2671288]	[2669878, 2670219, 2670235, 2670255, 2670400, 2670430, 2670791, 2670799]	CAGTGAACTTTGATAAATGATTACATGTCCATGTTTTTTACAACAAAGTCGTCACATGGTGTTGTTGTGTTTGGGGATTCTCATTAGTTTTTCTATGCAG	TCTAATGTTTGGACCAGATATATGCGGAACACAGACGAAGAAGCTTCATGTTATAGTTTCATATCAGGGACAGAATTATCCAATCAAAAAGGATTTGCAA	1	cis	NA	1	2668559	AT1G08450	9.78E-33	1859	A	A	T	505	95	0.94	0.9	NA	-0.04	0.21095	2670255	AT1G08450	3.38E-32	163	C	C	T	506	94	0.94	0.9	NA	-0.04	0.2077
Arabidopsis	1001bulk	1	A	2684519	2684520	AT1G08480	NA	Plus	left	Donor	GT	[2684880, 2684706, 2684701, 2684894]	[2684598]	AAATTACACCAGATTCACCAAACGCGACGCGCCTCTTCCTTCTTGGTCTTCCTCCGACGTCGAGGAATTCATTGCCTCCGATCCCGTTCATGGACCCACC	GTAATTTCCTTCTATCTTTCTCTCGCTCTGTGTTTTGGAATCTATAGATATTGTTGGTCCATTATCTATGACTCGGCTGGTACTCGATTTTACTCTGCTG	1	cis	NA	1	2684783	AT1G08480	4.00E-14	263	A	A	C	500	112	0.96	0.95	NA	-0.02	0.08927	2684443	AT1G08480	6.03E-09	-77	G	G	C	433	179	0.95	0.97	NA	0.02	0.05382
Arabidopsis	1001bulk	1	A	2684880	2684880	AT1G08480	NA	Plus	right	Acceptor	AG	[2684519, 2684598]	[2684701, 2684706, 2684894]	AAAAACCTAGCAAAAACTGAACTGTTGGTTTGGTATTTGGTATTCTTACTGAAGATCTTACGTTTGGTACTCATTGTGTATTTGTGGTCATCCTATCCAG	CTGAAAACGGCTAGGGAAGCTGTGACGTTTGGTGTTACCGGAGCTGCACTTGGAGCTGTCTCTACTGCTGCTTTTGCCTGGAAATACTCCAGGAGTCCAC	1	cis	NA	1	2684783	AT1G08480	3.96E-11	-97	A	A	C	500	112	0.97	0.95	NA	-0.01	0.06887	2684783	AT1G08480	3.96E-11	-97	A	A	C	500	112	0.97	0.95	NA	-0.01	0.06887
Arabidopsis	1001bulk	1	A	2692469	2692470	AT1G08510	fatty acyl-ACP thioesterases B	Minus	left	Acceptor	AG	[2692696, 2692634, 2692722, 2692661, 2692911]	[2692449, 2692464, 2692478, 2692599, 2692830]	GCTCATATGACTAATGACTTCTTGCACCCTGAATTATATGCTCTGCATGCATATTATATTGCATCATAACTCATTTGCTTATTCAATATATGCCTCACAG	GGGAGATGTTGTTGAAGTAGACACCTGGGTCAGTCAGTCTGGAAAGAATGGTATGCGTCGTGATTGGCTAGTTCGGGACTGTAATACTGGAGAAACCTTA	1	cis	NA	1	2692351	AT1G08510	1.50E-108	119	G	G	A	321	276	0.98	0.87	NA	-0.12	0.5605	2692476	AT1G08510	8.04E-98	-6	C	C	A	329	268	0.98	0.87	NA	-0.12	0.52256
Arabidopsis	1001bulk	1	A	2707921	2707922	AT1G08550	non-photochemical quenching 1	Plus	left	Donor	GT	[2708186, 2708191, 2708170, 2708227]	[]	TAAAACTCGTGGGTGTTTTAGCTTGCGCGTTCCTTATTGTTCCATCTGCAGATGCAGTTGATGCACTTAAAACTTGTGCATGCTTATTGAAGGGATGCAG	GTAACTTTCCTTCGTTTGGATTCTGCATATATAGTGTCCCCCCACCAAAACCGGTTTTATTTTCATTGTGATTGTGATGCTATAAGTGTTTTGAATTGTA	1	cis	NA	1	2711409	Intergenic	7.03E-53	3487	T	T	G	512	36	0.98	0.92	NA	-0.06	0.34828	2708211	AT1G08550	1.19E-52	289	C	C	T	513	35	0.98	0.92	NA	-0.06	0.34702
Arabidopsis	1001bulk	1	A	2708283	2708284	AT1G08550	non-photochemical quenching 1	Plus	left	Donor	GT	[2708387, 2708416, 2708522, 2708502]	[]	TAGGATAGAACTCGCAAAGTGCATTGCCAACCCTGCCTGTGCAGCCAATGTCGCGTGCCTTCAGACCTGCAATAACCGTCCAGATGAAACCGAGTGCCAG	GTTATAATTTATTTTGATATATCATTTTATGAGGCAGAGATATTGCTTGCTTATGAAAGAAGACCAATGATTTTGTTTATAATTATGTGCTTATATTATA	1	cis	NA	1	2708274	AT1G08550	1.82E-15	-10	C	C	G	202	140	1	0.98	NA	-0.01	0.16916	2708274	AT1G08550	1.82E-15	-10	C	C	G	202	140	1	0.98	NA	-0.01	0.16916
Arabidopsis	1001bulk	1	A	2713095	2713095	AT1G08570	atypical CYS HIS rich thioredoxin 4	Plus	right	Acceptor	AG	[2712985, 2713010]	[2713068, 2713075, 2713084, 2713098, 2713190]	TTTCTTTTTCTTCTGGTATATTCTGGAGACAGATATTGTTTTTTCTTCTGATTAGAGAATAATATGACGGAAGTGATTAGCAAAACGAGTTTGTTCTTAG	GAGCTTGTGGTAATCATCACCGTGTTGATGATTTCTCTTTCTCTCCGGTGAGTTTTGGTGGGTTTGGTTTGAAAAAGAGTTTCTCTTGTCTGAAGCTTAA	1	cis	NA	1	2712999	AT1G08570	3.11E-11	-96	C	C	A	300	205	0.02	0.01	NA	-0.01	0.08373	2712999	AT1G08570	3.11E-11	-96	C	C	A	300	205	0.02	0.01	NA	-0.01	0.08373
Arabidopsis	1001bulk	1	A	2766505	2766505	AT1G08680	ARF GAP-like zinc finger-containing protein ZIGA4	Plus	right	Acceptor	AG	[2766175]	[2766508]	TGTAGTTACTTATGTCTGAAATAACGGCATGATTCCACAATCAAGATTAGCATTCATACTTGGGATGTAATGAACTAACTCCTACCCAACCTGTTTTTAG	CAGCCGTGGAATGCCTTTCCCGACTCTATTGAGGCCAATCCTTTGGACAGCAGTAGGAATATTCACCAACAGGTAGATGGAGCAAGTACTTCGTCATATA	1	trans	NA	5	17117374	AT5G42690	1.64E-08	NA	A	A	G	161	69	0.67	0.72	NA	0.06	0.12974	NA	NA	NA	NA	NA	NA	NA	NA	NA	NA	NA	NA	NA	NA
Arabidopsis	1001bulk	1	A	2766508	2766508	AT1G08680	ARF GAP-like zinc finger-containing protein ZIGA4	Plus	right	Acceptor	AG	[2766175, 2764689]	[2765055, 2766505]	AGTTACTTATGTCTGAAATAACGGCATGATTCCACAATCAAGATTAGCATTCATACTTGGGATGTAATGAACTAACTCCTACCCAACCTGTTTTTAGCAG	CCGTGGAATGCCTTTCCCGACTCTATTGAGGCCAATCCTTTGGACAGCAGTAGGAATATTCACCAACAGGTAGATGGAGCAAGTACTTCGTCATATAACA	1	trans	NA	5	17117374	AT5G42690	1.12E-08	NA	A	A	G	144	63	0.34	0.28	NA	-0.06	0.14621	NA	NA	NA	NA	NA	NA	NA	NA	NA	NA	NA	NA	NA	NA
Arabidopsis	1001bulk	1	A	2778913	2778914	AT1G08720	Protein kinase superfamily protein	Plus	left	Donor	GT	[2778992, 2779023]	[]	TGCAAGTAGTTGGAGCAGTTGGGTTCCAGAATCGGCGGCTTGAGATCCCCAAGGAACTTGATCCTGTGGTGGGAAGGATCATCCTGGAATGTTGGCAAAC	GTAAGTGTCATGAAACAAACTCAAAACACTTTTAGAATCTGCGCTGGTTGAAAATATGTTTGGTTTTATGTTTGGGCAGGGATCCGAATCTGCGGCCGTC	1	cis	NA	1	2778963	AT1G08720	5.51E-12	49	G	G	A	228	59	0.95	0.98	NA	0.04	0.15284	2778963	AT1G08720	5.51E-12	49	G	G	A	228	59	0.95	0.98	NA	0.04	0.15284
Arabidopsis	1001bulk	1	A	2778992	2778992	AT1G08720	Protein kinase superfamily protein	Plus	right	Acceptor	AG	[2778913]	[2779023]	CATCCTGGAATGTTGGCAAACGTAAGTGTCATGAAACAAACTCAAAACACTTTTAGAATCTGCGCTGGTTGAAAATATGTTTGGTTTTATGTTTGGGCAG	GGATCCGAATCTGCGGCCGTCATTTGCTCAGCTGACGGAAGTGCTGAAGCCTTTGAACCGGCTTGTACTTCCTACACCACAATAGATGTCATCTGTGTGA	1	cis	NA	1	2778963	AT1G08720	7.13E-10	-29	G	G	A	228	57	0.95	0.99	NA	0.03	0.12503	2778963	AT1G08720	7.13E-10	-29	G	G	A	228	57	0.95	0.99	NA	0.03	0.12503
Arabidopsis	1001bulk	1	A	2848505	2848506	AT1G08890	Major facilitator superfamily protein	Plus	left	Donor	GT	[2848736, 2848910, 2848760, 2852739, 2848586, 2852715]	[2848629, 2848799, 2852603]	GAATAATCAAGAAGAAGCAAGAAGCTCTTCTTCCATCACTTGTGGTCTTCTTCTTAGTACCTCCGTCGCTGTCACTGGCTCTTTCGTTTATGGCTGCGCT	GTGAGATTTCATCATCACTCTTTCCTTTTCTTTCATTTGGTTTTCTAGTGTTCCTCATGGATCTCAACTAACATGCCTCAGATTGGAATTTTTATTTTTT	1	cis	NA	1	2848732	AT1G08890	4.70E-22	226	T	T	C	131	16	0.99	0.94	NA	-0.05	0.47189	2848545	AT1G08890	1.12E-17	39	G	G	A	132	15	0.99	0.94	NA	-0.05	0.39452
Arabidopsis	1001bulk	1	A	2849000	2849001	AT1G08890	Major facilitator superfamily protein	Plus	left	Donor	GT	[2849129, 2849072, 2849083, 2849478]	[]	TTTTGGCCAGTATTCGTTTTTCACATCGGTAATGACATTGGGAGGAATGATTACGGCCGCGTTTAGTGGAAAAATTGCTGCAGTTATTGGTCGTCGACAG	GTAATTAAATTTTGTTTCGTATTCAAATGTTATTATGCCACTGTTTTTTTTTTTTTGTTTTTGATATTGTAGGACCTTCTAAGATGACGTAATATACACG	1	cis	NA	1	2849102	AT1G08890	1.45E-22	101	T	T	C	118	30	0.98	0.93	NA	-0.05	0.47792	2849102	AT1G08890	1.45E-22	101	T	T	C	118	30	0.98	0.93	NA	-0.05	0.47792
Arabidopsis	1001bulk	1	A	2849129	2849129	AT1G08890	Major facilitator superfamily protein	Plus	right	Acceptor	AG	[2849000]	[2849072, 2849083, 2849478]	TTATTATGCCACTGTTTTTTTTTTTTTGTTTTTGATATTGTAGGACCTTCTAAGATGACGTAATATACACGTTATGATTTGTTCATCTCTTTGATCGCAG	ACAATGTGGATCGCGGATGTTTTCTGCATCTTTGGTTGGCTCGCTGTAGCCTTTGCACATGTTTGTTTCTCCAAATCTCCATCTTTTAAATTTATTTTTC	1	cis	NA	1	2849102	AT1G08890	1.74E-23	-27	T	T	C	122	31	0.98	0.91	NA	-0.07	0.4812	2849102	AT1G08890	1.74E-23	-27	T	T	C	122	31	0.98	0.91	NA	-0.07	0.4812
Arabidopsis	1001bulk	1	A	2850217	2850218	AT1G08890	Major facilitator superfamily protein	Plus	left	Donor	GT	[2850476, 2850678, 2850814, 2854522, 2854333]	[2850561, 2850722, 2854418]	GGTTTAAAATGTGAAACAGGAAACAGTGGAAACCTCTAGAAGAGAATCTCGAAGTGGACTAAAAGATTTGTTCAATATGAAAAACGCACATCCGTTAATC	GTAAGTCTCATCAAATACCTATCATTTATACAAATAATTTAGAAGAGATCGAGTTCTTATCTAGTTTTGTGACCTATTGATGATCAACTTAATAAACAGA	1	trans	NA	2	3902082	Intergenic	1.80E-09	NA	C	C	T	207	12	0.98	0.95	NA	-0.04	0.15268	NA	NA	NA	NA	NA	NA	NA	NA	NA	NA	NA	NA	NA	NA
Arabidopsis	1001bulk	1	A	2851337	2851338	AT1G08890	Major facilitator superfamily protein	Plus	left	Donor	GT	[2851436, 2855488, 2851471, 2855280]	[2851170, 2855189, 2855395]	AAACCACAACACTAATCAACCAAGTCATACTATATACCAGGGTTATGTCTTATCCTTTGGCATTGGTCTAGGTGGACTACCATGGGTTATTATGTCTGAG	GTATTTGTTTTTTTTTTTATTTTAAACTAGAAATATTTCATAATGTAATCATTATCTTTTTTTTTTTTTGGACAACAATTTATTCATTATCTATGGCAGG	1	trans	NA	2	4865225	AT2G12066	3.24E-10	NA	A	A	G	146	16	0.99	0.97	NA	-0.02	0.21736	NA	NA	NA	NA	NA	NA	NA	NA	NA	NA	NA	NA	NA	NA
Arabidopsis	1001bulk	1	A	2851551	2851552	AT1G08890	Major facilitator superfamily protein	Plus	left	Donor	GT	[2851894, 2851868, 2851853]	[2851028, 2851158, 2851467]	GTGAAAATTACCGCCGGTAGTCTTGTAACAGTGTCAAACTGGTTTTTCAGTTGGATTATCATTTTCAGTTTTAATTTCATGATGCAATGGAGTGCTTTCG	GTAAATTTCTATCCATTAATTTGACATTTTTGTTTCTTCAGAATATTACACATCTAACACAAAAATGCTTTATTTCGACAGTATTTAATAATTATTACAA	1	cis	NA	1	2848289	Intergenic	3.14E-09	-3263	C	C	A	247	14	0.92	0.84	NA	-0.08	0.1261	2848289	Intergenic	3.14E-09	-3263	C	C	A	247	14	0.92	0.84	NA	-0.08	0.1261
Arabidopsis	1001bulk	1	A	2853336	2853337	AT1G08900	Major facilitator superfamily protein	Plus	left	Donor	GT	[2853435, 2853454, 2853451, 2853603, 2853778, 2853945]	[2849350, 2849353, 2852995, 2853169, 2853328, 2853333, 2853501, 2853679, 2853843]	AAGTTAACATGTTATTTACTGTGATTATGTGTAGGATATTATAATGCTTAATACTGGACGACTCTTCTTGGGGTTTGGGGTTGGTCTCATTAGTTATGTG	GTAATTAACTTTCTCTCCCCTTTTCATTTAGACAAAATTTCTAGTCCTTTATTAGAGTGTTAATGTCGTATTACTCCATTTTATTTATAAAATAAATAGG	1	cis	NA	1	2863474	Intergenic	8.29E-17	10137	A	A	G	220	26	0.98	0.93	NA	-0.05	0.24628	2853121	AT1G08900	3.55E-12	-216	NA	NA	NA	232	14	0.98	0.92	NA	-0.06	0.17891
Arabidopsis	1001bulk	1	A	2853435	2853435	AT1G08900	Major facilitator superfamily protein	Plus	right	Acceptor	AG	[2853336, 2853328, 2853333, 2849350, 2849345, 2852995]	[2853109, 2853451, 2853454, 2853603, 2853778, 2853945]	GGTAATTAACTTTCTCTCCCCTTTTCATTTAGACAAAATTTCTAGTCCTTTATTAGAGTGTTAATGTCGTATTACTCCATTTTATTTATAAAATAAATAG	GTTCCTGTGTATATAGCAGAAATTACACCCAAAACATTTCGTGGAGGATTTTCTTATTCCAATCAGGTAAATAACAAATAGAGACACAATATCAAATAAC	1	cis	NA	1	2853874	AT1G08900	8.66E-17	439	C	C	T	160	82	0.98	0.94	NA	-0.04	0.24954	2853433	AT1G08900	9.50E-16	-2	T	T	C	159	83	0.98	0.94	NA	-0.04	0.23469
Arabidopsis	1001bulk	1	A	2853603	2853603	AT1G08900	Major facilitator superfamily protein	Plus	right	Acceptor	AG	[2853501, 2849353, 2853336, 2853169, 2848799, 2852778]	[2848910, 2849459, 2852905, 2853270, 2853435, 2853454]	AAATAACAAATAGAGACACAATATCAAATAACTTATAGTAATATCTTTCAATAAATTCATAAGCAAAATATTTATTGTCATCTTGCGTTTGAACTTGCAG	CTTCTACAATGTCTTGGGATTTCACTCATGTTCTTCACCGGAAACTTTTTCCATTGGCGAACATTAGCTCTTTTAAGTAACCATATTTTTCTCATCTGAA	1	cis	NA	1	2854015	AT1G08900	3.29E-29	412	C	C	A	227	14	0.98	0.87	NA	-0.11	0.40802	2853589	AT1G08900	3.18E-19	-14	C	A	C	137	104	0.96	1	NA	0.04	0.28422
Arabidopsis	1001bulk	1	A	2854811	2854811	AT1G08900	Major facilitator superfamily protein	Plus	right	Acceptor	AG	[2854720, 2854566]	[2854657, 2854967, 2855488]	CTTCTTATGGTTATCATTTCACTATAAAATTCATTACTGATTTCCTTAGCTAAATAATATTTTTCAGATTTGATTATCATTATTGTTTTTTATTTTGCAG	ATTTCTTCTATCGGAATGTGCATATGCTCATTTTTTATTGGCCTTTCATACTACCTTCAGGTTTAGCAAAACTTAACTACTTAATCGTAGTAACTAAATT	1	cis	NA	1	2854491	AT1G08900	1.05E-13	-320	T	C	T	188	185	0.98	0.95	NA	-0.03	0.13792	2854761	AT1G08900	8.61E-12	-50	C	T	C	195	178	0.98	0.95	NA	-0.03	0.11768
Arabidopsis	1001bulk	1	A	2854967	2854967	AT1G08900	Major facilitator superfamily protein	Plus	right	Acceptor	AG	[2854871, 2854566, 2854897]	[2854657, 2854811, 2854964, 2854970, 2854985, 2855129, 2855488]	TCAGGTTTAGCAAAACTTAACTACTTAATCGTAGTAACTAAATTGCTTCCTTTAGAAAAATAAAAGAGTATTATTTAATTATGTTTTCCTCGGTGAGCAG	AAGAATGGTGAATTTCAGAAGTTATGTTCCGTTATGTTAATCGTCGGTTTAGTGGTACGTAAATGCCAAACTTACTTTCAGTCTATTAATAAATTCAACC	1	trans	NA	1	10928035	Intergenic	6.97E-11	8073068	C	C	T	354	25	0.99	0.97	NA	-0.02	0.10631	10927619	Intergenic	2.52E-10	8072652	C	C	T	356	23	0.99	0.97	NA	-0.02	0.10034
Arabidopsis	1001bulk	1	A	2855189	2855190	AT1G08900	Major facilitator superfamily protein	Plus	left	Donor	GT	[2855280, 2855488, 2855315, 2855363]	[2851337, 2855395]	AACCAGAGCACTAATCAACCAAGTCATATATGTTAACCAGGGTTATGTCTCATCCTTTGGCATTGGCCTAGGTGGATTACCATGGGTTATAATGTCTGAG	GTATTTGTTTACTTATCTTTTAAACTAAACTTAACAAATAAATTAAGTTTTTTGATATGAAATTTCATAATTGATTTTCAAAATTTGGCAGATATTTCCG	1	cis	NA	1	3534943	AT1G10660	5.20E-12	679753	A	A	G	167	9	0.99	0.94	NA	-0.05	0.23788	3534943	AT1G10660	5.20E-12	679753	A	A	G	167	9	0.99	0.94	NA	-0.05	0.23788
Arabidopsis	1001bulk	1	A	2855395	2855396	AT1G08900	Major facilitator superfamily protein	Plus	left	Donor	GT	[2855488, 2855462, 2855512]	[2851337, 2854566, 2854871, 2855021, 2855189]	GTGAAAATCACCGCCGGTAGCCTTGTAACGATGTCAAATTGGTTTTTTAATTGGATTATCATCTATAGTTTTAATTTCATGATACAGTGGAGCGCTTCCG	GTAAGATTCCACACATCAAATATAACTGCTCAACTATTTAGTAAACATAAGCGAATAATTTATATAGTTAATTTTGGTTTGTTGGATTTATAGGAACATA	1	cis	NA	1	2855466	AT1G08900	8.68E-22	70	A	A	T	404	128	0.91	0.96	NA	0.04	0.15898	2855415	AT1G08900	6.58E-15	19	A	A	T	462	70	0.92	0.96	NA	0.05	0.10798
Arabidopsis	1001bulk	1	A	2855488	2855488	AT1G08900	Major facilitator superfamily protein	Plus	right	Acceptor	AG	[2855395, 2851337, 2855189, 2854871, 2855021, 2854566]	[2851436, 2854657, 2854811, 2854967, 2855129, 2855280, 2855462, 2855512]	GCTTCCGGTAAGATTCCACACATCAAATATAACTGCTCAACTATTTAGTAAACATAAGCGAATAATTTATATAGTTAATTTTGGTTTGTTGGATTTATAG	GAACATATTTCATATTTTCTGGAGTTTCTCTGGTGACGATCGTATTCATATGGACATTGGTGCCTGAGACGAAAGGCCGAACACTCGAAGAGATTCAAAC	1	cis	NA	1	2855476	AT1G08900	8.87E-48	-12	G	G	A	399	129	0.94	0.99	NA	0.05	0.32969	2855476	AT1G08900	8.87E-48	-12	G	G	A	399	129	0.94	0.99	NA	0.05	0.32969
Arabidopsis	1001bulk	1	A	2870235	2870235	AT1G08920	ERD (early response to dehydration) six-like 1	Plus	right	Acceptor	AG	[2870128]	[2870220, 2870277]	TACATACTACTATATAATATACTATAGAGTCATTAAACTCTCAAAAAAAAATTAGATCTTTAATCTGATTTAATTTTTGAAATATATTAATCTGTTTCAG	GAACGTTCTTGATCTTCTTTACTATATGTGGTGCGGGTATAGTCTTTATTTATGCGATGGTACCCGAAACTAAAGGAAGAACATTGGAAGATATACAAGC	1	trans	NA	3	14110686	AT3G33225	1.75E-09	NA	C	C	G	316	34	0.98	0.96	NA	-0.02	0.09849	NA	NA	NA	NA	NA	NA	NA	NA	NA	NA	NA	NA	NA	NA
Arabidopsis	1001bulk	1	A	2875209	2875209	AT1G08930	Major facilitator superfamily protein	Plus	right	Acceptor	AG	[2875060, 2875131, 2874891, 2875056]	[2874995, 2875188, 2875200, 2875215, 2875219, 2875414]	GATTATAACCAATCAAAAGCCGGTAAATATTTTGAAACTTGGTTCAAGCATTTGTAAATATTTGTTGGTGCTTCTTCATATATACTGTTATATATGACAG	GCGAAGTTAGGTCGTGATAAAGAATGCCGATCTTCGTTGCAACGCCTTAGGGGATCTGACGTCGATATTTCTCGTGAAGCAAACACAATTAGAGTATGCA	1	cis	NA	1	2875042	AT1G08930	2.07E-12	-167	C	C	T	462	133	0.99	0.98	NA	-0.01	0.07977	2875080	AT1G08930	5.53E-11	-129	A	A	T	465	130	0.99	0.98	NA	-0.01	0.06975
Arabidopsis	1001bulk	1	A	2882846	2882847	AT1G08970	nuclear factor Y, subunit C9	Plus	left	Donor	GC	[2883140]	[2880573, 2882686, 2882891, 2882901]	AATTCACATGATAAAATAATATGCTTGGTGTTGTAGGAACAATTCTAGTTGTTCTGTGTTAGCAGATTCTTTGTTCTGTCTATTTTGAAGGAAATTAAAG	GCAATCCCTTTCGATATTTTCCTGTTTTCCTTATCAAATTTATGGGTTGGAATAAGTAGGTTGATGTATTGTCTTTTAATTCGAAGCTCAATTTTCATAC	1	cis	NA	1	2818382	Intergenic	6.00E-61	-64465	NA	NA	NA	507	28	0.01	0.45	NA	0.45	0.39825	2852956	AT1G08900	7.36E-27	-29891	G	G	A	503	32	0.03	0	NA	-0.03	0.19385
Arabidopsis	1001bulk	1	A	2883848	2883849	AT1G08970	nuclear factor Y, subunit C9	Plus	left	Donor	GT	[2884030, 2884007, 2884048, 2884038]	[2882686, 2883838, 2883916]	TAATCCCGGTGGTGCGTATCCACCTAATCCTTATATGGGTCAACCAATGTGGCAACAACAGGCACCTGACCAACCTGACCAGGAAAATTAGCAAGAAACT	GTGAGTCTTCCAGCTTCTTTTAGGCCTACCTTGTAGTCTTGGGGTTTTGTTTCTGTTTTCGAATAATGGTAACCTTTGTATAACTTATTTCAGTATCGTC	1	cis	NA	1	2883127	AT1G08970	7.63E-19	-722	T	T	G	332	217	0.62	0.71	NA	0.09	0.13352	2883872	AT1G08970	5.67E-14	23	G	G	A	348	201	0.63	0.71	NA	0.08	0.09787
Arabidopsis	1001bulk	1	A	2884007	2884007	AT1G08970	nuclear factor Y, subunit C9	Plus	right	Acceptor	AG	[2883848, 2883916]	[2884030]	CGAATAATGGTAACCTTTGTATAACTTATTTCAGTATCGTCTCAGTTTGGTACTATGTCAGTTTTGGTATTCTTATCTTATTGAAGTAAAAATGTGATAG	TGTATTCGCTTTTCTCCCTGCAGCGTTCTAGTCTCGTCCAGGTGAAAGGAGGGAGACCTTAGACAAGAAAATGAAAAGAACATATCAGAATTGTCAAATT	1	cis	NA	1	2900476	AT1G09020	9.40E-32	16469	A	A	G	344	56	0	0.17	NA	0.17	0.29137	2884843	AT1G08980	2.23E-24	836	A	A	G	332	68	0	0.14	NA	0.14	0.22894
Arabidopsis	1001bulk	1	A	2884030	2884030	AT1G08970	nuclear factor Y, subunit C9	Plus	right	Acceptor	AG	[2883848, 2883916, 2882686, 2883838]	[2883140, 2884007, 2884038, 2884048]	ACTTATTTCAGTATCGTCTCAGTTTGGTACTATGTCAGTTTTGGTATTCTTATCTTATTGAAGTAAAAATGTGATAGTGTATTCGCTTTTCTCCCTGCAG	CGTTCTAGTCTCGTCCAGGTGAAAGGAGGGAGACCTTAGACAAGAAAATGAAAAGAACATATCAGAATTGTCAAATTGGGTGTTGTAGAAGAATCTAAAG	1	cis	NA	1	3944932	Intergenic	1.07E-24	1060902	C	C	G	367	23	0.98	0.69	NA	-0.29	0.23694	2884843	AT1G08980	7.39E-17	813	A	A	G	326	64	0.98	0.88	NA	-0.1	0.16363
Arabidopsis	1001bulk	1	A	2940027	2940027	AT1G09130	ATP-dependent caseinolytic (Clp) protease/crotonase family protein	Minus	right	Donor	GT	[2939859, 2939271, 2939810, 2939845, 2939885, 2939703]	[2939991, 2940016, 2940023, 2940068, 2940071]	TTATTGCGGACGTGGTTCCTTCAGAGGAATTCGACAAGAATGCAGGGATTAAAAGCGTAGTATGAGTCTAGTCTTAAGTTTTCTTGGCCTAAATCATACT	GTAAGTGACACGCGTAACTCTCCATTGCTACTCTAGGCATGAATCCATCTTATTCATGGAAATCTCTGATGAAGAAATACAAATGCATCTAACTTACCTG	1	cis	NA	1	2933688	AT1G09090	4.99E-17	6339	T	T	A	574	38	0.96	0.94	NA	-0.03	0.10868	2939787	AT1G09130	5.63E-13	240	G	G	A	566	46	0.96	0.94	NA	-0.02	0.08149
Arabidopsis	1001bulk	1	A	2943226	2943227	AT1G09140	SERINE-ARGININE PROTEIN 30	Minus	left	Acceptor	AG	[2944168, 2943417, 2943447, 2943430, 2943437, 2943452, 2943399, 2943442, 2945255, 2943335, 2944529]	[2943527, 2943562, 2943564, 2943620, 2943742]	TTTTCTAGGACAGCATTTAAGCTCCCGGGACTAGATGGGAGATGGTCAGTAAATTTCTTTGTTATGCCACACTTACATGGGGTTTTTGGTCTTGCTGCAG	GTCCCAATCAAGATCAAAATCAAGATCAAGATCAAGATCGAATTCTCCAGTTTCACCTGTAAGTCTAAAAGCTGAACCTTCTTTAATTCACAATCCATGG	1	cis	NA	1	2944836	AT1G09140	8.07E-11	-1609	G	G	A	473	118	0.49	0.59	NA	0.1	0.06904	2943429	AT1G09140	6.79E-09	-202	C	C	T	477	114	0.49	0.58	NA	0.09	0.05531
Arabidopsis	1001bulk	1	A	2943430	2943430	AT1G09140	SERINE-ARGININE PROTEIN 30	Minus	right	Donor	GC	[2943226]	[2943417, 2943437, 2943442, 2943447, 2943452, 2944168]	TAGATGGGTCATCTAGATGGATTCTTGGACTGGATTTACAAAGCTGGATTAGCATGAACTTGAACTTCTGTTTTTACGGTCTGGTCTGGTCTGGTACTCC	GCGCGTATCAGCTGTAGGATCTGATCGCAAAGTTTTGGACTATGATTACTCTGATTCCTCAATATATTTATCTTTTTGACAATAGTGGATTCTGTGTTGA	1	cis	NA	1	2943842	AT1G09140	4.50E-36	-412	G	G	T	470	113	0	0.03	NA	0.03	0.23668	2943429	AT1G09140	4.39E-34	1	C	C	T	471	112	0	0.03	NA	0.03	0.22465
Arabidopsis	1001bulk	1	A	2944343	2944343	AT1G09140	SERINE-ARGININE PROTEIN 30	Minus	right	Donor	GT	[2944246, 2944231, 2943527]	[2944350, 2944529]	AGTCGAGGAGTGTGAGTCGAAGCCCAGATGATTCTAAAAGCTATAGAAGCAGGAGTCGGAGCCGTGGTCCAAGCTGTAGCTATAGTAGCAAGAGCAGGAG	GTCTTTTTTTTTTTTTTTTTTTCATAAACCTAAGACATATAAGGGATTTTTATTGTAACTTATTTATGAAATTAACTGACTTCTAAATGCAATGCAGTGT	1	trans	NA	1	13686840	Intergenic	1.64E-26	-10742497	A	A	C	567	41	1	0.98	NA	-0.02	0.17053	13686840	Intergenic	1.64E-26	-10742497	A	A	C	567	41	1	0.98	NA	-0.02	0.17053
Arabidopsis	1001bulk	1	A	3038877	3038877	AT1G09421	other RNA	Plus	right	Acceptor	AG	[3038970]	[3038796, 3038799, 3038857]	AAGACAGGCAAGTTTTGCATTCTCATCTTTGTTCCTACACATTTTAAAAATCGAACTTTTGCGCCTTATGGTTGGTTGAATTGTTGGATCAAACCTGTAG	GTATAAAACCGAAGTACCAGACTCATATGAACACCTAATTCATGATGTAATTGACGGAGACAATCATCTGTTCATGAGAAGCGATGAGGTTGCAGCAGCA	1	trans	NA	1	9563987	Intergenic	9.47E-11	6525110	T	T	C	379	22	0.94	0.88	NA	-0.06	0.09978	9332048	Intergenic	3.79E-10	6293171	T	T	A	380	21	0.94	0.88	NA	-0.06	0.09313
Arabidopsis	1001bulk	1	A	3038877	3038878	AT1G09420	glucose-6-phosphate dehydrogenase 4	Minus	left	Acceptor	AG	[3038970]	[3038796, 3038799, 3038857]	AAGACAGGCAAGTTTTGCATTCTCATCTTTGTTCCTACACATTTTAAAAATCGAACTTTTGCGCCTTATGGTTGGTTGAATTGTTGGATCAAACCTGTAG	GTATAAAACCGAAGTACCAGACTCATATGAACACCTAATTCATGATGTAATTGACGGAGACAATCATCTGTTCATGAGAAGCGATGAGGTTGCAGCAGCA	1	trans	NA	1	9563987	Intergenic	9.47E-11	-6525109	A	A	G	379	22	0.94	0.88	NA	-0.06	0.09942	9332048	Intergenic	3.79E-10	-6293170	A	A	T	380	21	0.94	0.88	NA	-0.06	0.09331
Arabidopsis	1001bulk	1	A	3038970	3038970	AT1G09420	glucose-6-phosphate dehydrogenase 4	Minus	right	Donor	GC	[3038877, 3038796, 3038857, 3038799]	[]	ACGAACCTGATGAGGCCATCCTGGTGAAAATCAACAACAAGGTTCCTGGTTTAGGTCTTCAGCTAGACGCTTCTGAACTTAACTTGCTCTATAAAGACAG	GCAAGTTTTGCATTCTCATCTTTGTTCCTACACATTTTAAAAATCGAACTTTTGCGCCTTATGGTTGGTTGAATTGTTGGATCAAACCTGTAGGTATAAA	1	cis	NA	1	3062756	AT1G09486	4.02E-11	-23786	A	A	G	356	37	0.97	0.94	NA	-0.03	0.10517	3041353	AT1G09420	1.40E-09	-2383	C	C	G	373	20	0.97	0.93	NA	-0.04	0.08922
Arabidopsis	1001bulk	1	A	3038970	3038971	AT1G09421	other RNA	Plus	left	Donor	GC	[3038877, 3038796, 3038857, 3038799]	[]	ACGAACCTGATGAGGCCATCCTGGTGAAAATCAACAACAAGGTTCCTGGTTTAGGTCTTCAGCTAGACGCTTCTGAACTTAACTTGCTCTATAAAGACAG	GCAAGTTTTGCATTCTCATCTTTGTTCCTACACATTTTAAAAATCGAACTTTTGCGCCTTATGGTTGGTTGAATTGTTGGATCAAACCTGTAGGTATAAA	1	cis	NA	1	3062756	AT1G09486	4.02E-11	23785	T	T	C	356	37	0.97	0.94	NA	-0.03	0.10479	3041353	AT1G09420	1.40E-09	2382	G	G	C	373	20	0.97	0.93	NA	-0.04	0.08957
Arabidopsis	1001bulk	1	A	3040318	3040319	AT1G09420	glucose-6-phosphate dehydrogenase 4	Minus	left	Acceptor	AG	[3040449, 3040441]	[3040308, 3040314, 3040332, 3040361]	TGATTACATTTTGTCCCAGAAGTAGTCCTCTTTCTGAGTTTACAACATTTTGAACAGACAAGCAAGATAGAATAAGACATTAACAGCTTTTCTTCTTCAG	GGAGAATCAGAAGCAAATAGAATCTTTTACCTCTCAGTACCTCAAGAAGCTCTGGTGGATGTGGCATGCACCATTGGAGATAACGCTCAGGCACCACGAG	1	cis	NA	1	3045392	AT1G09430	2.06E-11	-5073	A	A	G	138	29	0.96	0.89	NA	-0.07	0.23673	3040040	AT1G09420	1.03E-10	279	C	C	T	94	73	0.97	0.92	NA	-0.05	0.22213
Arabidopsis	1001bulk	1	A	3040644	3040644	AT1G09420	glucose-6-phosphate dehydrogenase 4	Minus	right	Donor	GT	[3040564, 3040545]	[3040632, 3040648]	GGATGTTGCTATATTTGGGGTTTCAAGAAAGAATCTGACAGATGAAGACCTCAGATCCATCATTGCATCAACGCTGACTTGCCGTGTTGATCATCAGTAT	GTATAATTCTTGGTACTACCTTAAATTTGGTATCTCTGATATACGGCCGTGCTAGCTAAAGAATGATGCTAAATGTTCAGGGAGAATTGTGGGGGCAAGA	1	cis	NA	1	3040672	AT1G09420	8.67E-17	-28	G	G	A	210	31	0	0.03	NA	0.03	0.25043	3040672	AT1G09420	8.67E-17	-28	G	G	A	210	31	0	0.03	NA	0.03	0.25043
Arabidopsis	1001bulk	1	A	3040743	3040744	AT1G09420	glucose-6-phosphate dehydrogenase 4	Minus	left	Acceptor	AG	[3040840, 3040908, 3040808]	[3040713, 3040717]	GAGGTATGACTTTTGTGCTCATGAACAATTACAAAGTAAGCAGCAAAACAGTTGGATAGTTTTTTTCGGTTGTCTTCTTGATTGGTCTTCATTGTCACAG	GATGTTGCTATATTTGGGGTTTCAAGAAAGAATCTGACAGATGAAGACCTCAGATCCATCATTGCATCAACGCTGACTTGCCGTGTTGATCATCAGTATG	1	trans	NA	1	24718393	Intergenic	1.16E-09	-21677649	A	A	T	114	8	0.98	0.94	NA	-0.04	0.26321	24718393	Intergenic	1.16E-09	-21677649	A	A	T	114	8	0.98	0.94	NA	-0.04	0.26321
Arabidopsis	1001bulk	1	A	3064289	3064290	AT1G09490	NAD(P)-binding Rossmann-fold superfamily protein	Plus	left	Donor	GT	[3064704, 3064676, 3064776, 3067343, 3064609, 3064591, 3065676, 3064596, 3064722]	[3064609, 3065575]	GTGGTCTGCGTTACCGGAGCTTCCGGCTACATAGCGTCTTGGATTGTCAAGCTTTTGCTCCTCCGTGGCTACACCGTCAATGCCACTGTTCGAGATCCAA	GTTTGTTCCCAACTCTCTCTCTCTTCTTTATTTTAAAAAACAAACGACTGCAATTATTAGGGACGATTATGAGTAGCACAAATAGAATCAAAATCGGAAT	1	trans	NA	3	3965958	Intergenic	1.17E-10	NA	G	G	A	253	14	0.89	0.77	NA	-0.12	0.14432	NA	NA	NA	NA	NA	NA	NA	NA	NA	NA	NA	NA	NA	NA
Arabidopsis	1001bulk	1	A	3067343	3067343	AT1G09500	NAD(P)-binding Rossmann-fold superfamily protein	Plus	right	Acceptor	AG	[3066928, 3064289, 3067122]	[3064704, 3067340]	GATGGGGTGAAACTTTGGTCGATGTTTAGAGCCAAAAACTAAATAAGCATTTATGTTATCTTGAAGTGCACTTTGACATATATGTGTTTTTCTCCAGAAG	ATCGAAAGAAAACAGATCACCTTCTAGCACTTGACGGCGCAAAAGAAAGACTCAAATTATTCAAAGCAGATCTTCTAGATGAAGGTTCTTTTGAGCTCGC	1	cis	NA	1	3066995	AT1G09500	1.04E-11	-348	C	C	T	87	18	0.07	0.02	NA	-0.06	0.35868	3066995	AT1G09500	1.04E-11	-348	C	C	T	87	18	0.07	0.02	NA	-0.06	0.35868
Arabidopsis	1001bulk	1	A	3158663	3158663	AT1G09750	Eukaryotic aspartyl protease family protein	Plus	right	Acceptor	AG	[3158593, 3158528, 3158589]	[3158715]	GAAGCCATTAGAGACGAGTTTAGGAAGCAGGTAATTTCGTTAATATCACAATTAGTATAACTCAAGAAATGGGAAACTAATTACAATCTTGTTAATGAAG	GTGAATGTGTCGTCATTCTCAACATTGGGAGCGTTTGACACGTGTTTCTCAGCGGATAACGAGAATGTGGCGCCAAAGATAACGCTGCACATGACGTCAC	1	cis	NA	1	3159405	AT1G09760	4.41E-15	742	C	C	G	422	109	0.95	0.98	NA	0.03	0.10949	3158651	AT1G09750	2.92E-14	-12	C	C	G	422	109	0.95	0.98	NA	0.03	0.10322
Arabidopsis	1001bulk	1	A	3198928	3198929	AT1G09840	shaggy-like protein kinase 41	Minus	left	Acceptor	AG	[3199013, 3199042, 3199046]	[3198917]	GGCATGGTTTTCCAAGTGAGCTAATTTAACATAAGACCCATGATGTTCGTTCTATTGATTTGGCTCCATTCCCCTGCACATTTATGTTTCCTTTTGGTAG	GCTAAATGTAGGGAAACTGGGGAGGTTGTTGCCATCAAGAAGGTTCTACAAGACAAACGCTACAAGAACAGGGAGCTACAAATAATGCAGATGCTAGACC	1	cis	NA	1	3196335	AT1G09840	2.39E-58	2594	G	G	A	421	82	0.94	0.82	NA	-0.12	0.40341	3198948	AT1G09840	7.27E-55	-19	T	T	A	423	80	0.94	0.82	NA	-0.12	0.38411
Arabidopsis	1001bulk	1	A	3199013	3199013	AT1G09840	shaggy-like protein kinase 41	Minus	right	Donor	GT	[3198928, 3198917]	[3199042, 3199046]	ATCTAACTGTTTCTCATATAGATTTTTTTTGGATTGGCAGACAGTCAGTTACATATCAGAACATGTTGTTGGTACTGGTTCCTTTGGCATGGTTTTCCAA	GTGAGCTAATTTAACATAAGACCCATGATGTTCGTTCTATTGATTTGGCTCCATTCCCCTGCACATTTATGTTTCCTTTTGGTAGGCTAAATGTAGGGAA	1	cis	NA	1	3196335	AT1G09840	2.32E-39	2678	G	G	A	423	80	0.93	0.83	NA	-0.1	0.29043	3198948	AT1G09840	1.27E-37	65	T	T	A	425	78	0.93	0.83	NA	-0.1	0.2791
Arabidopsis	1001bulk	1	A	3289619	3289620	AT1G10070	branched-chain amino acid transaminase 2	Plus	left	Donor	GT	[3289681, 3289727]	[3289427, 3289613]	CAGAGCCAAGAGTCGGGGGTTTTCAGACGTTCTTTATCTCGACTCTGTCAAGAAGAAGTACTTAGAGGAGGCTTCTTCTTGCAACGTCTTTGTTGTCAAG	GTAAGATATATTGTGGTGTCTCCATGTCTCTTTGTTGCATCCTAATTGTATCATTGATTCAGGGTCGGACAATCTCAACTCCTGCAACTAATGGAACAAT	1	cis	NA	1	3289604	AT1G10070	6.68E-11	-16	C	C	T	139	14	0.91	0.99	NA	0.08	0.24412	3289604	AT1G10070	6.68E-11	-16	C	C	T	139	14	0.91	0.99	NA	0.08	0.24412
Arabidopsis	1001bulk	1	A	3289681	3289681	AT1G10070	branched-chain amino acid transaminase 2	Plus	right	Acceptor	AG	[3289619, 3289613, 3289427]	[3289502, 3289727]	TAGAGGAGGCTTCTTCTTGCAACGTCTTTGTTGTCAAGGTAAGATATATTGTGGTGTCTCCATGTCTCTTTGTTGCATCCTAATTGTATCATTGATTCAG	GGTCGGACAATCTCAACTCCTGCAACTAATGGAACAATTCTTGAAGGGATTACGCGGAAAAGTGTGATGGAGATCGCAAGTGATCAAGGTTATCAGGTAA	1	cis	NA	1	3289604	AT1G10070	2.96E-12	-77	C	C	T	139	14	0.89	0.99	NA	0.09	0.27389	3289604	AT1G10070	2.96E-12	-77	C	C	T	139	14	0.89	0.99	NA	0.09	0.27389
Arabidopsis	1001bulk	1	A	3289855	3289855	AT1G10070	branched-chain amino acid transaminase 2	Plus	right	Acceptor	AG	[3289777, 3289769]	[3289827, 3289832, 3289845, 3289859, 3289862, 3289886, 3289898]	CGCAAGTGATCAAGGTTATCAGGTAACACAGATAAGATTGAATCACTCTAAACACCCAAAAACTAAACTCAGCTAAGTTTCACACCTGAGTTATGATCAG	GTAGTAGAGAAGGCAGTTCATGTGGATGAAGTAATGGATGCAGATGAAGTTTTTTGCACCGGAACTGCTGTAGTAGTTGCTCCCGTGGGCACTATCACAT	1	cis	NA	1	3295086	AT1G10090	1.12E-12	5231	A	A	T	156	15	0.9	0.98	NA	0.07	0.25721	3289845	AT1G10070	2.78E-12	-10	G	G	C	157	14	0.9	0.98	NA	0.07	0.24938
Arabidopsis	1001bulk	1	A	3290886	3290887	AT1G10090	Early-responsive to dehydration stress protein (ERD4)	Minus	left	Acceptor	AG	[3290975, 3291009, 3291028]	[3290856, 3290861, 3290866, 3290896]	ATCCAGCCGAGGTATATATACATATATATATATATTACTCATCTTTTCATAACCTCGATTTGCATCTCCTGAGAGATATTGATGTATGAGTTTCTTTCAG	ATTCTTATCGCTATGGACAGAGCAGATGAGATGACAGGAAAGATGGAAGAGATACATAACAACTTGAAAGTTGCATACTCTCAGATACCAACGTGTTCTG	1	cis	NA	1	3413370	Intergenic	7.34E-22	-122483	G	G	A	235	14	0.97	0.87	NA	-0.11	0.31066	3298949	AT1G10095	1.76E-20	-8062	T	T	C	232	17	0.97	0.88	NA	-0.1	0.29298
Arabidopsis	1001bulk	1	A	3347628	3347628	AT1G10200	GATA type zinc finger transcription factor family protein	Minus	right	Donor	GT	[3347437, 3347412, 3347396, 3347441, 3347432, 3345512, 3345665, 3347409, 3347241, 3346883, 3347488]	[3347020, 3347340]	ATGTGACAAAACAGTTTATCTTGTCGACAAGTTAACCGCCGATAACCGGGTCTACCACAAAGCTTGTTTCCGATGTCACCATTGCAAAGGAACTCTCAAG	GTTTGATCTTTGATTCTAGTTTGTGATGATTTCTCATTAATCCAGAAGTAGATCTAGTAGATATATATGTAGATGAAGAAGTCCAATCAATTAAGTAGAA	1	cis	NA	1	3347591	AT1G10200	1.65E-26	37	T	T	A	367	228	0.97	0.99	NA	0.02	0.17388	3347591	AT1G10200	1.65E-26	37	T	T	A	367	228	0.97	0.99	NA	0.02	0.17388
Arabidopsis	1001bulk	1	A	3383652	3383652	AT1G10310	NAD(P)-binding Rossmann-fold superfamily protein	Minus	right	Donor	GT	[3383351, 3383337, 3383340, 3382876]	[3383281, 3383655]	TCACACTGTGATAGGATGCGCTCGTAGTCAAGAGAAGCTCACCGCTCTTCAATCGGAGCTTTCCTCTTCGACCAATCATCTCCTCCTCACCGCTGATGTG	GTAATTGCCGCTCTTCCGACTCCCGTGCTTGATTTCTTCCGTGTTCTGTGTGAAATTTGATGCTAGTTATCTGTAATTAAGAAACTTTCTGGGCGCTGAT	1	cis	NA	1	3880274	AT1G11545	3.87E-16	-496622	A	A	T	500	27	1	0.97	NA	-0.03	0.11835	3880274	AT1G11545	3.87E-16	-496622	A	A	T	500	27	1	0.97	NA	-0.03	0.11835
Arabidopsis	1001bulk	1	A	3396100	3396101	AT1G10360	glutathione S-transferase TAU 18	Minus	left	Acceptor	AG	[3396485, 3397952]	[3394871, 3396045, 3396049, 3396069, 3396080, 3396083, 3396109, 3397636]	AAGAAATTAGACATTTTGTTTATCTTCCTTACTATATATGACATAATCAAGTAAATCTTAAATCTTATATGTTCTGACTTAAATTTGATATGAATGGAAG	TGGTTTATCTCTGTGAGAAGTATCCTAACAGCTCAAGGAGACGAAGAGAAGAAAGCAGCCATAGCTCAAGTTGAAGAAAGGACCAAGCTTCTGGAGAAAG	1	cis	NA	1	3424170	Intergenic	9.79E-12	-28069	T	T	G	390	148	0.9	0.87	NA	-0.03	0.08267	3424170	Intergenic	9.79E-12	-28069	T	T	G	390	148	0.9	0.87	NA	-0.03	0.08267
Arabidopsis	1001bulk	1	A	3443098	3443098	AT1G10470	response regulator 4	Minus	right	Donor	GT	[3442999]	[]	ATGTTGAATTTTCCGGTCATCTGAAACAGGAATCGTCCAATTTCAGAGAAGTTCCGGTTGTAATCATGTCGTCGGAGAATGTATTGACCAGAATCGACAG	GTGTGATTCTTGTTGATTTCTTCACAGATTTTGGAGTTTTTAGAAACTGTTGATTGATTTGATAAAATTTTGTAAAAAAAAAAAATGATTTTTGAACAGA	1	cis	NA	1	3443087	AT1G10470	1.79E-53	11	G	G	A	321	262	1	0.97	NA	-0.03	0.3344	3443104	AT1G10470	7.24E-20	-6	C	C	T	357	226	0.98	1	NA	0.02	0.1332
Arabidopsis	1001bulk	1	A	3465167	3465167	AT1G10510	RNI-like superfamily protein	Plus	right	Acceptor	AG	[3465072, 3465095]	[]	ATGAGGTTCCTGCAGACAGATTTTATGAGTATCAGATTTGTACTTCTAATATAGCTACGAACTATATGTTTTCATAATGTATGTGGTACGTTATTTGCAG	GGAGCTTCCTGCTTAGCTCGAAGCTTGAAAGTAGTTAATGAAGCTCTGACATCTGTGGATCTAGGATTCAATGAAATACGGGTAAAAAAAAAGCGCTACT	1	trans	NA	4	12747472	AT4G24710	8.93E-12	NA	A	A	G	105	7	0.98	0.92	NA	-0.06	0.34219	NA	NA	NA	NA	NA	NA	NA	NA	NA	NA	NA	NA	NA	NA
Arabidopsis	1001bulk	1	A	3531192	3531192	AT1G10657	Plant protein 1589 of unknown function	Plus	right	Acceptor	AG	[3530927]	[3531179, 3531199, 3531210, 3531264, 3531271, 3531273, 3531478, 3532991]	TTGTTTTCTTGGATCATGTATGTTCATCATTATATATTCGACATAACTTATATTGTTGAGTTCACAACAGTTTTTCAACGTAACTAGTTAATTTATGCAG	TTTTCAGCTATATATTAGGCTTTGCAAGTGTGCTACAAAAAAAATTACATGATATTTTTCCCCCCCCCGCAGTTTGGAGAGGACTTCAAAGAGAAAACAA	1	cis	NA	1	3547588	Intergenic	2.56E-09	16396	A	A	T	118	22	0.16	0.38	NA	0.21	0.22499	3547588	Intergenic	2.56E-09	16396	A	A	T	118	22	0.16	0.38	NA	0.21	0.22499
Arabidopsis	1001bulk	1	A	3606071	3606072	AT1G10830	15-cis-zeta-carotene isomerase	Minus	left	Acceptor	AG	[3606500, 3606349, 3607038]	[3606043, 3606429, 3606961]	CATTTTAGCTTCAGTTTTGGTTTGTTCTATTCTCTCTTCATTATACTGGCTTTGTTAATGAGACTTGATTGTTGCACCTCTCTCCTCTGATCTTCTCCAG	ATGGTTGGACAAATCGTTTGGTGTTTAGCACATACTCTCTGGATCGGAAACACAGTAGCTGCATCAGCTTCTCTCGGTTTGATTGCACACCATTTGTTTG	2	trans	NA	5	16765460	AT5G41890	9.98E-09	-13159388	C	C	T	269	15	0.98	0.95	NA	-0.03	0.10943	16765460	AT5G41890	9.98E-09	-13159388	C	C	T	269	15	0.98	0.95	NA	-0.03	0.10943
Arabidopsis	1001bulk	1	A	3606071	3606072	AT1G10830	15-cis-zeta-carotene isomerase	Minus	left	Acceptor	AG	[3606500, 3606349, 3607038]	[3606043, 3606429, 3606961]	CATTTTAGCTTCAGTTTTGGTTTGTTCTATTCTCTCTTCATTATACTGGCTTTGTTAATGAGACTTGATTGTTGCACCTCTCTCCTCTGATCTTCTCCAG	ATGGTTGGACAAATCGTTTGGTGTTTAGCACATACTCTCTGGATCGGAAACACAGTAGCTGCATCAGCTTCTCTCGGTTTGATTGCACACCATTTGTTTG	2	cis	NA	1	3353355	AT1G10220	2.06E-09	252717	G	G	A	232	52	0.99	0.97	NA	-0.02	0.11905	3353722	AT1G10220	1.87E-08	252350	A	A	C	227	57	0.99	0.97	NA	-0.02	0.10558
Arabidopsis	1001bulk	1	A	3607882	3607882	AT1G10840	translation initiation factor 3 subunit H1	Minus	right	Donor	GC	[3607843]	[]	TTGAAAGATACTTAAAATGAGTCGACCTGTTGTTATGCAGAGTGGCTGGCCAGAACTTCAGCAGGCTTTACCTGACCAAAGCATTGCACGACAACTGATT	GCAAAGACTACCCAAGTTTTTGTTTTTTGAGTCAGAAAGTGAAAGACTTGGTGGTAGAATGGATCCTATATTTGTTTTTCGTGGATGTTTTTGTTTTTAT	1	cis	NA	1	3572024	Intergenic	6.23E-27	35858	A	A	G	536	30	0	0.05	NA	0.05	0.18474	3630666	AT1G10890	6.03E-18	-22784	A	A	C	524	42	0	0.04	NA	0.04	0.12348
Arabidopsis	1001bulk	1	A	3633774	3633774	AT1G10900	Phosphatidylinositol-4-phosphate 5-kinase family protein	Minus	right	Donor	GT	[3633689, 3633652, 3633620, 3633714, 3633708, 3633676, 3633644]	[]	AATGTTGCCTAAGTACTATGAACATGTAGGCGACCATGAAAACACACTTATAACCAAATTTTTTGGAGTTCACAGAATAACCCTCAAGTGGGGTAAAAAG	GTAAGAACTTCTCTCGTCCCTTTTATAGCTTATATTCCATTATGTTTCCACCTTTTTTAGCATAAGCTTTGTGGTCTTTTGATAGGTACGCTTTGTAGTC	1	trans	NA	4	4217751	AT4G07425	1.86E-10	NA	C	C	G	126	8	0.99	0.95	NA	-0.04	0.26276	NA	NA	NA	NA	NA	NA	NA	NA	NA	NA	NA	NA	NA	NA
Arabidopsis	1001bulk	1	A	3642826	3642827	AT1G10910	Pentatricopeptide repeat (PPR) superfamily protein	Plus	left	Donor	GT	[3642929, 3642934]	[]	TATGGTTAGATATTTTCTCAGATTTTTCAGAACAATGATGTCAGTTTTCTTGTTTCAGATGGCTATGCCAACAGCATCATGATATCTGCTTTATGTCGAA	GTAAGCGTTTTAAGGAGGCAAAAGAACTGTCAAGGGACTCTGAAACCACTTATGAAAAATGCGACTTGGTAATGTTAAACACAATGCTCTGTGCCTATTG	1	trans	NA	1	9807196	Intergenic	1.18E-09	6164369	T	T	C	310	17	0.04	0.09	NA	0.05	0.10716	9806073	AT1G28110	1.66E-09	6163246	C	C	A	306	21	0.04	0.09	NA	0.05	0.10536
Arabidopsis	1001bulk	1	A	3657011	3657012	AT1G10940	Protein kinase superfamily protein	Minus	left	Acceptor	AG	[3657091, 3657738]	[3656977, 3656991, 3657624]	GTGATTTTGGTTATTCCAAGGTCTGACACTAAAAAAAAATCCAAGTTCCCCCCTTGTCGACGAGATCCTCTTTTGTGATTTGTTATTCTCTTTTTTTTAG	TCCTCTCTGCTGCACTCTAGGCCCAAATCAACAGTTGGAACTCCAGCATATATTGCACCTGAGGTCCTTTCTCGAAGAGAATATGATGGCAAGGTAATCA	1	cis	NA	1	3647054	AT1G10920	1.19E-39	9958	C	C	A	322	285	0.97	0.99	NA	0.02	0.24904	3656828	AT1G10940	3.27E-37	184	T	T	A	350	257	0.97	0.99	NA	0.02	0.23508
Arabidopsis	1001bulk	1	A	3657091	3657091	AT1G10940	Protein kinase superfamily protein	Minus	right	Donor	GT	[3657011, 3656991, 3656977]	[3657738]	GTTGCAGCAAATATGCCATAGAGATCTGAAGCTCGAGAATACGCTCTTGGATGGAAGTCCTGCTCCACGTCTGAAAATCTGTGATTTTGGTTATTCCAAG	GTCTGACACTAAAAAAAAATCCAAGTTCCCCCCTTGTCGACGAGATCCTCTTTTGTGATTTGTTATTCTCTTTTTTTTAGTCCTCTCTGCTGCACTCTAG	1	cis	NA	1	3656828	AT1G10940	2.03E-16	263	T	T	A	350	257	0.98	0.99	NA	0.01	0.10545	3656828	AT1G10940	2.03E-16	263	T	T	A	350	257	0.98	0.99	NA	0.01	0.10545
Arabidopsis	1001bulk	1	A	3756370	3756370	AT1G11210	Protein of unknown function (DUF761)	Minus	right	Donor	GT	[3756257, 3756261, 3756282]	[3756340]	ATTGTGGTGAGCAAATCGGAAAATCAACCTCCGGTGGAGAAGCCTCTTGTTACGGCTAGGATCGGCCAAAAGAAACCGGTGGTTAAGACTACACCAGCAG	GTAATTTAATTTAGATATTTAATCACTAAGGTGACGTCATCCGAATTTAGATATTTTATAAAAATCTAAAAACACTATTTGTTAAAAGGTTAATTTCGTA	1	cis	NA	1	3753730	AT1G11200	1.84E-21	2640	C	C	T	208	72	0.97	1	NA	0.03	0.27685	3756357	AT1G11210	2.23E-20	13	G	G	A	212	68	0.97	1	NA	0.03	0.26397
Arabidopsis	1001bulk	1	A	3779650	3779650	AT1G11260	sugar transporter 1	Plus	right	Acceptor	AG	[3779558, 3779532, 3779535]	[3779663, 3779672]	TATGCCAGGTAAGGAACAATTACTACTTTTATTTATCTCTAAGATCTATATAAACATATACTAATAAAGATGTGTTGGTTCACTCTCTGTGTAATTGTAG	GCTGTGGTTGCAGCTTGCATAGGGGCCAAGTTTGGGGTAGACGGGACCCCTGGTGAGCTACCAAAGTGGTATGCTATAGTGGTTGTAACGTTCATTTGCA	1	cis	NA	1	3779635	AT1G11260	5.02E-74	-15	C	C	T	411	177	1	0.97	NA	-0.03	0.43127	3779635	AT1G11260	5.02E-74	-15	C	C	T	411	177	1	0.97	NA	-0.03	0.43127
Arabidopsis	1001bulk	1	A	3801738	3801739	AT1G11310	Seven transmembrane MLO family protein	Minus	left	Acceptor	AG	[3801828, 3801924, 3801817, 3801875, 3801880]	[3801617]	CCTTTTTACGGTACAATACTTGTATCCTTCACCGCTCGTTTTTTCGATCTTTTTCGGGTTTTTTCTCCTAACGGTAGAATAAATTTTCTTATCTTTGCAG	AATGCATTTCAACTTGCATTCTTTGCCTGGAGTACGGTAAGCGAGCCATTTCATTTTCTTTGAAAACATCGCTGTTACGGGCTATACTAATTGTTATGTC	1	cis	NA	1	3798912	AT1G11300	7.41E-15	2827	T	T	C	575	33	0.99	0.97	NA	-0.02	0.09478	3798912	AT1G11300	7.41E-15	2827	T	T	C	575	33	0.99	0.97	NA	-0.02	0.09478
Arabidopsis	1001bulk	1	A	3803882	3803883	AT1G11310	Seven transmembrane MLO family protein	Minus	left	Acceptor	AG	[3804106, 3803980, 3803962, 3803978, 3804113]	[3803863, 3803875]	CTGTGTCTCTCTTTCTCTTCGTGTGTTTCTATATTTATATATAAAAAGACAAGATCTCTGGTCTGGAATTAGAAGAATCTTATTTGGGGTTTTTTCTTAG	GATTAAGCTCTAATGGCAGATCAAGTAAAAGAGCGGACTTTAGAGGAGACCTCTACGTGGGCAGTTGCTGTTGTTTGCTTTGTCTTACTCTTTATTTCGA	1	cis	NA	1	3904190	Intergenic	7.49E-27	-100307	T	T	A	465	35	0	0.07	NA	0.06	0.20588	3803894	AT1G11310	1.14E-14	-11	G	G	T	391	109	0	0.03	NA	0.03	0.11257
Arabidopsis	1001bulk	1	A	3812161	3812161	AT1G11330	S-locus lectin protein kinase family protein	Plus	right	Acceptor	AG	[3812268, 3813629]	[]	TCCCTAAAAAAAAAGATTACCAATCACTTAGTCTGAGATAATTTGTACACATATCTCCCTCCAGAAAACTTCTTTTGTTATGATTTTACCTTGTAAACAG	GACCAAACCCGCCTTGCCCGAGCTTGTTTCTTAGAGAGAAGCTATCAGTTGATGTAGCTAACACTTGAAACTCAAAGAGTGGAAGCTCCTTGAGCTTGAT	1	cis	NA	1	3812465	AT1G11330	2.40E-40	304	T	T	A	148	135	0.02	0.33	NA	0.32	0.46547	3812178	AT1G11330	1.20E-39	17	A	A	G	162	121	0.03	0.35	NA	0.32	0.46014
Arabidopsis	1001bulk	1	A	3812172	3812173	AT1G11330	S-locus lectin protein kinase family protein	Plus	left	Donor	GT	[3812258]	[]	GGAGCTTCCACTCTTTGAGTTTCAAGTGTTAGCTACATCAACTGATAGCTTCTCTCTAAGAAACAAGCTCGGGCAAGGCGGGTTTGGTCCTGTTTACAAG	GTAAAATCATAACAAAAGAAGTTTTCTGGAGGGAGATATGTGTACAAATTATCTCAGACTAAGTGATTGGTAATCTTTTTTTTTAGGGAAAATTACCTGA	1	cis	NA	1	3812178	AT1G11330	8.38E-25	5	A	A	G	143	113	0.88	0.61	NA	-0.27	0.33929	3812178	AT1G11330	8.38E-25	5	A	A	G	143	113	0.88	0.61	NA	-0.27	0.33929
Arabidopsis	1001bulk	1	A	3812258	3812258	AT1G11330	S-locus lectin protein kinase family protein	Plus	right	Acceptor	AG	[3812172]	[3812246]	GTCCTGTTTACAAGGTAAAATCATAACAAAAGAAGTTTTCTGGAGGGAGATATGTGTACAAATTATCTCAGACTAAGTGATTGGTAATCTTTTTTTTTAG	GGAAAATTACCTGAAGGACAAGAAATTGCAGTGAAGAGGCTCTCACGGAAATCAGGTCAAGGACTAGAGGAACTTATGAACGAAGTGGTTGTGATATCTA	1	cis	NA	1	3812178	AT1G11330	1.92E-28	-80	A	A	G	136	114	0.91	0.6	NA	-0.3	0.38813	3812227	AT1G11330	3.25E-28	-31	C	C	G	126	124	0.92	0.62	NA	-0.3	0.38556
Arabidopsis	1001bulk	1	A	3812268	3812269	AT1G11330	S-locus lectin protein kinase family protein	Plus	left	Donor	GT	[3812161, 3812197]	[3813629]	TGTTGCAACTTAGATATCACAACCACTTCGTTCATAAGTTCCTCTAGTCCTTGACCTGATTTCCGTGAGAGCCTCTTCACTGCAATTTCTTGTCCTTCAG	GTAATTTTCCCTAAAAAAAAAGATTACCAATCACTTAGTCTGAGATAATTTGTACACATATCTCCCTCCAGAAAACTTCTTTTGTTATGATTTTACCTTG	1	cis	NA	1	3812227	AT1G11330	4.61E-41	-42	C	C	G	125	118	0.02	0.39	NA	0.37	0.52323	3812227	AT1G11330	4.61E-41	-42	C	C	G	125	118	0.02	0.39	NA	0.37	0.52323
Arabidopsis	1001bulk	1	A	3812644	3812644	AT1G11330	S-locus lectin protein kinase family protein	Plus	right	Acceptor	AG	[3813085, 3813629, 3812722, 3813648, 3812744]	[3810128, 3812375, 3812387, 3812635, 3812662, 3813440, 3813534]	GTCCAAAATCAGATATCTTGGGGTTTAGATTCTCATCTAACAAAATGTTGCTGGCTTTTAAATCTCTGTGTATGATCTTTAGTCTTGAATCTCTGTGAAG	GTACAAAAGACCTCTGCAAATTCCTTCCATTATGTTGAACCGAGTCTTCCAATCAAGAATCTTTTGCTTCATTGGGTCTGAGAAAAGTTAGCAAAAACAT	1	trans	NA	2	16726438	Intergenic	1.39E-33	NA	A	A	G	126	15	0.03	0.29	NA	0.26	0.6465	NA	NA	NA	NA	NA	NA	NA	NA	NA	NA	NA	NA	NA	NA
Arabidopsis	1001bulk	1	A	3874595	3874596	AT1G11530	C-terminal cysteine residue is changed to a serine 1	Plus	left	Donor	GT	[3874871, 3874935, 3875155]	[3874565, 3874759, 3874994]	GAAAAAAAGGAAGCTCCAAGAGATGGCAAGAGTTGTTAAAATCGATTCTGCAGAGTCATGGAATTTCTATGTGAGTCAAGCCAAGAATCAGAATTGTCCC	GTAAGTCTCTCTTCCTCTTATCACTTTCGTTTTCTAGTAGCCAAAATGAAATCTGATTTAGATCCAAGACCTATGAAAGAATCAAGATCTTAGGATTAGA	1	cis	NA	1	3874650	AT1G11530	1.95E-09	54	G	G	A	229	51	0.98	1	NA	0.02	0.12098	3874622	AT1G11530	7.34E-09	26	T	T	C	233	47	0.98	1	NA	0.02	0.11282
Arabidopsis	1001bulk	1	A	4001797	4001797	AT1G11860	Glycine cleavage T-protein family	Plus	right	Acceptor	AG	[4001452, 4001526, 4001435]	[4001800]	TCATTCCATAGCTTAAGAGTTTATCGAATCCAGTTGAATTTGAAAAGATGCATTTTTGGTTATTGATTTTGAGTGTTCTTGTATCAAACTTGTTGTGTAG	AAGATGAGAGGTGGGAGTCTATGGCAGCTAGGGCAATCAATAACCCGTCGTCTTGCTCAATCTGACAAGAAGGTTGTGTCACGTCGCTACTTTGCCTCTG	1	cis	NA	1	4001717	AT1G11860	1.77E-65	-80	T	T	A	351	52	0.89	0.14	NA	-0.75	0.51645	4001717	AT1G11860	1.77E-65	-80	T	T	A	351	52	0.89	0.14	NA	-0.75	0.51645
Arabidopsis	1001bulk	1	A	4006190	4006191	AT1G11870	Seryl-tRNA synthetase	Plus	left	Donor	GT	[4006280, 4006305, 4006255, 4006288]	[]	TTGCAGAACATTGGATATGGCCACAGCCGATTTAGGCGCTCCAGCATATCGCAAGTTTGACATTGAAGCATGGATGCCCGGTTTAGGACGATTTGGCGAG	GTAAAAAACAAACTCTATTCATTTGTGTCGGACCACCAGAATGGAATCCTAGTTTCTACTTTGAGCTTGCTGCTTTAACTTCTGAATTAGATATCAAGCG	1	trans	NA	4	10404818	Intergenic	3.49E-18	NA	A	A	G	124	13	0.99	0.89	NA	-0.09	0.42629	NA	NA	NA	NA	NA	NA	NA	NA	NA	NA	NA	NA	NA	NA
Arabidopsis	1001bulk	1	A	4006280	4006280	AT1G11870	Seryl-tRNA synthetase	Plus	right	Acceptor	AG	[4006190]	[4006255, 4006288, 4006305]	ATTTGGCGAGGTAAAAAACAAACTCTATTCATTTGTGTCGGACCACCAGAATGGAATCCTAGTTTCTACTTTGAGCTTGCTGCTTTAACTTCTGAATTAG	ATATCAAGCGCATCAAACTGCACAGATTACCAAAGTCGAAGACTGGGAATCCGTTACCGCCCATCTGAACCGCCTCAGACGGGTCCTAAGAAAGGGAAAG	1	cis	NA	1	4007878	AT1G11880	2.77E-15	1598	A	A	G	102	39	0.98	0.9	NA	-0.09	0.35947	4006304	AT1G11870	1.73E-12	24	A	A	G	100	41	0.98	0.9	NA	-0.08	0.29884
Arabidopsis	1001bulk	1	A	4040131	4040132	AT1G11960	ERD (early-responsive to dehydration stress) family protein	Minus	left	Acceptor	AG	[4040265, 4040299, 4040303]	[4040127, 4040144, 4040166]	CCATATTCATAAAACAGAGGTTTTGTCACTTGTTAAGTAACTCTATTTGGTTTGGTTTGGTTAAGTATATGTTATTGATATCATAAGGCTCGGTTTACAG	GAAGCTATGGTCAAAGATACATTGGAACGAGCAAGAGAACCCAATTTTAATCTGAAACCGTATCTTCAAAAAGCATACATTCATCCGGTTTTCAAAGACA	1	cis	NA	1	4041017	AT1G11960	7.97E-19	-885	T	T	C	98	13	0.99	0.89	NA	-0.09	0.51034	4041017	AT1G11960	7.97E-19	-885	T	T	C	98	13	0.99	0.89	NA	-0.09	0.51034
Arabidopsis	1001bulk	1	A	4040265	4040265	AT1G11960	ERD (early-responsive to dehydration stress) family protein	Minus	right	Donor	GT	[4040131, 4040127, 4040166, 4040144]	[4040299, 4040303]	GTCCACGCCTTTCCTACTCTTCTTACCGATCATAACCTTTTTCTTCCACCGGTACTGCAAAGGCCGGTATGAACCAGCATTCCTCCGTCACCCCTTGAAG	GTTAGTAGATAAAAATCTCACTTTGTTACTAAAACCATATTCATAAAACAGAGGTTTTGTCACTTGTTAAGTAACTCTATTTGGTTTGGTTTGGTTAAGT	2	trans	NA	5	19998879	Intergenic	8.29E-20	-15958614	T	T	A	100	6	0.99	0.73	NA	-0.25	0.54662	19978333	Intergenic	1.93E-09	-15938068	C	C	T	97	9	0.98	0.82	NA	-0.16	0.29012
Arabidopsis	1001bulk	1	A	4040265	4040265	AT1G11960	ERD (early-responsive to dehydration stress) family protein	Minus	right	Donor	GT	[4040131, 4040127, 4040166, 4040144]	[4040299, 4040303]	GTCCACGCCTTTCCTACTCTTCTTACCGATCATAACCTTTTTCTTCCACCGGTACTGCAAAGGCCGGTATGAACCAGCATTCCTCCGTCACCCCTTGAAG	GTTAGTAGATAAAAATCTCACTTTGTTACTAAAACCATATTCATAAAACAGAGGTTTTGTCACTTGTTAAGTAACTCTATTTGGTTTGGTTTGGTTAAGT	2	cis	NA	1	4041017	AT1G11960	2.32E-23	-752	T	T	C	97	9	0.99	0.77	NA	-0.22	0.61173	4041017	AT1G11960	2.32E-23	-752	T	T	C	97	9	0.99	0.77	NA	-0.22	0.61173
Arabidopsis	1001bulk	1	A	4040299	4040299	AT1G11960	ERD (early-responsive to dehydration stress) family protein	Minus	right	Donor	GT	[4040131]	[4040265]	TGATGGGACTATTAAGCACTAAGGGAGCTGCTCAGTCCACGCCTTTCCTACTCTTCTTACCGATCATAACCTTTTTCTTCCACCGGTACTGCAAAGGCCG	GTATGAACCAGCATTCCTCCGTCACCCCTTGAAGGTTAGTAGATAAAAATCTCACTTTGTTACTAAAACCATATTCATAAAACAGAGGTTTTGTCACTTG	2	cis	NA	1	4041017	AT1G11960	1.34E-33	-718	T	T	C	158	16	0	0.08	NA	0.08	0.57009	4041017	AT1G11960	1.34E-33	-718	T	T	C	158	16	0	0.08	NA	0.08	0.57009
Arabidopsis	1001bulk	1	A	4040299	4040299	AT1G11960	ERD (early-responsive to dehydration stress) family protein	Minus	right	Donor	GT	[4040131]	[4040265]	TGATGGGACTATTAAGCACTAAGGGAGCTGCTCAGTCCACGCCTTTCCTACTCTTCTTACCGATCATAACCTTTTTCTTCCACCGGTACTGCAAAGGCCG	GTATGAACCAGCATTCCTCCGTCACCCCTTGAAGGTTAGTAGATAAAAATCTCACTTTGTTACTAAAACCATATTCATAAAACAGAGGTTTTGTCACTTG	2	trans	NA	3	15975682	Intergenic	1.09E-22	-11935383	T	T	A	161	13	0	0.05	NA	0.05	0.42613	15804350	AT3G44030	3.77E-12	-11764051	G	G	A	158	16	0	0.04	NA	0.04	0.24305
Arabidopsis	1001bulk	1	A	4040499	4040500	AT1G11960	ERD (early-responsive to dehydration stress) family protein	Minus	left	Acceptor	AG	[4040670, 4040756, 4040666]	[4040478]	TTTTGGTTAAACCAAGATTCTTCCTTTGTTATAACACAAGCACACTAAACCTTCTCTACTTCTTGAACTTTCTTGCATTGCTGATTTTGCCTTTTTGCAG	ATCATAAATGTGTATAATCAGGAATATGAAAGCGCGGCTAGGTTCTGGCCAGATGTTCATGGTCGTATAATATCAGCATTGATCATCGCACAAATCCTTT	1	cis	NA	1	3886815	Intergenic	2.43E-18	153685	T	T	A	134	10	0.98	0.91	NA	-0.07	0.41338	3969045	AT1G11750	8.19E-18	71455	C	C	T	136	8	0.98	0.9	NA	-0.08	0.40343
Arabidopsis	1001bulk	1	A	4138755	4138756	AT1G12200	Flavin-binding monooxygenase family protein	Plus	left	Donor	GT	[4138862, 4138843, 4138881]	[4138784]	AGCGCAGGTCGCGAAAGAAGTCCACGTATCATCTAGATCAACTTCACCGGATACTTACGAGAAGCTTACCGGTTACGAGAATCTATGGCTTCACTCAACG	GTACACTAACTAACCGGCCAATGAATGATGTTGGTTGTTTGATAATTCAGTTACTCCATCTATAAGACGGTTGAATGATATAATATAGGTTACAACGTTC	1	cis	NA	1	4156189	AT1G12240	1.93E-15	17433	A	A	C	97	26	0.98	0.91	NA	-0.07	0.40383	4138499	AT1G12200	2.55E-12	-257	G	G	A	94	29	0.98	0.92	NA	-0.06	0.33047
Arabidopsis	1001bulk	1	A	4138843	4138843	AT1G12200	Flavin-binding monooxygenase family protein	Plus	right	Acceptor	AG	[4138755]	[4138862, 4138881]	CTTCACTCAACGGTACACTAACTAACCGGCCAATGAATGATGTTGGTTGTTTGATAATTCAGTTACTCCATCTATAAGACGGTTGAATGATATAATATAG	GTTACAACGTTCATTGTAGATTCAAATTGCCCGCGAAGACGGTTCGGTGGTTTTCGAGAATGGAAAGACAATTTACGCGGATACCATCATGCATTGTACC	1	cis	NA	1	4138499	AT1G12200	4.34E-15	-344	G	G	A	93	29	0.01	0.09	NA	0.08	0.39846	4138499	AT1G12200	4.34E-15	-344	G	G	A	93	29	0.01	0.09	NA	0.08	0.39846
Arabidopsis	1001bulk	1	A	4138862	4138862	AT1G12200	Flavin-binding monooxygenase family protein	Plus	right	Acceptor	AG	[4138755, 4138784]	[4138843, 4138881]	AACTAACCGGCCAATGAATGATGTTGGTTGTTTGATAATTCAGTTACTCCATCTATAAGACGGTTGAATGATATAATATAGGTTACAACGTTCATTGTAG	ATTCAAATTGCCCGCGAAGACGGTTCGGTGGTTTTCGAGAATGGAAAGACAATTTACGCGGATACCATCATGCATTGTACCGGGTAAGATACATATCGGC	1	cis	NA	1	4138499	AT1G12200	2.80E-16	-363	G	G	A	94	29	0.97	0.88	NA	-0.1	0.42216	4138499	AT1G12200	2.80E-16	-363	G	G	A	94	29	0.97	0.88	NA	-0.1	0.42216
Arabidopsis	1001bulk	1	A	4148817	4148818	AT1G12230	Aldolase superfamily protein	Plus	left	Donor	GT	[4149079, 4149096, 4148938, 4148909, 4148934, 4148926, 4149289, 4149011]	[4148335, 4148953, 4148975]	AAATTGTGTTTTTTTTTTCAGGTGAGAACAATGAGCTAAATGCTGTTTCAGCTTTTAGTGAGATTGTTCCTGATACTGTCGTTTTCGATGACTTTGAGAG	GTATGATATATATCTCTACTTCATGAGACTTTAGTTACACTGGTATATCATAAAAATGGAGTCAGACATTCTTAACTTGAGATTGTACTGAGTTTTTCTC	1	cis	NA	1	4148470	AT1G12230	2.81E-33	-348	A	A	G	359	233	0.97	0.99	NA	0.02	0.21677	4148862	AT1G12230	3.79E-33	44	A	A	T	360	232	0.97	0.99	NA	0.02	0.21598
Arabidopsis	1001bulk	1	A	4154429	4154429	AT1G12240	Glycosyl hydrolases family 32 protein	Plus	right	Acceptor	AG	[4154101]	[4154367, 4154387, 4155089, 4155106]	CTTGTGATGATTTTAATTCCAGATTAATTACTAATTAGTTCGTTTGTTTTGTTTCCATATGGTGTTGCTCAATGGTAAATTTGGGATTTTCTATCATCAG	ATCCTAACGGTAAGTTTTACTTTCCTTTCTTTTCTGAATTTTTCTCTTAGATCCTGTGAATTTTTGATATATAGCATTTTTTTAGAATTTGAAAAAATAA	1	cis	NA	1	4154370	AT1G12240	1.64E-31	-59	C	T	C	300	272	0.99	0.96	NA	-0.02	0.21237	4154405	AT1G12240	9.79E-26	-24	T	T	C	305	267	0.97	0.99	NA	0.02	0.17514
Arabidopsis	1001bulk	1	A	4155089	4155089	AT1G12240	Glycosyl hydrolases family 32 protein	Plus	right	Acceptor	AG	[4154438, 4154991, 4154101, 4154625, 4154733]	[4154429, 4155106, 4155839]	TGGTACCTAAAACTTTCTTATGTATAAATAGAATCCAATTATTTCTGAGTTATTCTCATTTTGACCCCAATAAACTAAAGTTTTTTGCATTTCTGTACAG	GTCCATTGTTCTACAAGGGATGGTACCATTTCTTCTACCAATATAACCCAAACGCAGCCGTATGGGGTGACATTGTTTGGGGTCACGCCGTGTCTAGGGA	1	cis	NA	1	4155803	AT1G12240	5.68E-42	714	A	A	C	380	173	0.97	1	NA	0.02	0.28372	4155086	AT1G12240	4.80E-39	-3	A	A	C	390	163	0.97	1	NA	0.02	0.26611
Arabidopsis	1001bulk	1	A	4157061	4157061	AT1G12240	Glycosyl hydrolases family 32 protein	Plus	right	Acceptor	AG	[4156976]	[]	CACAGACACCTCAAGGTATCAATGTCTTAAAATCACTACACATTACAATCTATGCCATAATACATTCGGTTATGTAACACACAACACTTTCCTATGACAG	GTCATCTGTTGCAAACGATGTCGTTAAACCGATATACGGTAGCGTCGTACCGGTTCTAAAAGGGGAGAAACTGACCATGAGAATTTTGGTAAATAACTGA	2	trans	NA	5	26095749	AT5G65300	1.58E-09	21938688	T	T	C	548	33	0.99	0.96	NA	-0.02	0.06083	25982357	AT5G65050	2.08E-08	21825296	G	G	A	533	48	0.99	0.97	NA	-0.02	0.05269
Arabidopsis	1001bulk	1	A	4157061	4157061	AT1G12240	Glycosyl hydrolases family 32 protein	Plus	right	Acceptor	AG	[4156976]	[]	CACAGACACCTCAAGGTATCAATGTCTTAAAATCACTACACATTACAATCTATGCCATAATACATTCGGTTATGTAACACACAACACTTTCCTATGACAG	GTCATCTGTTGCAAACGATGTCGTTAAACCGATATACGGTAGCGTCGTACCGGTTCTAAAAGGGGAGAAACTGACCATGAGAATTTTGGTAAATAACTGA	2	cis	NA	1	4157092	AT1G12240	1.19E-27	31	G	G	A	436	145	0.98	1	NA	0.02	0.18504	4157044	AT1G12240	1.94E-27	-17	A	A	C	432	149	0.98	1	NA	0.02	0.18368
Arabidopsis	1001bulk	1	A	4157238	4157238	AT1G12240	Glycosyl hydrolases family 32 protein	Plus	right	Acceptor	AG	[4157149, 4155334, 4156846]	[4155839, 4157260, 4157863, 4158617]	TGAGAATTTTGGTAAATAACTGAATCATATATTAACCTTATATACTTTGATGTACTAATTCCATTAACTCATTACATTATGTTTTTGTTATTTTCAATAG	GTGGATCATTCGATAGTAGAAGCATTCGGACAAGGTGGAAGAACATGTATAACATCAAGAGTCTATCCAACAACTGCAATCTATGGAGCAGCCAAGCTCT	1	cis	NA	1	4157132	AT1G12240	4.79E-10	-106	C	C	T	444	142	0.98	0.97	NA	-0.01	0.06406	4157132	AT1G12240	4.79E-10	-106	C	C	T	444	142	0.98	0.97	NA	-0.01	0.06406
Arabidopsis	1001bulk	1	A	4174461	4174461	AT1G12270	stress-inducible protein, putative	Plus	right	Acceptor	AG	[4174270, 4172983, 4173407, 4174258]	[4173118, 4173549]	TTGTGAGATGTCTAGATAGATCTAACTATGTTTTTACGTGTTGGTTCGAGTTTGCATGTGATAATACCTCTTAACATTCTAAAACCTTTCTTCCAAACAG	GTACTGTCTGATCTTCAAGAGAATCCAAGCGCAGCACAGAAGCACATGCAAAATCCAATGGTTATGAACAAGATTCAAAAGCTTATTAGCGCTGGGATCG	1	trans	NA	4	1271803	AT4G02870	3.03E-10	NA	C	C	G	278	16	0.98	0.95	NA	-0.04	0.12644	NA	NA	NA	NA	NA	NA	NA	NA	NA	NA	NA	NA	NA	NA
Arabidopsis	1001bulk	1	A	4200106	4200107	AT1G12350	4-phospho-panto-thenoylcysteine synthetase	Plus	left	Donor	GC	[4200190, 4200194]	[4200096, 4200112]	GTTGCGGTTGATTGCTACGATATTGAAAGATGTCGGTCCATGTTCGATGTTTTATCTTGCTGCTGCTGTATCTGACTTCTATGTGCCATGGTTAAGCATG	GCAAGAGTCTCATCATATCCCTGTGATTATGGCTACACAATTCTTGCGTCTGAAAATTGACTTCTTATATATTTGTGAAACCAGACAGAGCACAAAATAG	1	cis	NA	1	4200108	AT1G12350	7.88E-43	1	C	C	T	230	22	0.99	0.75	NA	-0.25	0.52762	4200108	AT1G12350	7.88E-43	1	C	C	T	230	22	0.99	0.75	NA	-0.25	0.52762
Arabidopsis	1001bulk	1	A	4200190	4200190	AT1G12350	4-phospho-panto-thenoylcysteine synthetase	Plus	right	Acceptor	AG	[4200106, 4200096, 4200112]	[4200194]	GCCATGGTTAAGCATGGCAAGAGTCTCATCATATCCCTGTGATTATGGCTACACAATTCTTGCGTCTGAAAATTGACTTCTTATATATTTGTGAAACCAG	ACAGAGCACAAAATAGAATCAGGATCTGGTCCTTTGGACATAAGACTAGCTCAAGTCCCTAAAATGCTTTCAATCTTGAGATCAAATTGGGCTCCAAAGG	1	cis	NA	1	4200108	AT1G12350	2.09E-35	-82	C	C	T	229	21	0.99	0.77	NA	-0.22	0.46165	4200108	AT1G12350	2.09E-35	-82	C	C	T	229	21	0.99	0.77	NA	-0.22	0.46165
Arabidopsis	1001bulk	1	A	4242359	4242360	AT1G12440	A20/AN1-like zinc finger family protein	Minus	left	Acceptor	AG	[4242807, 4242559, 4242818]	[4242355, 4242644, 4242651]	TTATTTTCTCGACGGAATCATAAATAAAAACCCTAAACCTAAAGTCACAAATTCATTCTTCATCTGTTATTCACGATTTGTGTTGTCTTTTCTTTTGCAG	TAAGATTTCGACTTTGGAATTGGGAGATCTTTCCATTATGGGTTCTGAGCAAAACGACAGCACAAGCTTCTCTCCTTCAGAGCCAAAGCTCTGCGTCAAA	1	trans	NA	2	1300252	AT2G04042	1.94E-10	NA	G	G	A	348	23	0.94	0.89	NA	-0.05	0.10365	NA	NA	NA	NA	NA	NA	NA	NA	NA	NA	NA	NA	NA	NA
Arabidopsis	1001bulk	1	A	4268277	4268278	AT1G12520	copper chaperone for SOD1	Minus	left	Acceptor	AG	[4268374, 4268528, 4268371]	[4267783, 4268265, 4268269, 4268447]	AAGGTAGTAGGAGAAACAACTTTATTAATCGTCGTCTGTTTGGTTATGATTTACTTTGTTGGTGCTTATTATGTGTAATGGAAATTTTTAATCTTGTAAG	GTATTGAGAAAGTGGAGGTGGATTTGTCCAATCAAGTTGTGAGGATACTTGGATCTTCCCCTGTTAAGGCTATGACTCAAGCTTTGGAGCAAACTGGTCG	1	trans	NA	5	17405543	Intergenic	4.93E-10	NA	T	T	A	348	25	0.98	0.95	NA	-0.03	0.09872	NA	NA	NA	NA	NA	NA	NA	NA	NA	NA	NA	NA	NA	NA
Arabidopsis	1001bulk	1	A	4268447	4268448	AT1G12520	copper chaperone for SOD1	Minus	left	Acceptor	AG	[4268528, 4268524]	[4268277, 4268417, 4268441]	AGCCATGCCTCAGCTTCTTGTAAGTCTTTCTCGTAATCCTGTATCTTTATACAACAATTTTTGGATTTGAGCTAGTGAGAACTTGTGTTGTGTGTTCCAG	ACTGAGTTTATGGTGGATATGACATGTGAGGGTTGTGTTAATGCTGTGAAGAACAAATTAGAAACCATTGAAGGTAGTAGGAGAAACAACTTTATTAATC	1	cis	NA	1	4267791	AT1G12520	4.88E-10	657	C	C	T	242	71	0.85	0.94	NA	0.09	0.11659	4267791	AT1G12520	4.88E-10	657	C	C	T	242	71	0.85	0.94	NA	0.09	0.11659
Arabidopsis	1001bulk	1	A	4268528	4268528	AT1G12520	copper chaperone for SOD1	Minus	right	Donor	GT	[4268447, 4268277, 4268441, 4268417]	[4268374, 4268524]	TATTTCCAATTTGAGCTTTTTCGCTTTCCTGATTCGATGATTAAGTATTTAAGTAGCTGAATTTGATTTGCAGGAGGATCGAGCCATGCCTCAGCTTCTT	GTAAGTCTTTCTCGTAATCCTGTATCTTTATACAACAATTTTTGGATTTGAGCTAGTGAGAACTTGTGTTGTGTGTTCCAGACTGAGTTTATGGTGGATA	1	cis	NA	1	4267791	AT1G12520	1.08E-09	737	C	C	T	246	67	0.86	0.95	NA	0.09	0.11217	4268504	AT1G12520	2.96E-08	24	T	T	A	280	33	0.87	0.98	NA	0.11	0.0937
Arabidopsis	1001bulk	1	A	4327403	4327404	AT1G12710	phloem protein 2-A12	Minus	left	Acceptor	AG	[4327740, 4327492, 4327494, 4327479]	[4327389, 4327529]	TATTACCATGTGTTAGACTCCTTTGTACAATTAGATATCTGTCATGTTCTTATCAGAGTTTGGATACATGTTATGGTCTAACATTCATTGGTGCTTGCAG	GTTTTCTTCTGTAGCTTATCTCCAACAAATCTGGTGGTTTGAAGTTGATGGTGAAATCGATTTCCCATTCCCGGTTGGAACCTACAGCATTTTCTTCAGG	2	trans	NA	5	9167131	Intergenic	1.15E-09	NA	G	G	A	182	14	0.83	0.71	NA	-0.12	0.17279	NA	NA	NA	NA	NA	NA	NA	NA	NA	NA	NA	NA	NA	NA
Arabidopsis	1001bulk	1	A	4327403	4327404	AT1G12710	phloem protein 2-A12	Minus	left	Acceptor	AG	[4327740, 4327492, 4327494, 4327479]	[4327389, 4327529]	TATTACCATGTGTTAGACTCCTTTGTACAATTAGATATCTGTCATGTTCTTATCAGAGTTTGGATACATGTTATGGTCTAACATTCATTGGTGCTTGCAG	GTTTTCTTCTGTAGCTTATCTCCAACAAATCTGGTGGTTTGAAGTTGATGGTGAAATCGATTTCCCATTCCCGGTTGGAACCTACAGCATTTTCTTCAGG	2	trans	NA	5	4842216	Intergenic	6.64E-10	NA	G	G	T	184	12	0.83	0.7	NA	-0.14	0.17731	NA	NA	NA	NA	NA	NA	NA	NA	NA	NA	NA	NA	NA	NA
Arabidopsis	1001bulk	1	A	4345407	4345408	AT1G12750	RHOMBOID-like protein 6	Minus	left	Acceptor	AG	[4345549, 4345324]	[4345324, 4345459]	AAATATAACATGGTTTCATTGCCTTGACGATCTTCTGAATTTTTCCAGCTTTGTGCTTTGTTATCGTTCTTGTTCATCATCGCAATCAATTTGGCAATAG	GTTTGCTTCCTTGGGTAGACAACTTTGCTCACATTGGCGGTCTCTTGACTGGGTTTTGCCTTGGGTTTATCCTACTGATGCAGCCTCAGTCTGGGTGGGA	1	cis	NA	1	4345509	AT1G12750	2.49E-11	-101	G	A	G	85	23	0.07	0.16	NA	0.1	0.34013	4345406	AT1G12750	1.36E-09	2	T	T	G	73	35	0.12	0.02	NA	-0.09	0.29009
Arabidopsis	1001bulk	1	A	4345459	4345460	AT1G12750	RHOMBOID-like protein 6	Minus	left	Acceptor	AG	[4345549]	[4345324, 4345407]	CAAGAGCAAGGTACTGTGTCATGTTCTTTCCCAAGATACAAACATTAACCGAAAATATAACATGGTTTCATTGCCTTGACGATCTTCTGAATTTTTCCAG	CTTTGTGCTTTGTTATCGTTCTTGTTCATCATCGCAATCAATTTGGCAATAGGTTTGCTTCCTTGGGTAGACAACTTTGCTCACATTGGCGGTCTCTTGA	1	cis	NA	1	4345391	AT1G12750	5.96E-34	69	A	T	A	76	74	0.96	0.81	NA	-0.15	0.62901	4345509	AT1G12750	2.04E-09	-49	G	A	G	120	30	0.91	0.81	NA	-0.1	0.21393
Arabidopsis	1001bulk	1	A	4345549	4345549	AT1G12750	RHOMBOID-like protein 6	Minus	right	Donor	GT	[4345407, 4345459, 4345324]	[4345324]	TCAAAAAAGCATCTCTGTTGGTGCCTCGGGTGCTCTCCTTGGACTCATGGGAGCAATGTTATCTGAGCTGCTCACCAACTGGACTATCTACAAGAGCAAG	GTACTGTGTCATGTTCTTTCCCAAGATACAAACATTAACCGAAAATATAACATGGTTTCATTGCCTTGACGATCTTCTGAATTTTTCCAGCTTTGTGCTT	1	cis	NA	1	4345545	AT1G12750	2.58E-20	4	T	A	T	108	26	1	0.96	NA	-0.04	0.47339	4345545	AT1G12750	2.58E-20	4	T	A	T	108	26	1	0.96	NA	-0.04	0.47339
Arabidopsis	1001bulk	1	A	4346452	4346452	AT1G12750	RHOMBOID-like protein 6	Minus	right	Donor	GT	[4345972, 4346347, 4346161, 4346079, 4346375, 4346211, 4346117, 4346320, 4346124]	[4346048, 4346117, 4346305, 4348240]	CAACCACGGGAGCCAACGGAGATTGCGTTGCAAAGCTTCTCCGCAGGTTCTCGTTTCAGCCACTCAGAGAGAACCCTTTCTTGGGTCCATCTTCTTCAAC	GTAAGTTTCTAAAAGAACTCGAAAGCCAAATTTTTGTGAACTTTTGTTGTCTGTTTCAATTCATAAACCCTTAAAAGTCTCTGTTTATTTCTCCAATGTT	1	cis	NA	1	4346045	AT1G12750	1.40E-25	407	T	A	T	111	22	0.43	0.92	NA	0.48	0.56337	4346045	AT1G12750	1.40E-25	407	T	A	T	111	22	0.43	0.92	NA	0.48	0.56337
Arabidopsis	1001bulk	1	A	4358099	4358100	AT1G12780	UDP-D-glucose/UDP-D-galactose 4-epimerase 1	Minus	left	Acceptor	AG	[4359414]	[4357689, 4358180, 4359271]	GTTGGTGGTGGTGATCTAGTTTTCAAAGAATCGATTTTGCCAAGTGGGTTCTTCTTGATAACCTTTCTTCTTCTTTGAAATGGGTTCTTCTGTGGAGCAG	AACATTCTTGTTACTGGTGGTGCTGGCTTTATCGGGACGCATACTGTTGTTCAACTTCTCAAAGATGGTTTTAAGGTTTCGATCATCGATAATTTTGATA	1	cis	NA	1	4359802	AT1G12790	3.33E-18	-1702	A	A	T	252	149	0.04	0.01	NA	-0.03	0.1724	4358138	AT1G12780	5.71E-13	-38	C	C	T	260	141	0.04	0.01	NA	-0.03	0.12158
Arabidopsis	1001bulk	1	A	4362449	4362450	AT1G12800	Nucleic acid-binding, OB-fold-like protein	Minus	left	Acceptor	AG	[4362536, 4362565]	[4362415, 4362424, 4362430, 4362472]	AAAAGAAATTACGGTGAGAAAGATCTCTCAAAAGTTTATCTTGTAGCAATTGGTAACTCATTTTGATATATACCTAGACCCGTTTGATGTCTTTATGCAG	CCTGATCCTCTTACTGAAGCTTTAGAATCTGTAGTTGGTGGTGATAATGATCAGTTGGGGGGACGATTACAAGCAGCAGAGCTCGACGCTGAGGTATTAA	1	cis	NA	1	4362537	AT1G12800	2.37E-28	-87	G	G	T	468	51	0.98	0.95	NA	-0.03	0.20966	4362537	AT1G12800	2.37E-28	-87	G	G	T	468	51	0.98	0.95	NA	-0.03	0.20966
Arabidopsis	1001bulk	1	A	4362536	4362536	AT1G12800	Nucleic acid-binding, OB-fold-like protein	Minus	right	Donor	GT	[4362449, 4362415, 4362472, 4362430, 4362424]	[4362565]	GACAAACCTTTCTTTTTGTTGTTATCAGATTGTGGAAGCGAAAGTGCACCAGCTAGATTTTGCTCTTGAACGTATCTTCTTGTCATTAAAAGAAATTACG	GTGAGAAAGATCTCTCAAAAGTTTATCTTGTAGCAATTGGTAACTCATTTTGATATATACCTAGACCCGTTTGATGTCTTTATGCAGCCTGATCCTCTTA	1	cis	NA	1	4362537	AT1G12800	4.40E-53	-1	G	G	T	468	52	0.98	0.94	NA	-0.05	0.36431	4362537	AT1G12800	4.40E-53	-1	G	G	T	468	52	0.98	0.94	NA	-0.05	0.36431
Arabidopsis	1001bulk	1	A	4436715	4436715	AT1G13000	Protein of unknown function (DUF707)	Minus	right	Donor	GT	[4436628, 4436624]	[4436720, 4436723, 4436830]	AAAAGTTTCCTAATAAAACAAACAGCCTGCACATGAGAAGATAGGAGTTGTGGATTCTCAATGGATCATACATCAATCTCTTCCTTCTTTAGGCAGCCAG	GTTCTTGACAATACCTTCTCAATTTCAGTACAAGTATTCTGTTTTGTTCATATATTGATTCAGATTTTTTGGTTTTCTTTTTACCAGGGAGAGGCACAAG	1	trans	NA	3	15895263	Intergenic	1.23E-10	NA	C	C	T	242	48	0.99	0.97	NA	-0.02	0.13338	NA	NA	NA	NA	NA	NA	NA	NA	NA	NA	NA	NA	NA	NA
Arabidopsis	1001bulk	1	A	4462812	4462812	AT1G13090	cytochrome P450, family 71, subfamily B, polypeptide 28	Plus	right	Acceptor	AG	[4462730, 4462267]	[4462825, 4462828]	CTCAAAGGGATGATCTCGGTAAATCTATAATCTTTCAAGATAAGTGGTTAAAAATCTTGCATGCAACACAGTTTGTGACTTTTGTTTTGTTTTACGTCAG	GACATATTTCTAGCAGGAGTTGGAACAAGCTCCACTACATTGATATGGGCGATGACCGAGCTGATCAGAAACCCGAGAGTGATGAAGAAAGTTCAAGACG	1	cis	NA	1	4460259	AT1G13080	5.45E-12	-2553	A	A	T	374	28	0.91	0.97	NA	0.06	0.11165	4462827	AT1G13090	6.38E-10	15	A	A	T	329	73	0.91	0.95	NA	0.04	0.09078
Arabidopsis	1001bulk	1	A	4613198	4613199	AT1G13450	Homeodomain-like superfamily protein	Minus	left	Acceptor	AG	[4613285]	[4613150, 4613185, 4613219]	CGTCTGGATGATGGTAAGATTAAATTTGCCACTATTCGTATCTTTTGAACTGTGTGTGTGTTTTTTACTGAATTGTCAGTATGCAAAACCCATCTTGCAG	GACTGGCCATTAGGGTTTGCCATTATGATGAATCCAACCAATTACCAGTCCATTCAGAAGAGAAAATCTTCTACACTGAAGAAGACTACCGCGAGTTTCT	1	trans	NA	5	10890183	AT5G28870	1.32E-11	NA	C	C	A	153	10	0.99	0.95	NA	-0.04	0.24589	NA	NA	NA	NA	NA	NA	NA	NA	NA	NA	NA	NA	NA	NA
Arabidopsis	1001bulk	1	A	4614197	4614197	AT1G13450	Homeodomain-like superfamily protein	Minus	right	Donor	GT	[4613889, 4613516, 4613879, 4613817, 4613482, 4613814, 4614107, 4613874, 4613496, 4613904, 4613858]	[4613612, 4613640, 4613673, 4613754, 4614057, 4614499]	ATGTGGATTTTGTGCCTTTAATTTTCTTTTGGCTAAGTGGTAATTTTATCTTTCATTGTAGGTTTTGATGATACGAGCATTTCTTTTGGATCCGTTGAAG	GTACTTATCTATCACTATTAGTTTGTTTATTATAGTATCTTGCTATGTATACAAAGAGACGAGCTTTTGTTTGTCTACTGCCTCTTGAAGTTGTCTTTTA	1	trans	NA	5	4469433	AT5G13840	1.75E-09	NA	C	C	A	147	16	0.96	0.9	NA	-0.06	0.2001	NA	NA	NA	NA	NA	NA	NA	NA	NA	NA	NA	NA	NA	NA
Arabidopsis	1001bulk	1	A	4620575	4620576	AT1G13470	Protein of unknown function (DUF1262)	Minus	left	Acceptor	AG	[4620890, 4620687, 4620684]	[4620754, 4620794, 4620798, 4620808, 4620830, 4620841, 4620856]	GTTGAAGTGGAACCAGAAGTTGTGAAGCTTGAGGGACAAGAAATTGGGAAAAATACAAAAAGGGTGGATGAAAATGGGGTTTTTTGGTTTGCGGTTGCAG	AGAAGAGGATAGGTTTGAGATCTGTGGTCATGGAGAGGATGAAATGGGAAGAGGAGAGATTCGGGTGGAAGATTGAACCGCAAAGAGCAGTGGTTAAGAA	1	cis	NA	1	4620597	AT1G13470	4.34E-21	-21	G	G	T	174	97	0	0.04	NA	0.04	0.28013	4620597	AT1G13470	4.34E-21	-21	G	G	T	174	97	0	0.04	NA	0.04	0.28013
Arabidopsis	1001bulk	1	A	4620798	4620799	AT1G13470	Protein of unknown function (DUF1262)	Minus	left	Acceptor	AG	[4620890]	[4620570, 4620575, 4620754, 4620794, 4620808, 4620830, 4620841, 4620856]	TGCAAAAGGTATTTACACTGAGATTCGTTCTGAGCTTCCTAGTGATTTTAATACAAGCGTTGTGGTAGGAAAATGGTATGTCCCTTTCATATTTGTGAAG	GAAGGAAATGCAAAGGATCAGCTTAAGAGCTCAGCTTATTACAGCATGATTCTTCTACAAAGATGGGAGGAGGTTTACTCTTGTGAAAACGCTTACAACG	1	cis	NA	1	4620919	AT1G13470	3.27E-22	-120	G	G	A	162	116	0.03	0	NA	-0.03	0.28741	4620919	AT1G13470	3.27E-22	-120	G	G	A	162	116	0.03	0	NA	-0.03	0.28741
Arabidopsis	1001bulk	1	A	4620890	4620890	AT1G13470	Protein of unknown function (DUF1262)	Minus	right	Donor	GT	[4620798, 4620794, 4620830, 4620575, 4620754, 4620856, 4620808, 4620841, 4620777, 4620570]	[4620687]	GTTGCTCCTAACGGGAAACCACCAGAGTTTCTTAAGAGAAAGTATTGGAACGCTGAGTACTCGACATCTGAGGACTTTGGTCTAAAAGATGATGCAAAAG	GTATTTACACTGAGATTCGTTCTGAGCTTCCTAGTGATTTTAATACAAGCGTTGTGGTAGGAAAATGGTATGTCCCTTTCATATTTGTGAAGGAAGGAAA	1	cis	NA	1	4620919	AT1G13470	3.50E-26	-29	G	G	A	173	119	0.06	0.01	NA	-0.05	0.31941	4620919	AT1G13470	3.50E-26	-29	G	G	A	173	119	0.06	0.01	NA	-0.05	0.31941
Arabidopsis	1001bulk	1	A	4621153	4621154	AT1G13470	Protein of unknown function (DUF1262)	Minus	left	Acceptor	AG	[4621234]	[4621096, 4621120, 4621148, 4621170]	GAGGCGGGAAACACTCAGGGTATGTTATGACTTAAAATTATGCAAAATTTCAACTTTCTTTGTTTTGTGACGTGATTTACAAGGATTTGTTGTGTTGTAG	AAAAGCTTCGGCTAATGCGAAAGAGGAAGACAGAGTCCCCTGCTGTTTTTGTTTCAGCTATGTTCCTGAAGCTAAGCCACAAGAAGCAGATCCTAATGAC	1	cis	NA	1	4621210	AT1G13470	1.45E-13	-56	A	A	G	260	80	0.91	0.95	NA	0.04	0.14872	4621210	AT1G13470	1.45E-13	-56	A	A	G	260	80	0.91	0.95	NA	0.04	0.14872
Arabidopsis	1001bulk	1	A	4833920	4833921	AT1G14120	2-oxoglutarate (2OG) and Fe(II)-dependent oxygenase superfamily protein	Minus	left	Acceptor	AG	[4834018]	[4833918]	CGGTGGGATGATATCACCCGTAGTTAGTATATAGTTCCAAAAATATGTTGAACATGAAAATTAAACTTTATTTTTTTTGGTTTTTGAAACTTTATGATAG	ATATGGAGCAATGGAAGGTTATGCAATGTGAAGCATAGAGTGCAATGCATAGAGGCAAAAATGAGGATTACTATTGCTTCGTTCCTATTAGGACCAGTGG	1	cis	NA	1	4835508	Intergenic	8.17E-11	-1587	G	G	A	109	52	0.97	0.99	NA	0.03	0.23158	4833885	AT1G14120	5.22E-10	36	T	T	C	113	48	0.97	0.99	NA	0.03	0.21398
Arabidopsis	1001bulk	1	A	4876767	4876768	AT1G14270	CAAX amino terminal protease family protein	Minus	left	Acceptor	AG	[4876940, 4876864]	[4876454, 4876731, 4876748, 4876753, 4876757, 4876760]	TATGTAACTTGTTCAATTGAATCCAAATTCTATTGGAATGTGAAAAAAGACTAGACCTTTGAGAAATTATTTGAAGTTTTGATTGTTATATTTGTTGTAG	TTACAAGGAGGTAGCTCAGAGTGGCCGATACTTCAGAGATGGGAAGTTCCATGGGGATGGCAGACAGTTTCGTTAACTTCGTTTGCTTGTGCACTAAGGT	1	cis	NA	1	4876932	AT1G14270	4.13E-31	-164	C	C	A	330	220	0.98	0.95	NA	-0.03	0.21727	4876932	AT1G14270	4.13E-31	-164	C	C	A	330	220	0.98	0.95	NA	-0.03	0.21727
Arabidopsis	1001bulk	1	A	4876940	4876940	AT1G14270	CAAX amino terminal protease family protein	Minus	right	Donor	GT	[4876767, 4876753, 4876760, 4876757, 4876748, 4876731, 4876454]	[4876864]	TCCAGGATTTGCTAGCCGCCGGTTATTTACGGTTAATCGGAAGAAATGGAGATCGGCCTGCATTTTCAACTCTGGAAAGGAACCTGGAGGAGAGGGAAAG	GTTACTGTCTCACTGACTCTATCTAAATTAGATTCTTGTTTAGTTTCCGGTCTGAATTTTTCTGAGGCAGCTCTATGTAACTTGTTCAATTGAATCCAAA	1	cis	NA	1	4888048	Intergenic	1.01E-25	-11108	T	T	C	333	219	0.98	0.96	NA	-0.02	0.18079	4876933	AT1G14270	1.17E-25	7	T	T	G	331	221	0.98	0.96	NA	-0.02	0.18036
Arabidopsis	1001bulk	1	A	4984746	4984747	AT1G14570	UBX domain-containing protein	Plus	left	Donor	GT	[4985427, 4985490, 4985287, 4985737]	[4984687, 4984727, 4984737, 4984863, 4985656]	GCACAGGTAATGAAATGATACTGCCCAACGATGTCGATGAAGTCCGTGCTCCTTTACCTGTTGTGAGGGAGACTCTTTATGGTGAATCAATGTATTATGG	GTTAGTGTCTTTTTCGGTCACTTTATTTATTTTTTCTTAAATCCGGAATGTGTCTCTAGGTTGAAGATTTATCCTCAGAGGCCAGAGCTGCCCTCTTTAG	1	cis	NA	1	4985421	AT1G14570	2.29E-38	674	T	T	A	84	36	0.94	0.7	NA	-0.23	0.75688	4985421	AT1G14570	2.29E-38	674	T	T	A	84	36	0.94	0.7	NA	-0.23	0.75688
Arabidopsis	1001bulk	1	A	4985427	4985427	AT1G14570	UBX domain-containing protein	Plus	right	Acceptor	AG	[4984746, 4984727, 4984863, 4984737, 4984687]	[4985287, 4985490, 4985737]	ACATTTTGTATAGATATCGGTTATTGTTTTATGCTGATGATACACTATTCTAACAATACATTCGGGATGTAACTCATAATTCACTTGCATTTGTGATTAG	GGCTATGAGGGTGGGTAACTCTCAGCCTGAACCAAATTCTTTGATTGCTTTCCGTAACTTCAGTGAAGAGCCAAAAAGCCCTGGAATTTGGGAACCAGAT	1	cis	NA	1	4985421	AT1G14570	8.73E-42	-6	T	T	A	80	31	0.87	0.16	NA	-0.72	0.8126	4985421	AT1G14570	8.73E-42	-6	T	T	A	80	31	0.87	0.16	NA	-0.72	0.8126
Arabidopsis	1001bulk	1	A	4985490	4985490	AT1G14570	UBX domain-containing protein	Plus	right	Acceptor	AG	[4984746, 4984737]	[4985287, 4985427, 4985737]	GGGATGTAACTCATAATTCACTTGCATTTGTGATTAGGGCTATGAGGGTGGGTAACTCTCAGCCTGAACCAAATTCTTTGATTGCTTTCCGTAACTTCAG	TGAAGAGCCAAAAAGCCCTGGAATTTGGGAACCAGATGAGGGTGATTCCTCAGCCTCTGCCTCAGCATCCGCATCTGCATCAGAGTCAGCATCCGCACCT	1	cis	NA	1	4985421	AT1G14570	1.08E-141	-69	T	T	A	382	39	0.05	0.5	NA	0.44	0.78362	4985421	AT1G14570	1.08E-141	-69	T	T	A	382	39	0.05	0.5	NA	0.44	0.78362
Arabidopsis	1001bulk	1	A	5044074	5044074	AT1G14685	basic pentacysteine 2	Plus	right	Acceptor	AG	[5043954, 5043995, 5045311]	[]	ATGGAATCTCTCAATGATGGTGTATGTATATACAACAAATCTGAAATCTGTGACCTTTTCAAAAATTCTGTCTGCAATCTGAGTTCGATTCTGTTTTCAG	GTAAACCATCTTCGTTGTAGGGTTTGGAAGCAGAGTTCTCTGTTTTCTTTACCACTTTTTTTTATCACACTTTTGCTTTGTTTTTTGTTTGTTTGTCTAT	1	trans	NA	3	16453590	Intergenic	4.52E-14	NA	A	A	G	92	6	0.01	0.09	NA	0.08	0.44386	NA	NA	NA	NA	NA	NA	NA	NA	NA	NA	NA	NA	NA	NA
Arabidopsis	1001bulk	1	A	5052592	5052593	AT1G14690	microtubule-associated protein 65-7	Minus	left	Acceptor	AG	[5052666, 5052818]	[5052740]	CACGGAAATCATTTCTATATGATGGTGTAAGTTAAAGTAACTTTATAGTAAACACAGCCACAAGGTCTATCCTTTAAATATGGTTACTGGTTTCCTCCAG	GTTCGATTGGTATCCATACTTGAAGATTATAAATTGACAAGGAAACAACAGGAAGAGGAAAAGAGACGATACCGGGTTTGTCAAAAAGCTCTCTTTTACA	2	trans	NA	1	12518561	Intergenic	3.79E-10	-7465968	A	A	G	102	9	0.97	0.91	NA	-0.06	0.29946	12518561	Intergenic	3.79E-10	-7465968	A	A	G	102	9	0.97	0.91	NA	-0.06	0.29946
Arabidopsis	1001bulk	1	A	5052592	5052593	AT1G14690	microtubule-associated protein 65-7	Minus	left	Acceptor	AG	[5052666, 5052818]	[5052740]	CACGGAAATCATTTCTATATGATGGTGTAAGTTAAAGTAACTTTATAGTAAACACAGCCACAAGGTCTATCCTTTAAATATGGTTACTGGTTTCCTCCAG	GTTCGATTGGTATCCATACTTGAAGATTATAAATTGACAAGGAAACAACAGGAAGAGGAAAAGAGACGATACCGGGTTTGTCAAAAAGCTCTCTTTTACA	2	trans	NA	4	6049391	Intergenic	1.43E-09	-996798	T	T	C	104	7	0.97	0.91	NA	-0.07	0.28274	6045711	Intergenic	9.46E-09	-993118	C	C	T	105	6	0.97	0.9	NA	-0.07	0.25837
Arabidopsis	1001bulk	1	A	5059635	5059636	AT1G14700	purple acid phosphatase 3	Plus	left	Donor	GT	[5059725, 5059731]	[5058967, 5059621, 5059629, 5059637, 5059640, 5059647]	GACAATGGTTTAACCAGCTTGCACGATCCTCTATTTCAAGATTCTTTTACCAACATTTATACCGCTCCGAGCTTGCAGAAACCTTGGTATAGTGGTAAAT	GTGTGGTTCAATGTGTACATTCGTCGTTGGATCTTAATTATTAAACGATATGTGGTTCAATGTGTTAATTACATTTTCTTTAACCTAAAGTTTTAGGAAA	2	trans	NA	3	8661891	Intergenic	6.12E-16	3602255	G	G	A	388	22	0.03	0.09	NA	0.06	0.14765	8332497	Intergenic	4.50E-09	3272861	G	G	A	388	22	0.03	0.08	NA	0.05	0.08058
Arabidopsis	1001bulk	1	A	5059635	5059636	AT1G14700	purple acid phosphatase 3	Plus	left	Donor	GT	[5059725, 5059731]	[5058967, 5059621, 5059629, 5059637, 5059640, 5059647]	GACAATGGTTTAACCAGCTTGCACGATCCTCTATTTCAAGATTCTTTTACCAACATTTATACCGCTCCGAGCTTGCAGAAACCTTGGTATAGTGGTAAAT	GTGTGGTTCAATGTGTACATTCGTCGTTGGATCTTAATTATTAAACGATATGTGGTTCAATGTGTTAATTACATTTTCTTTAACCTAAAGTTTTAGGAAA	2	cis	NA	1	5050478	AT1G14688	2.14E-17	-9158	G	G	C	384	26	0.03	0.08	NA	0.05	0.16132	5060530	AT1G14700	1.05E-11	894	C	C	A	370	40	0.03	0.06	NA	0.04	0.10681
Arabidopsis	1001bulk	1	A	5063251	5063251	AT1G14710	hydroxyproline-rich glycoprotein family protein	Minus	right	Donor	GC	[5063179, 5063167, 5063172]	[5063437, 5063630]	TATGTGGGTTATAAACGGCCAAATAGAGGACATGGACGTGAGATGATCCAACTCGGTCTTCCTATAGCTGATACGCCGCCTGATGATGATAGTATCAAAG	GCAAGTCCTTTAAAATGTTATTTACTTATAATTTCTGTGTATTGGTTAACATGAGATATGGGCTTTATGCAGATCGAAGAATAGAGCCAATCCCATCAGC	1	cis	NA	1	13859310	Intergenic	3.02E-15	-8796059	G	G	A	146	8	0.98	0.85	NA	-0.12	0.334	5063203	AT1G14710	3.32E-14	48	A	A	G	141	13	0.98	0.88	NA	-0.1	0.31313
Arabidopsis	1001bulk	1	A	5140916	5140917	AT1G14910	ENTH/ANTH/VHS superfamily protein	Minus	left	Acceptor	AG	[5141004]	[5140897]	TTTCCAATGATGGTGAGCTTCTTGGTCTATGTACTGGAGCTCTAAGTTTGCCTTTCTTGCTTGTCTTTAGTCGCAATTCTGGTTATGTTTCTGTTTCCAG	TTGATTCTTCGCCGTTTAGTTTTGGGCAAGCAAGAGATTTGGATCCGTCAGGATGGGAGCTTGCGTTGGTCACAACACCTAGCAATGATATATCTGCAGC	1	cis	NA	1	5142663	AT1G14910	5.43E-29	-1746	A	C	A	133	88	1	0.95	NA	-0.04	0.43305	5140932	AT1G14910	1.14E-28	-15	A	T	A	132	89	1	0.95	NA	-0.04	0.42924
Arabidopsis	1001bulk	1	A	5141004	5141004	AT1G14910	ENTH/ANTH/VHS superfamily protein	Minus	right	Donor	GT	[5140916, 5140897]	[]	TTCTCTCAGTATTACACACAGGGTCTGCATGATGATACACCTGATCCGTTAGCAATCCTGGACCAAAATGCACTAGCTTTGGCCTTAGTTTCCAATGATG	GTGAGCTTCTTGGTCTATGTACTGGAGCTCTAAGTTTGCCTTTCTTGCTTGTCTTTAGTCGCAATTCTGGTTATGTTTCTGTTTCCAGTTGATTCTTCGC	1	cis	NA	1	5140999	AT1G14910	9.07E-21	5	C	T	C	131	84	1	0.97	NA	-0.03	0.33496	5140999	AT1G14910	9.07E-21	5	C	T	C	131	84	1	0.97	NA	-0.03	0.33496
Arabidopsis	1001bulk	1	A	5167404	5167405	AT1G14990	NA	Minus	left	Acceptor	AG	[5167585, 5167524]	[5167439, 5167467, 5167524]	AATCTTGATGGTACTGACTTTGTGGTGCCATTGATAGAAATGTTTGTCGAATCATGTGGGGTTAGAACCAAGAATTGAGCTCATTTTATTGTGAATGCAG	CAATACATGGCTCACCTTCTATCTCAAGGCCAACTCGATGGAAGTGGCTAGTGGCGCCAGCTCTCTTTGTTTCAGCTTTGTGCCTAATCTTGTTATAGCA	1	cis	NA	1	5168658	AT1G15000	5.13E-12	-1253	G	G	C	105	18	0.99	0.95	NA	-0.04	0.3229	5167437	AT1G14990	2.45E-10	-32	C	C	G	99	24	0.99	0.96	NA	-0.03	0.27957
Arabidopsis	1001bulk	1	A	5178400	5178401	AT1G15030	Protein of unknown function (DUF789)	Plus	left	Donor	GT	[5178511, 5178479, 5178519]	[]	ATAACAATAAAGATCGTGTCTTTCAATACTACGTGCCCTCGCTTTCTGGTATTCAAGTATACGCTGATGTTGATGCTTTAACTTCATCTCTTCAAGCAAG	GTAAGAACTGTTCAAGCTTACGTGTTCATAACTTGTAGTGGTTTTAGTCTATAAAGCTCAAGTCTTGTCTTTCTCTAAGAAATTTGGGGTGTTCTGTTTA	1	cis	NA	1	5178475	AT1G15030	1.12E-19	74	C	C	A	245	199	0.98	1	NA	0.02	0.1696	5178475	AT1G15030	1.12E-19	74	C	C	A	245	199	0.98	1	NA	0.02	0.1696
Arabidopsis	1001bulk	1	A	5178511	5178511	AT1G15030	Protein of unknown function (DUF789)	Plus	right	Acceptor	AG	[5178400]	[5178479, 5178519]	TCAAGCTTACGTGTTCATAACTTGTAGTGGTTTTAGTCTATAAAGCTCAAGTCTTGTCTTTCTCTAAGAAATTTGGGGTGTTCTGTTTATTAATGTGCAG	GCGGCAAGGTGAGGAGAGCGAAAGCGATTTTAGGGATTCAAGTAGTGAAGGAAGCAGTAGTGAATCTGAAAGAGGACTCTGTTATTCAAAAGAGCAGATC	1	cis	NA	1	5178475	AT1G15030	3.99E-23	-36	C	C	A	244	198	0.97	1	NA	0.02	0.19931	5178475	AT1G15030	3.99E-23	-36	C	C	A	244	198	0.97	1	NA	0.02	0.19931
Arabidopsis	1001bulk	1	A	5178761	5178762	AT1G15030	Protein of unknown function (DUF789)	Plus	left	Donor	GT	[5179207, 5179179]	[5178900]	GTCTAGTGATGATGGCGAGCCTTTAAGCTCTCAAGGTCGTTTGATATTTGAGTATCTTGAACGTGATCTTCCTTACGTCCGTGAACCCTTTGCCGACAAG	GTTTAACTATTTTAACTCTATCATTCTATCAAGTCATCAAGGCATATGCAGGAGTTATTAGAAACCAAAAAGATTCAATTATGATGTTAAATGTCTCATA	3	trans	NA	1	24577415	Intergenic	8.31E-09	19398653	T	T	C	440	40	0.9	0.79	NA	-0.11	0.06691	24577415	Intergenic	8.31E-09	19398653	T	T	C	440	40	0.9	0.79	NA	-0.11	0.06691
Arabidopsis	1001bulk	1	A	5178761	5178762	AT1G15030	Protein of unknown function (DUF789)	Plus	left	Donor	GT	[5179207, 5179179]	[5178900]	GTCTAGTGATGATGGCGAGCCTTTAAGCTCTCAAGGTCGTTTGATATTTGAGTATCTTGAACGTGATCTTCCTTACGTCCGTGAACCCTTTGCCGACAAG	GTTTAACTATTTTAACTCTATCATTCTATCAAGTCATCAAGGCATATGCAGGAGTTATTAGAAACCAAAAAGATTCAATTATGATGTTAAATGTCTCATA	3	trans	NA	3	5290558	AT3G15605	6.00E-10	111796	G	G	C	450	30	0.9	0.75	NA	-0.15	0.07682	5277043	AT3G15590	4.97E-09	98281	G	G	A	451	29	0.9	0.75	NA	-0.15	0.06885
Arabidopsis	1001bulk	1	A	5178761	5178762	AT1G15030	Protein of unknown function (DUF789)	Plus	left	Donor	GT	[5179207, 5179179]	[5178900]	GTCTAGTGATGATGGCGAGCCTTTAAGCTCTCAAGGTCGTTTGATATTTGAGTATCTTGAACGTGATCTTCCTTACGTCCGTGAACCCTTTGCCGACAAG	GTTTAACTATTTTAACTCTATCATTCTATCAAGTCATCAAGGCATATGCAGGAGTTATTAGAAACCAAAAAGATTCAATTATGATGTTAAATGTCTCATA	3	cis	NA	1	5187502	Intergenic	7.40E-18	8740	T	T	A	410	70	0.91	0.79	NA	-0.11	0.14324	5178773	AT1G15030	1.20E-11	11	T	T	A	278	202	0.92	0.85	NA	-0.06	0.09144
Arabidopsis	1001bulk	1	A	5179470	5179471	AT1G15030	Protein of unknown function (DUF789)	Plus	left	Donor	GT	[5179623, 5179591, 5179629, 5179661]	[5179548]	TTTTGCAGGTACCCAATTTACAAAATACCCACAGGACCGACACTCAAGGATCTGGATGCTTGTTTCTTGACCTATCATTCCCTTCACACACCCTTTCAAG	GTAAGATTGGTGTTGAGCATTGTTGATAGTAAGAAACACAAGTTCTTCGTTCTAACCATGACCACATCATCAGAATTTGTATGTTTCAAATGATCCGAGA	1	cis	NA	1	5187502	Intergenic	1.11E-09	8031	T	T	A	376	53	0.78	0.86	NA	0.07	0.08301	5187502	Intergenic	1.11E-09	8031	T	T	A	376	53	0.78	0.86	NA	0.07	0.08301
Arabidopsis	1001bulk	1	A	5179623	5179623	AT1G15030	Protein of unknown function (DUF789)	Plus	right	Acceptor	AG	[5179470, 5179548]	[5179591, 5179629, 5179661]	AACCATGACCACATCATCAGAATTTGTATGTTTCAAATGATCCGAGAGTAACAACTTTTTGAGTAAAGATACATGCACTATCTATCTTTGGCTCTTGCAG	GTCCAGGCGTTACAACAGGGTCTATGCATGTGGTGCAGCCAAGGGAAAGTGTTGAGAAGATGGAACTGCCTGTCTTTGGTCTCGCCTCATACAAGTTGAG	1	cis	NA	1	5195744	Intergenic	9.23E-17	16121	T	T	A	415	26	0.75	0.91	NA	0.15	0.14528	5177599	AT1G15030	3.64E-09	-2024	T	T	C	361	80	0.75	0.82	NA	0.07	0.07599
Arabidopsis	1001bulk	1	A	5207686	5207687	AT1G15130	Endosomal targeting BRO1-like domain-containing protein	Minus	left	Acceptor	AG	[5207780, 5207790, 5207785, 5207804]	[]	AGTCTGGTAATCTCTATCACTTTTGGAAGCTGCGAGTGTGTGTTTGGAAAGTGCTTTCACGAACCATTATTCTCACTTTTTTTCTTCCCTTTTTGCACAG	AGGCAACTGGAAAATCTTGGTGCTCAGCGGGCAGGTCTTGAAGACATGCTCAAAGAGATGAAGAGAAAGGTGAATTTTTTCTATTGATTAGTCATCATTT	1	cis	NA	1	5207781	AT1G15130	3.01E-83	-94	G	G	A	385	25	0.99	0.87	NA	-0.13	0.59904	5207781	AT1G15130	3.01E-83	-94	G	G	A	385	25	0.99	0.87	NA	-0.13	0.59904
Arabidopsis	1001bulk	1	A	5207780	5207780	AT1G15130	Endosomal targeting BRO1-like domain-containing protein	Minus	right	Donor	GT	[5207686]	[5207785, 5207790, 5207804]	TCTTCATCAGATAGAGTCTGCTGTCCCAACTCTTGCTAGGCCAATAATGTCTCTGGACGCAACAGAGGATGCTATTGTGGGAACTTTGAAGCAGAGTCTG	GTAATCTCTATCACTTTTGGAAGCTGCGAGTGTGTGTTTGGAAAGTGCTTTCACGAACCATTATTCTCACTTTTTTTCTTCCCTTTTTGCACAGAGGCAA	1	cis	NA	1	5207781	AT1G15130	1.29E-118	-1	G	G	A	381	26	0.99	0.84	NA	-0.15	0.73332	5207781	AT1G15130	1.29E-118	-1	G	G	A	381	26	0.99	0.84	NA	-0.15	0.73332
Arabidopsis	1001bulk	1	A	5224721	5224722	AT1G15180	MATE efflux family protein	Plus	left	Donor	GT	[5224825, 5224829, 5224801, 5224847, 5226185]	[5220956, 5226004]	GATCATCTCAATGGTGATGGTTGGTCACCTCGGAAATCTCTCCCTCGCTAGTGCCTCTCTCGCCTCCTCCTTCTGCAACGTCACCGGCTTCAGCTTCATC	GTCTGTTTTCTCTTCCTTCTCTCCTCTTTATCTCTATCTATTACTAGTTATCAAATTGCATCCCCTCATTACTTGATTAGTTGATTGTTACTTTTTGATG	1	cis	NA	1	5202854	AT1G15120	1.64E-30	-21868	A	A	G	349	19	0.96	0.68	NA	-0.28	0.30162	5224655	AT1G15180	3.49E-18	-67	A	A	C	337	31	0.96	0.79	NA	-0.17	0.186
Arabidopsis	1001bulk	1	A	5224825	5224825	AT1G15180	MATE efflux family protein	Plus	right	Acceptor	AG	[5224721]	[5224801, 5224829, 5224847, 5226185]	GTTTTCTCTTCCTTCTCTCCTCTTTATCTCTATCTATTACTAGTTATCAAATTGCATCCCCTCATTACTTGATTAGTTGATTGTTACTTTTTGATGCTAG	GTAGGATTGTCATGTGCCTTAGATACTTTGAGTGGTCAAGCTTATGGAGCTAAGCTATATCGGAAAGTAGGAGTTCAGACTTACACAGCAATGTTCTGTC	4	trans	NA	3	12873107	Intergenic	7.30E-13	7648282	G	G	A	327	45	0.9	0.77	NA	-0.13	0.1294	12752760	Intergenic	2.62E-09	7527935	A	A	T	353	19	0.89	0.73	NA	-0.16	0.09103
Arabidopsis	1001bulk	1	A	5224825	5224825	AT1G15180	MATE efflux family protein	Plus	right	Acceptor	AG	[5224721]	[5224801, 5224829, 5224847, 5226185]	GTTTTCTCTTCCTTCTCTCCTCTTTATCTCTATCTATTACTAGTTATCAAATTGCATCCCCTCATTACTTGATTAGTTGATTGTTACTTTTTGATGCTAG	GTAGGATTGTCATGTGCCTTAGATACTTTGAGTGGTCAAGCTTATGGAGCTAAGCTATATCGGAAAGTAGGAGTTCAGACTTACACAGCAATGTTCTGTC	4	cis	NA	1	5202854	AT1G15120	9.23E-29	-21971	A	A	G	352	20	0.9	0.64	NA	-0.26	0.28363	5224655	AT1G15180	3.18E-15	-170	A	A	C	341	31	0.9	0.73	NA	-0.17	0.15411
Arabidopsis	1001bulk	1	A	5224825	5224825	AT1G15180	MATE efflux family protein	Plus	right	Acceptor	AG	[5224721]	[5224801, 5224829, 5224847, 5226185]	GTTTTCTCTTCCTTCTCTCCTCTTTATCTCTATCTATTACTAGTTATCAAATTGCATCCCCTCATTACTTGATTAGTTGATTGTTACTTTTTGATGCTAG	GTAGGATTGTCATGTGCCTTAGATACTTTGAGTGGTCAAGCTTATGGAGCTAAGCTATATCGGAAAGTAGGAGTTCAGACTTACACAGCAATGTTCTGTC	4	trans	NA	1	24693072	AT1G66250	4.25E-13	19468247	C	C	T	347	25	0.89	0.74	NA	-0.16	0.13188	24660523	Intergenic	2.08E-09	19435698	G	G	A	350	22	0.89	0.76	NA	-0.14	0.09213
Arabidopsis	1001bulk	1	A	5224825	5224825	AT1G15180	MATE efflux family protein	Plus	right	Acceptor	AG	[5224721]	[5224801, 5224829, 5224847, 5226185]	GTTTTCTCTTCCTTCTCTCCTCTTTATCTCTATCTATTACTAGTTATCAAATTGCATCCCCTCATTACTTGATTAGTTGATTGTTACTTTTTGATGCTAG	GTAGGATTGTCATGTGCCTTAGATACTTTGAGTGGTCAAGCTTATGGAGCTAAGCTATATCGGAAAGTAGGAGTTCAGACTTACACAGCAATGTTCTGTC	4	trans	NA	2	17262753	AT2G41410	2.10E-16	12037928	G	G	T	353	19	0.89	0.69	NA	-0.2	0.16623	17223980	AT2G41310	1.25E-11	11999155	T	T	C	346	26	0.89	0.75	NA	-0.15	0.11624
Arabidopsis	1001bulk	1	A	5246323	5246323	AT1G15240	Phox-associated domain;Phox-like;Sorting nexin, C-terminal	Plus	right	Acceptor	AG	[5246248, 5246050, 5246220, 5244952, 5246233]	[5245026, 5246134, 5246147]	ATCATAGCTGGTCTATCAAAAGAAGGTGATCGAATAATATTGCTACGGATCTGATGTTGGTGCTTTGTCTTTTACAATTTTTAATTATGTGAACTTTCAG	ATTTCGACATTTTGAGGAGCTTCACCGACGGCTAAAAGTGTTTCCTGAGTACAAACTTCATTTACCGCCAAAGCATTTCCTATCAACAGGCGTGGACATA	1	cis	NA	1	5246294	AT1G15240	9.42E-11	-29	T	T	C	168	22	0.9	0.98	NA	0.07	0.19872	5246294	AT1G15240	9.42E-11	-29	T	T	C	168	22	0.9	0.98	NA	0.07	0.19872
Arabidopsis	1001bulk	1	A	5254836	5254837	AT1G15280	CASC3/Barentsz eIF4AIII binding	Plus	left	Donor	GT	[5255181, 5255189, 5255052]	[5254840, 5254900, 5254933, 5255083]	TGCAATTTGGTGGTCAGCATGGTGGGGTTCCGACTTTTGGAATGGCTTATCCAGGATATGTCCAGTCTGAAGATGGTGTTAGAAATCCGGAGATGACATG	GTAAGCTAGCTCCTTCCCCTTCTCGATGAACTTTGTGGATGCTAGTTTTCAGAAGTTCTTGGTTGTAAGCATTTCAAAGAATTAAGAATTAGATATCGTG	1	cis	NA	1	5262049	AT1G15290	2.77E-61	7212	T	T	C	140	137	0.98	0.77	NA	-0.2	0.6281	5254637	AT1G15280	4.73E-15	-200	G	G	A	203	74	0.84	0.98	NA	0.14	0.19918
Arabidopsis	1001bulk	1	A	5255181	5255181	AT1G15280	CASC3/Barentsz eIF4AIII binding	Plus	right	Acceptor	AG	[5254836, 5255083, 5254933, 5254840, 5254900]	[5255052, 5255170, 5255189]	TGGTTGAATGCTATGAGCTCTTCATCTATATGACTATATCTAGTTCCTGATTTTATTCTTTCCCCTGCTTGCTGCTGTGATCTCTTTATATGATTGGCAG	GATGCCAGTTTTAGCTGGTCCAGGAGCTTTAGGGGCTTCATACAGTCCACCACCATATGCGGCTCACCAAGCACACAACCCAGGGTTACCTTCCTCTGCG	1	cis	NA	1	5262049	AT1G15290	8.98E-69	6868	T	C	T	167	142	0.73	0.96	NA	0.24	0.63138	5255159	AT1G15280	1.19E-67	-22	T	A	T	168	141	0.73	0.96	NA	0.24	0.62515
Arabidopsis	1001bulk	1	A	5255900	5255901	AT1G15280	CASC3/Barentsz eIF4AIII binding	Plus	left	Donor	GT	[5256186, 5256263, 5256247, 5256418, 5256235, 5256165]	[5252935, 5255896, 5256332]	TCATTATATCTGAAGTTAAGCTACTTTCCATCTGTGTAGAGGTTGCAGAGAATGGGGTTTCAGAACGGCAAAGCAACAATCCAAGCAAGCAGCCTCGTAG	GTGAGCTTTTGAAGTTAACTCGAACCTACTCTGTCAAATTGATCATTGGTTGATATGGAAGTAATGGAACCATTTAGGATTAGGGAATCAAATTGATCAT	1	cis	NA	1	5256021	AT1G15280	8.33E-14	120	G	A	G	249	227	0.92	0.88	NA	-0.04	0.11061	5256021	AT1G15280	8.33E-14	120	G	A	G	249	227	0.92	0.88	NA	-0.04	0.11061
Arabidopsis	1001bulk	1	A	5258137	5258138	AT1G15290	Tetratricopeptide repeat (TPR)-like superfamily protein	Minus	left	Acceptor	AG	[5258207]	[5258111, 5258114, 5258128, 5258145]	CATACAAAGAGGTTGCTTTGGCACCACCAGGTACAGTTCTGAAGCCAATGTTAGAAAAATTAGAACTGAATTTGGAGAGAACTGAAACTCAGATATACAG	GACTTCAAGTGCGTCATCTGGAGAAGAAAGCAAGTCCGACACTGTAATGTTGGATTTGCCAATCGAAGGCACAGAGCTTCACTGTGAGAAACAAGAATCA	1	cis	NA	1	5258106	AT1G15290	7.89E-09	32	A	A	G	262	77	0.09	0.05	NA	-0.04	0.09372	5258111	AT1G15290	1.57E-08	27	A	A	G	266	73	0.09	0.05	NA	-0.04	0.09012
Arabidopsis	1001bulk	1	A	5258207	5258207	AT1G15290	Tetratricopeptide repeat (TPR)-like superfamily protein	Minus	right	Donor	GT	[5258128, 5258137, 5258145, 5258111, 5258318, 5258114]	[]	ACTAAACCACAGTTAAAGGCTTCTGGTGCTGCTGCTGTGACCAGTACTACTTTGGCCTCAAAGTCTCTCTCATACAAAGAGGTTGCTTTGGCACCACCAG	GTACAGTTCTGAAGCCAATGTTAGAAAAATTAGAACTGAATTTGGAGAGAACTGAAACTCAGATATACAGGACTTCAAGTGCGTCATCTGGAGAAGAAAG	1	cis	NA	1	5258106	AT1G15290	4.42E-09	101	A	A	G	218	76	0.1	0.05	NA	-0.05	0.11073	5258106	AT1G15290	4.42E-09	101	A	A	G	218	76	0.1	0.05	NA	-0.05	0.11073
Arabidopsis	1001bulk	1	A	5296405	5296405	AT1G15400	NA	Minus	right	Donor	GT	[5296051, 5296068, 5296046, 5296138]	[]	CTCCGAGAATTTCGTCATGCGGTTGTTGCTCTGCGTTTGGAAAGAATCCGCCGGGGAAGAAAGTTAATCCGAGGAAAAGGCCGCCGAAACGTAGATCGAG	GTAGGCGTCAGGATTAATAATATTCATGAGGAAAAAATAGTATACACTGTCTTTCATCTTTCTTCTTCTTCTTTTTTGTATGTGTGTGTTCTTTGTTATA	1	cis	NA	1	5294788	AT1G15390	2.18E-19	1617	G	G	A	437	144	0.05	0.1	NA	0.04	0.13046	5296537	AT1G15400	1.91E-11	-132	C	G	C	332	249	0.07	0.05	NA	-0.03	0.07441
Arabidopsis	1001bulk	1	A	5300405	5300405	AT1G15410	aspartate-glutamate racemase family	Plus	right	Acceptor	AG	[5300293, 5300297, 5300064]	[5300378, 5300414, 5300427]	TTGTGTCCATTGGAACAACATATCTATCATTTGTCTAAGTTCGTATAAAGCTAGTATTATCCATCGTATGAAGTGACTCTGTGATTATGGAAATGAACAG	GGATTTGAGGCTGTGCTTCCAGACAAGGCAACAATGGAGCACACGGTGATCCCATCCATAGAAGCAATGAAGAGAAAAGACATGGAAGGAGCACGGAACC	1	trans	NA	3	16591051	AT3G45253	4.12E-10	NA	A	A	T	361	25	0.91	0.82	NA	-0.08	0.09637	NA	NA	NA	NA	NA	NA	NA	NA	NA	NA	NA	NA	NA	NA
Arabidopsis	1001bulk	1	A	5411492	5411492	AT1G15740	Leucine-rich repeat family protein	Plus	right	Acceptor	AG	[5411053, 5411371, 5411096, 5411103]	[5411182, 5411397, 5411400, 5411501, 5411536]	TGTATAAGAACCTGCAAAGTTGAATGAAAAATTCTTGGGGAAATTTTTGTAAGTCAAATTTTTGACGTGAGTGAGGGATTGTGATCGTGCTCTGTTTCAG	TCTCTAAAGAAGATTGATGATTCTGGATTACATTATCATGGGAGGAGCTTGTTCAAGGAAGAGAGATCAACAAGTTGAGGATATTTTAAACAGAGGTGTC	1	trans	NA	2	6790729	Intergenic	3.98E-12	NA	G	G	A	268	22	0.99	0.96	NA	-0.03	0.15325	NA	NA	NA	NA	NA	NA	NA	NA	NA	NA	NA	NA	NA	NA
Arabidopsis	1001bulk	1	A	5430653	5430654	AT1G15780	NA	Minus	left	Acceptor	AG	[5430822, 5430744, 5430797, 5430816]	[5430648, 5430743]	TACGATACAGTTAAAATCTTCACAAGAATCATCTACTAGAAACCCTTTATTAGAAACTGCGTTATCTTCTTACCGTAACACGGTCTGGTTTCTTGAACAG	CAAAGAAAACGAGGACCTGTCGTCCAAAGCTATGGCAAGGTTCAACATATTGCTAAGAAGTTTGTCACAGCCGATGTCGCTCAAAGACATAGCCAAGACA	1	cis	NA	1	5435224	AT1G15780	2.70E-09	-4570	C	C	A	173	63	0.91	0.85	NA	-0.06	0.1396	5430419	AT1G15780	1.72E-08	235	T	T	C	171	65	0.91	0.85	NA	-0.06	0.12635
Arabidopsis	1001bulk	1	A	5430911	5430912	AT1G15780	NA	Minus	left	Acceptor	AG	[5431005, 5430996, 5431356]	[5430873, 5431212]	CAAATGGTAAACATGGTCATCTCGTTAACATTAACGTTTTGTGAAACAAAATATTTCATTTATCCTTTTTTATAATATATGCTTTGTGCTTCTATTACAG	TCTCCTATTCAACCATTGCGTCTGCTGGTTCCTTGTAGCTACCCCAATGGCTCTCCATCTCTTCTAGATAAACTCCCGGTCGAAACCAGGTACAAGCAAA	1	cis	NA	1	5430419	AT1G15780	3.08E-09	493	T	T	C	355	174	0.98	0.96	NA	-0.02	0.06432	5430419	AT1G15780	3.08E-09	493	T	T	C	355	174	0.98	0.96	NA	-0.02	0.06432
Arabidopsis	1001bulk	1	A	5431356	5431356	AT1G15780	NA	Minus	right	Donor	GT	[5431212, 5431231, 5430911]	[5431005, 5431368]	GGGAGGAAGTGTTGGTGATAACTACAAGCAGTTTGCTGGTTCAGAAACATCCGATCTAGAATCTACTGCGACTTCGGATGGCAAGAAGGCAAGAACTGAG	GTATGATACTCAGTTAGACTTCCCCTAGCTATATTTGAATATTGACACACACTCACACACACACACACACACGTAACAAAGAAAATTTGGAAGCACAAGG	1	trans	NA	5	2136693	AT5G06900	9.03E-13	NA	C	C	A	153	51	0.99	0.97	NA	-0.02	0.22206	NA	NA	NA	NA	NA	NA	NA	NA	NA	NA	NA	NA	NA	NA
Arabidopsis	1001bulk	1	A	5431701	5431702	AT1G15780	NA	Minus	left	Acceptor	AG	[5431813, 5431809]	[5431664, 5431695]	CCAATTTTTAAGGGTATATCGCAGCAGGACGGTGATATTGCTGCAAACCCGTTTTGTAATATAATCATTGTTCTGCTTATGATGTATGCTTTGCTTTCAG	GTGAAGTCCATCTCACCACAAGCCCTTTCTTCTGCAGTAAGTGACATCGGATCTGTTGTAAGCATGGTTGATCGGATAGCTGGTTCAGCACCAGGAAACG	1	trans	NA	1	11788363	Intergenic	7.76E-10	-6356661	G	G	A	206	33	0.97	0.94	NA	-0.03	0.14672	11783065	Intergenic	1.40E-09	-6351363	A	A	T	211	28	0.97	0.93	NA	-0.04	0.14261
Arabidopsis	1001bulk	1	A	5438521	5438522	AT1G15790	NA	Minus	left	Acceptor	AG	[5438754]	[5435929, 5438503, 5438518, 5438527, 5438539]	TGAATGAACCTTCTTATTACATTTTTGATTGAATACCATGTGAACTCTTTCTTGTTATCATTCCTTTTATGTATATATTCAGTTTTATTTGGAGTTTCAG	GAGGATTACCTTGGCAAGATATCCTTAAAGATGCGGACTATGTAAGAGGGCAACTATAGTCAACAAGTGGCGTCGTTCTAAGCGGTCATTGAAACTTAAT	1	cis	NA	1	5438503	AT1G15790	1.98E-10	19	A	A	G	128	33	0.93	0.87	NA	-0.06	0.22324	5438503	AT1G15790	1.98E-10	19	A	A	G	128	33	0.93	0.87	NA	-0.06	0.22324
Arabidopsis	1001bulk	1	A	5438754	5438754	AT1G15790	NA	Minus	right	Donor	GT	[5438521, 5438539, 5438527, 5435929, 5438518, 5438503]	[5436353]	AAAGAAAATTGTTCCACATTCTGGGAAAGAAGGAATTGACGAGCTCATGAGAATTGCTGTCAGCTTAGAGGAGTTGATTTTCAACTCTGCTATAAACCAG	GTTTCAGTTTTTTCCCCTTCATCATTTTTGTTAGTAGAATATTTTTGGCTCATCATTTTTATTTCTTTAGTGTGATCAAATAGATAGATTTCAAAGGCAT	1	cis	NA	1	5438503	AT1G15790	4.62E-33	251	A	A	G	129	39	0.95	0.81	NA	-0.15	0.57676	5438503	AT1G15790	4.62E-33	251	A	A	G	129	39	0.95	0.81	NA	-0.15	0.57676
Arabidopsis	1001bulk	1	A	5497101	5497102	AT1G16010	magnesium transporter 2	Minus	left	Acceptor	AG	[5497247, 5497390, 5497195, 5497526, 5497259, 5497418]	[5497047, 5497066, 5497117, 5497297, 5497437]	TTGGTGGTTTGTGAAACTACTTAATCTTCTTGATTACCTAATTAATCATATCATTGTTTACATCATTTATTTTGATATTTGTAGTTATTTGGCATTTCAG	TATCTGAATTTTTGCAACAATGTCTGAGCTAAAAGAGCGCCTGCTTCCTCCAAGACCTGCTTCAGCTATGAACCTCAGAGATGCTTCTGTGACTCGGCCT	1	cis	NA	1	5497248	AT1G16010	3.30E-60	-146	G	G	C	304	63	0.63	0.34	NA	-0.29	0.51906	5497248	AT1G16010	3.30E-60	-146	G	G	C	304	63	0.63	0.34	NA	-0.29	0.51906
Arabidopsis	1001bulk	1	A	5497117	5497118	AT1G16010	magnesium transporter 2	Minus	left	Acceptor	AG	[5497247, 5497526, 5497390, 5497195, 5497259]	[5497047, 5497066, 5497101, 5497297, 5497437]	TTTCTCTTCCGGTTTTTTGGTGGTTTGTGAAACTACTTAATCTTCTTGATTACCTAATTAATCATATCATTGTTTACATCATTTATTTTGATATTTGTAG	TTATTTGGCATTTCAGTATCTGAATTTTTGCAACAATGTCTGAGCTAAAAGAGCGCCTGCTTCCTCCAAGACCTGCTTCAGCTATGAACCTCAGAGATGC	1	cis	NA	1	5497248	AT1G16010	1.99E-26	-130	G	G	C	293	54	0.28	0.14	NA	-0.15	0.27882	5497248	AT1G16010	1.99E-26	-130	G	G	C	293	54	0.28	0.14	NA	-0.15	0.27882
Arabidopsis	1001bulk	1	A	5497247	5497247	AT1G16010	magnesium transporter 2	Minus	right	Donor	GT	[5497101, 5497117, 5497066, 5497047]	[5497195, 5497259, 5497390, 5497418, 5497526]	TCGAATTTTTAATCGGAATCTGATTCTAGTTCATCGTTTTATTGTTACAGTCGTCGTGGATAGAGTTAGAACGACGAAATCAGCCTTGGTTTCCTAACTG	GTATTTGTTCTTTAGCCTATGTTTTCAATTTTTCTCTTCCGGTTTTTTGGTGGTTTGTGAAACTACTTAATCTTCTTGATTACCTAATTAATCATATCAT	1	cis	NA	1	5497248	AT1G16010	4.95E-103	-1	G	G	C	284	70	0.96	0.41	NA	-0.55	0.73212	5497248	AT1G16010	4.95E-103	-1	G	G	C	284	70	0.96	0.41	NA	-0.55	0.73212
Arabidopsis	1001bulk	1	A	5709964	5709964	AT1G16700	Alpha-helical ferredoxin	Plus	right	Acceptor	AG	[5709861, 5709820, 5709890, 5709886]	[5709936]	CGGATGGAATTTTAGGCTTTTCGTTGGTCATTCTCTTGTTCAATGCTTCTTTTGCTTGATTAAGCTTTTCAGCTAATCGGATTTTCTTCTCTCACATCAG	GCACATCGAAGAAGAGAGACCCTAATTTGATATTTTGAGTTCTATCGATGGCTTCGCTACTAGCTCGCAGGTCGTTCAGTGCTCTCCGAGCTCGACATCT	1	trans	NA	1	8915497	Intergenic	4.18E-10	3205533	G	G	A	167	12	0.99	0.96	NA	-0.03	0.19659	8880987	AT1G25330	2.06E-09	3171023	T	T	A	170	9	0.99	0.95	NA	-0.04	0.18242
Arabidopsis	1001bulk	1	A	5762958	5762959	AT1G16840	NA	Minus	left	Acceptor	AG	[5763090, 5763067, 5763578]	[5762949, 5762965, 5762972, 5762976, 5763008, 5763190]	TTGATGGATTGAGCAAATCACATTTCTATCTATATCCATGAATCCTCAAGGTCTTATGATTTTGTTGGGTTTCTGATAAAAGAAAGATTGAAGCTTGCAG	GCTCTTCAGGATCTCTTGTCAAGACCAAGAGCTGCCGAATTCGGACAACCAAGAGCAAGTGAAAAGACGTGAAATAGAACGACCATATTTCTATACCTGA	1	cis	NA	1	5763106	AT1G16840	2.30E-08	-147	G	G	A	513	55	0.51	0.46	NA	-0.05	0.05354	5763106	AT1G16840	2.30E-08	-147	G	G	A	513	55	0.51	0.46	NA	-0.05	0.05354
Arabidopsis	1001bulk	1	A	5763190	5763191	AT1G16840	NA	Minus	left	Acceptor	AG	[5763578, 5763271, 5763568, 5763731]	[5762958, 5763298, 5763358, 5763422]	AGCGTCTTTGGTGGAACAGGTTCTTAACTAGTTGTGGTGTATGAGAATTGTTTGATTGTTGGTCATTCGTTGACATATGGTTTTTGTTTATTGGGTTTAG	GTGTTCAACCTCAATTGATGGAGACCAAGACCGAGACAACTTCAAATTCCGAGTCTCACTCTGAGGACGAGGAAGTGTAAAAATGACACTGCTTGTTTGG	1	cis	NA	1	5762637	Intergenic	4.23E-28	554	T	T	A	363	141	0.96	0.99	NA	0.03	0.21339	5763206	AT1G16840	2.61E-15	-15	T	T	C	407	97	0.97	0.99	NA	0.03	0.11684
Arabidopsis	1001bulk	1	A	5847316	5847316	AT1G17110	ubiquitin-specific protease 15	Minus	right	Donor	GT	[5847227, 5847196]	[5847336]	CATATGTTTGGAGAGACTTGGAGGTGAGACTAAAGTGGATCCGAGACTGCAAGAAACAACCTTAGTTCAACATATGTTTGGTGGACGTCTCCGCTCAAAG	GTGTTTTAATCTCCTAGCTCATGATCTATCTCTACTTTGACTTTACACATTCTCATTGTTTCTGCTCCCGTCTTTCTCTGGAAAACCAGGTTAAATGCCT	1	cis	NA	1	5847303	AT1G17110	2.74E-44	13	C	C	A	89	11	1	0.85	NA	-0.15	0.86188	5847303	AT1G17110	2.74E-44	13	C	C	A	89	11	1	0.85	NA	-0.15	0.86188
Arabidopsis	1001bulk	1	A	5854864	5854864	AT1G17130	Family of unknown function (DUF572)	Plus	right	Acceptor	AG	[5854461]	[5854653, 5854885, 5854911, 5855414, 5855730]	TGGCCAAGGAGATGCCTTTCCATAATCTAGTTCAGACTGCTTGAATAGTTATTCTTCTTGGTGTTGTTTTTGTGGCGTTTATTCTAATCAAATTGTTCAG	AACTTTTCTTTTGATGTGCAGACGTATCTCGGGATTCAAATATTTAGATTCTACTTCAAGTGCACCAAGTGCTCTGCAGAGCTGACTATGAAGACGGATC	1	cis	NA	1	5854854	AT1G17130	1.24E-28	-10	A	C	A	126	87	0.2	0.08	NA	-0.12	0.44076	5854854	AT1G17130	1.24E-28	-10	A	C	A	126	87	0.2	0.08	NA	-0.12	0.44076
Arabidopsis	1001bulk	1	A	5854885	5854885	AT1G17130	Family of unknown function (DUF572)	Plus	right	Acceptor	AG	[5854461, 5854359]	[5854653, 5854864, 5854911, 5855414, 5855730]	ATAATCTAGTTCAGACTGCTTGAATAGTTATTCTTCTTGGTGTTGTTTTTGTGGCGTTTATTCTAATCAAATTGTTCAGAACTTTTCTTTTGATGTGCAG	ACGTATCTCGGGATTCAAATATTTAGATTCTACTTCAAGTGCACCAAGTGCTCTGCAGAGCTGACTATGAAGACGGATCCACAAAATTCTGATTACATTG	1	cis	NA	1	5854880	AT1G17130	4.53E-27	-5	G	A	G	121	90	0.82	0.94	NA	0.12	0.42461	5854880	AT1G17130	4.53E-27	-5	G	A	G	121	90	0.82	0.94	NA	0.12	0.42461
Arabidopsis	1001bulk	1	A	5918003	5918004	AT1G17280	ubiquitin-conjugating enzyme 34	Minus	left	Acceptor	AG	[5918087]	[5917994, 5918021]	TTATCTATGAGTGATTGTAAGGACAATCTGCACTTTCTGTTCATTATTTCGTATCAATTAACTTGTCTAATATCGAAATAAGTTGACATGGCATTTACAG	TTCATCCAGAAAGCTGGAATCCGATGTGGTCTGTATCAAGGTATAGATTCTTTCTTTACTTTTGGAAGATGACAATCGATATACCCGTTGATAACCAACT	1	cis	NA	1	5916747	Intergenic	1.34E-27	1257	T	T	C	250	69	0.92	0.99	NA	0.07	0.31098	5917427	AT1G17280	3.59E-12	577	G	G	C	277	42	0.92	0.98	NA	0.06	0.14087
Arabidopsis	1001bulk	1	A	5918087	5918087	AT1G17280	ubiquitin-conjugating enzyme 34	Minus	right	Donor	GT	[5918003, 5918021, 5917994]	[]	GTTTTTTAATGAACCAAATCTTTTTCTGTTTGCCTCAGAATGACTACACCAAATGGTCGATTCATGACACAGAAGAAAATTTGTTTATCTATGAGTGATT	GTAAGGACAATCTGCACTTTCTGTTCATTATTTCGTATCAATTAACTTGTCTAATATCGAAATAAGTTGACATGGCATTTACAGTTCATCCAGAAAGCTG	1	cis	NA	1	5916747	Intergenic	3.24E-28	1340	T	T	C	251	70	0.93	0.99	NA	0.06	0.31541	5918540	AT1G17280	3.34E-08	-453	C	C	T	291	30	0.94	0.99	NA	0.04	0.09079
Arabidopsis	1001bulk	1	A	5930403	5930403	AT1G17330	Metal-dependent phosphohydrolase	Plus	right	Acceptor	AG	[5930311, 5930802]	[5930127, 5930311, 5930422, 5930627, 5930654, 5930669, 5930742, 5930802, 5930804, 5930816]	TGATATAGGTACTTGGTTTTATTTTCATTTCTGTTTTAGTAATGTGGTTCTAGTCCACAGGTTGATCATAATTCGTATCTCTTGCCCTCTCTCTTATCAG	GTGATTACAAGTACATAAGGTTTGTTTCTCTAAGTTTTCTTTTCTTTTGAACCGCTTGAGTATAGACTAGTAATGTCCCTTCCAACATTCTTGATCACAC	1	cis	NA	1	5931713	AT1G17330	1.71E-11	1310	C	C	T	208	41	0.87	0.79	NA	-0.08	0.16669	5931713	AT1G17330	1.71E-11	1310	C	C	T	208	41	0.87	0.79	NA	-0.08	0.16669
Arabidopsis	1001bulk	1	A	5953842	5953843	AT1G17370	oligouridylate binding protein 1B	Minus	left	Acceptor	AG	[5954217, 5954720, 5954206, 5954221, 5954233, 5954211, 5953954, 5953982, 5954188]	[5953851, 5953867, 5953875, 5953987, 5954139, 5954275, 5954279]	GATGTTGAGGGACTTGTAGCCCTGCTAATTTTTATGTTTTTGTTTCATTGTTCTGTTTCTTGTTTAGATTTTTAGTCTGCCTGCCTTTGAGAAATTGCAG	GTACGTTGGAAACATCCATATTCAGGTGACGGAACCTCTGCTTCAAGAGGTTTTTGCTGGCACTGGTCCTGTAGAAAGCTGTAAACTAATTAGGAAAGAA	2	trans	NA	5	3855268	AT5G11950	3.12E-12	2098575	T	T	C	365	22	0.97	0.93	NA	-0.04	0.11822	3936777	Intergenic	8.40E-09	2017066	A	A	T	365	22	0.97	0.94	NA	-0.04	0.08228
Arabidopsis	1001bulk	1	A	5953842	5953843	AT1G17370	oligouridylate binding protein 1B	Minus	left	Acceptor	AG	[5954217, 5954720, 5954206, 5954221, 5954233, 5954211, 5953954, 5953982, 5954188]	[5953851, 5953867, 5953875, 5953987, 5954139, 5954275, 5954279]	GATGTTGAGGGACTTGTAGCCCTGCTAATTTTTATGTTTTTGTTTCATTGTTCTGTTTCTTGTTTAGATTTTTAGTCTGCCTGCCTTTGAGAAATTGCAG	GTACGTTGGAAACATCCATATTCAGGTGACGGAACCTCTGCTTCAAGAGGTTTTTGCTGGCACTGGTCCTGTAGAAAGCTGTAAACTAATTAGGAAAGAA	2	cis	NA	1	5964163	Intergenic	4.89E-15	-10320	C	C	T	365	22	0.97	0.93	NA	-0.05	0.14672	5957180	AT1G17380	6.22E-12	-3337	T	T	A	356	31	0.97	0.94	NA	-0.04	0.11513
Arabidopsis	1001bulk	1	A	5956052	5956052	AT1G17380	jasmonate-zim-domain protein 5	Minus	right	Donor	GT	[5955885]	[]	TAACAAAGGAACAACAACAGCAACAAGAACAAAATCAGATCGTGGAACGTATAGCACGTAGAGCTTCCCTCCATCGATTCTTTGCTAAACGGAAAGACAG	GTATTTAACCTTATCATACTTTTTGAAACTTGTTTTAATGTTCCAAATTTCCAATCACTCTAGTTAGTTCAAAACTCAAAAGTTTAAGGATCCTCCCTCT	1	cis	NA	1	5956043	AT1G17380	2.19E-10	9	C	C	T	145	39	0.95	0.99	NA	0.04	0.19733	5956043	AT1G17380	2.19E-10	9	C	C	T	145	39	0.95	0.99	NA	0.04	0.19733
Arabidopsis	1001bulk	1	A	6005690	6005691	AT1G17470	developmentally regulated G-protein 1	Plus	left	Donor	GT	[6005775]	[6005624, 6005649, 6005678]	ACTACTTGCAAGGATGTGGGACGAAATGGGCCTTGTGAGAGTTTACTCGAAGCCGCAAGGCCAGCAACCAGATTTCGATGAGCCTTTTGTCCTCTCATCT	GTAAGTATTCTTTCACTTTGCAAGATAACCCTTGAAACTCTTCCATACCTGTGATATTCATCTTTGAGTACGTGTGATTCATCAGGATCGAGGTGGCTGC	1	cis	NA	1	6014565	Intergenic	7.74E-43	8874	G	G	A	427	182	0.99	0.96	NA	-0.03	0.26617	6006468	AT1G17480	8.62E-11	777	A	A	C	485	124	0.98	1	NA	0.02	0.06687
Arabidopsis	1001bulk	1	A	6005775	6005775	AT1G17470	developmentally regulated G-protein 1	Plus	right	Acceptor	AG	[6005690, 6005678, 6005624, 6005649]	[]	TTTGTCCTCTCATCTGTAAGTATTCTTTCACTTTGCAAGATAACCCTTGAAACTCTTCCATACCTGTGATATTCATCTTTGAGTACGTGTGATTCATCAG	GATCGAGGTGGCTGCACAGTGGAAGACTTCTGTAACCACGTCCACAGGACTCTGGTGAAGGATATGAAGTATGCACTCGTTTGGGGCACAAGCACAAGGC	1	cis	NA	1	6014565	Intergenic	2.40E-46	8790	G	G	A	427	182	0.99	0.95	NA	-0.04	0.28531	6006468	AT1G17480	2.76E-11	693	A	A	C	485	124	0.97	1	NA	0.02	0.07028
Arabidopsis	1001bulk	1	A	6193222	6193223	AT1G17990	FMN-linked oxidoreductases superfamily protein	Minus	left	Acceptor	AG	[6193317, 6197694, 6197789, 6193420, 6193687]	[6193192, 6193458]	TTGGGGTATATATAACTCTGCTGGATTATAATATTTTTAGCTTATAGTTCAAAATACACCAATAGCTTCGCTCTCTAACATGTGAGCTCTGTTTGTCAAG	CTATCCGGATTTACCTGGATTATGGAACAGAGACCAAGTGGAGGCATGGAAGCCCATCGTGGATGCGGTTCATTCGAAAGGCGGTATCTTCTTCTGCCAG	1	cis	NA	1	6179431	Intergenic	3.51E-32	13792	G	G	T	517	28	0.98	0.81	NA	-0.17	0.22603	6181134	AT1G17960	1.02E-10	12089	T	T	A	493	52	0.98	0.89	NA	-0.09	0.07387
Arabidopsis	1001bulk	1	A	6202804	6202804	AT1G18020	FMN-linked oxidoreductases superfamily protein	Plus	right	Acceptor	AG	[6202709, 6202606, 6202339]	[6202568, 6202834]	TTGGGGTATATATAACTCTGCTGGATTATAATATTTTTAGCTTATAGTTCAAAATACACCAATAGCTTCGCTCTCTAACATGTGAGCTCTGTTTGTCAAG	CTATCCGGATTTACCTGGATTATGGAACAGAGACCAAGTGGAGGCATGGAAGCCCATCGTGGATGCGGTTCATTCGAAAGGCGGTATCTTCTTCTGCCAG	1	cis	NA	1	6360610	Intergenic	6.29E-21	157806	A	A	G	514	29	0.98	0.8	NA	-0.18	0.1499	6181134	AT1G17960	2.68E-09	-21670	A	A	T	493	50	0.98	0.87	NA	-0.11	0.06319
Arabidopsis	1001bulk	1	A	6206319	6206319	AT1G18030	Protein phosphatase 2C family protein	Plus	right	Acceptor	AG	[6206214, 6206218, 6205932]	[6206124, 6206146]	TAAGCTCTTCGTTTGTGGTTTTGCAGTGCTCTATAAGAACATTTCATTTTGTCTTTATATATCAAAGTTTGCTGCTCATACACAATGCAACCGTTTTCAG	GTGTTTGGACCAAGTGATGCTGTTGGATTTGTCCAGAAACTTTTGAAGGTAAATACCTACAGTTGTCAAAATCACTTTGTCCTCCATTTCACACTCTCTT	1	cis	NA	1	6174969	Intergenic	6.81E-19	-31350	G	G	A	149	8	0.96	0.83	NA	-0.13	0.39647	6211651	Intergenic	1.06E-18	5332	T	T	G	149	8	0.96	0.82	NA	-0.14	0.39305
Arabidopsis	1001bulk	1	A	6291286	6291287	AT1G18270	ketose-bisphosphate aldolase class-II family protein	Minus	left	Acceptor	AG	[6291465, 6291392]	[6291108, 6291273, 6291329]	CATAATTTAGCTCCAATTTATATTATTTCTTCACTGTGATTAAGTCTTGATGTTTAGCATATGTAACTAATGAGACGCTAACTGACTTTCTGATGGGAAG	GCCATTGTTGAAGATAAAGCCAAATCGCTCCCATTTCCTGTCCCACTTTTGGCAGTTGCACGCCAACAACTAATCTCTGGTATAAATCAATATGATCGCT	1	cis	NA	1	6264364	Intergenic	1.86E-25	26923	G	G	A	160	9	1	0.86	NA	-0.14	0.4765	6264364	Intergenic	1.86E-25	26923	G	G	A	160	9	1	0.86	NA	-0.14	0.4765
Arabidopsis	1001bulk	1	A	6347572	6347572	AT1G18440	Peptidyl-tRNA hydrolase family protein	Plus	right	Acceptor	AG	[6347497]	[]	GTTCAATAGACAGGAACAGGAAGAGGTAGAAGCAGATTTATCCCATAATTATCTCAAAAAATTTCAGAAAGACATAACCTGATTGTTTTTGGTTTTGCAG	TTGGATCACACATTCCAAACCGGGTTAGAGGCAATAAGGATTCTTTTGCTTGAGGGGTTCAACAAAAGTGCAACATTTGTCAACACTCGAAAATCTATGG	1	cis	NA	1	7182332	Intergenic	3.45E-11	834760	C	C	T	244	15	0.99	0.96	NA	-0.03	0.15629	7182332	Intergenic	3.45E-11	834760	C	C	T	244	15	0.99	0.96	NA	-0.03	0.15629
Arabidopsis	1001bulk	1	A	6371564	6371564	AT1G18500	methylthioalkylmalate synthase-like 4	Plus	right	Acceptor	AG	[6371389]	[6371567, 6371611]	GTAATTGGTGGATATGCTGATAATTTCGAGACGTTATTAGGCGTCATTTTTTTTTTCCAATTTATAAGCTAGTGTACACTACATATGTGTTTGAAACCAG	AAGTCTAACTGTTGGTCTCTACTTTTGCTTGGATATATATTATGCAGTGGGCGTCATGCGCTGAAAGACCGTTTGACTGAGGTGCACAGCAATCTTACAC	1	cis	NA	1	6370603	AT1G18500	2.57E-23	-961	G	G	A	494	29	0	0.04	NA	0.04	0.1726	6370603	AT1G18500	2.57E-23	-961	G	G	A	494	29	0	0.04	NA	0.04	0.1726
Arabidopsis	1001bulk	1	A	6371611	6371611	AT1G18500	methylthioalkylmalate synthase-like 4	Plus	right	Acceptor	AG	[6371389]	[6371564, 6371567, 6371602, 6371732]	TTTTTTTTTCCAATTTATAAGCTAGTGTACACTACATATGTGTTTGAAACCAGAAGTCTAACTGTTGGTCTCTACTTTTGCTTGGATATATATTATGCAG	TGGGCGTCATGCGCTGAAAGACCGTTTGACTGAGGTGCACAGCAATCTTACACATACAAATACTTGTATTGCCATCTTTGTGGGAGACACTAATGTTCTC	1	cis	NA	1	6370603	AT1G18500	3.82E-28	-1008	G	G	A	494	29	1	0.95	NA	-0.04	0.20679	6370603	AT1G18500	3.82E-28	-1008	G	G	A	494	29	1	0.95	NA	-0.04	0.20679
Arabidopsis	1001bulk	1	A	6402491	6402491	AT1G18600	RHOMBOID-like protein 12	Plus	right	Acceptor	AG	[6402394]	[6402499, 6402510]	GAGGTAATCTACTAAGACATTGCAAAATTTCAAAGTTTGTTTGGAACAATCTGATGATATTTTTTCCTTTACAAAACAACAAACAATTTGAACACTGCAG	GGGAACAGTAACATATCAGGTTCAGCTCATTTGGGAGGAGCTGCAGTTGCAGCCATCGCCTGGGCTCGGATTAGGAAAGGCCGTTTCCGCTTTTGACTTG	1	trans	NA	4	1794682	AT4G03835	6.64E-10	NA	C	C	T	154	17	0.99	0.97	NA	-0.03	0.20058	NA	NA	NA	NA	NA	NA	NA	NA	NA	NA	NA	NA	NA	NA
Arabidopsis	1001bulk	1	A	6419264	6419265	AT1G18650	plasmodesmata callose-binding protein 3	Minus	left	Acceptor	AG	[6419425, 6419778]	[6419241, 6419258, 6419273, 6419459]	TGGTCTTGAGGATCTTTGCACTCTAGATCTTTGTTTAAGCTGATTGATACAATCTGAGAGATGTGTTTGTATGTTTGTTGTTATTTACCATTTAATGCAG	TGGAAGTGGGACAACGACTCCAGTGACGACAACACCTTCGACAAGAGTCCCTACAACAACTAATACAAGACCCTACACAATCACACCATCAACAGGAGGA	1	cis	NA	1	6418434	AT1G18640	3.38E-63	831	A	A	T	490	93	0.87	0.98	NA	0.11	0.38353	6419261	AT1G18650	1.68E-58	4	A	A	T	489	94	0.87	0.97	NA	0.11	0.36027
Arabidopsis	1001bulk	1	A	6419425	6419425	AT1G18650	plasmodesmata callose-binding protein 3	Minus	right	Donor	GT	[6419264, 6419273, 6419258, 6419241]	[6419778]	ATTGTAGAACATATCATTTTTATTAGTAACTGTTGTCTCTTGTACCATTGTGGTCTTATGATATAGGCTACACTACTTGTCCTTTCCCTGCAAGTGCCAG	GTACACACCCTTCTTTCTTTCTTCACTTCTTATTTGTTGTTTTGCAAACAAGAATTGGCTTTGGTCTTGAGGATCTTTGCACTCTAGATCTTTGTTTAAG	1	trans	NA	4	9255629	AT4G16380	4.35E-11	NA	C	C	A	541	33	0.96	0.92	NA	-0.04	0.07297	NA	NA	NA	NA	NA	NA	NA	NA	NA	NA	NA	NA	NA	NA
Arabidopsis	1001bulk	1	A	6419459	6419460	AT1G18650	plasmodesmata callose-binding protein 3	Minus	left	Acceptor	AG	[6419778, 6419838]	[6419264, 6419499]	CAACTCAAGATTCTCTACACAGATTTGAAACTAGATTGTAGAACATATCATTTTTATTAGTAACTGTTGTCTCTTGTACCATTGTGGTCTTATGATATAG	GCTACACTACTTGTCCTTTCCCTGCAAGTGCCAGGTACACACCCTTCTTTCTTTCTTCACTTCTTATTTGTTGTTTTGCAAACAAGAATTGGCTTTGGTC	1	cis	NA	1	6421855	AT1G18660	4.95E-30	-2395	T	T	G	444	87	0.92	0.99	NA	0.06	0.21686	6419359	AT1G18650	7.62E-28	101	T	T	A	441	90	0.92	0.98	NA	0.06	0.20196
Arabidopsis	1001bulk	1	A	6419778	6419778	AT1G18650	plasmodesmata callose-binding protein 3	Minus	right	Donor	GT	[6419459, 6419264, 6419499]	[6419425, 6419838]	CACTGCTCCTACGCCGTCAACAGCTTCTTTCAGAAGAAAGGTCAGTCTCTGGGCACTTGTGACTTTGCTGGCACAGCCACCTTCTCAGCCTCTGATCCCA	GTGAGTCTCTCCTACCAACCTCACTACATTAGAATTAGTGCAAAAACAATTTGTTCATATTTGGTAACTTAACTAGGTAAAGTTAAAAGCAGTAGTTGAA	1	cis	NA	1	6424761	AT1G18660	4.11E-28	-4983	T	T	A	450	94	0.85	0.93	NA	0.08	0.19944	6419829	AT1G18650	3.27E-27	-51	T	T	C	452	92	0.86	0.93	NA	0.08	0.19336
Arabidopsis	1001bulk	1	A	6421643	6421643	AT1G18660	zinc finger (C3HC4-type RING finger) family protein	Plus	right	Acceptor	AG	[6421501, 6421496, 6421505, 6421434]	[6421674]	GCAATGCATGTTCTAGTTTCCGATTGTTGATTTAGATTTTCGTTAGGGTGATTTATTTGTCTCAGTTATCTAAATTCTCTTCCTTGCTTGATATTTCCAG	GTCACTGAAGCAGACAATTCGTTACCTTTAGATATACACAATCAGGTTTTTCAACTTGTGGAGAAGGGAAACCAATCATTCAAAGAGTCTCGCTTTGAAG	1	cis	NA	1	6421501	AT1G18660	4.84E-14	-142	G	G	A	170	13	1	0.97	NA	-0.03	0.26778	6421703	AT1G18660	2.64E-13	60	G	G	A	171	12	1	0.97	NA	-0.03	0.25425
Arabidopsis	1001bulk	1	A	6425272	6425273	AT1G18660	zinc finger (C3HC4-type RING finger) family protein	Plus	left	Donor	GT	[6425345, 6425361]	[6425264]	CTTTTTCTTTGTTTTTACAGACAGAAGAAGACTTGAAATACTTCTAAATGTTGAATCTATGATACCAACGCCTCAAGATCCCGAGCGCTTCAGTTTCTGG	GTAAAACACACAACTATTGGCATATTTCCACTTGTGTTAAATTATTGCTCAATGAGTTTATTTTTGGCGCCAGCTTGCTACACTGACAGATAGGAGACCT	1	trans	NA	5	25979036	Intergenic	1.72E-13	NA	T	T	C	570	32	0.99	0.96	NA	-0.03	0.08633	NA	NA	NA	NA	NA	NA	NA	NA	NA	NA	NA	NA	NA	NA
Arabidopsis	1001bulk	1	A	6452205	6452206	AT1G18710	myb domain protein 47	Plus	left	Donor	GT	[6452445, 6452409, 6452453]	[6450913, 6452217]	TAAGGTGGCTTAACTATCTAAAGCCTGGGATTAGAAGAGGCAAATTCACTCCTCAAGAAGAAGAAGAAATCATCCAACTTCATGCTGTTCTCGGAAACAG	GTTAATTATCAAGTTATATATATGTAACATTATATACTTTGGTAGAGAGTCCACATATATACTTCAGTAATGATTAACCACTCTGACGTTAATTTATATG	1	cis	NA	1	6403897	Intergenic	3.19E-08	-48309	C	C	T	201	25	0.82	0.73	NA	-0.09	0.12691	6403897	Intergenic	3.19E-08	-48309	C	C	T	201	25	0.82	0.73	NA	-0.09	0.12691
Arabidopsis	1001bulk	1	A	6452445	6452445	AT1G18710	myb domain protein 47	Plus	right	Acceptor	AG	[6452205, 6452217, 6450913]	[6452075, 6452409, 6452453]	TTTTTTATTTGGGATCTTCGGAAACAATATTAATTTATCTTTTTTTTTTTTTTTTTTGATAAAGGACATACTAAATCTTGTTATTCTTGAAAAAATAAAG	GTGGGCAGCCATGGCGAAGAAGATGCAGAATCGAACAGACAATGATATCAAGAACCATTGGAACTCTTGTCTCAAGAAAAGACTTTCGAGAAAGGGAATC	1	cis	NA	1	6446435	Intergenic	1.88E-08	-6010	A	A	T	209	65	0.66	0.55	NA	-0.11	0.1092	6446435	Intergenic	1.88E-08	-6010	A	A	T	209	65	0.66	0.55	NA	-0.11	0.1092
Arabidopsis	1001bulk	1	A	6561142	6561143	AT1G19000	Homeodomain-like superfamily protein	Minus	left	Acceptor	AG	[6561320]	[6556724, 6558977, 6560247, 6560401, 6560411, 6560913, 6560980, 6561126, 6561163, 6561190]	TAAGAAAAAAGAACCCTATTAAGTCTCAGTCCTGTTTTTGATCTTTCTTTAGGCCTTACTTTGTCAAACTTTTATGTATTTTGTCTGAAAATATAATCAG	GGGAAAAAAAAAACAGAACAAAAACAGAGGAAGGCTATAGAGATTGATGGACAAACTGTGTCTAGGGTGCTTCATCATCTTTGTTTGTTTGTAAAACTCT	1	cis	NA	1	6561098	AT1G19000	7.86E-53	45	T	T	A	398	215	0.26	0.41	NA	0.16	0.31771	6561098	AT1G19000	7.86E-53	45	T	T	A	398	215	0.26	0.41	NA	0.16	0.31771
Arabidopsis	1001bulk	1	A	6561320	6561320	AT1G19000	Homeodomain-like superfamily protein	Minus	right	Donor	GT	[6561142, 6560980, 6561126, 6561190, 6560411, 6560247, 6560401, 6558977, 6556724, 6560913, 6561163]	[6559057]	AACCCAACTCAAGACACTCGGCTTTCACGATGATGCCAAGCTTCAGCGATGGAGATAGCAATAGCAGCATCATCAGAGTTGCTTAGAGCTTAAACCCAAG	GTGAATCTACAAGACCTTGTTTCTTTCTTTGTTTCTCTGTTGTTGTAGTACTAGTAGTACATATTAGGTATAAACAGATAAGAAAAAAGAACCCTATTAA	1	cis	NA	1	6561098	AT1G19000	5.12E-43	222	T	T	A	396	214	0.33	0.5	NA	0.17	0.26678	6561098	AT1G19000	5.12E-43	222	T	T	A	396	214	0.33	0.5	NA	0.17	0.26678
Arabidopsis	1001bulk	1	A	6578800	6578801	AT1G19050	response regulator 7	Minus	left	Acceptor	AG	[6578930]	[6578504, 6578765, 6578775, 6578825, 6578832]	CTGTTTTTGTTGGTTTTAACTCTCCTCTGTTTTTCTTCTTCATTAACAAACTCTCCTCTGTTTTTTAGTTACAAGTGTCTTTTTTTTTTTGTTATTTCAG	TGACGACTGTAGAGAGTGGAACTAGGGCTTTGCAGTATCTTGGCTTAGATGGAGGCAAAGGGGCTTCTAATCTTAAGGTAATTAAGAATAAATCTTCCCT	1	cis	NA	1	6578858	AT1G19050	7.73E-10	-57	T	T	A	365	74	0.98	1	NA	0.01	0.08266	6578858	AT1G19050	7.73E-10	-57	T	T	A	365	74	0.98	1	NA	0.01	0.08266
Arabidopsis	1001bulk	1	A	6585282	6585283	AT1G19080	GINS complex protein	Plus	left	Donor	GT	[6585372]	[6585280, 6585286]	AAATCTGATCTCTATTGTTACCTTGTTGCAGTTTGTACCGGTTTTATTCCATAAAACAGCAAACGGAGTGACTATTGATCCAAGTGCAGAAACAAATTGT	GTCAGTCTTCTCATTCCTAGTGCAAAAGTTTGTAATGGATATATCATATTTTCCTTTCTGATATGATTTTTGTGAGATTTTCTGGTGCAGGCTGAACAAG	1	cis	NA	1	7271172	Intergenic	1.49E-09	685889	A	A	G	108	20	0.99	0.96	NA	-0.03	0.24965	7271172	Intergenic	1.49E-09	685889	A	A	G	108	20	0.99	0.96	NA	-0.03	0.24965
Arabidopsis	1001bulk	1	A	6677535	6677535	AT1G19310	RING/U-box superfamily protein	Minus	right	Donor	GT	[6677140, 6677078, 6677121]	[6677374, 6677708]	GTCTCCTCCGGCCAACCTTAACCCTTAAGCGAACGGTGTTCCTTTGCGGATTGCGATCGTTCCGTCGATCCCTTCATCGCCCGATCTAAATCTCTAATCG	GTAAATTTATATTTCGGATTGTTCCAACTCTTTTGCTTGATTTTTTTGTTTCTCGTTTTCCGTTTCTGTTTATGATTTTGTACGATTGGAGATAAGTTAG	1	cis	NA	1	6656190	Intergenic	5.11E-15	21345	A	A	G	198	48	0.99	0.97	NA	-0.02	0.22088	6677546	AT1G19310	2.81E-14	-11	A	A	C	169	77	0.99	0.98	NA	-0.02	0.21013
Arabidopsis	1001bulk	1	A	6732621	6732622	AT1G19450	Major facilitator superfamily protein	Minus	left	Acceptor	AG	[6732719, 6732740, 6732723, 6732758, 6732886]	[6732509, 6732608, 6732804]	AGGTAGAGTCATATGTTTTTTTTGATTATTGGAATGGTCCTAAGATAGAATAAACAGATTTCTAACTATGCTTCTTTGTTTGCAATTATCATTCACTAAG	GGGTGACATCAAGTAATGTGGCGACATTTGGAGTTGGCGTTGTTCAGGTATATCATTTCAATCTAGGAGACATTAGATTCGATTTTTCTAACCGTTGTTC	1	cis	NA	1	6733329	AT1G19450	2.95E-36	-707	G	G	T	407	188	0.97	0.99	NA	0.02	0.23359	6732624	AT1G19450	7.01E-36	-2	A	A	T	407	188	0.97	0.99	NA	0.02	0.23136
Arabidopsis	1001bulk	1	A	6800988	6800988	AT1G19660	Wound-responsive family protein	Minus	right	Donor	GT	[6800851, 6800838, 6800643, 6800830, 6800823]	[6800643, 6800732, 6801200]	AAATCTGCTATGAATGGAATTGCAGGTGGGGGATAAGTCGGATTGTGTCAGCTTCGATCTTCGTCCTTCTGATGCAATTAATATAGCTGTTAGATGCAAG	GTATAGTTATATTACCATATGCTCAATTCTTTCTTTTCTAGGGGCACAGTCACACAGAGGCCTCTCCATGAGATCATCTTAACCGGATACAAACTACGTG	1	cis	NA	1	6800951	AT1G19660	5.93E-16	37	C	C	G	451	165	0.94	0.97	NA	0.03	0.10091	6800951	AT1G19660	5.93E-16	37	C	C	G	451	165	0.94	0.97	NA	0.03	0.10091
Arabidopsis	1001bulk	1	A	6817794	6817794	AT1G19715	Mannose-binding lectin superfamily protein	Minus	right	Donor	GT	[6817548, 6817576, 6817579]	[6817769, 6817787]	CAATGCAATTGTTCCTCATAATAACTCCGGCACTGCGCAAATAGAAAATTCCCCATGGGCTAATAAGCTAGTCCTTGCAGCAAACGGCCATGGCGAAGAG	GTAACTTGTAGATTCTATCACCATGGTATTTTCCGGTTTTTCAAGTTTTCGATTTCATGAATAGCAGCCACTGTATAACAACTCTACTATGGCTCAGTTT	1	trans	NA	4	6524835	AT4G10570	1.12E-12	NA	C	C	T	567	30	0.99	0.98	NA	-0.02	0.08139	NA	NA	NA	NA	NA	NA	NA	NA	NA	NA	NA	NA	NA	NA
Arabidopsis	1001bulk	1	A	6859513	6859514	AT1G19835	Plant protein of unknown function (DUF869)	Minus	left	Acceptor	AG	[6860097, 6859698, 6859889, 6859793, 6860865]	[6859501, 6859511, 6859725, 6859739, 6859748, 6859793, 6859990]	GTTCTTAATTATTTTTCCGAAATCCCAAAATTGTATATATTTGGTTTAATTTTTATGTTTTTGTTTTCTGAAAATGTTGAATTGTTTGTTGATTATGAAG	ATGGATCGTAAGAGTTGGCCATGGAAGAAGAAATCCTCTGAGAAAACAGCTACTGTCACAGAAGTTGTTGATCAGGTACTTTGATCACTAATCAATCACT	1	trans	NA	1	24010390	Intergenic	3.58E-09	-17150876	G	G	C	125	11	0.98	0.95	NA	-0.04	0.22707	24002225	Intergenic	8.53E-09	-17142711	T	T	A	127	9	0.98	0.95	NA	-0.04	0.21734
Arabidopsis	1001bulk	1	A	6859889	6859889	AT1G19835	Plant protein of unknown function (DUF869)	Minus	right	Donor	GT	[6859513, 6859725, 6859748, 6859739, 6859793]	[6859698, 6859793, 6860097, 6860865]	TCATTTACAAAAAAAAAAAAAAAAGAGGAATCGGCGTCGGTGACTTTTGGTTTTGTGATTTGACTGTTGAGAAAAAAGCGTCGGTGATTTGGTTTTCGAG	GTATTTTTTTCTTCGTCTGCCATTTGTTTGGCTTTATATCCTGAAGTTACTGATTCTAGTAATGGCTTTTGTCTCCATTTTACTTGATTTTTGGAGGTAT	1	cis	NA	1	6860013	AT1G19835	2.44E-29	-124	T	T	A	89	47	0.05	0.34	NA	0.3	0.60857	6859782	AT1G19835	4.75E-14	107	C	C	T	76	60	0.04	0.29	NA	0.24	0.34331
Arabidopsis	1001bulk	1	A	6942955	6942956	AT1G20020	ferredoxin-NADP(+)-oxidoreductase 2	Plus	left	Donor	GT	[6943227, 6943258, 6943192, 6943264, 6943247, 6943303, 6944163, 6943329, 6943379, 6943309, 6943288, 6943271]	[6942945, 6943077, 6943379, 6944046]	GACTACCATGAATGCTGCTGTTTCTCTCACATCTTCAAACTCTTCTTCTTTTCCCGCTACAAGTTGTGCCATTGCTCCTGAAAGGATCAGGTTTACTAAG	GTACTTTATAAGCTTTTCTCAACTGGATAATGATAAAGTCAAGATCCCACAAAAAAAGTTGTGTAGTCGAGAGTCTAGAGATGCTCTGCTTTTATGGTTT	1	cis	NA	1	6946084	AT1G20030	1.50E-38	3128	A	A	C	473	144	0.97	0.94	NA	-0.03	0.23934	6943214	AT1G20020	1.58E-37	258	G	G	T	475	142	0.97	0.94	NA	-0.03	0.23354
Arabidopsis	1001bulk	1	A	6943227	6943227	AT1G20020	ferredoxin-NADP(+)-oxidoreductase 2	Plus	right	Acceptor	AG	[6942955, 6943077, 6942945]	[6943192, 6943247, 6943258, 6943264, 6943271, 6943288, 6943303, 6943309, 6943329, 6943379, 6944163]	GGTTTTCTCAAATATGACCAAAAACTTTTGGAAGATCAATGTACTGTTGATGGGATCTTGATTAGGTCTCTCTGGTTTTGTTGTTGGGTGTGTTTAAAAG	GGTGCTTTTTACTACAAAAGCAACAATGTAGTGACAGGTAAAAGAGTGTTTTCCATAAAAGCACAAATCACAACAGAAACAGATACTCCTACTCCTGCAA	1	cis	NA	1	6946084	AT1G20030	9.16E-33	2857	A	A	C	473	144	0.96	0.93	NA	-0.04	0.20594	6943214	AT1G20020	1.70E-32	-13	G	G	T	475	142	0.96	0.93	NA	-0.04	0.20437
Arabidopsis	1001bulk	1	A	6944163	6944163	AT1G20020	ferredoxin-NADP(+)-oxidoreductase 2	Plus	right	Acceptor	AG	[6944046, 6943715, 6942955, 6943379]	[6943227, 6943258, 6943790, 6944132, 6944173, 6944179, 6944195, 6944478, 6944800]	CAAATATCTTGACTTGCTTATGACTAAACCTCTATAGGTTCTGTTTCTTGAAACATCATTAAACACTAGTAAACATCCTTCTTCTTCATGAACACCACAG	CTTGCCACAGGGACAGGAATTGCTCCTTTCAGGTCTTTCTTATGGAAGATGTTCTTTGAGAAACATGATGACTACAAGGTAAAGTAAATGATTATCTTTT	1	cis	NA	1	6944092	AT1G20020	2.27E-14	-71	C	C	A	534	86	0.96	0.98	NA	0.02	0.0898	6944150	AT1G20020	2.76E-13	-13	C	C	G	548	72	0.96	0.98	NA	0.02	0.08255
Arabidopsis	1001bulk	1	A	6972558	6972559	AT1G20110	RING/FYVE/PHD zinc finger superfamily protein	Plus	left	Donor	GT	[6972630, 6972627, 6972671, 6972602, 6972608, 6973735, 6973042]	[6972553, 6972941, 6973590]	GGCTGATGTGCAGGAAGATTCCACTGGTGGTGTGCAGAAATTTCGTGTCAAATTGTTGGCTGAGACTTATGGACAAACCACAACAGATGTTCTTTGTCAG	GTAATGTCCCCAATTCAATTTGAACTTTGTGTTACCTAAACTAGTTTTAGTGAATTGGTTTTGTGCTAGCAGATTGGTTTGGATGGTCTTCGTATGCTTG	1	cis	NA	1	6972902	AT1G20110	9.23E-27	343	C	C	T	321	53	0.92	1	NA	0.07	0.26455	6972566	AT1G20110	1.63E-26	7	C	C	G	322	52	0.92	1	NA	0.07	0.26232
Arabidopsis	1001bulk	1	A	6972630	6972630	AT1G20110	RING/FYVE/PHD zinc finger superfamily protein	Plus	right	Acceptor	AG	[6972558, 6972553]	[6972602, 6972608, 6972627, 6972671, 6973042, 6973735]	ACAAACCACAACAGATGTTCTTTGTCAGGTAATGTCCCCAATTCAATTTGAACTTTGTGTTACCTAAACTAGTTTTAGTGAATTGGTTTTGTGCTAGCAG	ATTGGTTTGGATGGTCTTCGTATGCTTGATCCAAGTACTAGCCGAACTTTGAGAATATATCCTCTTGAGAACATCACAAGATGCGAAGTAAGAGATTATC	1	cis	NA	1	6972902	AT1G20110	3.54E-30	272	C	C	T	327	53	0.91	1	NA	0.08	0.29078	6972610	AT1G20110	3.48E-29	-20	G	G	T	328	52	0.91	1	NA	0.08	0.28224
Arabidopsis	1001bulk	1	A	6999068	6999069	AT1G20190	expansin 11	Minus	left	Acceptor	AG	[6999174]	[6999100]	ACTTTTTAAAAGACCAAAAAACAGAGTAAGCTGTTATTTTGCAATTGTTCAAACTTCTTAACGAAAAGCTCTGTGTTTTTTGTGTGTTTGGGAAAAACAG	AGTAAGCTGTTACAAGAAAGGAGGAGTTAGATTCAGAATAAACGGAAGAGACTACTTCGAGCTAGTGAATATTCAAAATGTAGGAGGAGCAGGTTCTATT	1	cis	NA	1	6999065	AT1G20190	4.74E-25	4	A	A	G	239	49	0.93	0.99	NA	0.07	0.31075	6999065	AT1G20190	4.74E-25	4	A	A	G	239	49	0.93	0.99	NA	0.07	0.31075
Arabidopsis	1001bulk	1	A	7121393	7121394	AT1G20560	acyl activating enzyme 1	Minus	left	Acceptor	AG	[7121526, 7121529]	[7121231, 7121239, 7121268, 7121365, 7121386]	TTCCCTTCTTAGCTAGTTTAATTAGTTGATTCCATGCTATTTGGAGATCTTTTCTGTTCATAGATCGAAACTTAGTTTGTTGCGTTTTCTGATTCTCAAG	GTTTCAGTGTTGGCTCCAAACGTTCCAGCTATGGTTGAATTGCATTTTGGTGTTCCTATGGCTGGAGCTTTGCTCTGTACACTCAACATTCGTCATGATT	2	trans	NA	2	10798305	AT2G25350	3.78E-12	-3676911	A	A	G	177	71	0.93	0.88	NA	-0.05	0.1772	10798305	AT2G25350	3.78E-12	-3676911	A	A	G	177	71	0.93	0.88	NA	-0.05	0.1772
Arabidopsis	1001bulk	1	A	7121393	7121394	AT1G20560	acyl activating enzyme 1	Minus	left	Acceptor	AG	[7121526, 7121529]	[7121231, 7121239, 7121268, 7121365, 7121386]	TTCCCTTCTTAGCTAGTTTAATTAGTTGATTCCATGCTATTTGGAGATCTTTTCTGTTCATAGATCGAAACTTAGTTTGTTGCGTTTTCTGATTCTCAAG	GTTTCAGTGTTGGCTCCAAACGTTCCAGCTATGGTTGAATTGCATTTTGGTGTTCCTATGGCTGGAGCTTTGCTCTGTACACTCAACATTCGTCATGATT	2	cis	NA	1	7121513	AT1G20560	1.21E-17	-119	G	G	T	213	35	0.92	0.84	NA	-0.08	0.25607	7121513	AT1G20560	1.21E-17	-119	G	G	T	213	35	0.92	0.84	NA	-0.08	0.25607
Arabidopsis	1001bulk	1	A	7121526	7121526	AT1G20560	acyl activating enzyme 1	Minus	right	Donor	GT	[7121393, 7121386, 7121239, 7121365, 7121231, 7121268]	[7121529]	CGTTTATGGCTCCGTCAAGTACACGTGGCGCCAGACTCGTGACCGCTGCGTCAGAATCGCCTCCGCTCTCTCCCAGCTCGGAATCTCTACCGGAGATGTG	GTCAGAACTTCTCGTTCATCGATTTCTCCCTTTTTCCCTTCTTAGCTAGTTTAATTAGTTGATTCCATGCTATTTGGAGATCTTTTCTGTTCATAGATCG	1	cis	NA	1	7132580	Intergenic	1.05E-20	-11054	T	T	C	217	39	0.96	0.89	NA	-0.07	0.28904	7121513	AT1G20560	5.58E-20	13	G	G	T	218	38	0.96	0.89	NA	-0.07	0.27979
Arabidopsis	1001bulk	1	A	7146133	7146133	AT1G20620	catalase 3	Plus	right	Acceptor	AG	[7146041, 7145923, 7146034, 7145956]	[7145923, 7146154, 7146165, 7149455]	GGTCTCAGGTCAGAACAAAAAAACACTCGGTCAAATTTCTACGTCCTTTTTACCAAGTTTCAGCAAACTAAAACATTATTTATCTCTCTGTATCTCTCAG	GCTGATCGATCCTTGGGACAGAAACTTGCAAGCCGTCTGAACGTGAGGCCAAGCATCTAGAGGCCAATCTCCATATAAGCTCAGTCTATGTGAGGTACAA	1	cis	NA	1	7145308	AT1G20620	5.81E-12	-825	C	C	G	572	49	0.97	0.95	NA	-0.02	0.07354	7146005	AT1G20620	1.23E-11	-128	C	C	T	574	47	0.97	0.95	NA	-0.02	0.07135
Arabidopsis	1001bulk	1	A	7211631	7211631	AT1G20760	Calcium-binding EF hand family protein	Plus	right	Acceptor	AG	[7211546]	[7211642, 7211649]	GGGGATCTGGTCAAGGTATTGCCCAGATTTGATGCATTTTAGTGATGATCTTTTCCCTTTCCCTGGTACTTCACTTTAAGTCAAATTTCCGTATTGGAAG	GTTTTGTACAGCAACCAGGGATGGGTGCGCGGCCAATCACTCCAACGACTGGTATGAGACCACCAGTTCCTGCACCAGGCCCTCAACCTGGCAGTGGTAT	1	trans	NA	1	25981294	AT1G69100	1.07E-08	18769663	T	T	G	162	9	0.98	0.93	NA	-0.05	0.17472	25974558	Intergenic	2.00E-08	18762927	A	A	T	152	19	0.98	0.95	NA	-0.03	0.16882
Arabidopsis	1001bulk	1	A	7263997	7263998	AT1G20880	RNA-binding (RRM/RBD/RNP motifs) family protein	Minus	left	Acceptor	AG	[7264139, 7264124]	[7263327, 7263758, 7263963, 7263987, 7264017, 7264050]	ACATACAGAGACCTTTATAATTTTGGTGAAGTATTCAATTTTTCAAGGATTATGACCGTGTTAACCTTGAATCACTGCATTGCTTCTTTTATTTGGTTAG	GACGGGTAAGACCTCCTTCCCCATATGTTGGAAGTGTGCAGAGTCCTCGCGGTTTGCATTTTGGAAGCCATCCGTATCACCAACCCCCTACTTATAACTA	1	trans	NA	5	8502142	AT5G24770	8.24E-13	NA	A	A	T	113	8	0.99	0.95	NA	-0.04	0.34713	NA	NA	NA	NA	NA	NA	NA	NA	NA	NA	NA	NA	NA	NA
Arabidopsis	1001bulk	1	A	7301956	7301956	AT1G20960	U5 small nuclear ribonucleoprotein helicase, putative	Minus	right	Donor	GT	[7301865, 7300960]	[7301246]	TGCAGGCTATGCTGATTCTGGAGAGTGTGACTTGTCTTCCAAAAAGCCTCCGTACCGTTTGGGTCTCTGCAATCTTAGCTCTCTGAGAATATATATTAAG	GTGTAATCGTTTTTTTCTGGTCTTTTACTATTCCAATTACTCTTTTTATGTCGTGCATCGATTTTTAATCCTATGTATGGCTTGTTTCTAGTTTTGTTTG	1	cis	NA	1	7300742	AT1G20950	1.11E-10	1214	G	G	T	255	59	0.02	0.04	NA	0.02	0.12435	7300742	AT1G20950	1.11E-10	1214	G	G	T	255	59	0.02	0.04	NA	0.02	0.12435
Arabidopsis	1001bulk	1	A	7338513	7338514	AT1G21000	PLATZ transcription factor family protein	Plus	left	Donor	GT	[7338770, 7338777, 7338819, 7338824]	[7338433, 7338491, 7338599]	AAGACCTCAGCCTAGAATCGGTAAAGGTGTTACAAACACTTGTGAAATCTGTTGCAGAAGTCTCCTTGATTCTTTCAGGTTCTGCTCTCTCGGCTGCAAG	GTATAACACAAAAAGACTCTCCCTCTGTTTTTTCCCCTGTTTTCACCATTTTTGTTTGAAACAATTCATATGGTTTTAACAAAAATGTAAACTTTCTTAA	1	cis	NA	1	7338324	AT1G21000	5.79E-11	-190	T	T	G	378	133	0.92	0.95	NA	0.03	0.0806	7338547	AT1G21000	1.38E-10	33	C	C	T	381	130	0.92	0.95	NA	0.03	0.07752
Arabidopsis	1001bulk	1	A	7338770	7338770	AT1G21000	PLATZ transcription factor family protein	Plus	right	Acceptor	AG	[7338513, 7338491, 7338433, 7338599]	[7338777, 7338819, 7338824]	GTTTAGTTTTGTTCGTGATTCATGTGGATATGCTCTGTTTTTGTAATGTTATTTGTGGAAATAACGATATTGTCCTTTGGTTGTTTTTTGTTCTGTTTAG	CTTGGAGGAATGAGGAGAGGAGATTTATCTCTAACCTTCTCTTTGAAAGGAAAGCATGGGAGAGAGTACCTTGGTGGGTCGGAATCAGATGAAGCTACTA	1	cis	NA	1	7338736	AT1G21000	1.63E-13	-34	G	G	T	404	103	0.94	0.97	NA	0.03	0.10187	7338736	AT1G21000	1.63E-13	-34	G	G	T	404	103	0.94	0.97	NA	0.03	0.10187
Arabidopsis	1001bulk	1	A	7387129	7387129	AT1G21100	O-methyltransferase family protein	Minus	right	Donor	AT	[7390248, 7390070]	[]	GCAAACGAACTTGCAATGGGTGAAGCCAGAAGCTGCAGCTAAAGCTTCAAACTCAGCTCTTGATCGCTCTTTTCCACCAGAACATTGGGTGAACATTAAC	ATGTCCATGTCAAAGGCAATGTTCGCATTGATGTCACCATTCTCTGCCTCATCAGGAGTGACTAATTCTATAACAACCACTTTACCGTTTTCAGGTAGTG	1	cis	NA	1	7389937	Intergenic	2.47E-23	-2808	T	A	T	145	143	0.12	0.01	NA	-0.12	0.29162	7388494	Intergenic	8.38E-12	-1365	A	T	A	165	123	0.11	0.01	NA	-0.09	0.14989
Arabidopsis	1001bulk	1	A	7387290	7387291	AT1G21100	O-methyltransferase family protein	Minus	left	Acceptor	AG	[7387406]	[]	TTATTACTTACATGTTTTGGAAGTAACTTATTACTTATATGTTTTGGAAGTGTCTACATGCTATTAGAATTTTATACTAATTTTAAATATGTTTTTACAG	CGTATACTTCATGATTGGACCGACGAAGATTGTGTCAAGATTCTTAAGAATTGTTGGAAATCACTACCTGAAAACGGTAAAGTGGTTGTTATAGAATTAG	1	cis	NA	1	7389937	Intergenic	1.07E-33	-2646	T	T	A	233	178	0.98	0.86	NA	-0.12	0.30014	7386630	Intergenic	3.42E-15	661	A	A	G	207	204	0.97	0.88	NA	-0.09	0.14024
Arabidopsis	1001bulk	1	A	7387309	7387309	AT1G21100	O-methyltransferase family protein	Minus	right	Donor	AT	[7390431]	[]	TTTACCGTTTTCAGGTAGTGATTTCCAACAATTCTTAAGAATCTTGACACAATCTTCGTCGGTCCAATCATGAAGTATACGCTGTAAAAACATATTTAAA	ATTAGTATAAAATTCTAATAGCATGTAGACACTTCCAAAACATATAAGTAATAAGTTACTTCCAAAACATGTAAGTAATAAAAGTTGTTAAGCTTACTTT	1	cis	NA	1	7401311	Intergenic	2.35E-100	-14002	G	G	A	369	43	0	0.05	NA	0.05	0.66791	7391964	Intergenic	6.27E-22	-4655	T	T	A	377	35	0	0.04	NA	0.04	0.20129
Arabidopsis	1001bulk	1	A	7387406	7387406	AT1G21100	O-methyltransferase family protein	Minus	right	Donor	GT	[7387290]	[]	AACCTGTGCCTTGGCACAAGCACCTTCTTATCCCGGTGTGGAGCATGTTGCCGGAGATATGTTTGTGGATGTCCCAACCGGAGATGCCATGATCTTGAAA	GTAAGCTTAACAACTTTTATTACTTACATGTTTTGGAAGTAACTTATTACTTATATGTTTTGGAAGTGTCTACATGCTATTAGAATTTTATACTAATTTT	1	cis	NA	1	7389937	Intergenic	3.58E-32	-2531	T	T	A	235	173	0.98	0.86	NA	-0.12	0.28991	7386630	Intergenic	9.16E-14	776	A	A	G	206	202	0.98	0.89	NA	-0.09	0.12745
Arabidopsis	1001bulk	1	A	7387779	7387780	AT1G21100	O-methyltransferase family protein	Minus	left	Acceptor	AG	[7387869, 7390970, 7388104]	[7387765, 7387772, 7390875]	TTAATACCTGGTAAGTTTTTATTTCATTGATGTTGAGTTCTTCAATAAGTCACTAATATACGCAAATGAATCTTACCATATCGATACGGGATTTTTGCAG	GGCACAGTTGAAAGATGTGGTGCTAGAAGGAGGAGATGCGTTTGGTCGCGCACATGGTGGTATGAAACTCTTTGACTATATGGGTACAGATGAGAGATTC	1	cis	NA	1	7389937	Intergenic	2.47E-16	-2157	T	A	T	130	112	0.7	0.95	NA	0.25	0.24308	7388494	Intergenic	1.16E-10	-714	A	T	A	147	95	0.73	0.94	NA	0.22	0.15808
Arabidopsis	1001bulk	1	A	7387869	7387869	AT1G21100	O-methyltransferase family protein	Minus	right	Donor	GT	[7387779, 7387772, 7387765]	[7390970]	AGCCGATTTGCAGGTTCTTCTTGAAGGATAACATTCAAGATATTGGATCCCTTGCTTCTCAAGTCATCGTCAATTTCGACAGCGTCTTCCTTAATACCTG	GTAAGTTTTTATTTCATTGATGTTGAGTTCTTCAATAAGTCACTAATATACGCAAATGAATCTTACCATATCGATACGGGATTTTTGCAGGGCACAGTTG	1	cis	NA	1	7389937	Intergenic	9.38E-17	-2068	T	A	T	129	114	0.7	0.95	NA	0.25	0.24816	7388494	Intergenic	5.53E-11	-625	A	T	A	147	96	0.73	0.95	NA	0.22	0.16252
Arabidopsis	1001bulk	1	A	7390248	7390249	AT1G21110	O-methyltransferase family protein	Minus	left	Acceptor	AC	[7387129]	[]	GCAAACAAACTGGCAATGGGAGAAGCCAGAAGCTGCAGCCAAAGCTTCAAACTCAGCTCTTGATCTCTCTTTTCCTCCGGAACATTGTGTGAACATTAAC	ATGTCCATGTCAAAGGCAATGTTTGCGTTGATGTCACCATTCTCTGCCTCATCAGGAGTGACTAATTCTATAACAACCACTTTACCGTTTTGTGGTAGTG	1	cis	NA	1	7390096	AT1G21110	1.67E-25	153	A	A	C	328	176	0.01	0.15	NA	0.14	0.19459	7390180	AT1G21110	6.71E-16	69	C	C	T	356	148	0.02	0.14	NA	0.12	0.12148
Arabidopsis	1001bulk	1	A	7390409	7390410	AT1G21110	O-methyltransferase family protein	Minus	left	Acceptor	AG	[7390502]	[]	CTTGAAAGTAAGCTCAATAGAACTTATTACTTATATGTTTTGGAAGTGTATACATGCTAGCTAGAACTTTATACTTATGTGTTTAAATATGTTTTTACAG	CGTATACTTCATGATTGGACCGACGAAGATTGTGTCAAGATTCTTAAGAATTGTTGGAAATCACTACCACAAAACGGTAAAGTGGTTGTTATAGAATTAG	1	cis	NA	1	7390096	AT1G21110	4.06E-29	314	A	A	C	183	23	0.92	0.37	NA	-0.55	0.45768	7390180	AT1G21110	6.05E-26	230	C	C	T	184	22	0.92	0.37	NA	-0.55	0.41789
Arabidopsis	1001bulk	1	A	7390431	7390432	AT1G21110	O-methyltransferase family protein	Minus	left	Acceptor	AC	[7387309, 7387352]	[]	ACCGTTTTGTGGTAGTGATTTCCAACAATTCTTAAGAATCTTGACACAATCTTCGTCGGTCCAATCATGAAGTATACGCTGTAAAAACATATTTAAACAC	ATAAGTATAAAGTTCTAGCTAGCATGTATACACTTCCAAAACATATAAGTAATAAGTTCTATTGAGCTTACTTTCAAGATCATAGCATTTCCGGTTGGGA	1	cis	NA	1	7395427	AT1G21120	8.82E-89	-4995	A	A	G	198	13	0	0.77	NA	0.77	0.85038	7391964	Intergenic	6.42E-25	-1532	T	T	A	199	12	0.01	0.69	NA	0.68	0.39691
Arabidopsis	1001bulk	1	A	7390502	7390502	AT1G21110	O-methyltransferase family protein	Minus	right	Donor	GT	[7390409, 7387262, 7390381]	[]	AACTTGTGCCTTGGCACAAGCACCCACTTATCCCGGTGTGGAGCATGTTGCCGGAGATATGTTTGTGGATGTCCCAACCGGAAATGCTATGATCTTGAAA	GTAAGCTCAATAGAACTTATTACTTATATGTTTTGGAAGTGTATACATGCTAGCTAGAACTTTATACTTATGTGTTTAAATATGTTTTTACAGCGTATAC	1	cis	NA	1	7390779	AT1G21110	2.66E-16	-277	A	A	G	173	11	0.98	0.69	NA	-0.29	0.30648	7390779	AT1G21110	2.66E-16	-277	A	A	G	173	11	0.98	0.69	NA	-0.29	0.30648
Arabidopsis	1001bulk	1	A	7390822	7390822	AT1G21110	O-methyltransferase family protein	Minus	right	Donor	AT	[7387726, 7387774]	[]	TAGAATCCTTATTATTAAATCTTACTTTATCTATACGAAAATTTCAGGGCACAATTGAAAGATGTGGTGCTAGAAGGAGGAGATGCGTTTGGGCGTGCAC	ATGGTGGCATGAAACTCTTTGACTATATGGGTACAGATGAGAGATTCAGCAAGCTTTTTAACCAGACTGGATTCACAATCGCGGTGGTGAAGAAGGCTCT	1	cis	NA	1	7390096	AT1G21110	2.30E-31	726	A	A	C	166	58	0	0.08	NA	0.08	0.45585	7390839	AT1G21110	4.21E-29	-17	T	T	C	163	61	0	0.08	NA	0.08	0.42999
Arabidopsis	1001bulk	1	A	7395630	7395631	AT1G21120	O-methyltransferase family protein	Minus	left	Acceptor	AG	[7395723, 7399557, 7399871]	[7399469]	CTTGAAAGTAAGCTCAATAGAACTTATCACTTATATGTTTTGGAAGTGTATACATGCTAGCTAGAACTTTATACTTATGTGTTTAAATATGTTTTTACAG	CGTATACTTCATGATTGGACCGACGAAGACTGTGTGAAGATTCTTAAGAATTGTTGGAAATCACTACCAGAGAACGGTAAAGTGGTAGTCATAGAATTAG	1	cis	NA	1	7399767	AT1G21130	3.30E-81	-4136	C	C	G	396	21	0.94	0.38	NA	-0.56	0.58353	7395595	AT1G21120	6.46E-17	36	G	G	C	390	27	0.93	0.64	NA	-0.29	0.15441
Arabidopsis	1001bulk	1	A	7395723	7395723	AT1G21120	O-methyltransferase family protein	Minus	right	Donor	GT	[7395630]	[7399557, 7399871]	AACTTGCGCCTTGGCACAAGCACCCTCGTATCCCGGTGTGGAGCATGTTGCCGGAGATATGTTTGTGGATGTCCCAACCGGAGATGCTATGATCTTGAAA	GTAAGCTCAATAGAACTTATCACTTATATGTTTTGGAAGTGTATACATGCTAGCTAGAACTTTATACTTATGTGTTTAAATATGTTTTTACAGCGTATAC	1	cis	NA	1	7399767	AT1G21130	1.81E-86	-4044	C	C	G	390	21	0.98	0.38	NA	-0.59	0.61241	7395595	AT1G21120	8.18E-18	128	G	G	C	385	26	0.97	0.64	NA	-0.33	0.16483
Arabidopsis	1001bulk	1	A	7395912	7395912	AT1G21120	O-methyltransferase family protein	Minus	right	Donor	AT	[7399746]	[]	AGGCGCAAGTTAGATCAAAGTTGATACCCTTAATATTGGGATATTTAGAAGTAACAACACCAAGAGTGTTACCAACTCCACCTCCCACATCAACCAACAC	ATTCACACCTTTGAAGCCTTGGTAAACTTCAAGAGCCTTCTTCACCACCGCGATTGTGAATCCAGTCTGGTTAAAAAGCTTGCTGAATCTCTCATCTGTA	1	cis	NA	1	7399244	AT1G21130	6.23E-97	-3332	G	G	A	184	43	0.01	0.88	NA	0.87	0.85669	7396024	AT1G21120	1.75E-35	-112	T	T	C	188	39	0.04	0.82	NA	0.78	0.4942
Arabidopsis	1001bulk	1	A	7396096	7396097	AT1G21120	O-methyltransferase family protein	Minus	left	Acceptor	AG	[7396191, 7400021]	[7399930]	ACCTGGTAATTTTCACAAATCATCTTTATAACAAATCTGTTTGTCGTCAATGTTAGAATCCTTATTATTAAATCTTACTTTATCTATACGAAAATTTCAG	GGCACAACTGAAAGACGTGGTGCTAGAAGGAGGAGATGCGTTTGGGCGTGCACATGGTGGCATGAAACTCTTTGACTATATGGGTACAGATGAGAGATTC	1	cis	NA	1	7396293	AT1G21120	5.45E-29	-196	T	T	C	82	59	0.85	0.04	NA	-0.81	0.59051	7396089	AT1G21120	7.39E-25	8	C	C	T	84	57	0.83	0.04	NA	-0.8	0.53117
Arabidopsis	1001bulk	1	A	7396191	7396191	AT1G21120	O-methyltransferase family protein	Minus	right	Donor	GT	[7396096]	[]	AGCCAATTTGCAGGTTTTTCTTGAAGAATAACATTCAGGATATTGGATCCCTTGCCTCTCAAGTCATTGTCAATTTCGACAGTGTCTTCCTTAATACCTG	GTAATTTTCACAAATCATCTTTATAACAAATCTGTTTGTCGTCAATGTTAGAATCCTTATTATTAAATCTTACTTTATCTATACGAAAATTTCAGGGCAC	1	cis	NA	1	7396293	AT1G21120	6.43E-26	-102	T	T	C	82	59	0.84	0.04	NA	-0.8	0.54716	7396089	AT1G21120	2.10E-23	102	C	C	T	84	57	0.82	0.04	NA	-0.79	0.50836
Arabidopsis	1001bulk	1	A	7396328	7396329	AT1G21120	O-methyltransferase family protein	Minus	left	Acceptor	AG	[7400158]	[]	AAGTAAGCTACCAACTACACCCCGTAACCCTGGGGCTCCGGTCTTGTTGGACCGCATGCTTCGTTTACTCGCTAGCTATTCCATGGTCAAGTGTGAGAAG	GTCTCCGTAGGAAAGGGGGAGAGGGTCTATCGAGCTGAGCCAATTTGCAGGTTTTTCTTGAAGAATAACATTCAGGATATTGGATCCCTTGCCTCTCAAG	1	cis	NA	1	7398347	Intergenic	2.65E-13	-2018	C	C	G	183	99	0.26	0.02	NA	-0.24	0.17303	7398347	Intergenic	2.65E-13	-2018	C	C	G	183	99	0.26	0.02	NA	-0.24	0.17303
Arabidopsis	1001bulk	1	A	7399291	7399292	AT1G21130	O-methyltransferase family protein	Minus	left	Acceptor	AC	[7395452, 7395777]	[7399182]	CAGCAGTGATAAGCTTGGCAAACGAACTTGCAATGGGTAAAGCCAGAAGCTGCAGCCAAAGCTTCAAACTCAGCTCTTGATCTCTCTTTTCCTCCGGAAC	ATTGTGTGAACATTAACATGTCCATGTCAAAGGCAATGTTTGCGTTGATGTCTCCATTCTCTGCCTCATCAGGAGTGACTAATTCTATAACAACTACTTT	1	cis	NA	1	7399767	AT1G21130	2.19E-62	-475	C	C	G	558	34	0	0.1	NA	0.09	0.37583	7399396	AT1G21130	1.51E-14	-104	G	G	A	463	129	0	0.03	NA	0.03	0.09513
Arabidopsis	1001bulk	1	A	7399469	7399470	AT1G21130	O-methyltransferase family protein	Minus	left	Acceptor	AG	[7399557, 7399871]	[7395560, 7395630, 7399441]	ATGATCTTGAAAGTAAGCTCAATAGAACTTATTACTTATATGTTTTGGAAGTTTATACATGGTACTAGAACTTTATACTAATTTTATTATGTTTTTATAG	CGTATACTTCATGATTGGACCGATGAAGATTGTGTCAAGATTCTTAAGAATTGTTGGAAATCACTACCAGAAAGCGGTAAAGTAGTTGTTATAGAATTAG	1	cis	NA	1	7400123	AT1G21130	1.95E-18	-653	A	A	C	210	151	0.69	0.94	NA	0.25	0.19184	7399472	AT1G21130	6.02E-12	-2	T	C	T	190	171	0.89	0.69	NA	-0.2	0.12306
Arabidopsis	1001bulk	1	A	7399557	7399557	AT1G21130	O-methyltransferase family protein	Minus	right	Donor	GT	[7399469, 7395630, 7395560, 7399441]	[7395723, 7399871]	AACCTGTGCCTTGGCACAAGCACCTTCTTATCCCGGTGTGGAGCATGTTGCCGGAGATATGTTTGTGGATGTCCCAACCGGAGATGCCATGATCTTGAAA	GTAAGCTCAATAGAACTTATTACTTATATGTTTTGGAAGTTTATACATGGTACTAGAACTTTATACTAATTTTATTATGTTTTTATAGCGTATACTTCAT	1	cis	NA	1	7400123	AT1G21130	1.30E-21	-566	A	A	C	214	152	0.68	0.94	NA	0.26	0.22093	7399517	AT1G21130	4.51E-13	40	T	G	T	185	181	0.89	0.68	NA	-0.22	0.13362
Arabidopsis	1001bulk	1	A	7399746	7399747	AT1G21130	O-methyltransferase family protein	Minus	left	Acceptor	AC	[7396059, 7395912, 7396064, 7396041]	[]	AGGCACAGGTTAGATCAAAGTTGATACCCTTAATATTTGGATACTTAGAAGCAACAACACCAAGAGTGTTACCAACTCCTCCTCCCACATCAACTAAAAC	ATTCACACCTTTGAAGCCTTGGTAAACTTCAAGAGCCTTCTTCACAACCGCAATGGTAAAACCGGTCTGGTTAAATAGTTTGCTGAATCTCTCATCTGTA	1	cis	NA	1	7399897	AT1G21130	2.69E-74	-150	A	A	T	173	41	0.02	0.91	NA	0.89	0.79114	7399754	AT1G21130	1.13E-12	-7	G	A	G	115	99	0	0.41	NA	0.41	0.21237
Arabidopsis	1001bulk	1	A	7400021	7400021	AT1G21130	O-methyltransferase family protein	Minus	right	Donor	GT	[7399930, 7396096, 7399916]	[7400108, 7400256]	AGCCAATTTGCAGGTTTTTCTTGAAGGATAACATTCAAGATATTGGATCCCTTGCTTCTCAAGTCATTGTCAATTTCGATAGCGTCTTCCTCAATACTTG	GTAATTTTCATTAATCATGGATGTCTTATAATTCATCAAGAAGTGGTTTTATATTCAATGAATCTTACCTTTATCGATACATAAATTTCAGGGCACAATT	1	cis	NA	1	7400151	AT1G21130	1.35E-18	-130	A	A	T	359	248	0.97	0.99	NA	0.02	0.11993	7400151	AT1G21130	1.35E-18	-130	A	A	T	359	248	0.97	0.99	NA	0.02	0.11993
Arabidopsis	1001bulk	1	A	7400158	7400158	AT1G21130	O-methyltransferase family protein	Minus	right	Donor	GT	[7396328]	[]	GAGTAAGCTACCAACTACACCTCGTAACCCTGAGGCTCCGGTTTTGTTGGACCGTATGCTTCGTCTACTCGCTAGCTATTCTGTGGTCAAGTGTGGTAAG	GTCTCAGAAGGAAAGGGTGAGAGGGTCTACAGAGCAGAGCCAATTTGCAGGTTTTTCTTGAAGGATAACATTCAAGATATTGGATCCCTTGCTTCTCAAG	1	cis	NA	1	7400153	AT1G21130	8.64E-19	5	A	A	C	316	241	0.06	0.01	NA	-0.05	0.13135	7400153	AT1G21130	8.64E-19	5	A	A	C	316	241	0.06	0.01	NA	-0.05	0.13135
Arabidopsis	1001bulk	1	A	7440355	7440356	AT1G21250	cell wall-associated kinase	Plus	left	Donor	GT	[7440440, 7440507]	[7440293, 7440346]	GGGAACAGCACTTGTCTCGATTCTACTCCTAGAAACGGGTATATCTGCAGATGCAATGAAGGCTTTGATGGGAATCCATACCTTTCAGCTGGTTGCCAAG	GTTCTTCTTTCTTTCATGTTCTGAGTAGTAATATTTTTCCCATTACATATCTTGTTGAATCTTGCGTTCTTTTTCTTTGTGCCAGACGTCAATGAGTGTA	1	cis	NA	1	7439830	AT1G21250	6.49E-11	-526	A	A	G	281	122	0.97	0.98	NA	0.02	0.1006	7440383	AT1G21250	7.64E-10	27	G	G	T	344	59	0.97	0.99	NA	0.02	0.08977
Arabidopsis	1001bulk	1	A	7440614	7440615	AT1G21250	cell wall-associated kinase	Plus	left	Donor	GT	[7440702, 7440755]	[]	GTTGGAGGCTTCTATTGTAAGTGTCAATCTGGTTACCGCTTAGATACCACCACTATGAGCTGCAAGCGTAAAGAGTTTGCATGGACTACAATTCTTCTTG	GTAAGTTTCCCTCACTATTTCTCGACTTGATGTTTCCCAGATCAACTTATTATAATCATCTCTCTGAATCTACGATGTGTGTGATCAGTAACCACCATCG	2	trans	NA	2	15842770	AT2G37800	4.41E-10	8402155	T	T	C	361	54	0.96	0.93	NA	-0.03	0.08965	15842519	AT2G37800	1.39E-08	8401904	A	A	C	357	58	0.96	0.93	NA	-0.03	0.07475
Arabidopsis	1001bulk	1	A	7440614	7440615	AT1G21250	cell wall-associated kinase	Plus	left	Donor	GT	[7440702, 7440755]	[]	GTTGGAGGCTTCTATTGTAAGTGTCAATCTGGTTACCGCTTAGATACCACCACTATGAGCTGCAAGCGTAAAGAGTTTGCATGGACTACAATTCTTCTTG	GTAAGTTTCCCTCACTATTTCTCGACTTGATGTTTCCCAGATCAACTTATTATAATCATCTCTCTGAATCTACGATGTGTGTGATCAGTAACCACCATCG	2	cis	NA	1	7449980	AT1G21290	3.53E-13	9365	A	A	T	391	24	0.96	0.91	NA	-0.05	0.11982	7440068	AT1G21250	4.57E-09	-547	A	A	C	366	49	0.96	0.93	NA	-0.03	0.07958
Arabidopsis	1001bulk	1	A	7454252	7454253	AT1G21310	extensin 3	Minus	left	Acceptor	AC	[7454588, 7454696, 7454360, 7454780, 7454060, 7454444, 7454840, 7454699, 7454363, 7454339, 7454423, 7454702, 7454528, 7454612, 7454756, 7454675, 7454450, 7454447, 7453889, 7453973, 7454591, 7454225, 7454507, 7454333, 7454417, 7454282, 7454864, 7454693, 7454585, 7454144, 7453892, 7453976, 7454018, 7453775, 7454228, 7454357, 7454525, 7454366, 7454891, 7454441, 7454306, 7454570, 7453886, 7453970, 74…	[7453742, 7453775, 7453808, 7453835, 7453886, 7453889, 7453892, 7453919, 7453970, 7453973, 7453976, 7454018, 7454021, 7454024, 7454030, 7454054, 7454060, 7454084, 7454087, 7454111, 7454114, 7454138, 7454141, 7454144, 7454175, 7454177, 7454195, 7454198, 7454225, 7454228, 7454259, 7454270, 7454273, 7454276, 7454282, 7454312, 7454339, 7454345, 7454399, 7454406, 7454423, 7454424, 7454429, 7454450, 74…	GTTAAGCACTACTCTCCCCCTCCGGTTTACCATTCCCCACCCCCACCTAAAAAGCATTACGTCTACAAATCTCCACCACCACCGGTGAAGCACTACTCAC	CTCCTCCGGTTTACCATTCCCCACCACCCCCAAAGAAACACTACGTGTACAAATCTCCTCCTCCTCCGGTTAAGCACTACTCTCCTCCTCCGGTTTACCA	1	cis	NA	1	7454806	AT1G21310	3.78E-39	-553	G	G	A	259	17	0.01	0.1	NA	0.09	0.46401	7454728	AT1G21310	3.15E-35	-475	A	A	C	258	18	0.01	0.1	NA	0.09	0.42722
Arabidopsis	1001bulk	1	A	7454840	7454841	AT1G21310	extensin 3	Minus	left	Acceptor	AG	[7454780, 7454756, 7454252, 7454276, 7454312]	[7453775, 7453892, 7453976, 7454024, 7454060, 7454144, 7454252, 7454270, 7454339, 7454340, 7454360, 7454363, 7454366, 7454396, 7454417, 7454423, 7454441, 7454444, 7454447, 7454450, 7454480, 7454483, 7454507, 7454525, 7454528, 7454561, 7454564, 7454571, 7454585, 7454588, 7454591, 7454612, 7454645, 7454648, 7454655, 7454675, 7454693, 7454696, 7454699, 7454702, 7454732, 7454756, 7454780, 7454786, 74…	TGGTAAACCGGAGGAGGTGAGTAGTGCTTAACCGGTGGAGGTGGAGATTTGTATTCGTAGTGCTTCTTAGGTGGTGGTGGGGAGTGGTATACCGGTGGAG	GAGAGTAGTGTTTAACCGGAGGAGTGTAATGTTTAACCGGTGGTGGAGGAGAAGAATAGAAATAGTTAGCGGTTGATTGAGATACAAAGGTGAGAGAGAT	1	cis	NA	1	7455795	Intergenic	9.14E-18	-954	T	T	G	282	17	0.02	0.29	NA	0.27	0.22034	7455795	Intergenic	9.14E-18	-954	T	T	G	282	17	0.02	0.29	NA	0.27	0.22034
Arabidopsis	1001bulk	1	A	7477418	7477419	AT1G21350	Thioredoxin superfamily protein	Minus	left	Acceptor	AG	[7477497]	[7477099, 7477126, 7477299, 7477335, 7477406]	ACCATCAAATCAAAAGCCAAGGTACACTGAAATCTGATACATTTTTCTTCGATTCTATAGCCTTTGATGACCAACTGATATCCTGCATTTGGTATCTAAG	TGTTGGTTGCAGCATAAAGTGGCACCCAGAAACAAAGTCATGAGCTAAGACATGATTGTACTTACAAATAGCATTATTTTCAGGCAAGTCGCTTGTTCTA	1	cis	NA	1	7475629	AT1G21330	8.50E-28	1790	G	G	A	454	93	0.96	0.9	NA	-0.06	0.19634	7475629	AT1G21330	8.50E-28	1790	G	G	A	454	93	0.96	0.9	NA	-0.06	0.19634
Arabidopsis	1001bulk	1	A	7477497	7477497	AT1G21350	Thioredoxin superfamily protein	Minus	right	Donor	GT	[7477418, 7477406, 7477126, 7477335, 7477099, 7477299]	[7477126, 7477224, 7477293, 7477335, 7477361]	AAAGTAAAACCTAACCTGTTATATATGTGCGTAGGGATCTAAGCCTGGCGATTGATCTTTCCCTTAGCTGTCAACCAATACCATCAAATCAAAAGCCAAG	GTACACTGAAATCTGATACATTTTTCTTCGATTCTATAGCCTTTGATGACCAACTGATATCCTGCATTTGGTATCTAAGTGTTGGTTGCAGCATAAAGTG	1	cis	NA	1	7481183	Intergenic	1.29E-09	-3686	G	G	A	456	88	0.98	0.99	NA	0.01	0.06551	7475629	AT1G21330	1.84E-08	1868	G	G	A	451	93	0.98	0.97	NA	-0.02	0.05659
Arabidopsis	1001bulk	1	A	7567764	7567765	AT1G21590	Protein kinase protein with adenine nucleotide alpha hydrolases-like domain	Minus	left	Acceptor	AG	[7567843, 7567921]	[7567752, 7567769, 7567775, 7567782]	GCCTTGAAGAGAATCTTCACGGTAAGCCTCTGACCATTTAGCCACTTGCAGATTTTCTTGTGTTCTGGTTCTAACAATCAAGGTTTGAGATTGAGATTAG	GCAACAAAAAAGACCTGGTTGCATTTCGTTGGAACGAGAGATATAAGGTGGCCGTGGGAATAGCTGAAGCGTTGGACTATCTGCATAACGATGCTCCACA	1	cis	NA	1	7543836	Intergenic	4.38E-69	23929	C	C	A	333	54	1	0.94	NA	-0.05	0.55054	7567426	AT1G21590	2.30E-10	339	T	T	A	325	62	0.99	0.97	NA	-0.03	0.0988
Arabidopsis	1001bulk	1	A	7567843	7567843	AT1G21590	Protein kinase protein with adenine nucleotide alpha hydrolases-like domain	Minus	right	Donor	GT	[7567764, 7567775, 7567752, 7567782, 7567769]	[7567921]	AAGAACGTTATTTCCCTTTTAGGTTATTGCTTTGAAAACAATAACCTGTTACTAGTATATAATTATCTCTCAAGAGGAAGCCTTGAAGAGAATCTTCACG	GTAAGCCTCTGACCATTTAGCCACTTGCAGATTTTCTTGTGTTCTGGTTCTAACAATCAAGGTTTGAGATTGAGATTAGGCAACAAAAAAGACCTGGTTG	1	cis	NA	1	7552490	Intergenic	5.75E-43	15353	G	G	T	332	60	0.99	0.94	NA	-0.04	0.38294	7568594	AT1G21590	2.25E-11	-751	A	A	G	242	150	0.99	0.97	NA	-0.02	0.10803
Arabidopsis	1001bulk	1	A	7651926	7651927	AT1G21770	Acyl-CoA N-acyltransferases (NAT) superfamily protein	Minus	left	Acceptor	AG	[7651997, 7652137, 7652003, 7652120]	[7651940]	CCATCATCCCCACTTGCTCCTACGTTTCCGTATACATCTCTTCTTTCCTCAAAAAATTGAGATGAATCAGATTCTTATGAAAATATGTCGTGTTTTGCAG	GAAACGTTTCTTCATCGAAACCCAACGTGGCAGCGTCTGGTTCACTCAGAGGATGATTCCAAGAACCTCAAGTCTAGCATCTGATCAAGTCCTGCTTTAA	1	cis	NA	1	7651940	AT1G21770	9.03E-59	-13	G	G	C	535	82	0.93	0.99	NA	0.06	0.34561	7651940	AT1G21770	9.03E-59	-13	G	G	C	535	82	0.93	0.99	NA	0.06	0.34561
Arabidopsis	1001bulk	1	A	7651997	7651997	AT1G21770	Acyl-CoA N-acyltransferases (NAT) superfamily protein	Minus	right	Donor	GT	[7651926, 7651940]	[7652003, 7652120, 7652137]	AAAAGCAGGACTTGGTTTAGCTTCGCATCTATGCGTCGCCGCTTTCGAACACGCCTCTGAACACTCTTTCTCCATCATCCCCACTTGCTCCTACGTTTCC	GTATACATCTCTTCTTTCCTCAAAAAATTGAGATGAATCAGATTCTTATGAAAATATGTCGTGTTTTGCAGGAAACGTTTCTTCATCGAAACCCAACGTG	1	cis	NA	1	7651908	AT1G21770	4.61E-45	89	A	A	T	495	122	0.95	0.89	NA	-0.06	0.2753	7651989	AT1G21770	5.16E-34	8	C	C	T	535	82	0.93	0.99	NA	0.06	0.21328
Arabidopsis	1001bulk	1	A	7704918	7704919	AT1G21920	Histone H3 K4-specific methyltransferase SET7/9 family protein	Minus	left	Acceptor	AG	[7705000, 7705118, 7705049, 7705641, 7705386, 7705325, 7705172, 7705187, 7705177]	[7704898, 7704910, 7705039, 7705526, 7705547]	TGGTTCTTACCATTTCAGGTATGTATCTGTCTTGAATCATGATTTTAAAAGTTGTTTTCTATTATATAGTCTGATTTTGCGTGTGTTGTGTTTGTGTCAG	AAATGGAGATAAGTATGCAGGAGAGTACTTTGGAGACAAGATTCATGGGTTTGGTGTGTATCGATTTGCTAATGGACACTGTTATGAAGGAGCATGGCAT	1	cis	NA	1	7704925	AT1G21920	2.90E-77	-6	G	G	T	435	168	0.93	0.99	NA	0.06	0.43729	7704925	AT1G21920	2.90E-77	-6	G	G	T	435	168	0.93	0.99	NA	0.06	0.43729
Arabidopsis	1001bulk	1	A	7705000	7705000	AT1G21920	Histone H3 K4-specific methyltransferase SET7/9 family protein	Minus	right	Donor	GT	[7704918, 7704910, 7704898]	[7705049, 7705118, 7705172, 7705177, 7705187, 7705325, 7705386, 7705641]	AAAGCCATGGTTTTGGTGTTCAATCTTGTTCTGATGGTAGCTCTTACCTTGGTGAGTCTAGATTTGGTGTTAAGCATGGTCTTGGTTCTTACCATTTCAG	GTATGTATCTGTCTTGAATCATGATTTTAAAAGTTGTTTTCTATTATATAGTCTGATTTTGCGTGTGTTGTGTTTGTGTCAGAAATGGAGATAAGTATGC	1	cis	NA	1	7704996	AT1G21920	1.77E-45	4	G	G	T	435	169	0.95	0.99	NA	0.04	0.28259	7704996	AT1G21920	1.77E-45	4	G	G	T	435	169	0.95	0.99	NA	0.04	0.28259
Arabidopsis	1001bulk	1	A	7705526	7705527	AT1G21920	Histone H3 K4-specific methyltransferase SET7/9 family protein	Minus	left	Acceptor	AG	[7705641]	[7704918, 7705039, 7705447, 7705460, 7705547]	CTAAGTCTCTCATCGTTCTTCTTCTTCGTCGTCTTCTCACAAACCGATGAGATTCTCACATCGGAGAATCTTTTACTAGCTTTAATCTTCGTCGCTGTAG	CTCTCTTCTTCGCTTCCAAGAACATCTCTCTACTAAACCAAACCGTAATCGCAATCAAAAACTTAGGGTTCCAAAACAGAGACTCGAAATCAAAACCGGT	1	cis	NA	1	7705531	AT1G21920	3.15E-68	-4	T	T	C	273	271	0	0.07	NA	0.06	0.42939	7705531	AT1G21920	3.15E-68	-4	T	T	C	273	271	0	0.07	NA	0.06	0.42939
Arabidopsis	1001bulk	1	A	7705641	7705641	AT1G21920	Histone H3 K4-specific methyltransferase SET7/9 family protein	Minus	right	Donor	GT	[7705526, 7705547, 7705460, 7704918, 7705447, 7705560, 7705039]	[7705000, 7705325]	GAAAGAAGAGAAACAGAGAAGAAAACCACCTAAACCATTCGGTTCACCAAATCCTAAAACCGGTTTAACCAGAATCAATCCCGGTTTAGCTTTCACAATG	GTATCTCTCTCTTTCCTAAGTCTCTCATCGTTCTTCTTCTTCGTCGTCTTCTCACAAACCGATGAGATTCTCACATCGGAGAATCTTTTACTAGCTTTAA	1	cis	NA	1	7705531	AT1G21920	2.79E-49	110	T	T	C	257	239	0.01	0.13	NA	0.11	0.35629	7705624	AT1G21920	2.07E-20	17	A	C	A	271	225	0.1	0.02	NA	-0.08	0.15869
Arabidopsis	1001bulk	1	A	7815129	7815129	AT1G22140	NA	Minus	right	Donor	GT	[7814937, 7815228, 7815210, 7815053, 7814927, 7815001]	[7815050, 7815122, 7815152, 7815228]	GGTCGTGTTCCAATGAATGGTCGTGAGCTTTTCTTGCATGAGCCTTGGGTTTTCGACGATACTCATCATTGATTCTGGTCTATTCACTACTTCTTCATAG	GTAACAGAGATCATTCGACTCTCATTAGTACTGCTACTTGCATCTGAGTTTATGAATTGGGACAATGGATCTGCAGATTGTGTGTGATCTGATGAAACCA	1	cis	NA	1	7814954	AT1G22140	6.96E-21	175	A	A	C	538	38	0.73	0.61	NA	-0.12	0.14165	7814954	AT1G22140	6.96E-21	175	A	A	C	538	38	0.73	0.61	NA	-0.12	0.14165
Arabidopsis	1001bulk	1	A	7888316	7888316	AT1G22330	RNA-binding (RRM/RBD/RNP motifs) family protein	Plus	right	Acceptor	AG	[7888024, 7887569, 7888028, 7887686]	[7887965, 7887990, 7888306, 7888334]	TATATGTTAATGACGTAGAAGAAATAGGGGTAGATCATAAAAAATGAACTCAAGATGATGAGGTTGGTGATGATATTAATCAAACATAAGTTACATGCAG	GCCCTATACAACGCACAGCTCCAACAGGCACAATACTATCAACAGCAAATGTACGGAGGAGGAGGAGCAACATCACCATCATCATCCAACATCATGCCTT	1	trans	NA	4	296113	AT4G00720	2.56E-11	NA	G	G	T	265	43	0.94	0.89	NA	-0.04	0.13475	NA	NA	NA	NA	NA	NA	NA	NA	NA	NA	NA	NA	NA	NA
Arabidopsis	1001bulk	1	A	7889134	7889134	AT1G22330	RNA-binding (RRM/RBD/RNP motifs) family protein	Plus	right	Acceptor	AG	[7888623, 7888940]	[7889102, 7889118]	ATTTGTAGAGGGGCCACCAAACAAATAACTTCTATGTGTGGATTGACTATATATTTATGTTAAAAAAGGTTTTACGATATGAATCTTTTTTTCTCTTCAG	AATCACACGCACCACAACAAGTATCAGAAGAAGGTGGAGAATTCGATCCAACGGATGCACCTGAAAGTACGACTACGAACATCAGAGACTTAACGTCATC	1	trans	NA	3	13110462	AT3G32115	8.94E-09	NA	A	A	G	173	15	0.96	0.91	NA	-0.05	0.16177	NA	NA	NA	NA	NA	NA	NA	NA	NA	NA	NA	NA	NA	NA
Arabidopsis	1001bulk	1	A	7920034	7920035	AT1G22430	GroES-like zinc-binding dehydrogenase family protein	Plus	left	Donor	GT	[7920183, 7920195]	[7919749, 7919904, 7919932, 7920063]	TTTTCCGAATACACCGTCGTGGATATTGCACATCTTGTCAAAATATCTCCTGAAATCCCCGTTGATAAAGCGGCTTTGCTCAGCTGCGGTGTCTCCACAG	GTTCATTCTTCTTCTCTTCTTTTAGTAGGGTTGGTATAGAAATTTTAATTATATCCGGGGTAAAAACATAAAAAGAAGAAGAAACTAGGGGTCAATTGTT	1	cis	NA	1	7920160	AT1G22430	8.53E-22	125	T	C	T	276	275	0.98	0.99	NA	0.02	0.15399	7920160	AT1G22430	8.53E-22	125	T	C	T	276	275	0.98	0.99	NA	0.02	0.15399
Arabidopsis	1001bulk	1	A	7920183	7920183	AT1G22430	GroES-like zinc-binding dehydrogenase family protein	Plus	right	Acceptor	AG	[7920034, 7919904, 7919749, 7920063, 7919932]	[7919831, 7920195]	TATATCCGGGGTAAAAACATAAAAAGAAGAAGAAACTAGGGGTCAATTGTTATTTTATAAAATGGACATGCATGAGTTGATGTTGCGTCACGTGGATCAG	GAATTGGAGCAGCTTGGAAGGTGGCTAACGTGGAAGAAGGCTCCACCATTGCAATTTTTGGCCTTGGTGCTGTTGGACTTGCGGTATCATTTTTCTTTCC	1	cis	NA	1	7920160	AT1G22430	2.71E-41	-23	T	T	C	274	274	0.99	0.97	NA	-0.02	0.28183	7920160	AT1G22430	2.71E-41	-23	T	T	C	274	274	0.99	0.97	NA	-0.02	0.28183
Arabidopsis	1001bulk	1	A	7921032	7921032	AT1G22430	GroES-like zinc-binding dehydrogenase family protein	Plus	right	Acceptor	AG	[7920892]	[7921042, 7921051, 7921070, 7921090, 7921224, 7921231]	GTCAGATGGAGTTAAATAAACGTTACAACAACTTATTAATACATTGACAAGAACAAATACTATTACTTTTTTTTTTTTGAAAAATACAAAAAAAAAATAG	GTCATTAAAGAAATGACAGAAGGAGGAGTTGACTATAGTTTCGAATGCGTTGGCTTAGCTTCTTTACTTAACGAGGCTTTCATCAGTACCCGCACGGTAC	1	cis	NA	1	7921004	AT1G22430	8.43E-24	-28	T	T	A	340	82	0.76	0.88	NA	0.12	0.21349	7921004	AT1G22430	8.43E-24	-28	T	T	A	340	82	0.76	0.88	NA	0.12	0.21349
Arabidopsis	1001bulk	1	A	7921128	7921129	AT1G22430	GroES-like zinc-binding dehydrogenase family protein	Plus	left	Donor	GT	[7921224, 7921231, 7921260]	[7920892]	ATAGGTCATTAAAGAAATGACAGAAGGAGGAGTTGACTATAGTTTCGAATGCGTTGGCTTAGCTTCTTTACTTAACGAGGCTTTCATCAGTACCCGCACG	GTACGCTTAAACCGGATCATACCGAATCTTAGTCAATTGAGTATATCATTCTAATGGTTAGTCAAAATTGGCTCTATATATATAAATAAAAATCAGGGAA	1	cis	NA	1	7921004	AT1G22430	9.34E-16	-125	T	T	A	391	116	0.86	0.91	NA	0.05	0.11971	7921004	AT1G22430	9.34E-16	-125	T	T	A	391	116	0.86	0.91	NA	0.05	0.11971
Arabidopsis	1001bulk	1	A	7921224	7921224	AT1G22430	GroES-like zinc-binding dehydrogenase family protein	Plus	right	Acceptor	AG	[7921128, 7920892]	[7921032, 7921090, 7921231, 7921260]	CACGGTACGCTTAAACCGGATCATACCGAATCTTAGTCAATTGAGTATATCATTCTAATGGTTAGTCAAAATTGGCTCTATATATATAAATAAAAATCAG	GGAACAGGTAAAACTGTAATGTTGGGGATGGAGAAGCATGCAGCGCCAATTAGTTTGGGTAGTTTTGATCTTTTAAGAGGCAGAGTTATTTGCGGAAGCT	1	cis	NA	1	7921004	AT1G22430	2.11E-16	-220	T	T	A	427	123	0.74	0.82	NA	0.08	0.11561	7921420	AT1G22430	3.98E-11	196	A	T	A	297	253	0.78	0.73	NA	-0.05	0.07633
Arabidopsis	1001bulk	1	A	8006628	8006629	AT1G22640	myb domain protein 3	Plus	left	Donor	GT	[8006708, 8006737, 8006722]	[8006621]	TGAGATGGATGAATTATCTAAGACCAGATCTCAAAAGAGGCAATTTTACTGAAGAAGAAGATGAACTCATCATCAAGCTCCATAGCTTGCTCGGTAACAA	GTTAGTCTCTTTCTCTCACACTTTTTTAAGAATATGATTATATTTGTGAAAGATTCTGAAACTTTGTGTTGTTGTTATAGATGGTCTTTAATAGCTGGGA	1	cis	NA	1	8006620	AT1G22640	3.07E-11	-9	C	C	T	106	38	0.89	0.96	NA	0.07	0.26517	8006620	AT1G22640	3.07E-11	-9	C	C	T	106	38	0.89	0.96	NA	0.07	0.26517
Arabidopsis	1001bulk	1	A	8006708	8006708	AT1G22640	myb domain protein 3	Plus	right	Acceptor	AG	[8006628, 8006621]	[8006722, 8006737]	CATAGCTTGCTCGGTAACAAGTTAGTCTCTTTCTCTCACACTTTTTTAAGAATATGATTATATTTGTGAAAGATTCTGAAACTTTGTGTTGTTGTTATAG	ATGGTCTTTAATAGCTGGGAGATTACCAGGAAGAACAGATAACGAGATCAAGAACTATTGGAACACTCATATCAAGAGGAAGCTTCTCAGCCGTGGGATT	1	cis	NA	1	8006620	AT1G22640	1.27E-08	-88	C	C	T	121	44	0.86	0.92	NA	0.06	0.17886	8006620	AT1G22640	1.27E-08	-88	C	C	T	121	44	0.86	0.92	NA	0.06	0.17886
Arabidopsis	1001bulk	1	A	8052605	8052605	AT1G22750	NA	Plus	right	Acceptor	AG	[8052480]	[8052549, 8052552, 8052587, 8052609, 8052614, 8052621, 8052626, 8052636, 8052662]	AAAAACTCTTAATCTAAGAAGTTTGATGATTTAGATACCCAAAGCAGTTTTTGAAGCATACTCTTATGAATTCTTTTTACATTTTAATCTTTGGTTGGAG	GAAGCAAAGTTAAAAGTAAAGGCTAAGTTAGTGAACTCTCTCATGGGTCAATGGCAGGGCTGGAGATATGTACGAGCGCACTCATTCTGCGGCTTTGCGC	1	cis	NA	1	8052934	Intergenic	1.94E-64	329	T	T	A	408	174	0.12	0.21	NA	0.09	0.39006	8052636	AT1G22750	1.55E-09	31	G	G	T	486	96	0.15	0.1	NA	-0.05	0.06079
Arabidopsis	1001bulk	1	A	8052609	8052609	AT1G22750	NA	Plus	right	Acceptor	AG	[8052480]	[8052549, 8052552, 8052587, 8052605, 8052614, 8052621, 8052626, 8052636, 8052662]	ACTCTTAATCTAAGAAGTTTGATGATTTAGATACCCAAAGCAGTTTTTGAAGCATACTCTTATGAATTCTTTTTACATTTTAATCTTTGGTTGGAGGAAG	CAAAGTTAAAAGTAAAGGCTAAGTTAGTGAACTCTCTCATGGGTCAATGGCAGGGCTGGAGATATGTACGAGCGCACTCATTCTGCGGCTTTGCGCATAA	1	cis	NA	1	8052738	AT1G22750	1.94E-97	129	A	A	T	409	173	0.12	0.27	NA	0.15	0.53018	8052636	AT1G22750	4.35E-13	27	G	G	T	486	96	0.18	0.1	NA	-0.09	0.0863
Arabidopsis	1001bulk	1	A	8052614	8052614	AT1G22750	NA	Plus	right	Acceptor	AG	[8052480]	[8052549, 8052552, 8052587, 8052605, 8052609, 8052621, 8052626, 8052636, 8052662]	TAATCTAAGAAGTTTGATGATTTAGATACCCAAAGCAGTTTTTGAAGCATACTCTTATGAATTCTTTTTACATTTTAATCTTTGGTTGGAGGAAGCAAAG	TTAAAAGTAAAGGCTAAGTTAGTGAACTCTCTCATGGGTCAATGGCAGGGCTGGAGATATGTACGAGCGCACTCATTCTGCGGCTTTGCGCATAATGTGA	1	cis	NA	1	8052738	AT1G22750	4.28E-88	124	A	A	T	408	173	0.09	0.2	NA	0.11	0.49471	8052636	AT1G22750	6.61E-15	22	G	G	T	485	96	0.13	0.07	NA	-0.07	0.09932
Arabidopsis	1001bulk	1	A	8052662	8052662	AT1G22750	NA	Plus	right	Acceptor	AG	[8052480]	[8052549, 8052552, 8052587, 8052605, 8052609, 8052614, 8052621, 8052626, 8052636]	ATACTCTTATGAATTCTTTTTACATTTTAATCTTTGGTTGGAGGAAGCAAAGTTAAAAGTAAAGGCTAAGTTAGTGAACTCTCTCATGGGTCAATGGCAG	GGCTGGAGATATGTACGAGCGCACTCATTCTGCGGCTTTGCGCATAATGTGAAGCTTTGTCATTTCATTTTTAACATTTTACCACAAAAGTTCAAAACAT	1	cis	NA	1	8052934	Intergenic	2.06E-37	272	T	T	A	413	135	0.54	0.43	NA	-0.12	0.25811	8052678	AT1G22750	5.72E-36	16	C	C	T	412	136	0.54	0.43	NA	-0.12	0.2491
Arabidopsis	1001bulk	1	A	8102956	8102957	AT1G22890	NA	Plus	left	Donor	GT	[8103112, 8103214, 8103070]	[8102125, 8102935, 8102996]	GCAAAAACATCAAATTTAGTTGCTCTTCTTCTCTCTTTGTTTCTTCTGCTTCTATCTATCTCCTCACAAGTTGGACTAGGCGAGGCCAAACGCAACCTAC	GTTAGTATTTTTTACACTCATTTTCATGCTTATAATATAGGTCTCGTCTCGTCTATATACATATTGTTATATAACTTATATTTGTATTCACCTTCTTTGT	1	trans	NA	5	18644769	AT5G45970	4.44E-09	NA	G	G	C	455	63	0.96	0.94	NA	-0.02	0.06436	NA	NA	NA	NA	NA	NA	NA	NA	NA	NA	NA	NA	NA	NA
Arabidopsis	1001bulk	1	A	8103383	8103384	AT1G22890	NA	Plus	left	Donor	AT	[8103409]	[]	AAGTGATCAAGATTCCATATAGAGAAAAGAGTATTGTGTAAGAAGAAGGGTCAAGATTTTTCTTTTATTGGGTCAAGCTTTTACAAGTTGACTATTATAA	ATTATACAACTTATTGTGTCTTATACAAGTTGAACCTTTTCAGAGCATGTTGGAATTTTAAATCATATATTGTGAATATATATGAATATGTTGTATATCT	1	cis	NA	1	8103858	AT1G22900	1.13E-27	474	G	G	A	385	27	0.1	0.81	NA	0.72	0.25099	8103454	AT1G22890	6.68E-15	70	T	T	C	259	153	0.22	0.01	NA	-0.21	0.13717
Arabidopsis	1001bulk	1	A	8103409	8103409	AT1G22890	NA	Plus	right	Acceptor	AC	[8103383]	[]	AAGAGTATTGTGTAAGAAGAAGGGTCAAGATTTTTCTTTTATTGGGTCAAGCTTTTACAAGTTGACTATTATAAATTATACAACTTATTGTGTCTTATAC	AAGTTGAACCTTTTCAGAGCATGTTGGAATTTTAAATCATATATTGTGAATATATATGAATATGTTGTATATCTTATATAATAAAGTCATTTTAGATAAA	1	cis	NA	1	8103858	AT1G22900	2.76E-28	449	G	G	A	373	28	0.1	0.82	NA	0.72	0.26209	8103454	AT1G22890	2.47E-15	45	T	T	C	251	150	0.23	0.01	NA	-0.22	0.14486
Arabidopsis	1001bulk	1	A	8105981	8105982	AT1G22910	RNA-binding (RRM/RBD/RNP motifs) family protein	Plus	left	Donor	GT	[8106105, 8106116, 8106080, 8106533]	[8105958, 8105985, 8106011, 8106238]	TAAGGAGACGATGAAGAAGCACTTTGAGCAGTTTGGAGAGATTTTGGAAGCCGTAGTCATCACCGACAAGGCCTCCGGTAGATCCAAGGGCTACGGATTC	GTACGTTTATACAAAACCTTGTTCCTATATGTAGAAAGAGAATGGATGTTATTTGTGTATATTATATAGTTAAAAGAGGAATCAACTAATAAACTAAAGT	1	cis	NA	1	8105644	AT1G22910	1.42E-12	-338	T	T	G	312	143	0.72	0.82	NA	0.1	0.10449	8105821	AT1G22910	7.70E-09	-161	T	T	C	377	78	0.74	0.82	NA	0.09	0.07076
Arabidopsis	1001bulk	1	A	8106105	8106105	AT1G22910	RNA-binding (RRM/RBD/RNP motifs) family protein	Plus	right	Acceptor	AG	[8105981, 8105958, 8105985, 8106011]	[8106080, 8106116, 8106533]	CTATATGTAGAAAGAGAATGGATGTTATTTGTGTATATTATATAGTTAAAAGAGGAATCAACTAATAAACTAAAGTTAAATGGTGATGATGATCGATCAG	GTGACATTCAGGGAAGCGGAGGCGGCGAGGAGTGCTTGTGTGGATGCTACTCCGGTGATCGACGGGAGAAGAGCAAATTGCAACCTCGCCTCTCTCGGTC	1	cis	NA	1	8105802	AT1G22910	2.26E-10	-303	G	G	A	379	87	0.71	0.8	NA	0.09	0.0828	8105826	AT1G22910	1.27E-08	-279	C	C	T	394	72	0.71	0.8	NA	0.09	0.06719
Arabidopsis	1001bulk	1	A	8107612	8107612	AT1G22910	RNA-binding (RRM/RBD/RNP motifs) family protein	Plus	right	Acceptor	AG	[8107519, 8107423]	[8107592, 8107621, 8107717]	CAACAAGGTTCGTATATGATAATAGACATGTGTACACCAAAGGCAACAAAGATATACACATACACTAACATTGTTGGCAGTGTGTTTTGTTGTGCCACAG	GCGTAACAGGCTTTCCGCTTCAACCACCTCTTATTCCTTACCGTTAAAGAAGCTTAGAGTCTTTGGTAGCTATCAAGCTTCATATCATCATCTTCTTCTT	1	cis	NA	1	8107717	AT1G22910	1.01E-12	105	G	G	A	429	89	0.61	0.68	NA	0.06	0.09356	8107635	AT1G22910	1.90E-12	23	A	A	G	428	90	0.61	0.68	NA	0.06	0.09139
Arabidopsis	1001bulk	1	A	8117709	8117710	AT1G22930	T-complex protein 11	Plus	left	Donor	GT	[8117828, 8117800]	[]	GATTCGTGAGAGGCTTTTGTCTGACTGTAGTAATAAGAAGACAGTATCTTCTGTTCAAGATATTGAAGACAAGCTTCTTCATGCCCATCTACGAAGACAG	GTTCTGTTTTTTTTTTTTTTTTAATTTCCTGATTAAGCCTTTACCTCTGAAATGACTAAGTCTTTGATTTCTATATTTAATTTGCTTAAAGTTTTTGTCT	1	cis	NA	1	8116667	Intergenic	6.46E-14	-1043	A	A	G	322	29	0.99	0.97	NA	-0.02	0.14827	8116667	Intergenic	6.46E-14	-1043	A	A	G	322	29	0.99	0.97	NA	-0.02	0.14827
Arabidopsis	1001bulk	1	A	8151081	8151082	AT1G23020	ferric reduction oxidase 3	Minus	left	Acceptor	AG	[8151172]	[8151048, 8151086]	TTACCTACGGTAATTAACCTAAATCCCAAACAGAGAAGTTCAACATTAGATTTCGTGCAACACAAGTAACATTGATACTCTGTTTTTCTTTCAAGAATAG	ACATGACTCTCTGGTTATGGTGAGTGGAGGCAGTGGGATAACACCGTTCATCTCCATAATCCGCGACCTACTCTACGTGAGCTCAACGAACGCTTACAAA	1	cis	NA	1	8153110	AT1G23020	4.85E-11	-2028	C	C	T	227	35	0.95	0.9	NA	-0.04	0.15247	8151011	AT1G23020	7.33E-09	71	C	C	A	212	50	0.95	0.92	NA	-0.03	0.12011
Arabidopsis	1001bulk	1	A	8151172	8151172	AT1G23020	ferric reduction oxidase 3	Minus	right	Donor	GT	[8151081, 8151086, 8151048]	[]	CCAGTAAGCTTCACCATATGCTTGCTTCTTCTAATCAGATCGACCACCTTGCTGTTTCCGTCGAGGGACCCTACGGCCCTGCTTCCACTGATTACCTACG	GTAATTAACCTAAATCCCAAACAGAGAAGTTCAACATTAGATTTCGTGCAACACAAGTAACATTGATACTCTGTTTTTCTTTCAAGAATAGACATGACTC	1	cis	NA	1	8151651	AT1G23020	9.44E-29	-479	C	C	T	251	16	0.98	0.83	NA	-0.15	0.37194	8151651	AT1G23020	9.44E-29	-479	C	C	T	251	16	0.98	0.83	NA	-0.15	0.37194
Arabidopsis	1001bulk	1	A	8151416	8151417	AT1G23020	ferric reduction oxidase 3	Minus	left	Acceptor	AG	[8151499, 8151495]	[8151403, 8151426, 8151443]	TTTCTCCAAAAACCCTAGTGAGTTTAACAATGATCCCTCTGTTTTGTCTTTTTCAATTGATTATCTAATCAAGAATCCTATGCTAAACATGTTGATACAG	TGCTGATGTATAGCCCGACGAGCATATTGTTCGTGAACATACCGAGTATTTCGAAGCTTCAATGGCATCCATTTACGATAACTTCGAGTAGCAAACTCGA	1	cis	NA	1	8151423	AT1G23020	3.16E-09	-6	G	G	A	220	51	0.96	0.99	NA	0.02	0.12168	8151423	AT1G23020	3.16E-09	-6	G	G	A	220	51	0.96	0.99	NA	0.02	0.12168
Arabidopsis	1001bulk	1	A	8152861	8152862	AT1G23020	ferric reduction oxidase 3	Minus	left	Acceptor	AG	[8152967, 8153179]	[8152268, 8152736, 8152850, 8152854, 8152857, 8152870, 8152873, 8153070]	CAACACTTAAACTAACCAACTGATTATTCTCTAGTTAATTAACCGCTTTTTAATATCGATATTATATGTTTTTTCTGTTAACTAAAAGTAGAATGGATAG	GAAGAAGATAGACAAGTTTGGTGCATTGAAAAGACCAATGTTAGTGAAGGCCGGATTAGGGATAGTGACAGTGACCGAGGTTATGTTCTTGATGATGTTC	1	cis	NA	1	8152286	AT1G23020	1.81E-21	576	NA	NA	NA	98	51	0.2	0.44	NA	0.25	0.45759	8152582	AT1G23020	2.93E-16	280	A	A	G	108	41	0.21	0.46	NA	0.24	0.3632
Arabidopsis	1001bulk	1	A	8152870	8152871	AT1G23020	ferric reduction oxidase 3	Minus	left	Acceptor	AG	[8152967, 8153179]	[8152268, 8152736, 8152850, 8152854, 8152857, 8152861, 8152873, 8153070]	TAGGTAATTCAACACTTAAACTAACCAACTGATTATTCTCTAGTTAATTAACCGCTTTTTAATATCGATATTATATGTTTTTTCTGTTAACTAAAAGTAG	AATGGATAGGAAGAAGATAGACAAGTTTGGTGCATTGAAAAGACCAATGTTAGTGAAGGCCGGATTAGGGATAGTGACAGTGACCGAGGTTATGTTCTTG	1	cis	NA	1	8152286	AT1G23020	1.52E-11	585	NA	NA	NA	99	58	0.59	0.45	NA	-0.13	0.25269	8152286	AT1G23020	1.52E-11	585	NA	NA	NA	99	58	0.59	0.45	NA	-0.13	0.25269
Arabidopsis	1001bulk	1	A	8157199	8157199	AT1G23030	ARM repeat superfamily protein	Plus	right	Acceptor	AG	[8157023, 8155122]	[8157250, 8157260, 8157795]	CCAGATTCATTAGAATTACCGGTTAAATGTAATTAGACCATTGGTTACAATACGGTTATCTCCGATTTAGCTGAAAGATTTTGAATTTTGTTGATTAAAG	GATGGTGCTGCGAAGAGAATCTCATTTCAGTTCCAATGTGTTACATGGAAGCTTGAGAAAGCATTGAGCAATCTTCCATATGATCTTTATGATATCTCTG	1	trans	NA	3	17019738	Intergenic	9.06E-11	NA	C	C	T	93	23	0.99	0.96	NA	-0.03	0.30564	NA	NA	NA	NA	NA	NA	NA	NA	NA	NA	NA	NA	NA	NA
Arabidopsis	1001bulk	1	A	8182205	8182205	AT1G23080	Auxin efflux carrier family protein	Minus	right	Donor	GT	[8182128]	[8182217, 8182243, 8182975, 8184434]	GATAATGGAGCCAATGAACAAGTCGGAAAATCCGATCAAGGCGGTGCAAAAGAGATTCGAATGTTGATCTCTGATCATACTCAAAATGGTGAAAACAAAG	GTTTTTAACTTTTAAATTGTATTTTTTTTTGTAACATATGGACACAAATCTCAAACTGTATTTGCTTAAATTTGTAGCTGGTCCGATGAACGGGGACTAT	1	cis	NA	1	8182219	AT1G23080	1.06E-164	-14	T	T	C	504	80	0.28	0.66	NA	0.38	0.72303	8182219	AT1G23080	1.06E-164	-14	T	T	C	504	80	0.28	0.66	NA	0.38	0.72303
Arabidopsis	1001bulk	1	A	8182217	8182217	AT1G23080	Auxin efflux carrier family protein	Minus	right	Donor	GT	[8182128]	[8182205, 8182243, 8182975, 8184434]	GGTCTTCAAGTTGATAATGGAGCCAATGAACAAGTCGGAAAATCCGATCAAGGCGGTGCAAAAGAGATTCGAATGTTGATCTCTGATCATACTCAAAATG	GTGAAAACAAAGGTTTTTAACTTTTAAATTGTATTTTTTTTTGTAACATATGGACACAAATCTCAAACTGTATTTGCTTAAATTTGTAGCTGGTCCGATG	1	cis	NA	1	8182219	AT1G23080	2.82E-159	-2	T	T	C	504	80	0.72	0.34	NA	-0.37	0.7109	8182219	AT1G23080	2.82E-159	-2	T	T	C	504	80	0.72	0.34	NA	-0.37	0.7109
Arabidopsis	1001bulk	1	A	8185562	8185563	AT1G23090	sulfate transporter 91	Minus	left	Acceptor	AG	[8185727, 8185732]	[]	ACTCATTGCTAATTAGTTTTAATTTTCTAATGCAAAACCATAAAACTCAAGAAAACCAATATATTTCAACTAGCTAACTTTGCTTTTATATATGTTAAAG	CCGTGAGCGGTGTAGACACAAACGGAGTGTCCTTTTTTAAGGAACTTAAGAAAACAACCGCCAAGAAGGACATCGAGGTAAAAATAGTTGTTTTCACAAT	1	cis	NA	1	8185591	AT1G23090	5.62E-12	-28	A	T	A	91	70	0.98	1	NA	0.02	0.25635	8185591	AT1G23090	5.62E-12	-28	A	T	A	91	70	0.98	1	NA	0.02	0.25635
Arabidopsis	1001bulk	1	A	8188540	8188540	AT1G23090	sulfate transporter 91	Minus	right	Donor	GT	[8188455, 8188398, 8188448]	[8188526]	TTATGCAATTCTTGATTATAATCTTCGTCTTCTTGGTTTTCATAAAAACAGGGGATTAGTTACGCGAAGCTAGCAAATTTGCCACCAATCGTTGGTCTAT	GTAAGAATCTGAAAGTAAAATTGAATAGAATATACATGAAACATTATAGACCGTTACATAAACACGTGTGTTGATGTATGTGTAGACTCGAGCTTCGTGC	1	trans	NA	2	10035372	AT2G23590	1.37E-08	NA	C	C	A	243	22	0.84	0.73	NA	-0.11	0.11475	NA	NA	NA	NA	NA	NA	NA	NA	NA	NA	NA	NA	NA	NA
Arabidopsis	1001bulk	1	A	8188705	8188705	AT1G23090	sulfate transporter 91	Minus	right	Donor	GT	[8188589, 8188581]	[8188701]	CATTTTTCCAATCCTCCAATGGTGTCCTGAGTACAGCTTCAGCCTACTCAAATCCGACGTCGTTTCAGGTCTTACCATCGCTAGTTTAGCTATTCCTCAG	GTACGTACGTATCAAAAATCCGACGACGACCCATTTTCACGTTCCGATCAATAACGACCACCATTTTATGCAATTCTTGATTATAATCTTCGTCTTCTTG	1	trans	NA	2	1144437	Intergenic	2.20E-08	NA	C	C	A	237	21	0.88	0.78	NA	-0.1	0.11453	NA	NA	NA	NA	NA	NA	NA	NA	NA	NA	NA	NA	NA	NA
Arabidopsis	1001bulk	1	A	8200719	8200719	AT1G23130	Polyketide cyclase/dehydrase and lipid transport superfamily protein	Plus	right	Acceptor	AG	[8200638, 8200611, 8200608, 8200604, 8200650]	[8200695, 8200727]	TTCTGGAACTATGCTATTGGTAAACACAAACGTTTATTTATAATATAATTTTGCAACAACATACAAGATTTGATAGGTTAACCCTTCGTTTTGGGTGCAG	ATGGGCAGCCCAAGGTGGCGAGGGAGAGGATCGAGGCAGTGGATCAGGAGAAGAATCTGTTAGTGCTCAGGGTAATAGATGGAGATCTGACGAAAGAGTT	1	cis	NA	1	8200818	AT1G23130	4.88E-174	99	T	T	C	467	77	0.98	0.16	NA	-0.82	0.76725	8200818	AT1G23130	4.88E-174	99	T	T	C	467	77	0.98	0.16	NA	-0.82	0.76725
Arabidopsis	1001bulk	1	A	8200727	8200727	AT1G23130	Polyketide cyclase/dehydrase and lipid transport superfamily protein	Plus	right	Acceptor	AG	[8200638]	[8200695, 8200719, 8200733]	CTATGCTATTGGTAAACACAAACGTTTATTTATAATATAATTTTGCAACAACATACAAGATTTGATAGGTTAACCCTTCGTTTTGGGTGCAGATGGGCAG	CCCAAGGTGGCGAGGGAGAGGATCGAGGCAGTGGATCAGGAGAAGAATCTGTTAGTGCTCAGGGTAATAGATGGAGATCTGACGAAAGAGTTCAAGAGCT	1	cis	NA	1	8200818	AT1G23130	1.27E-175	91	T	T	C	467	77	0.01	0.82	NA	0.81	0.77035	8200818	AT1G23130	1.27E-175	91	T	T	C	467	77	0.01	0.82	NA	0.81	0.77035
Arabidopsis	1001bulk	1	A	8295878	8295878	AT1G23360	S-adenosyl-L-methionine-dependent methyltransferases superfamily protein	Minus	right	Donor	GT	[8295776, 8296024, 8295719]	[8295866, 8295882, 8295940, 8296024, 8296418]	TCTCGTGCTATGCTTAGTTATCTCTTGTTGGTTTTTAGGTTCAAGAGTATCTATACTTGATTTCAATAAGAGCAACCAATCCGTTACTACGTTTATGCAG	GTACTTGTTTTTGTATGACTGATCGACTGTGATGTGTGGTTTCGTTTGATTTGCTAATTATATGTCGAGGAAATAATTTGGTTGGTGGTTTGGTTTTGTT	1	cis	NA	1	8289617	Intergenic	9.77E-17	6261	A	A	G	114	16	1	0.96	NA	-0.04	0.41419	8289617	Intergenic	9.77E-17	6261	A	A	G	114	16	1	0.96	NA	-0.04	0.41419
Arabidopsis	1001bulk	1	A	8312593	8312594	AT1G23400	RNA-binding CRS1 / YhbY (CRM) domain-containing protein	Minus	left	Acceptor	AG	[8312750]	[8312461]	AAACATCGTTCTATCTGAAGTTAAGGACAACCACTGACCAATGCTAATAATATCAAAAGAATGCTTCTCATATACCTTTTACCTGTTCTTTTCTTTTCAG	ACAAACCTAGTGAAGAACAAACTGTGGCTAATCCAAGTACAACGATCTCAAGCCCCAAAATGATCTCGCTCTGGCAACGAGCGTTGGAATCGTCGAAGGC	2	cis	NA	1	8312624	AT1G23400	7.71E-18	-30	A	A	T	344	234	0.99	1	NA	0.01	0.12033	8312624	AT1G23400	7.71E-18	-30	A	A	T	344	234	0.99	1	NA	0.01	0.12033
Arabidopsis	1001bulk	1	A	8312593	8312594	AT1G23400	RNA-binding CRS1 / YhbY (CRM) domain-containing protein	Minus	left	Acceptor	AG	[8312750]	[8312461]	AAACATCGTTCTATCTGAAGTTAAGGACAACCACTGACCAATGCTAATAATATCAAAAGAATGCTTCTCATATACCTTTTACCTGTTCTTTTCTTTTCAG	ACAAACCTAGTGAAGAACAAACTGTGGCTAATCCAAGTACAACGATCTCAAGCCCCAAAATGATCTCGCTCTGGCAACGAGCGTTGGAATCGTCGAAGGC	2	trans	NA	4	12990854	Intergenic	1.07E-11	-4678260	T	T	A	532	46	0.99	0.97	NA	-0.02	0.07689	12990854	Intergenic	1.07E-11	-4678260	T	T	A	532	46	0.99	0.97	NA	-0.02	0.07689
Arabidopsis	1001bulk	1	A	8426516	8426517	AT1G23850	NA	Minus	left	Acceptor	AG	[8426605, 8426624]	[8426477, 8426480]	ATCACCTCTCTGTACGTCCTTCTCTTGTCAACCCCTGTTTTCTTTGGCTTCTTATTTGTAGCAACGAACTATTTCCACATCATTTCTCTGACCGGATCAG	GCGAAAACTCATACTACTATTCTATAAACATTGAAGAAGATGCCGAAGGCTATTACAGAAGCAGCAGTGTCAACAGTCCGGTAAAGATGTTGTTTGATGC	1	cis	NA	1	8426524	AT1G23850	9.22E-16	-7	C	C	T	135	8	0.01	0.07	NA	0.06	0.36514	8426524	AT1G23850	9.22E-16	-7	C	C	T	135	8	0.01	0.07	NA	0.06	0.36514
Arabidopsis	1001bulk	1	A	8504106	8504106	AT1G24040	Acyl-CoA N-acyltransferases (NAT) superfamily protein	Minus	right	Donor	GT	[8504174, 8504186]	[]	CCAAATCTGGTCTCTTTGATCGGCTATTGTGCAGATGGGAAACACCGGTTCCTAGTATATGAATATATGCAAAATGGAAACCTGCAAGATCATTTGAATG	GTAAGTCAACAAAATAAGAGCCCAATCCACTAAAACCAATTGGCGACTAAACCGCGTCTTTATCACAGGAATCAAAGAAGCAAAAATAAGCTGGCCAATA	1	trans	NA	1	18289401	Intergenic	2.17E-09	-9785295	C	C	A	110	32	0.04	0.11	NA	0.07	0.22359	18269565	Intergenic	1.05E-08	-9765459	T	T	A	129	13	0.05	0.14	NA	0.1	0.20693
Arabidopsis	1001bulk	1	A	8504174	8504175	AT1G24040	Acyl-CoA N-acyltransferases (NAT) superfamily protein	Minus	left	Acceptor	AG	[8504106]	[8504186]	GCAAAATGGAAACCTGCAAGATCATTTGAATGGTAAGTCAACAAAATAAGAGCCCAATCCACTAAAACCAATTGGCGACTAAACCGCGTCTTTATCACAG	GAATCAAAGAAGCAAAAATAAGCTGGCCAATAAGGCTCAGAATTGCACTAGGAGCAGCAAAAGGACTCGCGTATCTCCATTCAAGTTCTTCTGTTGGGAT	1	trans	NA	1	18289401	Intergenic	7.96E-09	-9785226	C	C	A	111	33	0.04	0.11	NA	0.07	0.20761	18269565	Intergenic	8.06E-09	-9765390	T	T	A	130	14	0.05	0.14	NA	0.1	0.20714
Arabidopsis	1001bulk	1	A	8526272	8526273	AT1G24100	UDP-glucosyl transferase 74B1	Minus	left	Acceptor	AG	[8526353, 8526369, 8526347]	[8526239, 8526290]	AGGGTTAGAAGAAACACAAGTAAGAGTTTTGATTCTACTATAAAGTTTGAAACTTTATGTTACATTGTTGAATTGAAATTAGAACTGTTGTTTTGATTAG	GATTGTGAAAATGGTGAGTCTGATGCAATGAAGGCGACGTTGATCGGACCGATGATTCCATCGGCTTATCTTGATGATCGGATGGAAGATGATAAAGACT	1	cis	NA	1	8522400	AT1G24090	1.82E-24	3873	A	A	T	380	88	0.95	0.99	NA	0.04	0.19989	8526277	AT1G24100	7.83E-24	-4	A	A	G	381	87	0.95	0.99	NA	0.04	0.19492
Arabidopsis	1001bulk	1	A	8530166	8530167	AT1G24120	ARG1-like 1	Minus	left	Acceptor	AG	[8530259, 8530255, 8530330]	[8530109, 8530187]	TAATTCAGTAGGTTCACTTCACTATGTTCTAAATTTACTTCACCTCATTCTGGTGGATGAGTTTCTTTTTCCCAACAAGACTTCATTTTTTTTGCTCTAG	ATGGCTCAAGCAAAAGATCCAGAAACTGCCTTCTTTAAAAAGCTTGATGGTTTTCAGCAATGTGAGGTAACCGAGCTAAAGGCCGGCACGCATGTCTTTG	1	cis	NA	1	8530791	AT1G24120	8.05E-16	-624	G	G	A	192	85	0.96	0.99	NA	0.03	0.20923	8530170	AT1G24120	1.14E-15	-3	C	C	T	193	84	0.96	0.99	NA	0.03	0.20726
Arabidopsis	1001bulk	1	A	8541338	8541338	AT1G24145	NA	Plus	right	Acceptor	AG	[8541148, 8540284, 8541045, 8540277]	[8541285, 8541304]	ATTAGTTAGCTAGTTCAATATAGCTTATAGACAAATTGTTTTTGAAGGTACTAAGCCTAATTAAAGGCTTGACGCGCTATATGTTATGTGTAACGTGCAG	GTGGACCGAAAAAAACAATGACCATGAGGAGAAACTTGGAAGAAAATGGGCGCCAAGGCTCCAAAATTGCAACTCCTGGGAGCACGTCACGGCACAGTGG	1	cis	NA	1	8536736	AT1G24140	3.71E-25	-4602	C	C	T	162	9	0.97	0.52	NA	-0.45	0.46823	8536736	AT1G24140	3.71E-25	-4602	C	C	T	162	9	0.97	0.52	NA	-0.45	0.46823
Arabidopsis	1001bulk	1	A	8544629	8544630	AT1G24148	NA	Plus	left	Donor	GT	[8545019, 8545011, 8545022, 8545003]	[8542624, 8544403, 8544480, 8544620]	TGTTGTCGTCGTCAACAGTTTCTTTCATGTTATTTTTTCCTCATGTTTTCGATTCATATGAATGAAGCTCTTGGTGCTCAAATTGAAATCCGCAAACTCG	GTGAGTTTTTTCAAAAATCTTTTACTCATCCATATATTCATATGTTTAATTACGAGTTATGTTGATAATATTAATAGATGTGATCCAGTTACATGTTTTC	1	cis	NA	1	8539954	Intergenic	5.63E-14	-4676	C	C	T	397	29	0.96	0.91	NA	-0.05	0.12437	8544497	AT1G24148	5.09E-13	-133	A	A	C	396	30	0.96	0.91	NA	-0.05	0.11542
Arabidopsis	1001bulk	1	A	8545019	8545019	AT1G24148	NA	Plus	right	Acceptor	AG	[8544629, 8544403, 8544480, 8542624, 8544620]	[8543025, 8544596, 8545000, 8545003, 8545011, 8545022]	GTAATTAGTTCAGCATATAGATAAACTAAAGAGTTACATATCATTGAAATTTTCAATGGCTTGAGGCTATATATAAATTATAAGTGTGAAAGTAATGCAG	AAGAGACGATGGTGATGAGGAGGAACAAGAAAGGTAATGGCTTCGTAACCTCCAAAATAGATGTTCCACCAAGCGCATCACAACATTGCGGGGGAGGTAA	1	cis	NA	1	8544432	AT1G24148	6.96E-17	-587	A	A	G	331	99	0.9	0.95	NA	0.05	0.14981	8545083	AT1G24148	9.11E-10	64	T	T	C	364	66	0.91	0.95	NA	0.04	0.08364
Arabidopsis	1001bulk	1	A	8562412	8562413	AT1G24180	Thiamin diphosphate-binding fold (THDP-binding) superfamily protein	Minus	left	Acceptor	AG	[8562528]	[8562131, 8562432, 8562441, 8562452]	TTTTGGCATGATCTTGAGCTTTACAATGCTTTTGCTTTGATGAGACTGAGTTGTCTATAGCACGCTTTTAGTTGATACAGGGTTTCCTTGTGTGTTTTAG	ACCACTGGGTCGACTATGGAACAGCTAGGTAGTGAGGATAGGGTTTTAGACACAAATTGAATGAGAAAGGACAAACCTTCACAGTTGTGTGTTCGGATCA	1	cis	NA	1	8564060	AT1G24190	6.41E-14	-1647	A	A	T	434	135	0.01	0	NA	-0.01	0.09405	8562410	AT1G24180	1.24E-12	3	C	C	T	437	132	0.01	0	NA	-0.01	0.08503
Arabidopsis	1001bulk	1	A	8563786	8563787	AT1G24190	SIN3-like 3	Minus	left	Acceptor	AG	[8563902, 8563897]	[]	TACAATATTACAAAAATAACTTCTTGTGACCAGCCTGTAACAATCTGGAAGAAGGATACCAAATCAACTCAACTTGTTCATTCACTCTCCAACTTAACAG	AGACAAAACAAAAACAAAAGTGGCAATTCTCCATTGTTGACTTCACCGGATAGAGCCAAACTGCATTCTCTATCTTCATAAGAAGAAGAAGCAACAAAGG	1	cis	NA	1	8563791	AT1G24190	1.30E-15	-4	A	A	G	160	28	0.02	0.08	NA	0.06	0.28922	8563791	AT1G24190	1.30E-15	-4	A	A	G	160	28	0.02	0.08	NA	0.06	0.28922
Arabidopsis	1001bulk	1	A	8639268	8639268	AT1G24350	Acid phosphatase/vanadium-dependent haloperoxidase-related protein	Minus	right	Donor	GT	[8639172, 8639179]	[8639284, 8639315, 8639368, 8639505]	GTGAGGGGGATCGTGTAATTGGGAACAGAGTTGAGGGTCTTTTGGAGGCTTGTGTGAGCTGATGGAACTCTAGAACAGACCCTAGTTTGTGTTTACTTTG	GTTGATAAATGAACTACTCTTTGATTTGTAACCGTGTTGATATCAATGAATTTCTAGTTCTCATCAGATTCTGTTTTCCATTTGCTGAGAATTCAGGTCG	1	cis	NA	1	8639408	AT1G24350	2.16E-14	-140	A	A	T	255	64	0.03	0.07	NA	0.04	0.16756	8639408	AT1G24350	2.16E-14	-140	A	A	T	255	64	0.03	0.07	NA	0.04	0.16756
Arabidopsis	1001bulk	1	A	8704957	8704958	AT1G24560	NA	Plus	left	Donor	GT	[8705289]	[]	TGACATTGCTGCTGCTGAAGAAGAAATAACAAGATGGAAAGTAGCAGCCGAGCAGGAGGCTGCTGCTGGTGGAGCTGTTGAACAAGACTTCACGTCACAG	GTGCGTTATAAGTCCTTGGGTTAGTCTAGTGCAGGAGGCCAGGAGCATTGTAATTACCCTAGGTGGTTTGTAATGGCTTATAGCTATGTTGACAAGCTCA	1	trans	NA	3	11901360	Intergenic	2.35E-11	NA	A	A	T	150	8	0.99	0.95	NA	-0.04	0.24724	NA	NA	NA	NA	NA	NA	NA	NA	NA	NA	NA	NA	NA	NA
Arabidopsis	1001bulk	1	A	8772093	8772094	AT1G24807	Glutamine amidotransferase type 1 family protein	Minus	left	Acceptor	AG	[8772188, 8772403]	[8772066, 8772075, 8772079, 8772288]	TCAAAGTATGAATCAAAATCAATTTTTTTTGTGTGTTGTCTAATATAGTTAATCATAAGTCTGTAAAAATGTGTAATAAAACAAATCTGGTTGGTTTCAG	CCCTTTCATTGTAGGTAGATATCACAGTCTCGTGATCGAAAAAGATACATTTCCTAGTGATGAGCTCGAGGTTACAGCATGGACAGAAGATGGTCTGGTT	1	cis	NA	1	8838688	AT1G25220	1.56E-11	-66594	T	G	T	290	122	0.97	0.99	NA	0.02	0.1046	8764853	Intergenic	3.62E-09	7241	A	A	C	369	43	0.98	1	NA	0.02	0.08114
Arabidopsis	1001bulk	1	A	8772188	8772188	AT1G24807	Glutamine amidotransferase type 1 family protein	Minus	right	Donor	GT	[8772093, 8772079, 8772075, 8772066]	[8772403]	GAAAGATTGTGCGGTCACCATTTGGTGTTATGCATGGGAAAAGCTCAATGGTTCACTATGATGAGAAAGGAGAAGAAGGCTTGTTCTCTGGATTATCAAA	GTATGAATCAAAATCAATTTTTTTTGTGTGTTGTCTAATATAGTTAATCATAAGTCTGTAAAAATGTGTAATAAAACAAATCTGGTTGGTTTCAGCCCTT	1	cis	NA	1	8837529	AT1G25220	3.51E-12	-65341	C	C	T	391	24	0.98	0.95	NA	-0.03	0.11019	8764725	Intergenic	1.47E-08	7463	C	C	G	361	54	0.98	1	NA	0.02	0.07453
Arabidopsis	1001bulk	1	A	8786472	8786473	AT1G24909	Glutamine amidotransferase type 1 family protein	Minus	left	Acceptor	AG	[8786567, 8786782]	[8786445, 8786454, 8786458, 8786667]	TCAAAGTATGAATCAAAATCAATTTTTTTTGTGTGTTGTCTAATATAGTTAATCATAAGTCTGTAAAAATGTGTAATAAAACAAATCTGGTTGGTTTCAG	CCCTTTCATTGTAGGTAGATATCACAGTCTCGTGATCGAAAAAGATACATTTCCTAGTGATGAGCTCGAGGTTACAGCATGGACAGAAGATGGTCTGGTT	1	cis	NA	1	8838688	AT1G25220	1.56E-11	-52215	T	G	T	290	122	0.97	0.99	NA	0.02	0.1046	8765642	Intergenic	4.78E-08	20831	T	T	A	328	84	0.98	0.99	NA	0.02	0.06988
Arabidopsis	1001bulk	1	A	8786567	8786567	AT1G24909	Glutamine amidotransferase type 1 family protein	Minus	right	Donor	GT	[8786472, 8786458, 8786454, 8786445]	[8786782]	GAAAGATTGTGCGGTCACCATTTGGTGTTATGCATGGGAAAAGCTCAATGGTTCACTATGATGAGAAAGGAGAAGAAGGCTTGTTCTCTGGATTATCAAA	GTATGAATCAAAATCAATTTTTTTTGTGTGTTGTCTAATATAGTTAATCATAAGTCTGTAAAAATGTGTAATAAAACAAATCTGGTTGGTTTCAGCCCTT	1	cis	NA	1	8837529	AT1G25220	3.51E-12	-50962	C	C	T	391	24	0.98	0.95	NA	-0.03	0.11019	8764725	Intergenic	1.47E-08	21842	C	C	G	361	54	0.98	1	NA	0.02	0.07453
Arabidopsis	1001bulk	1	A	8809001	8809002	AT1G25083	Glutamine amidotransferase type 1 family protein	Minus	left	Acceptor	AG	[8809096, 8809311]	[8808974, 8808983, 8808987, 8809196]	TCAAAGTATGAATCAAAATCAATTTTTTTTGTGTGTTGTCTAATATAGTTAATCATAAGTCTGTAAAAATGTGTAATAAAACAAATCTGGTTGGTTTCAG	CCCTTTCATTGTAGGTAGATATCACAGTCTCGTGATCGAAAAAGATACATTTCCTAGTGATGAGCTCGAGGTTACAGCATGGACAGAAGATGGTCTGGTT	1	cis	NA	1	8838688	AT1G25220	1.56E-11	-29686	T	G	T	290	122	0.97	0.99	NA	0.02	0.1046	8831391	Intergenic	2.99E-10	-22389	A	T	A	290	122	0.97	0.99	NA	0.02	0.09195
Arabidopsis	1001bulk	1	A	8809096	8809096	AT1G25083	Glutamine amidotransferase type 1 family protein	Minus	right	Donor	GT	[8809001, 8808987, 8808983, 8808974]	[8809311]	GAAAGATTGTGCGGTCACCATTTGGTGTTATGCATGGGAAAAGCTCAATGGTTCACTATGATGAGAAAGGAGAAGAAGGCTTGTTCTCTGGATTATCAAA	GTATGAATCAAAATCAATTTTTTTTGTGTGTTGTCTAATATAGTTAATCATAAGTCTGTAAAAATGTGTAATAAAACAAATCTGGTTGGTTTCAGCCCTT	1	cis	NA	1	8837529	AT1G25220	3.51E-12	-28433	C	C	T	391	24	0.98	0.95	NA	-0.03	0.11019	8837529	AT1G25220	3.51E-12	-28433	C	C	T	391	24	0.98	0.95	NA	-0.03	0.11019
Arabidopsis	1001bulk	1	A	8823379	8823380	AT1G25155	Glutamine amidotransferase type 1 family protein	Minus	left	Acceptor	AG	[8823474, 8823689]	[8823352, 8823361, 8823365, 8823574]	TCAAAGTATGAATCAAAATCAATTTTTTTTGTGTGTTGTCTAATATAGTTAATCATAAGTCTGTAAAAATGTGTAATAAAACAAATCTGGTTGGTTTCAG	CCCTTTCATTGTAGGTAGATATCACAGTCTCGTGATCGAAAAAGATACATTTCCTAGTGATGAGCTCGAGGTTACAGCATGGACAGAAGATGGTCTGGTT	1	cis	NA	1	8838688	AT1G25220	1.56E-11	-15308	T	G	T	290	122	0.97	0.99	NA	0.02	0.1046	8831391	Intergenic	2.99E-10	-8011	A	T	A	290	122	0.97	0.99	NA	0.02	0.09195
Arabidopsis	1001bulk	1	A	8823474	8823474	AT1G25155	Glutamine amidotransferase type 1 family protein	Minus	right	Donor	GT	[8823379, 8823365, 8823361, 8823352]	[8823689]	GAAAGATTGTGCGGTCACCATTTGGTGTTATGCATGGGAAAAGCTCAATGGTTCACTATGATGAGAAAGGAGAAGAAGGCTTGTTCTCTGGATTATCAAA	GTATGAATCAAAATCAATTTTTTTTGTGTGTTGTCTAATATAGTTAATCATAAGTCTGTAAAAATGTGTAATAAAACAAATCTGGTTGGTTTCAGCCCTT	1	cis	NA	1	8837529	AT1G25220	3.51E-12	-14055	C	C	T	391	24	0.98	0.95	NA	-0.03	0.11019	8837529	AT1G25220	3.51E-12	-14055	C	C	T	391	24	0.98	0.95	NA	-0.03	0.11019
Arabidopsis	1001bulk	1	A	8837757	8837758	AT1G25220	anthranilate synthase beta subunit 1	Minus	left	Acceptor	AG	[8837846]	[8837730, 8837739, 8837743]	GGATTATCAAAGTATGAATCAAATTTTTTTCTGTGTTGTCTAATATAGTAAATCATAAGTCTGTAAAAATGTGTAATAAAACAAATCTTGTTGGTTTCAG	CCCTTTCATTGTAGGTAGATATCACAGTCTCGTGATCGAAAAAGATACATTTCCTAGTGATGAACTCGAGGTTACAGCATGGACAGAAGATGGTCTGGTA	1	cis	NA	1	8838207	AT1G25220	2.87E-24	-449	C	G	C	245	144	0.98	1	NA	0.02	0.23362	8838177	AT1G25220	1.21E-14	-419	T	T	G	198	191	0.99	0.98	NA	-0.02	0.14209
Arabidopsis	1001bulk	1	A	8839372	8839372	AT1G25220	anthranilate synthase beta subunit 1	Minus	right	Donor	GT	[8839279, 8839304, 8839276]	[8839368]	GCTTCTACATTGTACAAATCCTGTCTTCTTCAACCCAAGTCTGGCTCCACCACTCGCCGCCTAAACCCTTCTCTCGTTAACCCTCTTACGAATCCCACAA	GTAAGTCTCCGGTGTCGAGATACGGAGATAGAGGCGTTATTCCAATCTAAAGTTTCGATTTTTATCAGTTTTTTTGTTTCCTCTGTGATACAGGAGTTTC	1	cis	NA	1	8839098	AT1G25220	1.63E-15	274	T	T	A	290	152	0.99	0.98	NA	-0.01	0.13394	8839340	AT1G25220	3.41E-12	32	G	T	G	245	197	0.99	0.98	NA	-0.01	0.10393
Arabidopsis	1001bulk	1	A	8842026	8842027	AT1G25230	Calcineurin-like metallo-phosphoesterase superfamily protein	Minus	left	Acceptor	AG	[8842094, 8842135, 8842106]	[8841537, 8841773, 8842005, 8842008, 8842018, 8842024, 8842038, 8842047, 8842056]	GACTCTACAACCAATCCCAAGTTGCCCTCCAGGTACTAATTTACATACTATATACCCATATGTGTTGTAGTATTTTAAGATCGTTTAGATGGAAACATAG	ATGGGGAGAATCGGGGAGGAGATGGATATCAATTTTGTGGTATCGACGGGTGATAACATCTACGATAACGGGATGAAAAGTATCGATGATCCCGCCTTTC	1	cis	NA	1	8841651	AT1G25230	5.51E-48	376	A	A	G	304	222	0.97	0.87	NA	-0.1	0.33191	8841651	AT1G25230	5.51E-48	376	A	A	G	304	222	0.97	0.87	NA	-0.1	0.33191
Arabidopsis	1001bulk	1	A	8842094	8842094	AT1G25230	Calcineurin-like metallo-phosphoesterase superfamily protein	Minus	right	Donor	GT	[8842026, 8842038, 8842047, 8842005, 8842056, 8841773, 8841537, 8842008, 8842018]	[8841665, 8841869, 8842106, 8842135]	GGTCCAACATGCTCCAAACCCCGATGGCTCTATCAGTTTTCTGGTGATTGGAGATTGGGGTAGGCATGGACTCTACAACCAATCCCAAGTTGCCCTCCAG	GTACTAATTTACATACTATATACCCATATGTGTTGTAGTATTTTAAGATCGTTTAGATGGAAACATAGATGGGGAGAATCGGGGAGGAGATGGATATCAA	1	cis	NA	1	8841651	AT1G25230	2.06E-35	443	A	A	G	303	219	0.98	0.91	NA	-0.07	0.25614	8842477	Intergenic	6.04E-13	-383	T	T	C	438	84	0.94	0.99	NA	0.05	0.09463
Arabidopsis	1001bulk	1	A	8854646	8854647	AT1G25260	Ribosomal protein L10 family protein	Minus	left	Acceptor	AG	[8854803]	[8854616, 8854621, 8854630, 8854634]	AGCTTGACTATGATCAGGCTCTGCTTCTCTTTGTTATTTAAAAAACTTTGTTTCGTTACTTTTATCTTAATTACTATATTGGTACCACCTAAATGATTAG	GTTGAACTGAAGGAAGGTCCTCTAGAACAGTTCACACATGAGATGGAACCACTTCTTCGGAAGCTTGAAATGCCTGTACGACTAAACAAAGGTCTGTCGT	1	cis	NA	1	8854473	AT1G25260	8.89E-45	174	T	T	G	244	201	0.99	0.96	NA	-0.04	0.35842	8854649	AT1G25260	6.02E-39	-2	T	T	A	241	204	0.99	0.96	NA	-0.03	0.31863
Arabidopsis	1001bulk	1	A	8854803	8854803	AT1G25260	Ribosomal protein L10 family protein	Minus	right	Donor	GT	[8854646, 8854634, 8854616, 8854630, 8854621]	[]	GTAACTGTTCACAATACTTCTTCTGGTTGTGTATTGCAGCTTATTTAACGCTTATGAGGATTCCGACTTTTCAAGGACCGGAAGCATTGCAGTAGAAACG	GTTTGTGAACAGAACTTGTGCCATCTCTATATACTGTTGTTTCTAGATAAATAAATAAGCTTGACTATGATCAGGCTCTGCTTCTCTTTGTTATTTAAAA	1	cis	NA	1	8854473	AT1G25260	7.00E-39	330	T	T	G	243	203	0.99	0.97	NA	-0.02	0.31758	8854794	AT1G25260	5.99E-32	9	C	C	T	224	222	0.99	0.97	NA	-0.02	0.26716
Arabidopsis	1001bulk	1	A	8861032	8861033	AT1G25275	NA	Plus	left	Donor	GT	[8861124]	[8860860, 8860978, 8860990, 8860993, 8860999, 8861022, 8861036]	CTTCTCTTTTCTTCAGCGAGAAAGACGTCCCGATGCGATCGCAAGTGTTCCATTCGTTGTGGTCCAGGTAAACATTATGAAACCGGATACGTACCGACCG	GTCTGTGATACATTTGTCTGATTTGTACCAACCCCTGATTAACCGGTCTGATTTGTACCGGAACTAATGTTGATGTTTTTTGTAAATTACAGATGCTGCC	1	trans	NA	1	17392513	Intergenic	3.65E-26	8531480	A	A	G	589	31	0	0.04	NA	0.04	0.16528	17381494	Intergenic	5.51E-25	8520461	G	G	A	589	31	0	0.04	NA	0.04	0.1584
Arabidopsis	1001bulk	1	A	8907607	8907608	AT1G25390	Protein kinase superfamily protein	Minus	left	Acceptor	AG	[8907689]	[8907601]	TTGGCACTGTGTACTATGGTAAGATTGATCAGAGCACGAACACTTTTAGAAAAGTGTGAAATCTCTGTTAAGCTAATCTTTTCTTCCTTTTTGATCTCAG	GAAAAGTGCGTGATGGGCGAGAAGTTGCAGTGAAGCGTCTCTATGAGCACAATTACAGAAGACTTGAGCAATTCATGAACGAGATAGAAATCCTCACACG	1	trans	NA	1	16736914	Intergenic	1.64E-09	-7829306	C	C	T	111	9	0.99	0.96	NA	-0.03	0.26286	16730435	Intergenic	1.22E-08	-7822827	G	G	C	112	8	0.99	0.96	NA	-0.03	0.23823
Arabidopsis	1001bulk	1	A	8977435	8977436	AT1G25550	myb-like transcription factor family protein	Plus	left	Donor	GT	[8977522, 8977539, 8977684, 8977536]	[8977599]	CAGAAACAATCTCATTCGAATAGGAAGCAAAGACGTTGCTGGTCACCGGAGTTACACCGCAGATTCTTGCACGCGCTTCAACAACTTGGTGGATCACATG	GTAAATATATTAAATCCTTTGATTGTTTGAGAATCATAATTTTACGAGAAGTATATATTTAATTTTTGTTCATTGTCAAATATGCAGTTGCTACGCCTAA	2	cis	NA	1	8977425	AT1G25550	8.34E-14	-11	T	T	A	392	103	0.96	0.99	NA	0.03	0.10659	8977443	AT1G25550	3.32E-12	7	T	T	A	388	107	0.96	0.99	NA	0.03	0.09342
Arabidopsis	1001bulk	1	A	8977435	8977436	AT1G25550	myb-like transcription factor family protein	Plus	left	Donor	GT	[8977522, 8977539, 8977684, 8977536]	[8977599]	CAGAAACAATCTCATTCGAATAGGAAGCAAAGACGTTGCTGGTCACCGGAGTTACACCGCAGATTCTTGCACGCGCTTCAACAACTTGGTGGATCACATG	GTAAATATATTAAATCCTTTGATTGTTTGAGAATCATAATTTTACGAGAAGTATATATTTAATTTTTGTTCATTGTCAAATATGCAGTTGCTACGCCTAA	2	cis	NA	1	9453180	Intergenic	4.27E-09	475744	G	G	A	450	45	0.97	0.94	NA	-0.03	0.06739	9427307	AT1G27135	4.92E-09	449871	G	G	T	467	28	0.97	0.93	NA	-0.04	0.06687
Arabidopsis	1001bulk	1	A	8977522	8977522	AT1G25550	myb-like transcription factor family protein	Plus	right	Acceptor	AG	[8977435]	[8977536, 8977539, 8977684]	GGTGGATCACATGGTAAATATATTAAATCCTTTGATTGTTTGAGAATCATAATTTTACGAGAAGTATATATTTAATTTTTGTTCATTGTCAAATATGCAG	TTGCTACGCCTAAGCAGATTAGAGATCTTATGAAGGTCGATGGTTTAACTAATGACGAAGTTAAAAGTCATTTACAGGTAACAAAACATAATCATTTTAT	1	trans	NA	1	11591047	Intergenic	1.21E-13	2613525	G	G	A	461	29	0.98	0.93	NA	-0.05	0.10628	11495942	Intergenic	1.84E-09	2518420	G	G	A	464	26	0.97	0.94	NA	-0.04	0.07117
Arabidopsis	1001bulk	1	A	8977539	8977539	AT1G25550	myb-like transcription factor family protein	Plus	right	Acceptor	AG	[8977435]	[8977522, 8977536, 8977684]	ATATATTAAATCCTTTGATTGTTTGAGAATCATAATTTTACGAGAAGTATATATTTAATTTTTGTTCATTGTCAAATATGCAGTTGCTACGCCTAAGCAG	ATTAGAGATCTTATGAAGGTCGATGGTTTAACTAATGACGAAGTTAAAAGTCATTTACAGGTAACAAAACATAATCATTTTATGTTCTCACTACAACATA	1	trans	NA	1	11591047	Intergenic	1.59E-19	2613508	G	G	A	436	26	0	0.04	NA	0.04	0.16201	11495942	Intergenic	2.71E-13	2518403	G	G	A	438	24	0	0.04	NA	0.04	0.10952
Arabidopsis	1001bulk	1	A	8977599	8977600	AT1G25550	myb-like transcription factor family protein	Plus	left	Donor	GT	[8977684, 8977692, 8977707, 8977704]	[8977435]	TTTGTTCATTGTCAAATATGCAGTTGCTACGCCTAAGCAGATTAGAGATCTTATGAAGGTCGATGGTTTAACTAATGACGAAGTTAAAAGTCATTTACAG	GTAACAAAACATAATCATTTTATGTTCTCACTACAACATAGATTCATAGTTCTATAATTTTTATCAACTTTCTTGATTTTTATAGAAATATAGATTGCAT	1	cis	NA	1	8977609	AT1G25550	4.39E-56	9	C	C	G	432	131	0.92	0.99	NA	0.07	0.35781	8977609	AT1G25550	4.39E-56	9	C	C	G	432	131	0.92	0.99	NA	0.07	0.35781
Arabidopsis	1001bulk	1	A	8977684	8977684	AT1G25550	myb-like transcription factor family protein	Plus	right	Acceptor	AG	[8977599, 8977435]	[8977522, 8977536, 8977539, 8977692, 8977704, 8977707]	AAAAGTCATTTACAGGTAACAAAACATAATCATTTTATGTTCTCACTACAACATAGATTCATAGTTCTATAATTTTTATCAACTTTCTTGATTTTTATAG	AAATATAGATTGCATACAAGAAGACCAGCTACTCCGGTAGTAAGGACCGGTGGTGAAAATCCACAACAACGGCAGTTTATGGTGATGGAAGGCATTTGGG	1	cis	NA	1	8977648	AT1G25550	9.30E-45	-36	G	G	A	471	100	0.83	0.93	NA	0.1	0.29216	8977661	AT1G25550	3.06E-42	-23	T	T	G	451	120	0.83	0.92	NA	0.09	0.27769
Arabidopsis	1001bulk	1	A	9040978	9040979	AT1G26150	proline-rich extensin-like receptor kinase 10	Minus	left	Acceptor	AG	[9041059, 9041168]	[9040984]	CTTTACTTCCATCTTCACGGTAAGTAAGATTTCTAGACATAAAAGCACAAACCCAAACCACATTTACTTATTACTATCTTTCCATGGTCTTTAGCCGCAG	GAACTCCGGGTCTAGACTGGGCAACACGTGTTAAAATTGCTGCTGGTGCGGCTCGTGGACTAGCTTATCTCCATGAAGATTGTAGGTTGCTACAACTCTT	1	cis	NA	1	9061520	Intergenic	1.80E-20	-20541	A	A	G	540	47	0.01	0.13	NA	0.13	0.13644	9040500	AT1G26150	5.40E-20	479	A	A	T	538	49	0.01	0.13	NA	0.12	0.13312
Arabidopsis	1001bulk	1	A	9040984	9040985	AT1G26150	proline-rich extensin-like receptor kinase 10	Minus	left	Acceptor	AG	[9041059, 9041055, 9041168]	[9040978]	AACAACCTTTACTTCCATCTTCACGGTAAGTAAGATTTCTAGACATAAAAGCACAAACCCAAACCACATTTACTTATTACTATCTTTCCATGGTCTTTAG	CCGCAGGAACTCCGGGTCTAGACTGGGCAACACGTGTTAAAATTGCTGCTGGTGCGGCTCGTGGACTAGCTTATCTCCATGAAGATTGTAGGTTGCTACA	1	cis	NA	1	9061520	Intergenic	2.19E-20	-20535	A	A	G	540	46	0.99	0.86	NA	-0.13	0.13606	9040500	AT1G26150	7.95E-20	485	A	A	T	538	48	0.99	0.87	NA	-0.12	0.13229
Arabidopsis	1001bulk	1	A	9045834	9045834	AT1G26160	Metal-dependent phosphohydrolase	Minus	right	Donor	GT	[9045511, 9045551, 9045466, 9045539, 9045121]	[9045239, 9045803, 9046402]	TGTTTTCTGGCTATTGCTTACTGGATTTTTCTGTCTTCCTTTTTTCTTGGCATCTTAAACAGGTGTATAAAAATGGCAATTGTGCATGATATCGCTGAAG	GTAAATAAACATTTGATCCTACTTTTCAATTGTGAGGTTCACTATATTTCCTATATTCACTAGTTAGTTAAGTTTCATTCAAAAAATACTGGGTGGTTTG	1	trans	NA	2	6867974	Intergenic	3.88E-12	NA	T	T	C	149	13	0.98	0.93	NA	-0.05	0.25833	NA	NA	NA	NA	NA	NA	NA	NA	NA	NA	NA	NA	NA	NA
Arabidopsis	1001bulk	1	A	9055763	9055764	AT1G26180	NA	Plus	left	Donor	GT	[9055917, 9056052, 9055870, 9055882]	[9055766, 9055960, 9055967]	AAGCAGAGTTTTATCTCGTGACCATTGCTTAACTTTTGGAGATTTTATTTTTGTAGCTTACTCATGGTCTTGTGGGGCTTGCACTGGGATCATTGTGGAG	GTAGTTGAATTCATACACTCCTCTCTATCTTTGCACAGTTTCTACTTTCTAGTTCTCTACTGCAACAAAAACATACATCTTACTAATTCCTGTCTTTACT	1	cis	NA	1	9054708	Intergenic	7.84E-16	-1056	A	A	G	106	45	0.98	0.91	NA	-0.07	0.35101	9055918	AT1G26180	1.07E-14	154	T	T	G	99	52	0.98	0.92	NA	-0.07	0.32836
Arabidopsis	1001bulk	1	A	9055917	9055917	AT1G26180	NA	Plus	right	Acceptor	AG	[9055763, 9055766]	[9055870, 9055882, 9056052]	CTCTACTGCAACAAAAACATACATCTTACTAATTCCTGTCTTTACTGTTGAAGAAAATGTCTCAGTTGTTTATTTTCTTGCAATATTATTCTGTTCTCAG	TATGGGGGCAAGCTGGCGTCTCTCGATTTTCTTGTGCACAATGGTGAAATGTCTGCTTCCTGTGATTACACAGTACACTTAATATGTCCTTATCTCTCCT	1	cis	NA	1	9055918	AT1G26180	5.20E-16	1	T	T	G	97	48	0.98	0.9	NA	-0.08	0.3662	9055918	AT1G26180	5.20E-16	1	T	T	G	97	48	0.98	0.9	NA	-0.08	0.3662
Arabidopsis	1001bulk	1	A	9144918	9144919	AT1G26440	ureide permease 5	Minus	left	Acceptor	AG	[9144994]	[9144909, 9144912, 9144915, 9144921, 9144929]	AAGAGTGCCAGAGACTATTTGGAGGTGAAAGTTTGACATACATAATTGTCTGATAGTGTTAACAAGATCACTCATCTTCACTTCTTTAGTTTTATAGTAG	AAGAAGAAGAAGAAGAAGAAAAAGAGATGGAGAATGTAAAGGAAGGGTCTGCAGCTTTTCTTATAGCACTCGAAAACAAAAGAGCAATCAAAGTAGGATC	1	cis	NA	1	9146294	Intergenic	2.14E-34	-1375	A	A	T	70	34	0.74	0.11	NA	-0.63	0.76727	9145121	AT1G26440	1.98E-08	-202	A	A	T	67	37	0.67	0.29	NA	-0.37	0.26309
Arabidopsis	1001bulk	1	A	9144921	9144922	AT1G26440	ureide permease 5	Minus	left	Acceptor	AG	[9144994]	[9144909, 9144912, 9144915, 9144918, 9144929]	CTGAAGAGTGCCAGAGACTATTTGGAGGTGAAAGTTTGACATACATAATTGTCTGATAGTGTTAACAAGATCACTCATCTTCACTTCTTTAGTTTTATAG	TAGAAGAAGAAGAAGAAGAAGAAAAAGAGATGGAGAATGTAAAGGAAGGGTCTGCAGCTTTTCTTATAGCACTCGAAAACAAAAGAGCAATCAAAGTAGG	1	cis	NA	1	9146294	Intergenic	4.15E-30	-1372	A	A	T	66	34	0.24	0.76	NA	0.52	0.73219	9145870	AT1G26440	1.34E-21	-948	C	C	T	64	36	0.25	0.72	NA	0.47	0.60236
Arabidopsis	1001bulk	1	A	9155339	9155339	AT1G26470	NA	Plus	right	Acceptor	AG	[9155253, 9155215]	[9155342, 9155345, 9155351, 9155604]	CCTCTCTCTCCAAGGTCTCTCTCTCTCTTTCTCTCTATCTCTCTACCATTTCTGTTCCTGAGATTTTAAAGGTTCCTCTTTTATTGGATTTGCTTCTCAG	GAGCAGTCACAGGTTGAATTAGAGCTAAGGTTATTAGAAGCCCTTGAAATCTATCCTCCTGTTAAACTCCGAGGCAAGTTTCACTTCTCAAATCTTGATC	1	trans	NA	2	3078771	Intergenic	1.36E-08	NA	G	G	A	311	18	0.97	0.94	NA	-0.03	0.09353	NA	NA	NA	NA	NA	NA	NA	NA	NA	NA	NA	NA	NA	NA
Arabidopsis	1001bulk	1	A	9180170	9180171	AT1G26560	beta glucosidase 40	Plus	left	Donor	GT	[9180277, 9180248, 9180291]	[]	AAATGATTGTAGGGATCGAGCCGTACGTGACACTGTACCACTGGGATCTTCCACAAGCACTTCATGATCGATACCTCGGTTGGCTAAACCCACAAATCAT	GTAATAATCCATACCAAAACCATATCATTAATCATTCAGTAAAACTATTACATGTACACAGAAACTAATTTTAAAAAGGCAATGCATGTATGTACCCTTT	1	cis	NA	1	9171113	Intergenic	9.93E-49	-9058	A	A	T	133	7	1	0.78	NA	-0.21	0.78843	9175319	Intergenic	6.52E-40	-4852	A	A	G	132	8	1	0.81	NA	-0.19	0.71654
Arabidopsis	1001bulk	1	A	9185764	9185765	AT1G26580	NA	Plus	left	Donor	GT	[9185876, 9185871, 9186149, 9186002]	[9185777]	CCACTCAAACATTCCAGACAACTTGACTATAACGATAAGTCTACTCAGTTTGAAGAAGTTAGTCCTCACCATGCTGGTTTCCAGAAAACTGTTGCCACGG	GTAAATAATACGTGTAATTATAACTTCTTTGCGGGATTTAGTCTTGTTTTGAAAGGATAAACTTCCTTATGTGATTTGCTGTTCTCTTTTGAATGGGGTT	1	trans	NA	2	916856	AT2G03090	2.17E-08	NA	T	T	C	484	29	0.87	0.8	NA	-0.06	0.05931	NA	NA	NA	NA	NA	NA	NA	NA	NA	NA	NA	NA	NA	NA
Arabidopsis	1001bulk	1	A	9216199	9216200	AT1G26670	Vesicle transport v-SNARE family protein	Plus	left	Donor	GT	[9216859, 9216737, 9216867, 9217007]	[9216122, 9216183, 9216235, 9216321, 9216918]	AAGATGAGCGACGTATTTGAAGGGTACGAGCGTCAATACTGCGAGCTCTCAACCAATCTCTCTAGAAAATGTCACTCTGCATCGGTTCTCTCCAACGGAG	GTAAAATCCAGACGCTCCCGATTTCGGATCTTGAACGCGAGATCTTCGAATTTACCTGATTTTAGAAATTCGAATCTTCGAATTTGGGGTTATTGGAGCT	1	cis	NA	1	9216237	AT1G26670	2.76E-24	37	C	C	T	551	42	0.99	0.96	NA	-0.03	0.16015	9216230	AT1G26670	6.99E-23	30	T	T	C	553	40	0.99	0.95	NA	-0.03	0.15103
Arabidopsis	1001bulk	1	A	9303844	9303844	AT1G26850	S-adenosyl-L-methionine-dependent methyltransferases superfamily protein	Minus	right	Donor	GT	[9303439, 9303381, 9303420, 9303364]	[9303880, 9303908, 9304359, 9304396]	CATTTTTCCCACCGACAACAATCTCTCGGAGTTTGGGTATTATTACTTCTCTCATCAACCAATTGTACCACTAGATCTCCCAGATTCCTTCATTATCTCT	GTATGTTCCTTCTTTCCGACCAATCTATCTCTGTTTTGTCAGATCGGGCTTACTTTTAAAAATCTGTTTTGTTTCTCAATCTGTTAATAACTAATGACGT	1	cis	NA	1	9303488	AT1G26850	1.36E-25	356	C	C	T	184	69	0.61	0.86	NA	0.25	0.35189	9303853	AT1G26850	2.14E-25	-9	A	A	G	185	68	0.61	0.86	NA	0.25	0.34957
Arabidopsis	1001bulk	1	A	9374775	9374776	AT1G27000	Protein of unknown function (DUF1664)	Plus	left	Donor	GT	[9374887, 9374924]	[9374758, 9374788]	GTGTTCATCAGACTCTCTTGTTTTTTCAGCAAACCTACAAGCCCTTGCTGTTCCTGCTGCGGCATTGGGAGCTCTCGGATATGGTTATATGTGGTGGAAG	GTGGGATTACTAAGTTTTCAATCTCTTCTCTTGTGAATTCTGCTGTTTTGTTGAAAAGAGATTTCAGTGTTGTAAGGGAACTAAAAACTGTTTGTGATTG	1	trans	NA	4	17763540	Intergenic	4.68E-73	NA	A	A	G	556	32	1	0.92	NA	-0.07	0.42693	NA	NA	NA	NA	NA	NA	NA	NA	NA	NA	NA	NA	NA	NA
Arabidopsis	1001bulk	1	A	9374887	9374887	AT1G27000	Protein of unknown function (DUF1664)	Plus	right	Acceptor	AG	[9374775, 9374788, 9374758]	[9374924]	AGTTTTCAATCTCTTCTCTTGTGAATTCTGCTGTTTTGTTGAAAAGAGATTTCAGTGTTGTAAGGGAACTAAAAACTGTTTGTGATTGTTCACTGATTAG	GGACTCTCATTCACTGACCTTATGTATGTGACAAAAGCCAACATGGCTGCTGCAGTGGCTAACTTGACAAAGAATCTGGAGCAAGTTTCTGAGACTCTTG	1	trans	NA	4	18256020	Intergenic	4.13E-67	NA	T	T	C	558	30	1	0.88	NA	-0.12	0.39964	NA	NA	NA	NA	NA	NA	NA	NA	NA	NA	NA	NA	NA	NA
Arabidopsis	1001bulk	1	A	9378903	9378904	AT1G27020	NA	Plus	left	Donor	GT	[9379336, 9379394, 9379645, 9381956]	[9379426, 9379555, 9381880]	TTTGAGGAAGAACCCGATGGCGAAGACGATATGGGAACTAGTTAAGTCGGTGGACAACGAAAAGATCTCTTACGACCACTTCTTTTTCAGGACATTTAAG	GTATGAATTTACTCTTCAAAAATTTGGTGAAATTGTGTGCAGGAGGATCTAAAACCTTAACAAATTGGTCAAATATATTGATTAGCAAGTTCTTTGCAAA	1	cis	NA	1	9379222	AT1G27020	2.17E-13	318	G	G	A	180	122	0.99	0.97	NA	-0.02	0.16364	9378967	AT1G27020	1.52E-11	63	A	A	G	184	118	0.99	0.97	NA	-0.02	0.14014
Arabidopsis	1001bulk	1	A	9379336	9379336	AT1G27020	NA	Plus	right	Acceptor	AG	[9378903]	[9379394, 9379645, 9381956]	CTCAAATTTTTTAATTTTTCTTTAGGCCCGAAATACTTGGGGCCGGCCTGATTGTATAAATTGATTTTTTCTTTTTTGCTTTGGGGGTGTATGGGTTTAG	GTCGATGGTTATGGAATTGATTCCCTGGCGAGTTTTTTCATGGATTATGGATATAAAGTTGGAGGCAGACTTGATTTTCCAAAGAAGAAAGTACAAGTTC	1	cis	NA	1	9379307	AT1G27020	1.87E-24	-29	C	C	T	178	123	1	0.97	NA	-0.03	0.29315	9379307	AT1G27020	1.87E-24	-29	C	C	T	178	123	1	0.97	NA	-0.03	0.29315
Arabidopsis	1001bulk	1	A	9379761	9379762	AT1G27020	NA	Plus	left	Donor	GT	[9379857, 9379859, 9379863, 9379947, 9379830, 9383099]	[9379679, 9379767, 9382623]	ATTTGAAACCGGAAGGTGGTAAGCAAGCTGTTCTTTCAAGTACTTTGGGGTCTTTAATTTGGGAGAAGCCAACATCCACCGATTTCAATCAACTTGCCAA	GTATATGTTCTAAGTTTATAATCAATAATCACACAGTATCTTTGATGGTTAGCTAATTTAATTTTTGAGTTTTGTAAATTTTTATAAATGATGAAGAGAA	1	cis	NA	1	9379793	AT1G27020	1.41E-26	31	C	C	T	260	96	0.8	0.98	NA	0.18	0.27421	9379793	AT1G27020	1.41E-26	31	C	C	T	260	96	0.8	0.98	NA	0.18	0.27421
Arabidopsis	1001bulk	1	A	9379857	9379857	AT1G27020	NA	Plus	right	Acceptor	AG	[9379761, 9379679, 9379767]	[9379830, 9379846, 9379859, 9379863, 9379947, 9383099]	CCAAGTATATGTTCTAAGTTTATAATCAATAATCACACAGTATCTTTGATGGTTAGCTAATTTAATTTTTGAGTTTTGTAAATTTTTATAAATGATGAAG	AGAAAGCGAATTTGCCGCATGGACGCTTGTCTACGGCTACACAATGAACCATCTTGCTTTCGCGGTTCATCGTCTTAAACACCGTTTCAGCGACATCAAA	1	cis	NA	1	9379940	AT1G27020	5.46E-26	83	C	C	A	267	95	0.77	0.97	NA	0.21	0.26488	9379849	AT1G27020	2.98E-25	-8	A	A	T	268	94	0.77	0.97	NA	0.21	0.258
Arabidopsis	1001bulk	1	A	9380458	9380459	AT1G27020	NA	Plus	left	Donor	GT	[9381956, 9380540, 9383099]	[9380464, 9381880, 9382623]	CGAGGGCTTGGAGCAAGCTAGCGCCTACCACATAATGGAAAGCACCCGTTTCACAGCGTAAATATAGAACCAGCTTGTTTTGTTCCGCTCAATATGTCAA	GTATGTGTACGTACTATTAAAATGTTTTGTATCTTATTTGGACAATTTGTGTGTGAGATATTTCTGTTCTTGTGTTGTGAAGTGACGGTATAACTTAATA	1	cis	NA	1	9364924	Intergenic	8.10E-50	-15535	T	T	A	251	14	0	0.07	NA	0.07	0.56592	9381771	Intergenic	1.99E-20	1312	A	A	G	238	27	0	0.04	NA	0.04	0.27729
Arabidopsis	1001bulk	1	A	9382419	9382420	AT1G27030	NA	Plus	left	Donor	GT	[9382507, 9383099, 9382522, 9382518, 9382538, 9382535]	[9382386, 9382623]	TGTTCACGTTCCTAATGATGGTCACGGTCTAGGCAACGGCCCTTTGCCGCGACTTGTTATAGCTGAGGTTCTTGTGGACGAACTAAGCCCTGAATCACAG	GTATATATGTTGATCGCAGACACAAAAATTTCATTATGAGTTTTTAACATATCTAATTTCGCTTTTGTTGGTCCTATATATTGATTAGGGGATAATAAGG	1	cis	NA	1	9382442	AT1G27030	2.24E-48	22	C	C	T	296	112	0.87	0.99	NA	0.12	0.4083	9382442	AT1G27030	2.24E-48	22	C	C	T	296	112	0.87	0.99	NA	0.12	0.4083
Arabidopsis	1001bulk	1	A	9382507	9382507	AT1G27030	NA	Plus	right	Acceptor	AG	[9382419, 9382386]	[9382498, 9382518, 9382522, 9382535, 9382538, 9383099]	CCTGAATCACAGGTATATATGTTGATCGCAGACACAAAAATTTCATTATGAGTTTTTAACATATCTAATTTCGCTTTTGTTGGTCCTATATATTGATTAG	GGGATAATAAGGAAGTATTTGAAACAAGAAGGTGGCAAGCAAGCGGTTCTTTCTAGTACTTTGGGGTCTTTAATATGGGAGAAGCCTACATGGACCGACT	1	cis	NA	1	9382481	AT1G27030	1.28E-59	-26	C	C	A	297	112	0.86	0.99	NA	0.13	0.47792	9382481	AT1G27030	1.28E-59	-26	C	C	A	297	112	0.86	0.99	NA	0.13	0.47792
Arabidopsis	1001bulk	1	A	9482199	9482200	AT1G27290	NA	Plus	left	Donor	GT	[9482559, 9482592, 9482567, 9482547]	[9482010, 9482154, 9482366]	TTCTATGTCGCTGGCATCGTTTCTGCCATTTCTATGGTCGGGAGGTCGATTCTCTGTTACGTCTTGACGCCACCTTCTCCTTCCGGAAAGGAGATTTCTG	GTAATTTTGTTGAATTTTAGGGTTAAGTTTGTCAAATTGGTTTCAATGATTCAAGCTTTCTACTTTCGTCTCGGATCTGTTTAGATTTTAACCAAAGTTT	1	cis	NA	1	9482227	AT1G27290	7.40E-84	27	T	T	A	332	260	0.99	0.93	NA	-0.05	0.4711	9482180	AT1G27290	1.08E-60	-20	T	T	C	306	286	0.94	0.99	NA	0.05	0.36677
Arabidopsis	1001bulk	1	A	9483464	9483465	AT1G27300	NA	Plus	left	Donor	GT	[9483732, 9483701]	[]	TGAGAAGCTTCTTCATGAGAAGAGGAAGAGAGAAGCTTCTGGTGACGCCTTCATTGAAGACGCTGATGATCAGCTTTTCCTCTCTAGCCTTATCTCTCAG	GTACTTTACCATCGCTCTGTTTTCTCCTTTGTTGATTTATCTGATGTTGCAGCCAATCAACTTTCTGGGTATATGATTGAATCATGAGTATTTGAGTGAG	1	cis	NA	1	9483452	AT1G27300	6.31E-13	-13	C	C	G	220	103	0.95	0.98	NA	0.03	0.14831	9483452	AT1G27300	6.31E-13	-13	C	C	G	220	103	0.95	0.98	NA	0.03	0.14831
Arabidopsis	1001bulk	1	A	9493101	9493102	AT1G27330	Ribosome associated membrane protein RAMP4	Plus	left	Donor	GT	[9493522]	[9493066]	AAAAAACGAAAGCGCAAAGACTAAGGAGAAAAGAAATTCTTCGCTTCTTCTCCGGTGTAATCATGGTATAGCCCGCGATCTCGATTGTTTCTTATTATCG	GTATTCATGTTATATTAGCTAGAATTGTGTTTTGTACCTCCGATCTGATTCACAGATTCAGTATGTGAAATTCATTATTTTGAGGATTTGATCGTCTTAT	1	cis	NA	1	9489424	AT1G27320	4.35E-105	-3678	G	G	A	401	23	0	0.06	NA	0.06	0.67411	9493100	AT1G27330	3.90E-100	-2	C	C	A	400	24	0	0.06	NA	0.06	0.65607
Arabidopsis	1001bulk	1	A	9557602	9557602	AT1G27510	Protein of unknown function (DUF3506)	Minus	right	Donor	GT	[9557295, 9557245, 9557105, 9557392, 9557109, 9557225]	[9557188]	TCTTCTTACTTATATATGATTAACTTCCTTGCAGACTGCAGTAAACGAAGAGCGTTACCATGATGCTTCCAGGTTATGTAACGAGACAGGAAGTGGACTG	GTAATTTTGTTTACCGTCCTTTATACTTTGTTCTTTCTTGTTTAGCTTGTAAGATATTACTAGACGACTCTTACACATTTGAATCAAGAAAATAGGTTAC	1	cis	NA	1	9554313	Intergenic	4.37E-19	3289	A	A	T	243	18	0.99	0.96	NA	-0.03	0.26379	9557328	AT1G27510	3.42E-17	274	A	A	C	245	16	0.99	0.96	NA	-0.03	0.23902
Arabidopsis	1001bulk	1	A	9561524	9561524	AT1G27520	Glycosyl hydrolase family 47 protein	Plus	right	Acceptor	AG	[9561439, 9561609]	[9561504, 9561531, 9561572, 9561609, 9561863]	CTTTCTCGCTGAAACGTGCGTTCACTTTCTTACACGCTATTCTTTTCTTACCTATACAATGCAGAACATCACATTGGTAGTTATCTCACTTTCTTCGTAG	GTGCAAGTACCTATATCTCCTCTTCGATGACTCATTTGTGGCCAAAAGGAATTATATATTTACAACCGAGGGCCATCCTATACAGGTTGTGAGCTCCTGG	1	cis	NA	1	9565203	Intergenic	6.91E-13	3679	C	C	T	131	19	0.99	0.94	NA	-0.05	0.29224	9561522	AT1G27520	1.19E-10	-2	T	T	C	129	21	0.99	0.94	NA	-0.04	0.24263
Arabidopsis	1001bulk	1	A	9566590	9566590	AT1G27540	Protein of unknown function (DUF295)	Minus	right	Donor	GT	[9566151, 9566149]	[9566392, 9566623, 9566626]	ATCTTGCAACAAAGACCGTCAAACGCTTCCACGGTCTCTCCAACTTCAACTTCAACGATGCTCAGTGGTTTCTTCCTTCTTGATTCTAGCCTTCTCCATG	GTTTCTCCCTCGGCCTTGCTCTGTTGTCGTATAAATAAATTTCAAAATAGAAAATGTTCATAGTTCACTTACGTTGATGATCATAACATAAATTTAGTGT	1	cis	NA	1	9563864	AT1G27530	7.75E-35	2726	G	G	A	179	131	0.16	0	NA	-0.16	0.38765	9563955	AT1G27530	7.75E-34	2635	T	T	G	180	130	0.16	0	NA	-0.16	0.37852
Arabidopsis	1001bulk	1	A	9612118	9612118	AT1G27630	cyclin T 1;3	Plus	right	Acceptor	AC	[9612141, 9612589]	[9611876, 9612429]	TGCCGATGAGAAGTGACAAGTGAGTCAATATATGATGCATGGACACCAAATTCTGACTATTATTACATAATTCTTCCATTCACGAGATATAAATGTAGAC	AAAATCGAGAATCTATAGTTGGAGAACCTCCAGACCACCTCCCACAGTGGCCCTACGACAAAATTCAACAGTTAGGCTATCCATTGTCATGCATTAGGCA	2	cis	NA	1	9542711	AT1G27470	1.51E-40	-69407	T	T	C	167	12	0.01	0.3	NA	0.29	0.63278	9617273	Intergenic	6.31E-22	5155	C	C	T	163	16	0.01	0.22	NA	0.22	0.40618
Arabidopsis	1001bulk	1	A	9612118	9612118	AT1G27630	cyclin T 1;3	Plus	right	Acceptor	AC	[9612141, 9612589]	[9611876, 9612429]	TGCCGATGAGAAGTGACAAGTGAGTCAATATATGATGCATGGACACCAAATTCTGACTATTATTACATAATTCTTCCATTCACGAGATATAAATGTAGAC	AAAATCGAGAATCTATAGTTGGAGAACCTCCAGACCACCTCCCACAGTGGCCCTACGACAAAATTCAACAGTTAGGCTATCCATTGTCATGCATTAGGCA	2	trans	NA	3	6043255	AT3G17680	2.77E-18	-3568863	C	C	T	170	9	0.01	0.29	NA	0.28	0.34746	6274047	AT3G18290	9.90E-16	-3338071	C	C	G	169	10	0.01	0.26	NA	0.25	0.30351
Arabidopsis	1001bulk	1	A	9612141	9612142	AT1G27630	cyclin T 1;3	Plus	left	Donor	AT	[9612118]	[9612589]	ACAACAGATGCAAATCCTCCCATTGCCGATGAGAAGTGACAAGTGAGTCAATATATGATGCATGGACACCAAATTCTGACTATTATTACATAATTCTTCC	ATTCACGAGATATAAATGTAGACAAAATCGAGAATCTATAGTTGGAGAACCTCCAGACCACCTCCCACAGTGGCCCTACGACAAAATTCAACAGTTAGGC	1	cis	NA	1	9602780	AT1G27595	4.59E-31	-9362	T	T	C	160	9	0.01	0.33	NA	0.33	0.55216	9617273	Intergenic	1.63E-24	5131	C	C	T	154	15	0.01	0.23	NA	0.22	0.46108
Arabidopsis	1001bulk	1	A	9673106	9673107	AT1G27770	autoinhibited Ca2+-ATPase 1	Minus	left	Acceptor	AG	[9673280, 9675308, 9673284, 9675833, 9675032]	[9673021, 9673101, 9673132, 9675232, 9675363]	AAACAAACCCTCAATTTCATTGCATTAGCTTCCGGATTCTGAAAAACTCCTTAGGACATACTCTTCTACAAAAGATTCAAGTATAATTTCCTTCTTGCAG	GTGATGGCACGATCCTCGCCCATGGATAAGCATACTTTGGTGAGACTCCTCCGCACAATGTTTCAGGAAGTCGTTGCAGTGACAGGTGATGGAACAAATG	1	trans	NA	4	8422434	AT4G14700	3.36E-11	NA	G	G	A	424	23	0.98	0.94	NA	-0.04	0.09377	NA	NA	NA	NA	NA	NA	NA	NA	NA	NA	NA	NA	NA	NA
Arabidopsis	1001bulk	1	A	9673280	9673280	AT1G27770	autoinhibited Ca2+-ATPase 1	Minus	right	Donor	GT	[9673106, 9673132, 9673021]	[9673284, 9675032, 9675308, 9675833]	GGAGTGTGGCATATTGACTGATGATGGCATAGCTATCGAAGGTCCTGAATTCCGGGAGAAAAGTGATGAGGAACTGCTCAAGCTAATCCCAAAATTGCAG	GTGATTGTCTGCCAAACACAAGTTACTTTATCCTGTTTTATGCAGTGTGTTGGTAGTTCACATCCGCAAACAGGAAACAAACCCTCAATTTCATTGCATT	1	trans	NA	1	27444089	Intergenic	4.60E-11	-17770809	C	C	T	389	55	0.99	0.98	NA	-0.02	0.09312	27435586	Intergenic	2.13E-09	-17762306	T	T	C	388	56	0.99	0.98	NA	-0.01	0.07767
Arabidopsis	1001bulk	1	A	9727027	9727027	AT1G27920	microtubule-associated protein 65-8	Plus	right	Acceptor	AG	[9727376, 9727124, 9729433, 9727122, 9727453]	[9727008, 9727013, 9727046, 9727061, 9727161, 9727213, 9727221, 9727277, 9729134]	TCGGTGTCTGAAGCGAACCCATATTCGGATGGATAATTCTGCAATGTTTTCTTTTCTTTTCTGCAGCAATTGAGGTATTAGCTTTGTGCTATTGGTGCAG	GTTTTGCTTTGAAGACAAGTGTGAAAGTGACACATATTCTGCTACAGAAGCTTCTTGTTTAAGTGAAGGCTCATCCGCATCTCCCTCCTCCTCTTTGATT	1	cis	NA	1	9727131	AT1G27920	3.73E-08	104	A	A	G	175	39	0.58	0.68	NA	0.1	0.13245	9727131	AT1G27920	3.73E-08	104	A	A	G	175	39	0.58	0.68	NA	0.1	0.13245
Arabidopsis	1001bulk	1	A	9752074	9752074	AT1G27980	dihydrosphingosine phosphate lyase	Plus	right	Acceptor	AG	[9751997, 9752001, 9751960]	[9752314]	GCATCAAAGAGACTAGAAGAAGGGTTGGTATACTTTTTTTGACTATTTTGCCTTCTTCAATCGTTTTGATTCTTATAGCTTTGACTATCGTAATCTGCAG	AGTAAGAGAAATCCATGAACTATTCGTCATTGGAAAGCCAGATATGACAATCGTGGCTTTTGGTTCTAAAGCATTGGATATATTTGAAGTTAATGACATC	1	cis	NA	1	9752047	AT1G27980	1.80E-31	-27	T	T	G	93	8	0.99	0.89	NA	-0.1	0.74514	9752047	AT1G27980	1.80E-31	-27	T	T	G	93	8	0.99	0.89	NA	-0.1	0.74514
Arabidopsis	1001bulk	1	A	9776228	9776229	AT1G28050	B-box type zinc finger protein with CCT domain	Minus	left	Acceptor	AG	[9776512, 9776604, 9776871]	[9776241, 9776266, 9776418, 9776532, 9776680]	CTCATCACCAAGCCACCAATTCTAACATTTTGGCTTATGATATATATTTGCTAGACTGCTATGCAACTTAACTGTGATGCTGATTAGGATTCTTTTGCAG	GATGACTACAAGCGATCAACTTCAGGCCAGGTACAACCAACAAAATCTGAGAGCAACAATCGTCCAATTACCTTTGGCTCTGAGAAAGGTTCGAACTCCT	1	cis	NA	1	9776257	AT1G28050	1.13E-16	-28	C	A	C	120	95	0.97	0.99	NA	0.02	0.27448	9776257	AT1G28050	1.13E-16	-28	C	A	C	120	95	0.97	0.99	NA	0.02	0.27448
Arabidopsis	1001bulk	1	A	9803623	9803623	AT1G28100	NA	Plus	right	Acceptor	AG	[9803546]	[9803770]	AAAATGGCTCTCCCAAGTTTTAGGTAAAAATTTGGCTCTAGTGATTGTTTTTATAGGACACTTGGCTCGTAAGCTCATCAAAAATGTCAAATAATGGCAG	TGGCAATACAATTTACAACTCAAACTTGCTCAAGTACTCATGCCATCTCCACTGCAGGTGTTGTTAGTCGTTACTGCTTCTACTTTACAAAATCTATCGA	1	trans	NA	2	7811657	Intergenic	3.41E-12	NA	A	A	T	220	53	0.97	0.93	NA	-0.04	0.16294	NA	NA	NA	NA	NA	NA	NA	NA	NA	NA	NA	NA	NA	NA
Arabidopsis	1001bulk	1	A	9804156	9804156	AT1G28100	NA	Plus	right	Acceptor	AG	[9804026]	[9804130, 9804166, 9804170]	GCTTTTTGCCGATTAAATAAGCCATTCTTAGGATAAGTGGTTTGCCAAAATCTATTATTTTATACTTACATAAGGTCAAGAGATCATGGTACAATATCAG	AATTCTTCAGGAAGAGGATGGCCGTCCAAGAACGCCTTGAACAGGACAAGTGATCTCTCAGGCTGTGAGAATGGGACCTCGTGTGAAGCTCCTCGCACTG	1	cis	NA	1	9802443	AT1G28100	4.51E-13	-1713	T	T	G	187	10	0.01	0.08	NA	0.07	0.23435	9802443	AT1G28100	4.51E-13	-1713	T	T	G	187	10	0.01	0.08	NA	0.07	0.23435
Arabidopsis	1001bulk	1	A	9813588	9813589	AT1G28120	NA	Minus	left	Acceptor	AG	[9813852, 9815392]	[9813579, 9815190]	CTTATGTTTAAACTAAAGATTCTGTTGAAAGTTCTGAATACCTCCTCATAGATTATTAGAGCATAGGTGAATGCAAGATATTAACACTACATTGTTATAG	TTTTGCAAGTCCTCGGTCGAACCAATGGGGGAAGAGAGTGACCATATTCACATAACTGCTTTGTCGGACGCACTTGGTGTTGCAATCCGTGTTGTGTATC	1	cis	NA	1	9814183	AT1G28120	1.02E-35	-594	T	T	A	222	33	0.98	0.9	NA	-0.08	0.45812	9814183	AT1G28120	1.02E-35	-594	T	T	A	222	33	0.98	0.9	NA	-0.08	0.45812
Arabidopsis	1001bulk	1	A	9813852	9813852	AT1G28120	NA	Minus	right	Donor	GT	[9813588, 9813579]	[9815392]	TGTAATGTTCTTTAGGTTTGTTACTGCTGGTGATATACGAACGCGTGCCGATTTTTTCGAGCCTTTTATAACAGGCTTATCAAATGCAACAGTGGATCAG	GTTTGTACACACGCTTACTCTGTTTTGGAATTCAGGCCATTTGGTGATATGTTTGAAATTTTATTTTTCCGTCTCTGTGATATCTCTGTCAATTTTAATG	1	cis	NA	1	9814183	AT1G28120	8.08E-31	-331	T	T	A	223	33	0.99	0.92	NA	-0.07	0.40684	9814183	AT1G28120	8.08E-31	-331	T	T	A	223	33	0.99	0.92	NA	-0.07	0.40684
Arabidopsis	1001bulk	1	A	9868751	9868752	AT1G28240	Protein of unknown function (DUF616)	Minus	left	Acceptor	AG	[9868849, 9868858]	[9868735, 9868749]	AGGTGATTTTTTCGTCTCATGCTGACTTAGCCTAAAAGTAGAGTTAGTAAAAAGATCCTGACTCTATCATTACCCGTTTGTATCGAACTCTCAAATGCAG	AGATATCACCGAGCAGAACAAGAAAGATTTGCAAGGCAACGACCTCCGGTGCCTAATTTTCCTCCTCCACCACCTTCGCCGCCTCCACCAGTTTTAATCA	1	cis	NA	1	9868189	Intergenic	2.40E-10	563	T	T	G	252	60	0.98	1	NA	0.02	0.12087	9868189	Intergenic	2.40E-10	563	T	T	G	252	60	0.98	1	NA	0.02	0.12087
Arabidopsis	1001bulk	1	A	9934450	9934450	AT1G28330	dormancy-associated protein-like 1	Minus	right	Donor	GT	[9934288, 9934336, 9934279, 9934364, 9934371]	[9934390, 9934503, 9934793]	CAAAGGAAGGAACATGTGGCACTGTGTTTAGTGGGCGCGTGGATTAAGTGAATAGTTTTATTCTGATTTGACCAAATCAACCTTCCTTTTTGTGCATATG	GTATAATATCATTAACTCTTTAACCTTCATGGCCAAAGTTTTAGAGTGCTAATCACAGCCGTTGTTTTTTTCTTCTGAGTATTGAGATTTGAGATTGTTG	1	cis	NA	1	9950454	Intergenic	4.81E-10	-16004	T	T	A	548	32	0.5	0.4	NA	-0.11	0.0647	9950454	Intergenic	4.81E-10	-16004	T	T	A	548	32	0.5	0.4	NA	-0.11	0.0647
Arabidopsis	1001bulk	1	A	9934566	9934567	AT1G28330	dormancy-associated protein-like 1	Minus	left	Acceptor	AG	[9934793]	[9934279, 9934288, 9934336, 9934552, 9934617, 9934653]	TTATGAAACAAAGAACCGGATTATTCTACGAACGGATAGGTTGGTTTAGTCCGGTTATTGATTTTTGTTAACAATTATCGAATATTTTGGTATGTGTCAG	CGTTGATAATGAAGCTCAAAGGAAGGAACATGTGGCACTGTGTTTAGTGGGCGCGTGGATTAAGTGAATAGTTTTATTCTGATTTGACCAAATCAACCTT	1	cis	NA	1	9951034	Intergenic	1.54E-10	-16467	A	A	G	549	30	0.53	0.42	NA	-0.11	0.06839	9934663	AT1G28330	1.83E-08	-96	T	T	C	520	59	0.53	0.46	NA	-0.07	0.05327
Arabidopsis	1001bulk	1	A	10030111	10030111	AT1G28520	vascular plant one zinc finger protein	Plus	right	Acceptor	AG	[10029943]	[10030026, 10030060, 10030063, 10030091]	TCTTTGTTGTTTCAGTCATTGTTAGCTGTGTCATTTTGTTTTGCTTAAGCAGGGTGGTACTCTGGGGTCTTTCTCATCAGATATTTGTCGGCTGCTGCAG	CTCTGTGATGAGGAAGATGATGCTACCAGCAAATTAGCTGCCCCCAAGCCCGAGCCTGCTGATCAGAATCTCGAAGCTGGCAAAGCTGCTGTCTTCCAAA	1	cis	NA	1	10030093	AT1G28520	7.36E-17	-18	T	T	C	251	98	0.01	0.03	NA	0.02	0.18106	10030093	AT1G28520	7.36E-17	-18	T	T	C	251	98	0.01	0.03	NA	0.02	0.18106
Arabidopsis	1001bulk	1	A	10031500	10031501	AT1G28520	vascular plant one zinc finger protein	Plus	left	Donor	GT	[10031618, 10031638]	[]	AGAGCAGGCAAATGACTATGGAGTAGGTGAAGAGTTTAACTATCTGGTCGGAAATCTAAGCGACTATTATATCCCCTGAGACGAATGTGGAAAAACTCAG	GTTTAAAAAGCTGTTTGCTTACCATTTAATTAGGCAGCAGCAGAAGAAGCTTCTACATATCGTAGGGCAAAGTAATGGATTTTCATGACTCGTATCTTTT	1	cis	NA	1	10032598	AT1G28530	2.62E-23	1097	A	A	T	126	82	0.28	0.08	NA	-0.2	0.37978	10032598	AT1G28530	2.62E-23	1097	A	A	T	126	82	0.28	0.08	NA	-0.2	0.37978
Arabidopsis	1001bulk	1	A	10031618	10031618	AT1G28520	vascular plant one zinc finger protein	Plus	right	Acceptor	AG	[10031500]	[10031638]	TTACCATTTAATTAGGCAGCAGCAGAAGAAGCTTCTACATATCGTAGGGCAAAGTAATGGATTTTCATGACTCGTATCTTTTTTTTCTCTTATATAATAG	TTCTCTGTCTATCTATGGAGATTATGTATATATAACAAGAAGTGGATGCTGAAGACTGTCCTGGAGTTAGGAATAGTAAATGTGACGAAGGAGACTGCTT	1	cis	NA	1	10032598	AT1G28530	1.86E-29	980	A	A	T	168	109	0.25	0.07	NA	-0.18	0.36869	10032598	AT1G28530	1.86E-29	980	A	A	T	168	109	0.25	0.07	NA	-0.18	0.36869
Arabidopsis	1001bulk	1	A	10044862	10044863	AT1G28580	GDSL-like Lipase/Acylhydrolase superfamily protein	Minus	left	Acceptor	AG	[10044947]	[10042277, 10044823, 10044849]	AACCAGCCAAATTCGGTTAGACTTCTTGATCGTTTTACTGAACCTAAACAAACAAGTACATTGATCAGTTTGCTAAATATTGAGTTAATTATGCAATCAG	GATTCATGAACAGACCTTTGTCCGCTTGTTGCGGCGCAGGAGGACCGTACAACTATACCGTAGGTAGGAAATGTGGGACTGATATAGTTGAAAGTTGTGA	2	trans	NA	2	1120456	Intergenic	2.91E-22	8924407	T	T	C	495	32	0.99	0.92	NA	-0.08	0.16381	1469350	AT2G04250	6.44E-12	8575513	G	G	T	493	34	0.99	0.93	NA	-0.06	0.08575
Arabidopsis	1001bulk	1	A	10044862	10044863	AT1G28580	GDSL-like Lipase/Acylhydrolase superfamily protein	Minus	left	Acceptor	AG	[10044947]	[10042277, 10044823, 10044849]	AACCAGCCAAATTCGGTTAGACTTCTTGATCGTTTTACTGAACCTAAACAAACAAGTACATTGATCAGTTTGCTAAATATTGAGTTAATTATGCAATCAG	GATTCATGAACAGACCTTTGTCCGCTTGTTGCGGCGCAGGAGGACCGTACAACTATACCGTAGGTAGGAAATGTGGGACTGATATAGTTGAAAGTTGTGA	2	cis	NA	1	10038855	AT1G28560	5.32E-52	6008	A	A	C	499	28	0.99	0.89	NA	-0.1	0.3544	10044885	AT1G28580	5.71E-12	-22	T	T	C	308	219	1	0.97	NA	-0.02	0.08615
Arabidopsis	1001bulk	1	A	10044947	10044947	AT1G28580	GDSL-like Lipase/Acylhydrolase superfamily protein	Minus	right	Donor	GT	[10044862, 10044823, 10044849, 10042277]	[]	GAACTCAACAGACTCCAGAAGTTGTACCCTCATGTTAACATCATATACGCTGACTACTACAACGCGCTGTTTCACCTTTATCAAGAACCAGCCAAATTCG	GTTAGACTTCTTGATCGTTTTACTGAACCTAAACAAACAAGTACATTGATCAGTTTGCTAAATATTGAGTTAATTATGCAATCAGGATTCATGAACAGAC	2	cis	NA	1	10018163	Intergenic	5.77E-31	26784	C	C	G	498	30	0.99	0.92	NA	-0.07	0.22426	10038855	AT1G28560	1.18E-29	6092	A	A	C	500	28	0.99	0.92	NA	-0.07	0.21539
Arabidopsis	1001bulk	1	A	10044947	10044947	AT1G28580	GDSL-like Lipase/Acylhydrolase superfamily protein	Minus	right	Donor	GT	[10044862, 10044823, 10044849, 10042277]	[]	GAACTCAACAGACTCCAGAAGTTGTACCCTCATGTTAACATCATATACGCTGACTACTACAACGCGCTGTTTCACCTTTATCAAGAACCAGCCAAATTCG	GTTAGACTTCTTGATCGTTTTACTGAACCTAAACAAACAAGTACATTGATCAGTTTGCTAAATATTGAGTTAATTATGCAATCAGGATTCATGAACAGAC	2	trans	NA	2	1120456	Intergenic	1.50E-23	8924491	T	T	C	496	32	0.99	0.93	NA	-0.06	0.17278	1467513	Intergenic	6.32E-12	8577434	C	C	G	493	35	0.99	0.94	NA	-0.05	0.08566
Arabidopsis	1001bulk	1	A	10045299	10045299	AT1G28580	GDSL-like Lipase/Acylhydrolase superfamily protein	Minus	right	Donor	GT	[10045224, 10045229, 10045201, 10045103, 10045221]	[10045329, 10048306]	AGGGAATGACTATAACTACGCGTTCTTCGTGGACAAAGGCATTGAAGAGATCAAGGAGCTGATGCCCCTGGTGATCACTACTATTTCTTCTGCAATCACG	GTAAACATTTATCTTTCTTAATATCTCATCAAGTTCTTGATCTTCTCTGTGAACAACGAATATTCGATAGCACAGGAGTTGATCGGTATGGGGGGAAGAA	2	cis	NA	1	10045102	AT1G28580	2.08E-24	197	A	A	G	341	50	0.97	0.91	NA	-0.06	0.23382	10045289	AT1G28580	9.45E-16	10	A	A	C	353	38	0.97	0.91	NA	-0.06	0.1524
Arabidopsis	1001bulk	1	A	10045299	10045299	AT1G28580	GDSL-like Lipase/Acylhydrolase superfamily protein	Minus	right	Donor	GT	[10045224, 10045229, 10045201, 10045103, 10045221]	[10045329, 10048306]	AGGGAATGACTATAACTACGCGTTCTTCGTGGACAAAGGCATTGAAGAGATCAAGGAGCTGATGCCCCTGGTGATCACTACTATTTCTTCTGCAATCACG	GTAAACATTTATCTTTCTTAATATCTCATCAAGTTCTTGATCTTCTCTGTGAACAACGAATATTCGATAGCACAGGAGTTGATCGGTATGGGGGGAAGAA	2	trans	NA	2	564596	Intergenic	2.08E-21	9480703	T	T	A	368	23	0.97	0.88	NA	-0.08	0.20649	1469350	AT2G04250	2.45E-14	8575949	G	G	T	371	20	0.97	0.89	NA	-0.08	0.13837
Arabidopsis	1001bulk	1	A	10054359	10054360	AT1G28610	GDSL-like Lipase/Acylhydrolase superfamily protein	Minus	left	Acceptor	AG	[10054442, 10054865, 10054614, 10054580, 10054617, 10054447, 10054665]	[10052160, 10054389, 10054491, 10054507, 10054510, 10054665, 10054669, 10054753, 10054760, 10055412]	CTCGGATGCTCAGCAACGTATTTAACATTATACCAAACATCAAACAAGGAAGAGTATGATCCTCTAACAGGATGTTTGACATGGCTGAACGATTTTTCAG	AATACTACAACGAGAAGCTTCAGGCAGAACTCAACAGACTCAGTAAACTTTACCCTCATGTCAACATCATATATGGTGACTACTTTAATGCTCTGTTGCG	1	cis	NA	1	10055246	AT1G28610	7.33E-32	-886	G	G	C	421	30	0.04	0.17	NA	0.13	0.26397	10055246	AT1G28610	7.33E-32	-886	G	G	C	421	30	0.04	0.17	NA	0.13	0.26397
Arabidopsis	1001bulk	1	A	10054442	10054442	AT1G28610	GDSL-like Lipase/Acylhydrolase superfamily protein	Minus	right	Donor	GT	[10054359]	[10054580, 10054614, 10054865]	TTTTGTGTTTTGGTACTGAATGTTGAATCTAGGAGTTGGTCGATATGGGAGGAAGAACATTCCTAGTTCCTGGAAACTTCCCGCTCGGATGCTCAGCAAC	GTATTTAACATTATACCAAACATCAAACAAGGAAGAGTATGATCCTCTAACAGGATGTTTGACATGGCTGAACGATTTTTCAGAATACTACAACGAGAAG	1	cis	NA	1	10055246	AT1G28610	2.12E-33	-804	G	G	C	302	18	0.05	0.27	NA	0.23	0.3652	10055246	AT1G28610	2.12E-33	-804	G	G	C	302	18	0.05	0.27	NA	0.23	0.3652
Arabidopsis	1001bulk	1	A	10054865	10054865	AT1G28610	GDSL-like Lipase/Acylhydrolase superfamily protein	Minus	right	Donor	GT	[10054760, 10054359, 10054669, 10054753, 10055412, 10054665, 10054510, 10054751, 10052160, 10054389, 10054658, 10054487, 10054507, 10054709]	[10054442, 10054447, 10054580, 10054614, 10054644, 10055081]	GAGAAGAGAGGAATTTATTATCCTCACAGCAACATCAGTTTGGGAATTCAGCTTAAGACCTTCAAGGAGAGCTTACCAAATCTATGTGGTTCACCTACAG	GTACTGAAGATCAACTTTTCCCTTTTCTAGCTAGTGGAGTCATGATTATTACGTTATTGCAGTGAATTGACCTCACTTGTAATGGGTTTAATTCTTTGCT	2	trans	NA	4	10220712	Intergenic	2.78E-10	NA	T	T	C	325	28	0.96	0.92	NA	-0.04	0.10686	NA	NA	NA	NA	NA	NA	NA	NA	NA	NA	NA	NA	NA	NA
Arabidopsis	1001bulk	1	A	10054865	10054865	AT1G28610	GDSL-like Lipase/Acylhydrolase superfamily protein	Minus	right	Donor	GT	[10054760, 10054359, 10054669, 10054753, 10055412, 10054665, 10054510, 10054751, 10052160, 10054389, 10054658, 10054487, 10054507, 10054709]	[10054442, 10054447, 10054580, 10054614, 10054644, 10055081]	GAGAAGAGAGGAATTTATTATCCTCACAGCAACATCAGTTTGGGAATTCAGCTTAAGACCTTCAAGGAGAGCTTACCAAATCTATGTGGTTCACCTACAG	GTACTGAAGATCAACTTTTCCCTTTTCTAGCTAGTGGAGTCATGATTATTACGTTATTGCAGTGAATTGACCTCACTTGTAATGGGTTTAATTCTTTGCT	2	trans	NA	5	1722383	AT5G05730	1.23E-13	NA	T	T	C	332	21	0.96	0.91	NA	-0.06	0.14442	NA	NA	NA	NA	NA	NA	NA	NA	NA	NA	NA	NA	NA	NA
Arabidopsis	1001bulk	1	A	10079497	10079497	AT1G28680	HXXXD-type acyl-transferase family protein	Plus	right	Acceptor	AG	[10079397, 10079391]	[10079500]	GTAAACTATATATATTAAGGATTTGTTTTGGGAACCGATGGAATACCAAAGTCAAAGTTTCATGCATTTTTGGTTTTCTCGTTGGGATTGTGTAACACAG	GAGTGACCGGATTCACGGACTGGCGATACTTGGGGCATTCCACGATTGATTTTGGATGGGGAGGACCTGTGACGGTTTTGCCACTATCAAACAAGTTGCT	1	cis	NA	1	10079477	AT1G28680	1.27E-09	-20	C	C	T	145	33	0.9	0.95	NA	0.06	0.18769	10079477	AT1G28680	1.27E-09	-20	C	C	T	145	33	0.9	0.95	NA	0.06	0.18769
Arabidopsis	1001bulk	1	A	10079497	10079498	AT1G28685	other RNA	Minus	left	Acceptor	AG	[10079397, 10079391]	[10079500]	GTAAACTATATATATTAAGGATTTGTTTTGGGAACCGATGGAATACCAAAGTCAAAGTTTCATGCATTTTTGGTTTTCTCGTTGGGATTGTGTAACACAG	GAGTGACCGGATTCACGGACTGGCGATACTTGGGGCATTCCACGATTGATTTTGGATGGGGAGGACCTGTGACGGTTTTGCCACTATCAAACAAGTTGCT	1	cis	NA	1	10079477	AT1G28680	1.27E-09	21	G	G	A	145	33	0.9	0.95	NA	0.06	0.18698	10079477	AT1G28680	1.27E-09	21	G	G	A	145	33	0.9	0.95	NA	0.06	0.18698
Arabidopsis	1001bulk	1	A	10110161	10110161	AT1G28960	nudix hydrolase homolog 15	Minus	right	Donor	GT	[10110022, 10110005, 10109976, 10110066]	[10110145, 10110174]	GGGTTTAACTGCTGGGATTTTGATCAGAGCTGCATCTGTGACTTATGAAAGACCACCTGCTTTTATCGAGCAGTGCCCGAAGTTTAAGTACCCTAAAATG	GTAGAAAAACATACTTGTATGCCTTAATGAACATAATTTTTCGAATGATGCTTTCCTAGACTAGTCTTCTTCCACTATTTGATAACTTGTACCAGACAAC	1	cis	NA	1	10091198	Intergenic	5.33E-13	18963	C	C	T	145	17	0.29	0.5	NA	0.21	0.27606	10110183	AT1G28960	1.27E-12	-22	G	G	T	146	16	0.29	0.51	NA	0.22	0.26836
Arabidopsis	1001bulk	1	A	10175055	10175055	AT1G29120	Hydrolase-like protein family	Plus	right	Acceptor	AG	[10174670]	[10174791, 10174799, 10175212, 10175215, 10175225]	ATGCCAAGTAGAATTAGTGATAGTATGGTTTGTTTGGTCAAGAATCGGCTCTGTTTTTCTTTTGATTTAGAGCTCACAATTTCGGTGTCTATTTAAACAG	ATTTTTCCCTGTTTCTGCGATCGAAAATAAGCTTGAACATGTTAAATGATTGTGAGAAGCTAAGTAGAAATGGTGATAGTATGATTTGTTTGGTTAAGAA	1	cis	NA	1	10175058	AT1G29120	4.50E-12	3	T	T	C	156	127	0.03	0	NA	-0.03	0.15603	10175058	AT1G29120	4.50E-12	3	T	T	C	156	127	0.03	0	NA	-0.03	0.15603
Arabidopsis	1001bulk	1	A	10175127	10175128	AT1G29120	Hydrolase-like protein family	Plus	left	Donor	GT	[10175212, 10175215, 10175225, 10175241, 10175256]	[10174670, 10175106, 10175133]	CTCACAATTTCGGTGTCTATTTAAACAGATTTTTCCCTGTTTCTGCGATCGAAAATAAGCTTGAACATGTTAAATGATTGTGAGAAGCTAAGTAGAAATG	GTGATAGTATGATTTGTTTGGTTAAGAATTGGCTCTGTTCTTTATAGCTTTTTCCGCGGGTTCATTTGTTTGATTTTTCTTTAAGAAGGGTCAAACAGAA	1	cis	NA	1	10175116	AT1G29120	2.84E-13	-12	T	T	C	192	127	0.02	0	NA	-0.02	0.1542	10175116	AT1G29120	2.84E-13	-12	T	T	C	192	127	0.02	0	NA	-0.02	0.1542
Arabidopsis	1001bulk	1	A	10175215	10175215	AT1G29120	Hydrolase-like protein family	Plus	right	Acceptor	AG	[10174670, 10175127, 10175106, 10175133, 10175118]	[10174791, 10174799, 10175055, 10175212, 10175225, 10175241, 10175249]	TAAGTAGAAATGGTGATAGTATGATTTGTTTGGTTAAGAATTGGCTCTGTTCTTTATAGCTTTTTCCGCGGGTTCATTTGTTTGATTTTTCTTTAAGAAG	GGTCAAACAGAAGCTGGAACCAACAGGGACGCAGGGTTCAGGCAATGAGTTCCACAGCCCAACGGAAATTTTCGCTATCGAAAGGCGACTCCGATGACAA	1	cis	NA	1	10175116	AT1G29120	3.96E-40	-99	T	T	C	223	128	0.72	0.85	NA	0.13	0.39482	10175116	AT1G29120	3.96E-40	-99	T	T	C	223	128	0.72	0.85	NA	0.13	0.39482
Arabidopsis	1001bulk	1	A	10177782	10177783	AT1G29120	Hydrolase-like protein family	Plus	left	Donor	GT	[10177860, 10177883, 10178038]	[10177784, 10177958]	GATGGTGCCCATTTCCCTCCAGAAGCTGCTAAAGCCAAGGAGGCCGCACAAAGCTCTCCTAGCCCTCAGAACACACTTGAGTATCATGAAATTGTGGAAG	GTGTAGAATTAGCCCAAACATTTGATTGATTCTTCTAAATCGGCATGAGATTTACAATTTATACAAATATTGGTGCAGAGGAAATGATCCGCGGTCTGCA	1	cis	NA	1	10175058	AT1G29120	1.40E-23	-2725	T	T	C	235	107	0.98	0.95	NA	-0.03	0.25439	10177817	AT1G29120	2.21E-21	34	C	G	C	209	133	0.99	0.96	NA	-0.03	0.23215
Arabidopsis	1001bulk	1	A	10177860	10177860	AT1G29120	Hydrolase-like protein family	Plus	right	Acceptor	AG	[10177782, 10177784]	[10177883, 10178038]	GAGTATCATGAAATTGTGGAAGGTGTAGAATTAGCCCAAACATTTGATTGATTCTTCTAAATCGGCATGAGATTTACAATTTATACAAATATTGGTGCAG	AGGAAATGATCCGCGGTCTGCAGAGGTTGGGGTGGAAGAAAGTTGATGTCAGCTTCCACTCCACCTTCTGGCCTTACTTAGCTCATAACAACATTCACGT	1	cis	NA	1	10177839	AT1G29120	4.38E-36	-21	A	G	A	204	129	1	0.97	NA	-0.03	0.37729	10177852	AT1G29120	4.82E-36	-8	T	T	A	205	128	1	0.97	NA	-0.03	0.37693
Arabidopsis	1001bulk	1	A	10178146	10178147	AT1G29120	Hydrolase-like protein family	Plus	left	Donor	GT	[10178230]	[]	TGAAAGACTTTACAAAGCAGGAGCTGGAGTTATTGCACACGTTGCAGATAGTATAAAACAGCAAGAGTCTTCCACGTTTATTACCGCCAGCTTATAAATC	GTGAGCATTTCGAGTGTTTGACCCGTTAATGCTGAGTGTGCTACGACATTTGAACCATTCCTGTGTTTTGCTTTTACCATACAGTTTGGGAGATCGGTGC	1	cis	NA	1	10178153	AT1G29120	6.26E-21	6	A	T	A	274	178	0.07	0.13	NA	0.06	0.17731	10178153	AT1G29120	6.26E-21	6	A	T	A	274	178	0.07	0.13	NA	0.06	0.17731
Arabidopsis	1001bulk	1	A	10270049	10270050	AT1G29350	Kinase-related protein of unknown function (DUF1296)	Minus	left	Acceptor	AG	[10270266, 10270375, 10270272]	[10269677, 10270006, 10270052, 10270074]	TTTATATTTTTGCTGGAAGAGTAGCTTAGTAATCTCTGAAGTGATTCCCATGAAATTCTTGAATGTTAACATTAGTTCTTGTATGTTTTTATCTCAGCAG	GGGTATTCACACTCAGTTCCCAACACTTTATTGGCACAAACAGCACAAAATGCGAGGGAACTTGACTTCCAGTATTCACCTTTCTCAGCTCAACAGTCTA	1	cis	NA	1	10272026	AT1G29350	1.68E-33	-1976	T	T	A	350	221	0.04	0.1	NA	0.05	0.22518	10271528	AT1G29350	1.07E-09	-1478	T	T	C	497	74	0.06	0.1	NA	0.04	0.06311
Arabidopsis	1001bulk	1	A	10270052	10270053	AT1G29350	Kinase-related protein of unknown function (DUF1296)	Minus	left	Acceptor	AG	[10270266, 10270272]	[10269677, 10269961, 10270006, 10270049, 10270074]	CTTTTTATATTTTTGCTGGAAGAGTAGCTTAGTAATCTCTGAAGTGATTCCCATGAAATTCTTGAATGTTAACATTAGTTCTTGTATGTTTTTATCTCAG	CAGGGGTATTCACACTCAGTTCCCAACACTTTATTGGCACAAACAGCACAAAATGCGAGGGAACTTGACTTCCAGTATTCACCTTTCTCAGCTCAACAGT	1	cis	NA	1	10272026	AT1G29350	1.65E-29	-1973	T	T	A	336	217	0.95	0.9	NA	-0.06	0.20576	10271528	AT1G29350	2.31E-08	-1475	T	T	C	482	71	0.94	0.89	NA	-0.04	0.05493
Arabidopsis	1001bulk	1	A	10278000	10278000	AT1G29370	Kinase-related protein of unknown function (DUF1296)	Minus	right	Donor	AT	[10278030]	[]	TTTCATTTCTGAAGTTGCATTGATGAAATCAGAGTTGCATGTTCCCTAAGTTAACAGAGGAGACAAAAGATGATGATAAGTTACATTTTAGAACACAACC	ATATTTCCTCTTCAGACTCGCCACACAAACCTCTATAAGCGAGAGAAAGAAGCTGAAAAAAACCACTCTCTTTCTTTATTTAGTAAGAGTTTTGCCAGAG	1	cis	NA	1	10291635	AT1G29400	6.73E-87	-13635	A	A	G	264	27	0.01	0.39	NA	0.38	0.74056	10277878	Intergenic	6.27E-44	122	C	C	T	237	54	0.01	0.21	NA	0.2	0.4865
Arabidopsis	1001bulk	1	A	10278030	10278031	AT1G29370	Kinase-related protein of unknown function (DUF1296)	Minus	left	Acceptor	AC	[10278000, 10277945]	[]	AGAGTTGCATGTTCCCTAAGTTAACAGAGGAGACAAAAGATGATGATAAGTTACATTTTAGAACACAACCATATTTCCTCTTCAGACTCGCCACACAAAC	CTCTATAAGCGAGAGAAAGAAGCTGAAAAAAACCACTCTCTTTCTTTATTTAGTAAGAGTTTTGCCAGAGCTGCTGCTGAGATTGATTCGACGGTTGACC	1	cis	NA	1	10291635	AT1G29400	8.05E-84	-13604	A	A	G	291	28	0.01	0.37	NA	0.36	0.69315	10277878	Intergenic	6.32E-45	153	C	C	T	263	56	0.01	0.2	NA	0.19	0.4615
Arabidopsis	1001bulk	1	A	10278406	10278407	AT1G29370	Kinase-related protein of unknown function (DUF1296)	Minus	left	Acceptor	AG	[10278504]	[10278365, 10278379]	AGGTACTTTCTCGTTTTGGTCACTTCCTTGCCACTTTCGTTTGGTTTCAGGCATGAACCATTTTGGTGACGTTCTTCCTCTTTTTGACTTAAATATACAG	AACGAAAACTCGGCGATGTGGCATCAGGGTCATGGTTCCAGAACCATGTCAGGTGTCCCGACTAACACGTATTACAACCTCCAAGCACAACAACAACTGC	1	cis	NA	1	10251048	Intergenic	8.15E-31	27359	T	T	G	568	30	1	0.96	NA	-0.03	0.1999	10266749	AT1G29340	1.85E-18	11658	G	G	A	562	36	1	0.97	NA	-0.03	0.1207
Arabidopsis	1001bulk	1	A	10278408	10278409	AT1G29370	Kinase-related protein of unknown function (DUF1296)	Minus	left	Acceptor	AC	[10278515]	[]	ACAGGTACTTTCTCGTTTTGGTCACTTCCTTGCCACTTTCGTTTGGTTTCAGGCATGAACCATTTTGGTGACGTTCTTCCTCTTTTTGACTTAAATATAC	AGAACGAAAACTCGGCGATGTGGCATCAGGGTCATGGTTCCAGAACCATGTCAGGTGTCCCGACTAACACGTATTACAACCTCCAAGCACAACAACAACT	1	cis	NA	1	10251048	Intergenic	1.18E-30	27361	T	T	G	568	30	0	0.03	NA	0.03	0.1992	10266749	AT1G29340	8.92E-21	11660	G	G	A	562	36	0	0.03	NA	0.03	0.13697
Arabidopsis	1001bulk	1	A	10278504	10278504	AT1G29370	Kinase-related protein of unknown function (DUF1296)	Minus	right	Donor	GT	[10278406, 10278379, 10278365]	[]	TACAACGCTTGGTTATGACGATGTTCTTAGTTCTCAATACAAAGAGAATCATCTGTTGGCACTTCAGCAGCAGCAGCAACAACAGCAACATCAACAACAG	GTACTTTCTCGTTTTGGTCACTTCCTTGCCACTTTCGTTTGGTTTCAGGCATGAACCATTTTGGTGACGTTCTTCCTCTTTTTGACTTAAATATACAGAA	1	cis	NA	1	10251048	Intergenic	4.83E-29	27456	T	T	G	569	30	1	0.97	NA	-0.03	0.18868	10266749	AT1G29340	4.45E-19	11755	G	G	A	563	36	1	0.97	NA	-0.03	0.12464
Arabidopsis	1001bulk	1	A	10278515	10278515	AT1G29370	Kinase-related protein of unknown function (DUF1296)	Minus	right	Donor	AT	[10278237, 10278408, 10278318, 10278288]	[]	GCTACTACCGGTACAACGCTTGGTTATGACGATGTTCTTAGTTCTCAATACAAAGAGAATCATCTGTTGGCACTTCAGCAGCAGCAGCAACAACAGCAAC	ATCAACAACAGGTACTTTCTCGTTTTGGTCACTTCCTTGCCACTTTCGTTTGGTTTCAGGCATGAACCATTTTGGTGACGTTCTTCCTCTTTTTGACTTA	1	cis	NA	1	10251057	Intergenic	4.55E-28	27458	C	C	A	565	31	0	0.04	NA	0.04	0.18346	10266749	AT1G29340	2.06E-20	11766	G	G	A	560	36	0	0.03	NA	0.03	0.13411
Arabidopsis	1001bulk	1	A	10279368	10279369	AT1G29370	Kinase-related protein of unknown function (DUF1296)	Minus	left	Acceptor	AG	[10279585, 10279694, 10279591]	[10278996, 10279325, 10279371, 10279393]	TTTATATTTTTGCTGGAAGAGTAGCTTAGTAATCTCTGAAGTGATTCCCATGAAATTCTTGAATGTTAACATTAGTTCTTGTATGTTTTTATCTCAGCAG	GGGTATTCACACTCAGTTCCCAACACTTTATTGGCACAAACAGCACAAAATGCGAGGGAACTTGACTTCCAGTATTCACCTTTCTCAGCTCAACAGTCTA	1	cis	NA	1	10272026	AT1G29350	1.68E-33	7343	T	T	A	350	221	0.04	0.1	NA	0.05	0.22518	10279560	AT1G29370	3.01E-15	-191	A	A	G	302	269	0.04	0.08	NA	0.04	0.1034
Arabidopsis	1001bulk	1	A	10279371	10279372	AT1G29370	Kinase-related protein of unknown function (DUF1296)	Minus	left	Acceptor	AG	[10279585, 10279591]	[10278996, 10279280, 10279325, 10279368, 10279393]	CTTTTTATATTTTTGCTGGAAGAGTAGCTTAGTAATCTCTGAAGTGATTCCCATGAAATTCTTGAATGTTAACATTAGTTCTTGTATGTTTTTATCTCAG	CAGGGGTATTCACACTCAGTTCCCAACACTTTATTGGCACAAACAGCACAAAATGCGAGGGAACTTGACTTCCAGTATTCACCTTTCTCAGCTCAACAGT	1	cis	NA	1	10272026	AT1G29350	1.65E-29	7346	T	T	A	336	217	0.95	0.9	NA	-0.06	0.20576	10279560	AT1G29370	5.68E-13	-188	A	A	G	292	261	0.95	0.91	NA	-0.04	0.08976
Arabidopsis	1001bulk	1	A	10286658	10286658	AT1G29390	cold regulated 314 thylakoid membrane 2	Minus	right	Donor	GT	[10286574, 10286564, 10286599, 10286516]	[10286672, 10286981, 10288617, 10288741]	TTTAATTCTTATACAATGCCTTGTTTATAGTTGAACTTGAGCTGCCCTTCATTGCTTTGCTTTTGGTGATTGTGGCGCCATATCAAGTTATGAGCATAAG	GTTAGATTCTCAAAAAGAGTGTAATGTTTCAGATCAAGGTTTTATTTTCTTTAGTCAAGACTCATTGAATTTATACGCTTGCAGAGGGAAACAGGAAGGT	1	cis	NA	1	10249788	Intergenic	1.29E-21	36870	A	A	T	572	33	1	0.96	NA	-0.04	0.14009	10294921	Intergenic	8.99E-18	-8263	G	G	A	568	37	1	0.97	NA	-0.03	0.11483
Arabidopsis	1001bulk	1	A	10288673	10288674	AT1G29395	COLD REGULATED 314 INNER MEMBRANE 1	Minus	left	Acceptor	AG	[10288741, 10288737]	[10286574, 10288510, 10288662, 10288687]	GCTTATTGCTCGACTTTTCTTCACTTTTCCAGGTTCGTAATCATCTTCAATATGTAGGTTGATTACAAGTTATTAATTAATTAAAGTTATACATTAATAG	GTGAACTTGAGCTTCCATTCATCGCATTACTCTTGGTGATTGTGGCGCCATATCAAGTCATGAACATAAGGTTAGAATCTTAAAGAATGTAATGTTTTAA	1	cis	NA	1	10288699	AT1G29395	5.96E-17	-25	A	A	T	354	223	0.97	0.99	NA	0.01	0.11435	10288699	AT1G29395	5.96E-17	-25	A	A	T	354	223	0.97	0.99	NA	0.01	0.11435
Arabidopsis	1001bulk	1	A	10290367	10290367	AT1G29400	MEI2-like protein 5	Minus	right	Donor	GT	[10290279, 10290298]	[10290364, 10290385]	GTTGATGAGGAATCTAAGAATATGGACCTCCTCGACTCTCAGCTCAGTGATGATGATGGCAGAGAGAGAAGCTGACACAGGAGTTGAGAGACGACTCAAT	GTTGTGATAATGGCTGTTTTTTTTCTTTCTAAGTACTAATTTTTAACCGTACATATTGGTGAAAGGCAGAGTTAACTGATGCATGCAGGACCCTGCGGAA	1	trans	NA	3	23284742	AT3G63000	5.75E-19	NA	C	C	T	568	35	0	0.03	NA	0.02	0.12294	NA	NA	NA	NA	NA	NA	NA	NA	NA	NA	NA	NA	NA	NA
Arabidopsis	1001bulk	1	A	10373028	10373028	AT1G29660	GDSL-like Lipase/Acylhydrolase superfamily protein	Plus	right	Acceptor	AG	[10372840, 10372198, 10372877]	[10372358, 10373051]	TGATCTATTTTATGATATGATCTTTAGCAGTAATTTTAAGTTTATTTTCAATTGAACGTTACTTATTTCACAATCTTTCTTATTTTGCGTGTGTATGAAG	GCACTGTACAACTATGGAGCTAGAAAGTTTGCATTGGTAGGAATTGGAGCCATTGGATGTAGTCCGAATGCGCTCGCACAGGGCAGCCAAGACGGAACAA	1	cis	NA	1	10373021	AT1G29660	6.72E-10	-7	G	G	T	553	57	0.96	0.98	NA	0.02	0.06061	10373021	AT1G29660	6.72E-10	-7	G	G	T	553	57	0.96	0.98	NA	0.02	0.06061
Arabidopsis	1001bulk	1	A	10395581	10395582	AT1G29720	Leucine-rich repeat transmembrane protein kinase	Minus	left	Acceptor	AG	[10395697, 10395654, 10395956, 10395650]	[10395363, 10395555, 10395595, 10395718]	AATTACTTCATCGAAAATGATATTTCTGTACGTACGTAGCTTGTTTCATGTATGATGTAAATGTATATATATATTTTCACTTTTAGTGTCTCATTTGTAG	TGGAGAAAACAAAACATCACATTAAGTATCCCCTAATTTTGGGGGCTTCGGGTGCCTTGGTAACAATTGTTCTATTGGCTGTGGGAATATATGCTCGGGG	1	cis	NA	1	10395676	AT1G29720	2.57E-34	-94	C	T	C	89	84	0.99	0.85	NA	-0.14	0.58031	10395584	AT1G29720	2.88E-33	-2	T	C	T	88	85	0.99	0.86	NA	-0.14	0.56839
Arabidopsis	1001bulk	1	A	10395697	10395697	AT1G29720	Leucine-rich repeat transmembrane protein kinase	Minus	right	Donor	GT	[10395581, 10395595, 10395363]	[10395650, 10395654, 10395956]	GCCTTTTTGTGCTTACCCTTCATCATATTGACACTCGTTCCTGCTACTTAATGATAACATTCATCTTTCAAAATTTCAGGTCAGGAGCCACTATGTGGAG	GTACATAGATTAAGAAAATTACTTCATCGAAAATGATATTTCTGTACGTACGTAGCTTGTTTCATGTATGATGTAAATGTATATATATATTTTCACTTTT	1	cis	NA	1	10395676	AT1G29720	4.74E-27	21	C	T	C	88	84	0.99	0.87	NA	-0.13	0.49263	10395688	AT1G29720	1.58E-26	9	T	C	T	87	85	0.99	0.87	NA	-0.13	0.48547
Arabidopsis	1001bulk	1	A	10396825	10396826	AT1G29720	Leucine-rich repeat transmembrane protein kinase	Minus	left	Acceptor	AG	[10396931, 10396927]	[10396850]	ACACACTCTTGCCTTATGTTGCAACAAGAACAGACTAAATAATTAGCATTCTCTTGCTTCCGTATATTGTAATAGATGCTATGACCGTCTTGTTATACAG	AACTGGGCTTCCTCCATGCGCTGTGCCAGCCAACTGCAAGAAATGTAAGTACATATTGAGCCGTTCTAACGTATCTCTAACATGCATTAGATATTTTGAC	1	cis	NA	1	10396801	AT1G29720	4.70E-22	25	G	G	T	77	46	0.59	0.82	NA	0.22	0.53445	10396829	AT1G29720	1.34E-11	-3	A	A	G	111	12	0.65	0.96	NA	0.31	0.31237
Arabidopsis	1001bulk	1	A	10396850	10396851	AT1G29720	Leucine-rich repeat transmembrane protein kinase	Minus	left	Acceptor	AG	[10396931]	[10396825]	CATATTCGAAGAACAATTTGTAAGTACACACTCTTGCCTTATGTTGCAACAAGAACAGACTAAATAATTAGCATTCTCTTGCTTCCGTATATTGTAATAG	ATGCTATGACCGTCTTGTTATACAGAACTGGGCTTCCTCCATGCGCTGTGCCAGCCAACTGCAAGAAATGTAAGTACATATTGAGCCGTTCTAACGTATC	1	cis	NA	1	10396801	AT1G29720	1.07E-23	50	G	G	T	71	45	0.33	0.11	NA	-0.22	0.58384	10396829	AT1G29720	7.47E-12	22	A	A	G	104	12	0.27	0	NA	-0.27	0.33455
Arabidopsis	1001bulk	1	A	10435794	10435794	AT1G29810	Transcriptional coactivator/pterin dehydratase	Minus	right	Donor	GT	[10435697]	[10435806]	TGGACCGATATTGATGCAGGTCATCACCCAGATTTGCATCTGGTCGGCTGGAATAATGTGAAAATTGAGATATGGACACATGCGATAGGTGAGAATCATG	GTCTCTGTGTTTTTGATATGAATCTTATCAAATGCCTGAATCTCAAGAAGCCCCTCATCAAGTGCTGACTAAGTGATATCGGATTCTTTTGCAACAGGTG	1	cis	NA	1	10435782	AT1G29810	5.62E-12	12	T	T	A	65	31	0.16	0.01	NA	-0.15	0.39293	10435782	AT1G29810	5.62E-12	12	T	T	A	65	31	0.16	0.01	NA	-0.15	0.39293
Arabidopsis	1001bulk	1	A	10472847	10472848	AT1G29910	chlorophyll A/B binding protein 3	Minus	left	Acceptor	AG	[10475493, 10475315, 10475337, 10475326, 10475441, 10475372, 10475350, 10473207, 10475415, 10475312, 10475309, 10475382, 10475508, 10472549, 10472726, 10475430, 10475406, 10474997, 10475489, 10475148, 10472889, 10475423, 10472610, 10475500]	[10472549, 10472610, 10472691, 10472726, 10472735, 10472778, 10472819, 10472862, 10472864, 10472871, 10472876, 10472895, 10472912, 10472918, 10472938, 10472965, 10472976, 10473017, 10473027, 10473080, 10473123, 10473135, 10475195, 10475256, 10475372, 10475508, 10475558, 10475581, 10478078, 10478141, 10478163, 10478304, 10478387, 10478399, 10478429, 10478490, 10478517, 10478532, 10478549, 10478558…	TATCCACAGCAGGTGGGCTATGCTCGGAGCCCTAGGCTGCGTCTTCCCTGAGCTTTTGGCTAGGAACGGAGTCAAGTTCGGAGAGGCGGTTTGGTTCAAG	GCCGGTTCACAGATCTTTAGCGATGGAGGACTCGATTACTTGGGAAACCCTAGCTTGGTCCACGCTCAGAGCATTTTGGCCATTTGGGCCACTCAAGTTA	1	cis	NA	1	10047276	AT1G28590	1.43E-30	425572	C	C	T	591	32	0	0.08	NA	0.08	0.19155	10476447	Intergenic	5.66E-27	-3599	C	C	A	589	34	0	0.07	NA	0.07	0.16885
Arabidopsis	1001bulk	1	A	10472862	10472863	AT1G29910	chlorophyll A/B binding protein 3	Minus	left	Acceptor	AG	[10475337, 10475350, 10475508, 10475309, 10475372, 10475326, 10475312, 10475364, 10475382, 10475315, 10475423, 10475224, 10475464, 10472912, 10475430, 10475523, 10475229, 10472691, 10473158, 10475415, 10475274, 10472935, 10475581, 10475183, 10475256, 10475441, 10475558, 10475489]	[10472587, 10472610, 10472662, 10472691, 10472726, 10472735, 10472776, 10472778, 10472819, 10472827, 10472847, 10472864, 10472871, 10472876, 10472884, 10472895, 10472912, 10472918, 10472935, 10472938, 10472951, 10472955, 10472965, 10472976, 10472987, 10473017, 10473027, 10473080, 10473107, 10475256, 10475337, 10475508, 10475553, 10475558, 10478075, 10478078, 10478090, 10478138, 10478141, 10478202…	CCGTGAGCTAGAAGTTATCCACAGCAGGTGGGCTATGCTCGGAGCCCTAGGCTGCGTCTTCCCTGAGCTTTTGGCTAGGAACGGAGTCAAGTTCGGAGAG	GCGGTTTGGTTCAAGGCCGGTTCACAGATCTTTAGCGATGGAGGACTCGATTACTTGGGAAACCCTAGCTTGGTCCACGCTCAGAGCATTTTGGCCATTT	1	cis	NA	1	10478472	AT1G29930	5.02E-85	-5609	G	G	A	586	37	0	0.13	NA	0.12	0.45788	10478430	AT1G29930	1.01E-74	-5567	A	A	G	585	38	0	0.12	NA	0.12	0.41591
Arabidopsis	1001bulk	1	A	10472912	10472913	AT1G29910	chlorophyll A/B binding protein 3	Minus	left	Acceptor	AG	[10475558, 10475493, 10475337, 10475441, 10475326, 10475312, 10475382, 10475464, 10475379, 10475372, 10475415, 10475406, 10475430, 10475423, 10475508, 10475229, 10472862, 10475436, 10475350, 10475565, 10475196, 10475397, 10475268, 10475361, 10473132, 10472794, 10475315, 10472988, 10475036]	[10472587, 10472691, 10472726, 10472750, 10472847, 10472862, 10472864, 10472876, 10472918, 10472951, 10472955, 10472965, 10472976, 10472982, 10472987, 10473017, 10473027, 10473103, 10473107, 10473117, 10473123, 10473135, 10473157, 10475337, 10475350, 10475372, 10475440, 10475493, 10475508, 10475558, 10475581, 10475602, 10478163, 10478189, 10478194, 10478214, 10478318, 10478330, 10478334, 10478355…	GGATGGGACACCGCTGGACTTTCAGCTGATCCCGAGACATTCGCAAGGAACCGTGAGCTAGAAGTTATCCACAGCAGGTGGGCTATGCTCGGAGCCCTAG	GCTGCGTCTTCCCTGAGCTTTTGGCTAGGAACGGAGTCAAGTTCGGAGAGGCGGTTTGGTTCAAGGCCGGTTCACAGATCTTTAGCGATGGAGGACTCGA	1	cis	NA	1	10478472	AT1G29930	1.17E-53	-5559	G	G	A	586	37	0.02	0.24	NA	0.21	0.31617	10478430	AT1G29930	1.16E-50	-5517	A	A	G	585	38	0.02	0.23	NA	0.21	0.30239
Arabidopsis	1001bulk	1	A	10475272	10475273	AT1G29920	chlorophyll A/B-binding protein 2	Minus	left	Acceptor	AG	[10472626, 10472689, 10478706, 10478729, 10472860, 10478784, 10478625, 10478712, 10472702, 10472910, 10472974, 10472724, 10472929, 10472799, 10478590, 10472826, 10472845, 10472784, 10472473, 10475119, 10475557, 10472793, 10478654, 10478796, 10472816, 10472664, 10473105, 10478631, 10472894, 10472907, 10472937, 10472620, 10472734, 10472993, 10478794, 10475106, 10478880, 10475707, 10472775, 10472721…	[10472528, 10475113, 10475119, 10475126, 10475130, 10475154, 10475163, 10475185, 10475280, 10475284, 10475301, 10475319, 10475329, 10475335, 10475348, 10475394, 10475401, 10475404, 10475430, 10475439, 10475483, 10475557, 10475570, 10475574, 10475620, 10478356, 10478381, 10478454, 10478590]	CGGTCCCTTACCAGTGACGATGGCTTGAACGAAGAATCCAAACATAGAGAACATAGCCAATCTTCCGTTCTTGAGCTCCTTTACCTTCAACTCAGCGAAG	GCCTCTGGGTCGGTAGCCAAACCCAATGGGTCGAAACTGCCACCGGGGTAAAGCAAGTCCTCGGCCTCTCCCAATGGCCCATTTCCTGCGACTCTGTAAC	1	cis	NA	1	10431424	AT1G29790	1.42E-15	43849	G	G	A	526	40	0.05	0.21	NA	0.16	0.10631	10475254	AT1G29920	5.85E-10	19	A	G	A	291	275	0.03	0.1	NA	0.07	0.06546
Arabidopsis	1001bulk	1	A	10475337	10475337	AT1G29920	chlorophyll A/B-binding protein 2	Minus	right	Donor	GC	[10472862, 10478558, 10472847, 10478661, 10472691, 10478614, 10472876, 10472864, 10472935, 10478678, 10478682, 10472912, 10478563, 10472726, 10478652, 10478675, 10475508, 10472871, 10478816, 10478532, 10472819, 10478490, 10478075, 10473027, 10472965, 10472827, 10472951, 10472835, 10472735, 10478643, 10472918, 10478078, 10472976, 10472895, 10472955, 10475029, 10472884, 10472693, 10478304, 10472938…	[10472549, 10472610, 10472691, 10472862, 10472889, 10472912, 10472976, 10473027, 10473104, 10473107, 10473139, 10473207, 10475139, 10475148, 10475183, 10475224, 10475229, 10475233, 10475241, 10475247, 10475256, 10475268, 10475274, 10475309, 10475312, 10475315, 10475326, 10475331, 10475350, 10475364, 10475372, 10475382, 10475406, 10475415, 10475423, 10475436, 10475441, 10475464, 10475489, 10475493…	GGTTCACGCTCAGAGCATTTTGGCCATTTGGGCCACACAAGTTATTTTGATGGGAGCCGTTGAAGGTTACAGAGTCGCAGGAAATGGGCCATTGGGAGAG	GCCGAGGACTTGCTTTACCCCGGTGGCAGTTTCGACCCATTGGGTTTGGCTACCGACCCAGAGGCCTTCGCTGAGTTGAAGGTAAAGGAGCTCAAGAACG	1	cis	NA	1	10475311	AT1G29920	2.97E-17	26	C	C	T	542	30	0	0.04	NA	0.04	0.11701	10475311	AT1G29920	2.97E-17	26	C	C	T	542	30	0	0.04	NA	0.04	0.11701
Arabidopsis	1001bulk	1	A	10475493	10475493	AT1G29920	chlorophyll A/B-binding protein 2	Minus	right	Donor	GC	[10472847, 10472965, 10478429, 10472912, 10478163, 10478582, 10475558, 10478274, 10478387, 10478843, 10473123, 10475577, 10473135, 10478558, 10478682, 10478716, 10478549, 10478318, 10478541, 10478490, 10478614, 10475753, 10478078, 10472549, 10475602, 10478194, 10477990, 10478075, 10478399, 10475572, 10473107, 10472610, 10475581, 10475853, 10475195]	[10472549, 10472912, 10473132, 10474997, 10475250, 10475309, 10475312, 10475315, 10475326, 10475337, 10475350, 10475372, 10475382, 10475406, 10475415, 10475423, 10475430, 10475436, 10475441, 10475464, 10475489, 10475508, 10475530, 10475558, 10475753, 10478330, 10478387]	TATCCACAGCAGGTGGGCCATGCTCGGAGCCCTAGGCTGCGTCTTCCCTGAGCTTTTGGCCAGGAACGGAGTCAAGTTTGGAGAGGCAGTTTGGTTCAAG	GCTGGTTCACAGATCTTCAGCGATGGAGGGCTCGATTACTTGGGAAACCCTAGCTTGGTTCACGCTCAGAGCATTTTGGCCATTTGGGCCACACAAGTTA	1	cis	NA	1	10476447	Intergenic	6.90E-32	-954	C	C	A	587	34	0	0.11	NA	0.11	0.19955	10476447	Intergenic	6.90E-32	-954	C	C	A	587	34	0	0.11	NA	0.11	0.19955
Arabidopsis	1001bulk	1	A	10475558	10475558	AT1G29920	chlorophyll A/B-binding protein 2	Minus	right	Donor	GC	[10472912, 10478379, 10478387, 10478318, 10473135, 10472951, 10478330, 10472976, 10475493, 10473029, 10473027, 10475440, 10473043, 10473017, 10473051, 10475508, 10478214, 10473157, 10478490, 10478348, 10478189, 10472750, 10478655, 10473107, 10478334, 10472726, 10475372, 10478194, 10478355, 10473117, 10478422, 10472794, 10478523, 10478549, 10472862, 10473103, 10473123, 10472987]	[10472726, 10472847, 10472862, 10472912, 10473027, 10473132, 10475036, 10475196, 10475229, 10475268, 10475274, 10475312, 10475315, 10475326, 10475337, 10475350, 10475372, 10475379, 10475382, 10475397, 10475406, 10475415, 10475423, 10475430, 10475436, 10475441, 10475464, 10475493, 10475508, 10475530, 10475581, 10475714, 10475753, 10475785, 10478318]	GGATGGGACACAGCTGGTCTATCCGCTGACCCCGAGACATTCGCAAGGAACCGTGAGCTAGAAGTTATCCACAGCAGGTGGGCCATGCTCGGAGCCCTAG	GCTGCGTCTTCCCTGAGCTTTTGGCCAGGAACGGAGTCAAGTTTGGAGAGGCAGTTTGGTTCAAGGCTGGTTCACAGATCTTCAGCGATGGAGGGCTCGA	1	cis	NA	1	10475515	AT1G29920	2.27E-23	43	T	T	C	585	37	0.03	0.17	NA	0.14	0.14768	10475515	AT1G29920	2.27E-23	43	T	T	C	585	37	0.03	0.17	NA	0.14	0.14768
Arabidopsis	1001bulk	1	A	10475685	10475686	AT1G29920	chlorophyll A/B-binding protein 2	Minus	left	Acceptor	AG	[10473039, 10478209, 10478177, 10473189, 10478118, 10478351, 10478241, 10478159, 10473105, 10473156, 10475628, 10478454, 10473034, 10473211, 10473241]	[10472500, 10473133, 10473153, 10473175, 10473189, 10473211, 10473238, 10473241, 10475421, 10475459, 10475526, 10475541, 10475553, 10475563, 10475575, 10475607, 10475689, 10475693, 10475748, 10475768, 10475773, 10475779, 10475799, 10475821, 10475835, 10475858, 10475884, 10478032, 10478136, 10478177, 10478566]	TGTGGATAACTTCTAGCTCACGGTTCCTTGCGAATGTCTCGGGGTCAGCGGATAGACCAGCTGTGTCCCATCCGTAGTCTCCAGGGAACTCTCCGGTAAG	GTAGCTGGGTGACTCGCCAGAGAATGGACCCAAGTACTTGACTCGGTCGGATCCGTACCATGGGCTGCCTGATGGACCCTTTGGCTTGGCAACAGTCTTC	1	cis	NA	1	10374197	Intergenic	2.42E-16	101489	C	C	T	591	32	0.01	0.06	NA	0.05	0.10249	10374208	Intergenic	6.93E-16	101478	C	C	T	590	33	0.01	0.06	NA	0.05	0.09994
Arabidopsis	1001bulk	1	A	10493238	10493239	AT1G29950	basic helix-loop-helix (bHLH) DNA-binding superfamily protein	Plus	left	Donor	GT	[10493322, 10493327, 10493466, 10493297, 10493341, 10493330]	[]	GAGCGGCTATCTACTTTTGATTTCGAAAAAATTTACTGTGAGTTGTTAAAGAGTCTGGTATTCTGAAGAGCTGTCTGTGGGGGAGCTTCTGGTTTGGGGG	GTAAGGGCTCTGGTGGAAACTCGTGATATCTTTAGTATGATGGCCATAACTTGATATAGCATTTGGTTCCGTGTGTCAACTTAGTGTAGTAGTAACTGAG	1	cis	NA	1	10493310	AT1G29950	1.06E-19	71	T	T	A	114	96	0.06	0.01	NA	-0.05	0.3259	10493310	AT1G29950	1.06E-19	71	T	T	A	114	96	0.06	0.01	NA	-0.05	0.3259
Arabidopsis	1001bulk	1	A	10494261	10494262	AT1G29950	basic helix-loop-helix (bHLH) DNA-binding superfamily protein	Plus	left	Donor	GT	[10494338, 10494758]	[]	ACTTAAAATCGAAGCTCAGAAACTTGGCGTTGGACATTTCTCAAACCAATCTTGAATGCTACCGATATTCGGTTCTTCCATCACTATTGTTTCTCGGGAG	GTAAATCATCGGTCTAGCGCTATCTGGACCTTTCTCTTTATTTTCCTCCCTCTATACTCACTTCCTTTTGTTGGCAGGATGGTATCTATTTTATGTTTGA	1	cis	NA	1	10494338	AT1G29950	1.76E-19	76	G	G	A	262	139	0.03	0	NA	-0.03	0.18419	10494338	AT1G29950	1.76E-19	76	G	G	A	262	139	0.03	0	NA	-0.03	0.18419
Arabidopsis	1001bulk	1	A	10638972	10638973	AT1G30230	Glutathione S-transferase, C-terminal-like;Translation elongation factor EF1B/ribosomal protein S6	Plus	left	Donor	GT	[10639259, 10639267, 10639228]	[10638993, 10639025]	AAACCTAGAAGCTTAAATAAGTACCTATGAGAACTCTGCGCCATCCTCTTCTGCCTCCTCCTTCACTCTTCATCTTCAAAGACTGCGCCTTTTAGCTCAG	GTTTGTTCTTCGATTTCTCCCGTAAGATCTTTTGTTCTTACGCCTCCTATTAGGTTTGTTTCGATCTCAAAGTAGCCATGGTCATAATAGTATTTGATTG	1	cis	NA	1	10655503	AT1G30270	1.08E-42	16530	T	T	C	306	25	0.99	0.79	NA	-0.2	0.43353	10630420	AT1G30210	8.02E-22	-8553	A	A	C	313	18	0.99	0.71	NA	-0.28	0.24349
Arabidopsis	1001bulk	1	A	10638993	10638994	AT1G30230	Glutathione S-transferase, C-terminal-like;Translation elongation factor EF1B/ribosomal protein S6	Plus	left	Donor	GT	[10639259]	[10638972, 10639025]	TACCTATGAGAACTCTGCGCCATCCTCTTCTGCCTCCTCCTTCACTCTTCATCTTCAAAGACTGCGCCTTTTAGCTCAGGTTTGTTCTTCGATTTCTCCC	GTAAGATCTTTTGTTCTTACGCCTCCTATTAGGTTTGTTTCGATCTCAAAGTAGCCATGGTCATAATAGTATTTGATTGGAAATTCGAAGTTTGAGTATT	1	cis	NA	1	10660728	Intergenic	1.04E-36	21734	T	T	C	307	30	0	0.06	NA	0.05	0.37907	10637422	Intergenic	9.27E-28	-1572	A	A	G	318	19	0	0.08	NA	0.08	0.2986
Arabidopsis	1001bulk	1	A	10639025	10639026	AT1G30230	Glutathione S-transferase, C-terminal-like;Translation elongation factor EF1B/ribosomal protein S6	Plus	left	Donor	GT	[10639259, 10639267]	[10638972, 10638993]	CCTCCTCCTTCACTCTTCATCTTCAAAGACTGCGCCTTTTAGCTCAGGTTTGTTCTTCGATTTCTCCCGTAAGATCTTTTGTTCTTACGCCTCCTATTAG	GTTTGTTTCGATCTCAAAGTAGCCATGGTCATAATAGTATTTGATTGGAAATTCGAAGTTTGAGTATTTTGATCCCCATGATTAGGAACTCTTAAGTGAT	1	cis	NA	1	10638971	AT1G30230	3.25E-79	-55	A	A	G	323	17	0.01	0.69	NA	0.68	0.64945	10638971	AT1G30230	3.25E-79	-55	A	A	G	323	17	0.01	0.69	NA	0.68	0.64945
Arabidopsis	1001bulk	1	A	10687633	10687634	AT1G30330	auxin response factor 6	Minus	left	Acceptor	AG	[10687603]	[]	GAGAGCTGCTGCTGCTGCTGTTGAGAGAGCTGTTGCTGCTGCTGTTGGGAGAGCTGTTGCTGCTGCTGCTGCTGCTGAGAGAGTTGTTGCTGCTGCTGAG	AGAGTTGCTGCTGCAGCATCTGCGGCTGCACTAAGGACGGAGATTGCATTGAGAACCCCGGCGAATTTTGGAACTGAAGAAGTGAAGCAGCAGCTTTTGC	1	trans	NA	1	22176003	AT1G60130	3.09E-27	-11488369	G	G	A	380	20	0	0.04	NA	0.04	0.25352	22175885	AT1G60130	2.28E-22	-11488251	C	C	T	378	22	0	0.04	NA	0.04	0.21159
Arabidopsis	1001bulk	1	A	10731171	10731171	AT1G30400	multidrug resistance-associated protein 1	Plus	right	Acceptor	AG	[10731067]	[10731177, 10731180, 10731226]	GAAAAAGTTTCACATGAATTATCTTTTGCTACTTAGTTTTTCTTTTTGCTCTGCTTCTCATGTTTTGATGCAATACCTGTACTGTTATGTCTGTTGAAAG	CTATAGCAGATGCTTATAGATTGCTTCATTCTGCTGATGAATTCTCCCTTAATAGATTGCTGCTGTGTTCCGAAAATCTTTGAGGCTAACTAATGAGGGG	1	cis	NA	1	10731396	AT1G30400	7.22E-67	225	G	G	A	364	20	0	0.05	NA	0.05	0.54131	10731172	AT1G30400	4.58E-62	1	C	C	G	363	21	0	0.05	NA	0.05	0.5141
Arabidopsis	1001bulk	1	A	10731226	10731226	AT1G30400	multidrug resistance-associated protein 1	Plus	right	Acceptor	AG	[10731067, 10731061, 10730636]	[10730992, 10731171, 10731177, 10731180, 10731280, 10731720]	TCTCATGTTTTGATGCAATACCTGTACTGTTATGTCTGTTGAAAGCTATAGCAGATGCTTATAGATTGCTTCATTCTGCTGATGAATTCTCCCTTAATAG	ATTGCTGCTGTGTTCCGAAAATCTTTGAGGCTAACTAATGAGGGGCGGAAGAAGTTTCAAACAGGAAAAATAACAAACTTAATGACTACTGATGCTGAGT	1	cis	NA	1	10731396	AT1G30400	1.19E-89	170	G	G	A	366	20	1	0.9	NA	-0.09	0.64918	10731172	AT1G30400	2.36E-82	-54	C	C	G	365	21	1	0.91	NA	-0.09	0.61721
Arabidopsis	1001bulk	1	A	10735036	10735037	AT1G30400	multidrug resistance-associated protein 1	Plus	left	Donor	GT	[10735237, 10735292, 10735281, 10734953]	[10734953, 10735042, 10735119]	AAGCAGCACTTGGTTGAGTGAGTGGACTGATTCAGGAACCCCAAAGACTCATGGACCCCTATTCTATAATATTGTCTATGCGCTTCTTTCGTTTGGACAG	GTATGAGTTGCATTTGGCAAATGTTTGAGTCGGTATCTTCATGATCGGATAACAATATATAACTGAACATTAAAGGCTGATCAGTTAAGAATATACACCA	2	trans	NA	3	17899520	Intergenic	4.49E-12	7164483	G	G	A	307	22	0.99	0.95	NA	-0.04	0.13573	17899520	Intergenic	4.49E-12	7164483	G	G	A	307	22	0.99	0.95	NA	-0.04	0.13573
Arabidopsis	1001bulk	1	A	10735036	10735037	AT1G30400	multidrug resistance-associated protein 1	Plus	left	Donor	GT	[10735237, 10735292, 10735281, 10734953]	[10734953, 10735042, 10735119]	AAGCAGCACTTGGTTGAGTGAGTGGACTGATTCAGGAACCCCAAAGACTCATGGACCCCTATTCTATAATATTGTCTATGCGCTTCTTTCGTTTGGACAG	GTATGAGTTGCATTTGGCAAATGTTTGAGTCGGTATCTTCATGATCGGATAACAATATATAACTGAACATTAAAGGCTGATCAGTTAAGAATATACACCA	2	cis	NA	1	10736699	AT1G30400	9.74E-37	1662	C	C	T	255	74	0.99	0.95	NA	-0.04	0.3865	10735104	AT1G30400	1.99E-33	67	C	C	G	255	74	0.99	0.95	NA	-0.04	0.35749
Arabidopsis	1001bulk	1	A	11123146	11123147	AT1G31160	HISTIDINE TRIAD NUCLEOTIDE-BINDING 2	Minus	left	Acceptor	AG	[11123403, 11123250]	[11123193, 11123212, 11123297, 11123333, 11123335]	ATGCTGCCACCCACACTAAAAAAGGAGTTAAAAGTATTATTTTGGTGGAACAGATTAAGATTTTACCTGAAACATATCTTCCTCTGAACCGCCGTCGCAG	GCTGAACCAAGACACGTAGAGGTTCTTGGCCAACTTCTACATGCATCGAAGATTGTTGCTGAGAAAGAAGGAATCCTTGATGGGTTCCGTGTGGTTATCA	1	cis	NA	1	11122749	AT1G31160	3.78E-18	398	C	C	T	115	110	0.99	0.94	NA	-0.05	0.2857	11123153	AT1G31160	8.33E-15	-6	G	A	G	119	106	0.94	0.99	NA	0.04	0.23562
Arabidopsis	1001bulk	1	A	11123193	11123194	AT1G31160	HISTIDINE TRIAD NUCLEOTIDE-BINDING 2	Minus	left	Acceptor	AG	[11123403, 11123280]	[11123146, 11123297, 11123335]	GCGTTTCATCATGGTATTGTGCCACTGTTTCTGGTCAATATATGTAAATGCTGCCACCCACACTAAAAAAGGAGTTAAAAGTATTATTTTGGTGGAACAG	ATTAAGATTTTACCTGAAACATATCTTCCTCTGAACCGCCGTCGCAGGCTGAACCAAGACACGTAGAGGTTCTTGGCCAACTTCTACATGCATCGAAGAT	1	cis	NA	1	11122749	AT1G31160	6.31E-15	445	C	T	C	116	113	0.05	0.01	NA	-0.04	0.23385	11123153	AT1G31160	5.26E-13	41	G	A	G	124	105	0.05	0.01	NA	-0.04	0.20406
Arabidopsis	1001bulk	1	A	11123551	11123552	AT1G31160	HISTIDINE TRIAD NUCLEOTIDE-BINDING 2	Minus	left	Acceptor	AG	[11123721, 11123885]	[11123433, 11123479, 11123516, 11123528, 11123534, 11123541, 11123584, 11123594, 11123633, 11123808]	TTCAAATATGTGACCTAGTTAATTCTTCGTTATTGATTTGGATGTGATTCGTGGAAGTTTATGCTAGACGCTCTTGTGTATGTGTATCTTGTGGTTTTAG	ATTTGACAAGATTATAGCAAAAGAGATTCCCTCAGATATTGTCTATGAAGATGAAAACGTTTTGGCATTCAGAGACATTAACCCTCAGGCTCCTGTTCAT	1	cis	NA	1	11123467	AT1G31160	5.45E-42	85	T	T	A	352	231	0.96	0.92	NA	-0.04	0.27139	11123568	AT1G31160	7.61E-42	-16	G	G	A	345	238	0.96	0.92	NA	-0.04	0.27056
Arabidopsis	1001bulk	1	A	11123721	11123721	AT1G31160	HISTIDINE TRIAD NUCLEOTIDE-BINDING 2	Minus	right	Donor	GT	[11123551, 11123479, 11123541, 11123433, 11123534, 11123633, 11123528, 11123516, 11123594, 11123584]	[11123885]	AGTCGCTCTGTAGATTGATCTGTTCTACTCGTGCTGCTCATAATGAAGAAGCCGCCGCGAAAGCTGCGGCTTCTGTTGCTGACACCGGAGCTCCGACCAT	GTATGGTTTCTCTTAATTTTGATTTCAAAGCAATCCATGTTTGTGTTTTTGCTACAAATGATCCTAATCTTTCAAATATGTGACCTAGTTAATTCTTCGT	1	cis	NA	1	11123834	AT1G31160	1.72E-35	-113	C	C	G	337	240	0.98	1	NA	0.02	0.2353	11123660	AT1G31160	6.83E-34	61	T	T	G	341	236	0.98	1	NA	0.02	0.22552
Arabidopsis	1001bulk	1	A	11133840	11133841	AT1G31170	sulfiredoxin	Plus	left	Donor	GT	[11133926, 11134050, 11134031]	[11133832, 11133846, 11133851, 11133859, 11133960]	ACCGTTGGAGAAGATACGAAGACCGTTGATGCGAACCAGATCCAACGATCAGAACAAAGTGAAAGAGCTTATGGATAGTATCCGTCAAATCGGTCTTCAA	GTTCCGGTTAAGCAACTCGGTTATTCAATTCTGATTTCAAATTTCTTCGGTTCATAATTCTAATTTTGTGTTTTGTTTTTGAACAGATTGATGTGATTGA	1	cis	NA	1	11133890	AT1G31170	4.11E-74	49	G	G	A	329	275	0.08	0.04	NA	-0.05	0.42222	11133859	AT1G31170	1.64E-71	18	G	T	G	328	276	0.08	0.04	NA	-0.04	0.40923
Arabidopsis	1001bulk	1	A	11133846	11133847	AT1G31170	sulfiredoxin	Plus	left	Donor	GT	[11133926, 11134031, 11134050]	[11133832, 11133840, 11133851, 11133859, 11133960]	GGAGAAGATACGAAGACCGTTGATGCGAACCAGATCCAACGATCAGAACAAAGTGAAAGAGCTTATGGATAGTATCCGTCAAATCGGTCTTCAAGTTCCG	GTTAAGCAACTCGGTTATTCAATTCTGATTTCAAATTTCTTCGGTTCATAATTCTAATTTTGTGTTTTGTTTTTGAACAGATTGATGTGATTGAAGTTGA	1	cis	NA	1	11133890	AT1G31170	3.73E-73	43	G	G	A	327	276	0.91	0.96	NA	0.05	0.41936	11133859	AT1G31170	1.41E-70	12	G	T	G	326	277	0.91	0.96	NA	0.05	0.40783
Arabidopsis	1001bulk	1	A	11134212	11134212	AT1G31170	sulfiredoxin	Plus	right	Acceptor	AG	[11134125, 11134129]	[11134193, 11134230, 11134267, 11134341, 11134347, 11134492, 11134601, 11134642]	AGGAAACATTAAGGTATGTATGTGTTTCTTTAAAGAATGAAAATTTTGGATTGGAGACTTTAGATTTGCTTTATATTGAAGGTTCTTTGGTTTCTCACAG	GCATCATCTTCGCTGAAGAGAGTTTATACTTTTATGTATATTGTTTGTATGATAGGAACTCGAGAGTGTGTGTATGAAAGTGGCTATGTTTAAGTTAATA	1	cis	NA	1	11134717	AT1G31170	2.61E-11	505	C	C	T	483	35	0.94	0.9	NA	-0.04	0.08232	11134401	AT1G31170	9.08E-09	189	C	C	A	480	38	0.93	0.97	NA	0.03	0.06184
Arabidopsis	1001bulk	1	A	11134341	11134341	AT1G31170	sulfiredoxin	Plus	right	Acceptor	AG	[11134125, 11134129]	[11134193, 11134212, 11134230, 11134267, 11134492, 11134601, 11134642]	TTTTATGTATATTGTTTGTATGATAGGAACTCGAGAGTGTGTGTATGAAAGTGGCTATGTTTAAGTTAATAATTAGAACTTTGTACAATCTTTGTGACAG	ATCTAGTGACTGGATTCTACGATCTATTTGCACACTAATAAGTAGCTGAAACAATGGTTCAAAGAATTTGATCATAAATTGGACTTGTGATGGTCGAGAT	1	cis	NA	1	11122439	AT1G31150	6.11E-09	-11902	C	C	G	172	12	0.22	0.39	NA	0.17	0.16837	11134855	Intergenic	3.89E-08	514	T	T	C	174	10	0.22	0.39	NA	0.18	0.15189
Arabidopsis	1001bulk	1	A	11145730	11145730	AT1G31190	myo-inositol monophosphatase like 1	Plus	right	Acceptor	AG	[11145655, 11145638]	[11145753, 11145787]	TACCTCTGGTGCATTGATCCTCTAGGTTTAGCTCTCTTTACAAATCTCATTGCTTTCTTTTCATGTGTTTGTGTGGAATCTCTGAGATTTTTAGTATTAG	TCTCTTAATTCCTTTATGCATAGATGGAACTACAAATTTTGCTCATGGATATCCCAGTTTTGCTGTTTCCGTCGGTGTTCTGTATCGTGGAAATCCCGCC	1	cis	NA	1	11141580	AT1G31175	1.30E-13	-4150	T	T	G	200	126	0	0.02	NA	0.02	0.15517	11142458	AT1G31175	3.25E-11	-3272	A	A	C	233	93	0.01	0.02	NA	0.02	0.12655
Arabidopsis	1001bulk	1	A	11145753	11145753	AT1G31190	myo-inositol monophosphatase like 1	Plus	right	Acceptor	AG	[11145655, 11145604, 11145160, 11145638]	[11145343, 11145521, 11145730, 11145787]	AGGTTTAGCTCTCTTTACAAATCTCATTGCTTTCTTTTCATGTGTTTGTGTGGAATCTCTGAGATTTTTAGTATTAGTCTCTTAATTCCTTTATGCATAG	ATGGAACTACAAATTTTGCTCATGGATATCCCAGTTTTGCTGTTTCCGTCGGTGTTCTGTATCGTGGAAATCCCGCCGCTGCTTCTGTGGTAAATCCAAT	1	cis	NA	1	11141580	AT1G31175	1.01E-20	-4173	T	T	G	200	124	0.99	0.96	NA	-0.04	0.23628	11147771	Intergenic	4.72E-10	2018	A	A	T	173	151	0.99	0.97	NA	-0.02	0.11303
Arabidopsis	1001bulk	1	A	11193838	11193839	AT1G31300	TRAM, LAG1 and CLN8 (TLC) lipid-sensing domain containing protein	Plus	left	Donor	GT	[11194237, 11194244, 11193961, 11194539, 11194718]	[11192323, 11193473, 11193980, 11194448, 11194628]	TTTCTCTGCTTTTTTCTCTCACTCTCTCAGTTTTCTCCTCCTTGATTCCTAAAGTCTTCTCCTTTGCGTGCATTTCTTCAATTTTCAGATTCTTCCTAAG	GTACCCTTCTCAAAATTCTTCCTTGTTTTGCGATTCTTCATCGGTTCAATGGATCCTCTTTGACTTCGATTTTGAATCCGAGCTTCGTTATCCCTCGATT	1	cis	NA	1	11193921	AT1G31300	6.06E-31	82	C	C	T	99	79	0.97	0.78	NA	-0.19	0.53056	11193921	AT1G31300	6.06E-31	82	C	C	T	99	79	0.97	0.78	NA	-0.19	0.53056
Arabidopsis	1001bulk	1	A	11193980	11193981	AT1G31300	TRAM, LAG1 and CLN8 (TLC) lipid-sensing domain containing protein	Plus	left	Donor	GT	[11194237, 11194244, 11194539]	[11192323, 11193473, 11193838, 11194448]	GGTTCAATGGATCCTCTTTGACTTCGATTTTGAATCCGAGCTTCGTTATCCCTCGATTGCTAATTTCACTCTTTTGTTTAGGATTCTTTCCCCAATCTAG	GTATTGCTTTGCTTCTCTGTATCTATCGAATCTGCATTTTGTTAGTTTCGAAAATTTTGAAATTAGGGTTCATTTGTGATTTGTTCATACATCTTTGTTA	1	cis	NA	1	11193932	AT1G31300	4.26E-28	-49	C	C	A	98	88	0.05	0.26	NA	0.21	0.47947	11193965	AT1G31300	7.09E-21	-16	T	T	G	109	77	0.07	0.26	NA	0.19	0.37783
Arabidopsis	1001bulk	1	A	11288751	11288752	AT1G31540	Disease resistance protein (TIR-NBS-LRR class) family	Minus	left	Acceptor	AG	[11288846, 11288842, 11291095]	[11288737, 11288780]	ACAAGGTAAGTATTAATCAAGAACTGAACAGAATATCAGATATCTCACAGTCAGGATCTTTAATAGTATAGATCAATGAGTTGTTTTCTTTTACTTGCAG	ATTACGTGAAAAAGAAATGAATCTTTGAGATACTTTTATGGTGATGGAATGAGTAGTTTTGCTGTCGGTTCTATGGAACAACAAGGAGAGCCCAAGATTC	1	cis	NA	1	11261947	AT1G31460	1.84E-10	26805	T	T	C	343	25	0.97	0.94	NA	-0.03	0.10469	11261947	AT1G31460	1.84E-10	26805	T	T	C	343	25	0.97	0.94	NA	-0.03	0.10469
Arabidopsis	1001bulk	1	A	11295990	11295990	AT1G31550	GDSL-like Lipase/Acylhydrolase superfamily protein	Minus	right	Donor	GT	[11295912, 11295888, 11295899, 11295873]	[11295999]	GAACTCAACAGACTCAGGAAGCTTAACCCTCACGTCAACATCATATATGCTGACTACTACAATGCTTCATTGCGCCTTGGCCGAGAACCAAGTAAATACG	GTTAGCCTTCTTGATTTCTTCACAACCAAGTTAATGAGTCGGTACTAACCGAGTTTCTAAAATCAATGACATTGTCAGGATTCATAAACAGACACTTGTC	1	cis	NA	1	11295921	AT1G31550	4.31E-46	69	C	C	T	301	49	0.35	0.59	NA	0.24	0.44122	11295953	AT1G31550	1.39E-29	37	G	G	T	285	65	0.35	0.53	NA	0.18	0.30606
Arabidopsis	1001bulk	1	A	11295999	11295999	AT1G31550	GDSL-like Lipase/Acylhydrolase superfamily protein	Minus	right	Donor	GT	[11295912, 11295888, 11295899, 11295873]	[11295990]	CTTCAGGAAGAACTCAACAGACTCAGGAAGCTTAACCCTCACGTCAACATCATATATGCTGACTACTACAATGCTTCATTGCGCCTTGGCCGAGAACCAA	GTAAATACGGTTAGCCTTCTTGATTTCTTCACAACCAAGTTAATGAGTCGGTACTAACCGAGTTTCTAAAATCAATGACATTGTCAGGATTCATAAACAG	1	cis	NA	1	11295921	AT1G31550	5.21E-45	78	C	C	T	306	49	0.64	0.39	NA	-0.26	0.42865	11295953	AT1G31550	2.05E-27	46	G	G	T	289	66	0.64	0.46	NA	-0.19	0.28266
Arabidopsis	1001bulk	1	A	11296808	11296809	AT1G31550	GDSL-like Lipase/Acylhydrolase superfamily protein	Minus	left	Acceptor	AG	[11297016]	[]	GTTTCTTATGTCAAATCTTTCTCTGTTTTTCTATTTTCTTGAACAGCAAGTTAACATTGTGAAACCTCAAGTGATGCTCCAATTTTGTTTTTCTTTGCAG	CTGAATTTTTGGGGCTTCCTTATGTGCCTCCTTACTTCGGATCTACAAATGGAAACTTTGAGAAAGGAGTTAATTTTGCCGTAGCCTCAGCAACTGCATT	1	cis	NA	1	11296964	AT1G31550	2.97E-19	-155	NA	NA	NA	178	16	0.99	0.92	NA	-0.07	0.34068	11296964	AT1G31550	2.97E-19	-155	NA	NA	NA	178	16	0.99	0.92	NA	-0.07	0.34068
Arabidopsis	1001bulk	1	A	11297016	11297016	AT1G31550	GDSL-like Lipase/Acylhydrolase superfamily protein	Minus	right	Donor	GT	[11296808]	[]	AACAATCTTCCTATGAGCGCGTTTCCACCGTACGGAGAAACTTTCTTCCACCACCCAACCGGTCGTTTCTCTGACGGTCGCCTCATCATTGACTTCATCG	GTACTTCTCTTTATTTATGTGTAAATTGACTGTTTTGGCGCAGTTTTGTTAGGTTAAATTTACATAAAAGCATTCTAATTTTGTGTGTTCTGTTCACTGA	1	cis	NA	1	11296949	AT1G31550	1.57E-31	67	A	A	G	184	11	0.99	0.9	NA	-0.09	0.5052	11296964	AT1G31550	8.62E-17	52	NA	NA	NA	179	16	0.99	0.93	NA	-0.06	0.29999
Arabidopsis	1001bulk	1	A	11311777	11311777	AT1G31580	ECS1	Plus	right	Acceptor	AC	[11311800, 11311840, 11311910]	[11311775]	ATTGACAAACACATGCATATAATAGATAAAGAGCCACATACATGATACATTGCAAATATGACAAACACGTGACATGCATATAATAGATAAAGAGCCCCAC	ACATCACAAATGAAACAAATTAACGTGCATACATTTATTGACGCAATTTCGTAGCTATAGTGACATCAGTGACTTGGTGAGTTTTTTGGGAAAGCCTTTG	1	cis	NA	1	11313267	AT1G31600	1.81E-57	1490	A	A	T	231	57	0.92	0.04	NA	-0.89	0.58986	11311698	AT1G31580	2.45E-45	-79	T	T	A	228	60	0.92	0.1	NA	-0.82	0.501
Arabidopsis	1001bulk	1	A	11311800	11311801	AT1G31580	ECS1	Plus	left	Donor	AT	[11311777, 11311775]	[11311798]	CATGATACATCGCAAATATGACAATTGACAAACACATGCATATAATAGATAAAGAGCCACATACATGATACATTGCAAATATGACAAACACGTGACATGC	ATATAATAGATAAAGAGCCCCACACATCACAAATGAAACAAATTAACGTGCATACATTTATTGACGCAATTTCGTAGCTATAGTGACATCAGTGACTTGG	1	cis	NA	1	11313267	AT1G31600	1.03E-57	1466	A	A	T	231	57	0.94	0.04	NA	-0.9	0.59091	11311698	AT1G31580	8.93E-46	-103	T	T	A	228	60	0.93	0.1	NA	-0.83	0.50448
Arabidopsis	1001bulk	1	A	11311836	11311836	AT1G31580	ECS1	Plus	right	Acceptor	AC	[11311906, 11311775, 11311899]	[]	ATGCATATAATAAATAAAGAGCCCACATACATCATACATGATACATCGCAAATATGACAATTGACAAACACATGCATATAATAGATAAAGAGCCACATAC	ATGATACATTGCAAATATGACAAACACGTGACATGCATATAATAGATAAAGAGCCCCACACATCACAAATGAAACAAATTAACGTGCATACATTTATTGA	1	cis	NA	1	12226506	Intergenic	1.39E-14	914670	G	G	T	257	17	0.03	0.18	NA	0.15	0.19508	12189942	AT1G33610	2.76E-08	878106	G	G	C	234	40	0.03	0.11	NA	0.08	0.10686
Arabidopsis	1001bulk	1	A	11311906	11311907	AT1G31580	ECS1	Plus	left	Donor	AT	[11311836, 11311840]	[]	TCCCATTCTGGATATTTGATAGAAGATGTGTGTATTTGCATTCGATAAATCTGTCAAATATGAAAAACACATGCATATAATAAATAAAGAGCCCACATAC	ATCATACATGATACATCGCAAATATGACAATTGACAAACACATGCATATAATAGATAAAGAGCCACATACATGATACATTGCAAATATGACAAACACGTG	1	cis	NA	1	11313387	AT1G31600	1.37E-32	1480	G	G	A	67	39	0.01	0.9	NA	0.88	0.74123	11311982	AT1G31580	6.72E-16	75	C	A	C	56	50	0	0.72	NA	0.72	0.46166
Arabidopsis	1001bulk	1	A	11375995	11375995	AT1G31770	ATP-binding cassette 14	Minus	right	Donor	GT	[11375902]	[11376278]	CGAATCTTTCAACAAGCTCAGGATTTTCCAAGTCATCAGTGTTGCTTTTCTTGGTGGCCTTTTATGGTGGCATACTCCAAAATCTCACATCCAAGATAGA	GTAAGGCTCTCTTCTTCTAGATGCTAACACACATTTTATTCAGACATCAGTATTCTAATTCTAACCATCATTCTACATTTATTCTGAATGCAGACTGCTT	1	trans	NA	5	24053984	AT5G59700	9.52E-09	NA	A	A	G	81	18	0.97	0.93	NA	-0.04	0.28496	NA	NA	NA	NA	NA	NA	NA	NA	NA	NA	NA	NA	NA	NA
Arabidopsis	1001bulk	1	A	11377308	11377309	AT1G31770	ATP-binding cassette 14	Minus	left	Acceptor	AG	[11377482, 11377480]	[11377287]	GAAGTATTTCTTTCTCTTCTTCAAATAGCTTGGTAGTTGATTACAAGACATGACATCATTCTAACGATGTTTTCCATTCGGTTTCTTTGTGGTTGTACAG	TTTGAGGAGGTTGTGTACAAGGTTAAGATAGAGCAGACAAGTCAGTGTATGGGATCATGGAAAAGCAAAGAGAAGACGATTTTGAATGGGATAACGGGAA	1	cis	NA	1	11543247	AT1G32090	2.19E-08	-165938	A	A	G	66	30	0.97	0.94	NA	-0.04	0.28032	11539358	AT1G32080	2.56E-08	-162049	A	A	T	65	31	0.97	0.94	NA	-0.04	0.27805
Arabidopsis	1001bulk	1	A	11457626	11457627	AT1G31910	GHMP kinase family protein	Plus	left	Donor	GT	[11459002, 11458683, 11458041, 11457880, 11457891, 11457971, 11459159, 11459885, 11457894, 11459685, 11460741, 11457765, 11460064, 11457768, 11461382, 11458051, 11459424]	[11453749, 11457937, 11457944, 11457949, 11458037, 11458050, 11458786, 11458789, 11458793, 11458862, 11459057, 11459310, 11459522, 11459792, 11459938, 11460622, 11461182]	CGACGGAGAATACGTTTCGATCCGGTTTCGATCCAAATCGGAGAGTTTGAGGATCTAAATCGGAAATTGCATTAATACTCATCTCCAATCTCTTCTGAAG	GTATGATTCATTAGATTTGAGTGTTTAGATCGTCATTATATAGGGTTTTGATTTTGCCTTTTAGATTGAAATGAACTTGATTTGGTTTGGATTTTAATAC	1	cis	NA	1	11446021	AT1G31880	6.73E-22	-11606	A	A	G	272	21	0.98	0.82	NA	-0.15	0.27134	11457696	AT1G31910	1.97E-18	69	A	T	A	227	66	0.98	0.9	NA	-0.09	0.23088
Arabidopsis	1001bulk	1	A	11458683	11458683	AT1G31910	GHMP kinase family protein	Plus	right	Acceptor	AG	[11457626, 11453749, 11458037, 11458050, 11457937]	[11453642, 11454250, 11454507, 11454511, 11457765, 11457768, 11457861, 11457880, 11457891, 11457894, 11457971, 11458041, 11458051, 11459002, 11459159, 11459685, 11459885, 11460064, 11460741, 11461382]	ATTTCCTCTTTTACCCTCCTTTGATACTTTGGTAAACCCATAAATATTCCTAACAACCTTCACTTCTTTTTTGTCTCTTTTTTCTTCTTCCTTGCGCCAG	AGTCCGAATCCGATCTACCACCACTACTCGTACCGCCGGTCATTTACTGCCGCCGATTTCAAATTATCCGATCATTTCCGGCGATATCCAATCGCAGACT	1	cis	NA	1	11462495	AT1G31920	6.93E-47	3812	A	A	G	240	28	0.99	0.65	NA	-0.35	0.53915	11458637	AT1G31910	6.60E-21	-46	C	C	T	251	17	0.98	0.67	NA	-0.3	0.28054
Arabidopsis	1001bulk	1	A	11458786	11458787	AT1G31910	GHMP kinase family protein	Plus	left	Donor	GT	[11459002, 11458977, 11459159, 11458926, 11458910, 11459024, 11459885]	[11457626, 11458789, 11458793, 11458862, 11459057, 11459792]	CCGAATCCGATCTACCACCACTACTCGTACCGCCGGTCATTTACTGCCGCCGATTTCAAATTATCCGATCATTTCCGGCGATATCCAATCGCAGACTGAG	GTTGTTAGTAAGTTTCTTTTGTTTACTTTCGCCGATAAATTTCATATTTACGAAAGCAATCTAGAGAATTTTTAAGGTCGCTCGACTTCTAAGTGTACTT	1	cis	NA	1	11452607	Intergenic	3.17E-36	-6180	C	C	T	271	18	0.84	0.49	NA	-0.34	0.42209	11458815	AT1G31910	2.66E-16	28	T	C	T	208	81	0.85	0.71	NA	-0.14	0.20749
Arabidopsis	1001bulk	1	A	11459057	11459058	AT1G31910	GHMP kinase family protein	Plus	left	Donor	GT	[11459159, 11459125]	[11457626, 11458786, 11458793, 11459055, 11459061]	TATCTGGCTTTTGCTTCAAGAAAATTGCAATTTGTTTGATCGTAGGTGAATCTGGGGTTTTGATCAGCGATTATCTTTGTCACTCTTTGAAAATGGCTGT	GTAAGTTCTTCTCTCGCCCTATTTTCTCGGGATATTATTAGAAATCTCTCATCTATAAAAGATATTAGTGAATTCTGTGTGTTTAAAAATTCCTTGATGC	1	cis	NA	1	11452672	Intergenic	6.34E-14	-6386	G	G	A	285	16	0.99	0.93	NA	-0.06	0.17084	11458944	AT1G31910	1.17E-11	-114	A	A	G	280	21	0.99	0.94	NA	-0.04	0.14207
Arabidopsis	1001bulk	1	A	11459159	11459159	AT1G31910	GHMP kinase family protein	Plus	right	Acceptor	AG	[11459057, 11457626, 11458786, 11459061, 11458793, 11459055]	[11457880, 11458041, 11458683, 11459002, 11459125, 11459685, 11459885]	AAGTTCTTCTCTCGCCCTATTTTCTCGGGATATTATTAGAAATCTCTCATCTATAAAAGATATTAGTGAATTCTGTGTGTTTAAAAATTCCTTGATGCAG	TGTTGCTTCTGCTCCTGGGAAAGTTTTGATGACTGGAGGCTACCTTGTACTCGAGAAGCCAAATGCAGGGCTTGTGTTGAGTACAAATGCACGGTTTTAC	1	cis	NA	1	11452672	Intergenic	1.08E-13	-6487	G	G	A	283	16	0.99	0.94	NA	-0.05	0.16898	11458944	AT1G31910	7.60E-12	-215	A	A	G	278	21	0.99	0.95	NA	-0.04	0.14537
Arabidopsis	1001bulk	1	A	11459885	11459885	AT1G31910	GHMP kinase family protein	Plus	right	Acceptor	AG	[11459792, 11457626, 11459787, 11458786]	[11458041, 11458683, 11459002, 11459159, 11459685, 11459906, 11460064, 11460068]	TTGCAAGGCAATCTTCAAGTCCTTGCTTCTTTTTTTAATCATTTTTGTTCATGAAGAAGAGATTGTATGAGTAACCATTTCTTTAAATGTGTGTTTGCAG	GTCTTGATATAACAATATTAGGCTCCAATGACTTTTACTCATATCGGAACCAGGTTTTCTATCTTTTTCTTTGCTGAAACTGTCTAAAGTGCACTTGCAT	1	trans	NA	5	12292736	AT5G32624	1.26E-95	NA	G	G	A	491	29	1	0.68	NA	-0.31	0.5638	NA	NA	NA	NA	NA	NA	NA	NA	NA	NA	NA	NA	NA	NA
Arabidopsis	1001bulk	1	A	11459938	11459939	AT1G31910	GHMP kinase family protein	Plus	left	Donor	GT	[11460064, 11460068, 11460095, 11460148]	[11457626, 11459792, 11459973]	AAGAAGAGATTGTATGAGTAACCATTTCTTTAAATGTGTGTTTGCAGGTCTTGATATAACAATATTAGGCTCCAATGACTTTTACTCATATCGGAACCAG	GTTTTCTATCTTTTTCTTTGCTGAAACTGTCTAAAGTGCACTTGCATTTGTTGATATTTCCTTTGATTATTCAAATCCTTTTGAGATGTTTGTACAAAAT	1	trans	NA	5	12050579	Intergenic	2.80E-117	NA	C	C	G	438	26	0.99	0.63	NA	-0.36	0.6819	NA	NA	NA	NA	NA	NA	NA	NA	NA	NA	NA	NA	NA	NA
Arabidopsis	1001bulk	1	A	11461382	11461382	AT1G31910	GHMP kinase family protein	Plus	right	Acceptor	AG	[11461182, 11461186, 11460969, 11461162, 11457626]	[11458041, 11458683, 11459002, 11459685, 11461059, 11461093, 11461284, 11461295, 11461386, 11461388, 11461434, 11461461]	AGAATCTTAACAGCATACATGATATACGGGTTCCACAAATTCCGCATTTAGAACAAATTGACTTCATCATAATTGACCTCGAGGGACCATGGAATTGCAG	ATAGAGCCTGAATCTCAAACTCAACTTTTGGATTCTACAATGAGTGCTGAAGGAGTTCTACTTGCTGGTGTTCCTGGAGCTGGTGGATTTGATGCCATAT	1	trans	NA	5	12516277	Intergenic	3.09E-38	NA	C	C	T	442	24	0.99	0.85	NA	-0.15	0.30185	NA	NA	NA	NA	NA	NA	NA	NA	NA	NA	NA	NA	NA	NA
Arabidopsis	1001bulk	1	A	11461434	11461434	AT1G31910	GHMP kinase family protein	Plus	right	Acceptor	AG	[11461182]	[11461284, 11461295, 11461382, 11461386, 11461388, 11461461]	ACAAATTGACTTCATCATAATTGACCTCGAGGGACCATGGAATTGCAGATAGAGCCTGAATCTCAAACTCAACTTTTGGATTCTACAATGAGTGCTGAAG	GAGTTCTACTTGCTGGTGTTCCTGGAGCTGGTGGATTTGATGCCATATTTGCAATCACTTTAGGGGATTCCGGCACCAAACTGACCCAGGCATGGAGTTC	1	trans	NA	5	12094350	Intergenic	1.64E-43	NA	C	C	T	532	31	0	0.06	NA	0.06	0.28845	NA	NA	NA	NA	NA	NA	NA	NA	NA	NA	NA	NA	NA	NA
Arabidopsis	1001bulk	1	A	11480061	11480062	AT1G31970	DEA(D/H)-box RNA helicase family protein	Plus	left	Donor	GT	[11480100, 11480103]	[]	TTTAGCCGTCGAGAGTCCGATGACCAACAAGAAGAAGAAGAAAAGCAAGAAGAACAAACATACAGAGGAAAATCATGAAGTCGAAGAAGTGCCTCAAGAG	GTCACTAATGGTGTAGAGGAAGAGTTGAGTAATAAAGAGAAGAAGAAGAAACGTAAGAGAGAGGAGAAAGAGTCTGAGAAGAATAAGAAGAAGGATGTCC	1	cis	NA	1	11478534	Intergenic	2.90E-23	-1528	G	G	C	459	56	0.01	0.32	NA	0.31	0.17267	11481240	AT1G31970	1.15E-20	1178	T	T	A	422	93	0	0.24	NA	0.23	0.15528
Arabidopsis	1001bulk	1	A	11480100	11480100	AT1G31970	DEA(D/H)-box RNA helicase family protein	Plus	right	Acceptor	AG	[11480061]	[11480103]	GAAAAGCAAGAAGAACAAACATACAGAGGAAAATCATGAAGTCGAAGAAGTGCCTCAAGAGGTCACTAATGGTGTAGAGGAAGAGTTGAGTAATAAAGAG	AAGAAGAAGAAACGTAAGAGAGAGGAGAAAGAGTCTGAGAAGAATAAGAAGAAGGATGTCCCGGAGAAGAAGCTTGAAGCTGAGGATTTAGGAGAAGGAG	1	cis	NA	1	11478534	Intergenic	1.83E-24	-1566	G	G	C	459	53	0.01	0.34	NA	0.32	0.18436	11481240	AT1G31970	4.83E-20	1140	T	T	A	419	93	0	0.23	NA	0.23	0.15156
Arabidopsis	1001bulk	1	A	11529501	11529502	AT1G32050	SCAMP family protein	Plus	left	Donor	GT	[11529617, 11529628, 11529632, 11529598]	[]	AAATATATCGTCAATGTGCTTCTTAATTTTCTACTGATTGATGTTCTTTTGTGTAATTTCACCCAGGATATAAAGCGAAGAGAGGAAGCTATTGCTAAAT	GTAAGCAGATGACAACTTGATGACAATATTATTCACTAGTTTTGACTTTCTTTGAACTATCTCTTCAAATTTCGTGGTGGATGATAACTAACCATAGTCG	1	cis	NA	1	11513350	Intergenic	4.22E-34	-16152	T	T	A	459	88	1	0.94	NA	-0.05	0.23765	11529550	AT1G32050	1.55E-14	48	T	T	G	335	212	1	0.97	NA	-0.03	0.1024
Arabidopsis	1001bulk	1	A	11568811	11568812	AT1G32160	Protein of unknown function (DUF760)	Plus	left	Donor	GT	[11568998, 11569149, 11568966, 11569000, 11569154, 11569418]	[11568862, 11569285]	CGGTAGCAGCCATGGCAGGAGGCTCTGCTTCAACCACTATCTCTCCGATTCCTTCTCCAAATTCCTCTCTCCTTCTTCTTCTCCTTCCCTTCTCCCTCAG	GTAACACTCTCTCGTTTCCGCTGCGAAATCTGTGGAAACTATCTCTACTAGGTTAGGTTTAAGTGTAGAGTTTTGAATTATCGAAATTGTCTGTGTAACT	1	cis	NA	1	11548164	Intergenic	7.20E-25	-20648	A	A	G	412	28	0.99	0.97	NA	-0.02	0.21448	11568467	AT1G32150	7.69E-14	-345	C	C	T	394	46	1	0.97	NA	-0.02	0.11943
Arabidopsis	1001bulk	1	A	11569285	11569286	AT1G32160	Protein of unknown function (DUF760)	Plus	left	Donor	GT	[11569418, 11569493, 11569543, 11569393]	[11568811]	ATCTTTTACCCGTTACTGTCGATGAGCAGCTCGAGAAATTCGCCGCGGAAAGCGAGTCTCGTAAAGCTGATTCGTCTTCCACACAAGACATTCTCCAAAA	GTAAGTCTTTTTGCTTCAAGTTTTTGAGTGAGACTGTGGGAGAATCTTGCAATGCTTAAGTACATAGCCTTAGCCTTAGATACTGTATTGGTCGAGGTCT	1	cis	NA	1	11569343	AT1G32160	3.39E-54	57	A	T	A	195	176	0.94	0.99	NA	0.05	0.47767	11569324	AT1G32160	6.55E-52	38	G	A	G	196	175	0.94	0.99	NA	0.05	0.46264
Arabidopsis	1001bulk	1	A	11569418	11569418	AT1G32160	Protein of unknown function (DUF760)	Plus	right	Acceptor	AG	[11569285, 11568811]	[11568998, 11569393, 11569493, 11569543]	CTGTGGGAGAATCTTGCAATGCTTAAGTACATAGCCTTAGCCTTAGATACTGTATTGGTCGAGGTCTACTTGAAGATGTTGTTGTGTGGTTGATTTGCAG	GAGGATATCTGAAGTTAGAGATAAGGAAAGACGTAAAACTTTAGCAGAGATCATTTACTGTTTAGTGGTACACAGATTTGTGGAAAAAGGAATCTCTATG	1	cis	NA	1	11569237	AT1G32160	9.44E-22	-181	G	A	G	237	176	0.91	0.86	NA	-0.05	0.19967	11569343	AT1G32160	4.52E-10	-75	A	A	T	218	195	0.87	0.91	NA	0.04	0.08995
Arabidopsis	1001bulk	1	A	11615401	11615401	AT1G32230	WWE protein-protein interaction domain protein family	Plus	right	Acceptor	AG	[11615311]	[11615404]	GGAGTCAAACGTGAGTTTGGTTACTTCAGTTTTTCTTTGTATGATCTTATTAAAGAAGAGGGACTGAACAACTATATGTGGTGTTGTTGTGTTTAAAAAG	CAGGGAGCAAGAGGTTCAGGAAGTGCAAACAGTGTTGGTTCAAGCACTACAAGACCCAAATCTCCATGGATGCCATTTCCTACTCTGTTTGCAGCAATCT	1	cis	NA	1	11615320	AT1G32230	1.69E-30	-81	G	G	T	570	38	0.28	0.41	NA	0.13	0.19503	11615371	AT1G32230	1.36E-11	-30	A	A	T	560	48	0.29	0.21	NA	-0.08	0.0725
Arabidopsis	1001bulk	1	A	11615404	11615404	AT1G32230	WWE protein-protein interaction domain protein family	Plus	right	Acceptor	AG	[11615311, 11615315]	[11615401]	GTCAAACGTGAGTTTGGTTACTTCAGTTTTTCTTTGTATGATCTTATTAAAGAAGAGGGACTGAACAACTATATGTGGTGTTGTTGTGTTTAAAAAGCAG	GGAGCAAGAGGTTCAGGAAGTGCAAACAGTGTTGGTTCAAGCACTACAAGACCCAAATCTCCATGGATGCCATTTCCTACTCTGTTTGCAGCAATCTCAC	1	cis	NA	1	11615320	AT1G32230	5.05E-31	-84	G	G	T	570	38	0.73	0.6	NA	-0.13	0.19821	11615371	AT1G32230	1.17E-11	-33	A	A	T	560	48	0.71	0.79	NA	0.08	0.07296
Arabidopsis	1001bulk	1	A	11690428	11690428	AT1G32400	tobamovirus multiplication 2A	Minus	right	Donor	GT	[11690262, 11690226, 11690053, 11689987, 11690324, 11690294, 11690315, 11690213]	[11690181]	GTTCATATACTTGTTCATTGGTATTGGTGTGGCTCTCTTTGTTATTTCTTGCTGTGGCTGTGTTGGTACTTGTTCGAGGAGTGTCTGCTGCTTATCTTGC	GTATCCTAATTACTTAACTTGCTTTTCTTATCCAACATTTCCTGTTAGATAAATACTGCCTTGACCTTTAGTTATATGCTCAGGTTATTGGTATCTTTGC	1	cis	NA	1	11690688	AT1G32400	6.85E-16	-260	T	T	G	494	57	0.98	0.96	NA	-0.02	0.11168	11690416	AT1G32400	1.95E-14	12	C	C	G	369	182	0.99	0.97	NA	-0.02	0.10096
Arabidopsis	1001bulk	1	A	11738292	11738293	AT1G32460	NA	Plus	left	Donor	GT	[11738842, 11738852, 11738845]	[11738462]	ATCTTTTGGTAATAAAAATCAAAACCAAAATATTATCCAATTTGTCTCCATCCTTCCGTTTTTTTTTTCCATTACCGTACGCCGAAGAATCTGCCCCAAG	GTACCGATTTCTCTTCTTCCTCTGATTTTCCGATTTCTTCTCTGTTTATAATCGAATCCGAAATTTTAGGTTTTTTTTCCGTGGGAAAATCTCGAGAGAA	1	cis	NA	1	11738373	AT1G32460	1.41E-12	80	G	G	C	154	104	0.99	0.97	NA	-0.02	0.17715	11738373	AT1G32460	1.41E-12	80	G	G	C	154	104	0.99	0.97	NA	-0.02	0.17715
Arabidopsis	1001bulk	1	A	11738852	11738852	AT1G32460	NA	Plus	right	Acceptor	AG	[11738292]	[11738842, 11738845]	AAGATTTGGATTAGAATGGATATGGTATTGAAAACGTAGTGAAATGTAATTGTGTTTTGGGTTTGTTCCTTGTGGTCTAAAAATATGCAGAAGTTTAAAG	GTATTGATGGAACAACCGAGGAACAACAAGACCTCTCAAGAACAAGCTCGTGAATCGCTCATCGAAATCTCCTACACTTCACCCGAGGAAGACGAGGTTA	1	trans	NA	1	10558395	Intergenic	1.01E-24	-1180457	G	G	A	384	22	0	0.03	NA	0.03	0.22897	10590490	Intergenic	3.57E-16	-1148362	T	T	C	382	24	0	0.03	NA	0.03	0.15122
Arabidopsis	1001bulk	1	A	11742970	11742971	AT1G32490	RNA helicase family protein	Minus	left	Acceptor	AG	[11743065, 11743072, 11743268]	[11742941, 11742947, 11743189]	AGCCGGTAATTGCCAATCTCATTCTCCTTTTTGTTGATTTGAAATGTATAATTCTTTACAATTATGCCTCTGCTAATGAACTTCTTACTTATATACTCAG	GGTTTTTTCCGCACACTGCAAAGCTACAGAAGAATGGATCGTACCGAACAGTGAAACATCCCCAGACAGTGCACATACATCCCAATTCGGGCTTATCTCA	1	cis	NA	1	11739389	AT1G32470	3.03E-14	3582	A	A	T	129	10	0.99	0.92	NA	-0.07	0.3415	11739389	AT1G32470	3.03E-14	3582	A	A	T	129	10	0.99	0.92	NA	-0.07	0.3415
Arabidopsis	1001bulk	1	A	11759073	11759073	AT1G32520	NA	Minus	right	Donor	GT	[11758942, 11758938, 11758703, 11758936, 11758916, 11758733]	[11758786, 11759095]	AAGAAAATAGACAATATCCGGCCGCCGCAACAACCGGCTTACCACGACGATGTCGAAATTCCTTTCTCTCTTTCAATGGTAAACAAAACCTTCCTAAAAG	GTAAATAAATTTATTCCCTTCTTCTCAATCTAAGTCCTTGTAGCAACATGTGGACTTATATATTCTACCACTAGGAATAAGTATATTTCTTATCTAAAGT	1	cis	NA	1	11759661	AT1G32530	2.58E-17	-588	A	A	C	262	68	0.96	0.99	NA	0.03	0.19551	11759060	AT1G32520	5.29E-17	13	T	T	C	263	67	0.96	0.99	NA	0.03	0.19205
Arabidopsis	1001bulk	1	A	11768430	11768430	AT1G32540	lsd one like 1	Plus	right	Acceptor	AG	[11768121]	[11768283, 11768422, 11768434, 11768440, 11768447, 11768466, 11769297]	TTCCCAGAACCACATTTATTTATTTCACATGTGTTCATAATCCATTTGAATGTACTTTTTTTGGTTAAAAAAATAAATAAAAACAACTTGAGATTTGTAG	GAAGTACAAGTGGGCAGAGCCAGTTAGTGTGTTCAGGTTGCAGAAACCTTCTGATGTATCCCGTCGGAGCAACCTCCGTCTGTTGCGCCGTCTGTAACGC	1	cis	NA	1	11768377	AT1G32540	2.17E-28	-53	T	T	A	241	142	0.88	0.94	NA	0.06	0.2735	11768382	AT1G32540	1.06E-26	-48	G	G	T	263	120	0.88	0.95	NA	0.06	0.25867
Arabidopsis	1001bulk	1	A	11768754	11768755	AT1G32540	lsd one like 1	Plus	left	Donor	GT	[11769297, 11768867, 11769552, 11769309, 11769212]	[11768121, 11768689, 11768718, 11768724, 11768735, 11769407]	CAGTTGGTATGTGGAGGATGTCATACACTCTTAATGTACATTCGTGGAGCTACAAGTGTTCAATGTTCTTGTTGTCACACTGTTAATCTCGCCCTCGAAG	GTTTACATGCATATTGATCTTTATATATTACTTATTAAACAAAAAACATCGATCTTTATATTTGGTGTTTAATCAGATTTTTATTGACTGTTTTTGTTTG	1	cis	NA	1	11769143	AT1G32540	6.06E-57	388	G	G	A	279	189	0.95	0.87	NA	-0.07	0.41811	11768675	AT1G32540	1.65E-54	-80	T	T	C	277	191	0.95	0.87	NA	-0.07	0.40401
Arabidopsis	1001bulk	1	A	11769407	11769408	AT1G32540	lsd one like 1	Plus	left	Donor	GT	[11769552, 11769493]	[11768754, 11769411]	AGCGCATGTGAATTGCGGAAACTGCATGATGCTACTAATGTATCAATATGGAGCAAGATCAGTGAAATGTGCCGTTTGTAACTTTGTCACATCTGTTGGG	GTTAGTTCTCTTTCTTTATCCAAAAAGATCGGTTTTAAATCAGTCGCAAACTAACAAAATTACTTCTCTTTTTTTTTTAACATCAGAACGTTTCTTTATA	1	cis	NA	1	11769434	AT1G32540	1.06E-33	26	G	G	A	223	178	0.89	0.96	NA	0.07	0.3064	11769434	AT1G32540	1.06E-33	26	G	G	A	223	178	0.89	0.96	NA	0.07	0.3064
Arabidopsis	1001bulk	1	A	11769552	11769552	AT1G32540	lsd one like 1	Plus	right	Acceptor	AG	[11769407, 11768754, 11769411]	[11769297, 11769493]	GCAAACTAACAAAATTACTTCTCTTTTTTTTTTAACATCAGAACGTTTCTTTATATAATGTTTTATTTTTGGTTGCTATTGTTTTGATAATTGCTTGTAG	GGTTCAACGAGCACGACTGATTCGAAGTTTAACAATTAAAACTTGGATCTATCTACCTATCAATACATATTGAGTTATGAGCAATATAGAGGAAGCATCA	1	cis	NA	1	11769449	AT1G32540	7.04E-29	-103	A	A	C	233	179	0.87	0.94	NA	0.07	0.26095	11769517	AT1G32540	1.96E-19	-35	A	A	G	219	193	0.93	0.86	NA	-0.06	0.1793
Arabidopsis	1001bulk	1	A	11968251	11968252	AT1G33050	NA	Minus	left	Acceptor	AG	[11968347]	[11968270]	AAAGGTGACATCAAATCATCCATCCCCTCTAAAAATACTTTGAAGGGCAATGACATGTCAGATTGGTAAGGCTTGCCCAAGATTTTTTTTGATTTTGCAG	GTTGGCATGTAAAATATCAAAGAACAGCCTCAAGATCTCCAATTTCTGGATGGAGACTAGATAAGGCATACAAATCATTTTCCTAAGAAGTGGCTGACAC	1	cis	NA	1	11968270	AT1G33050	1.55E-27	-18	A	A	G	448	48	0.89	0.98	NA	0.09	0.21234	11968239	AT1G33050	2.23E-21	13	A	A	C	460	36	0.89	0.98	NA	0.09	0.16637
Arabidopsis	1001bulk	1	A	11968347	11968347	AT1G33050	NA	Minus	right	Donor	GT	[11968251, 11968270]	[]	CTGTTCTATAAAAGCTTATGGCTGAAGGCTGAAGCAGACAGGTGTTTGATGGTCTACGAGACTTCTCTTTCGAACCCATATCCTTGAAGATATTAGAAAG	GTGACATCAAATCATCCATCCCCTCTAAAAATACTTTGAAGGGCAATGACATGTCAGATTGGTAAGGCTTGCCCAAGATTTTTTTTGATTTTGCAGGTTG	1	cis	NA	1	11968266	AT1G33050	1.20E-16	81	T	T	G	422	95	0.83	0.9	NA	0.06	0.12443	11968270	AT1G33050	6.65E-09	77	A	A	G	453	64	0.85	0.8	NA	-0.05	0.06305
Arabidopsis	1001bulk	1	A	11968588	11968588	AT1G33050	NA	Minus	right	Donor	GT	[11968507, 11968480, 11968462, 11968524, 11968433, 11968532, 11968410]	[11968462, 11968593]	TGTGAAAAGGAAGGATAAGTACTCTGTGGTTTCAAGGGAGACTGTCCCAGGTTCTCGTTCGTATCAATATGGTGCAACCGAAGATAACGGCTTTGGTCAG	GTATGTTTTTTTTCTCCATACCTATGCTGTGATAATTGGCGTTTAGTAGGAGGTAGACCGTCAGTTTGATCATGTGGGCAGGTTGTGCCTACAAATGGTT	1	cis	NA	1	11968785	AT1G33050	1.90E-22	-197	T	T	C	414	57	0.91	0.99	NA	0.08	0.1829	11968785	AT1G33050	1.90E-22	-197	T	T	C	414	57	0.91	0.99	NA	0.08	0.1829
Arabidopsis	1001bulk	1	A	11969916	11969916	AT1G33050	NA	Minus	right	Donor	GT	[11969782, 11969260, 11969849, 11969845, 11969131]	[]	CCCACAATGCAGATGAAATTCTCGGTTTTGTAACTAGTGATAGTGTTTCCAAGACTGTGAGCATGTTGGATTCTAGAAATGAATTCCAACCATCTAAAAG	GTTGGATCCTTTGGCCCCTGTCTTTGTTCCCTCTAGTGCAAAACTAGGTCCTTCTGTTCATGAGAAGCTAGGAGATTTTGTGGTAAATGCATATTCAACT	1	cis	NA	1	11969913	AT1G33050	7.14E-16	3	G	G	A	162	138	0.01	0	NA	-0.01	0.19546	11969913	AT1G33050	7.14E-16	3	G	G	A	162	138	0.01	0	NA	-0.01	0.19546
Arabidopsis	1001bulk	1	A	12008445	12008446	AT1G33110	MATE efflux family protein	Plus	left	Donor	GT	[12008537, 12010928]	[]	TAAATTTTCTTAGGGCGTATGGATCGGAATGCTCTTTGGAATATTCGTTCAGACTTGTGTGCTTACCGTCATGACTCTGAGAACAGATTGGGATCAACAG	GTTATAAATCGATTACTATGTTTTCTAATTTGTTCCTAGCAAGCTATGTTTTTGGTGCTTATTCTTATACCGTTTGTTGCCAAATATATTAGGTGTCAAC	1	cis	NA	1	12008512	AT1G33110	1.58E-44	66	A	A	G	340	123	1	0.97	NA	-0.02	0.34561	12008465	AT1G33110	8.76E-16	19	G	A	G	233	230	0.98	1	NA	0.01	0.13057
Arabidopsis	1001bulk	1	A	12008537	12008537	AT1G33110	MATE efflux family protein	Plus	right	Acceptor	AG	[12008445]	[12010928]	ATCAACAGGTTATAAATCGATTACTATGTTTTCTAATTTGTTCCTAGCAAGCTATGTTTTTGGTGCTTATTCTTATACCGTTTGTTGCCAAATATATTAG	GTGTCAACGTCGTTGAGACGTTTAAATCGGTGGGTTGTACCAGAATCTAGAGACGTAAACCAAGTATCATCAGAGGAATAAATTGGATTCTAGATTGTCT	1	cis	NA	1	12008512	AT1G33110	2.28E-31	-25	A	A	G	341	122	0.99	0.97	NA	-0.02	0.25446	12008512	AT1G33110	2.28E-31	-25	A	A	G	341	122	0.99	0.97	NA	-0.02	0.25446
Arabidopsis	1001bulk	1	A	12012317	12012317	AT1G33120	Ribosomal protein L6 family	Plus	right	Acceptor	AG	[12012350]	[]	TCCGAGAAGATGTAATTTGGCAAAAGTGTGAGAGTGAATGGGTCTCTAATTGTCTCCAAAACTTGTTGCATAAGTTAATAAATTCTCGAACAAAAAAAAG	GCAAGGTTTACATCACCGGTGGATTTGGTCCATAAAACAAAACTAACAACATTCCAAACACAAGAAATATGAGCTAAGAGGGGAATATGAGTATTCATTC	1	cis	NA	1	12004494	Intergenic	6.00E-25	-7823	C	C	T	540	40	0	0.19	NA	0.19	0.16795	12012518	AT1G33120	1.05E-17	201	C	C	T	526	54	0	0.14	NA	0.14	0.11902
Arabidopsis	1001bulk	1	A	12012350	12012351	AT1G33120	Ribosomal protein L6 family	Plus	left	Donor	GC	[12012317]	[]	AACACAACCAAATTCTTCAGAATTCAAAATTCATCCGAGAAGATGTAATTTGGCAAAAGTGTGAGAGTGAATGGGTCTCTAATTGTCTCCAAAACTTGTT	GCATAAGTTAATAAATTCTCGAACAAAAAAAAGGCAAGGTTTACATCACCGGTGGATTTGGTCCATAAAACAAAACTAACAACATTCCAAACACAAGAAA	1	cis	NA	1	11981539	Intergenic	5.96E-33	-30812	C	C	A	293	16	0.01	0.43	NA	0.43	0.37156	12012518	AT1G33120	5.55E-15	167	C	C	T	276	33	0	0.24	NA	0.24	0.18013
Arabidopsis	1001bulk	1	A	12052198	12052198	AT1G33240	GT-2-like 1	Minus	right	Donor	GT	[12052116, 12052112, 12052109]	[]	ACCGCCACAAGAAGGACTTGTTAATGTTCAACAAACTCATGGGTCAGCTTCAACTGAGGAAGAAGAGCCTATAGAGGAAAGTCCACAAGGAACAGAAAAG	GTACAAACTTTGCTTTTCCTTGTCAAAATGTGATTGGTTTAATGTTCTTTGATAACTGAAATATGATTTGTTGGAATTGAAGCCAGAAGACCTTGTGATG	1	cis	NA	1	12052182	AT1G33240	1.51E-40	16	T	T	A	445	151	0.95	0.99	NA	0.04	0.25815	12052191	AT1G33240	4.83E-40	7	C	C	A	446	150	0.95	0.99	NA	0.04	0.25526
Arabidopsis	1001bulk	1	A	12053660	12053661	AT1G33240	GT-2-like 1	Minus	left	Acceptor	AG	[12054030, 12053965]	[12049483, 12051132, 12053656, 12053843, 12053927, 12053933]	CCGATCGAACAGTAACCATAAAAATTTTCCAGCTAATAACGACAACCAAAAATAAAATAAAACTAGAGAATCTGAATTATTTTCATGTTTTTGGAAACAG	GAAGCTATTGGAGTTAGGTTACAAACGAAGTTCAAAGAAATGCAAAGAGAAATTCGAAAACGTTCAGAAATATTACAAACGTACTAAAGAAACTCGCGGT	1	cis	NA	1	12054008	AT1G33240	1.56E-49	-347	C	C	A	489	58	0.98	0.93	NA	-0.05	0.33024	12054008	AT1G33240	1.56E-49	-347	C	C	A	489	58	0.98	0.93	NA	-0.05	0.33024
Arabidopsis	1001bulk	1	A	12068925	12068926	AT1G33270	Acyl transferase/acyl hydrolase/lysophospholipase superfamily protein	Minus	left	Acceptor	AG	[12069006]	[12068654, 12068923, 12068943]	CATCTTCTTTTATTCCAGGGTAAATCACTCTCTTGCTTTTGAAACTTTCAGTTTATCCGGAAAACAAAACTTTAACAACCAGAATTAAAAACAAATGCAG	ATATCTTGCACCAAGGCCTGCAACAATGTTCCGTAATCGACTTTGTGTTGATGGAGGCTTGACATTGTTTATGCCACCAACAGCTGCTGCTAAAACAGTA	1	cis	NA	1	12068995	AT1G33270	1.16E-12	-69	T	C	T	149	80	1	0.98	NA	-0.02	0.19864	12068995	AT1G33270	1.16E-12	-69	T	C	T	149	80	1	0.98	NA	-0.02	0.19864
Arabidopsis	1001bulk	1	A	12069006	12069006	AT1G33270	Acyl transferase/acyl hydrolase/lysophospholipase superfamily protein	Minus	right	Donor	GT	[12068925, 12068654, 12068943]	[12068743, 12068762, 12068828]	TCACTCAAGTGTTTTGGAGACCTAGAGGTCTTCTAGTGGATCAGTTCGACTCCAAAAGCGACTTGATAGATGCAGTTTTCACATCTTCTTTTATTCCAGG	GTAAATCACTCTCTTGCTTTTGAAACTTTCAGTTTATCCGGAAAACAAAACTTTAACAACCAGAATTAAAAACAAATGCAGATATCTTGCACCAAGGCCT	1	cis	NA	1	12068995	AT1G33270	1.96E-17	11	T	C	T	150	83	1	0.98	NA	-0.02	0.26715	12068995	AT1G33270	1.96E-17	11	T	C	T	150	83	1	0.98	NA	-0.02	0.26715
Arabidopsis	1001bulk	1	A	12145683	12145683	AT1G33470	RNA-binding (RRM/RBD/RNP motifs) family protein	Plus	right	Acceptor	AG	[12145610, 12145621]	[12145686, 12145708]	TACTCAATGGATTACAATTACCCCACGGTATGTATATTGTAAGAGTCTCTCCCTACTCTACTCTTATCTCTTATAGCTTATTGGATTATTGTTTTTACAG	CAGAGCTATTACAATGTTTATGGAGGGGCAACTGCTCAGCATCCAATGTATGGAAGCGGACCAATGACTGGTGTAGCAGCAGCACCAGCAGCAGGGTTCT	1	cis	NA	1	12145681	AT1G33470	5.35E-58	-2	C	C	T	408	69	0.2	0.54	NA	0.33	0.41806	12145683	AT1G33470	1.45E-44	0	G	G	A	370	107	0.31	0.04	NA	-0.27	0.33763
Arabidopsis	1001bulk	1	A	12145686	12145686	AT1G33470	RNA-binding (RRM/RBD/RNP motifs) family protein	Plus	right	Acceptor	AG	[12145610, 12145621, 12145479]	[12145573, 12145683, 12145708, 12145722]	TCAATGGATTACAATTACCCCACGGTATGTATATTGTAAGAGTCTCTCCCTACTCTACTCTTATCTCTTATAGCTTATTGGATTATTGTTTTTACAGCAG	AGCTATTACAATGTTTATGGAGGGGCAACTGCTCAGCATCCAATGTATGGAAGCGGACCAATGACTGGTGTAGCAGCAGCACCAGCAGCAGGGTTCTACC	1	cis	NA	1	12145681	AT1G33470	1.43E-56	-5	C	C	T	407	66	0.8	0.47	NA	-0.33	0.41264	12145683	AT1G33470	5.80E-44	-3	G	G	A	366	107	0.69	0.96	NA	0.26	0.33607
Arabidopsis	1001bulk	1	A	12151904	12151905	AT1G33490	NA	Minus	left	Acceptor	AG	[12152199, 12152203, 12151986, 12152187, 12152046]	[12151081, 12151726, 12151902, 12151925, 12151989, 12152055, 12152111]	TGTGTAACCATGTAGCTTGTAAAGACTCGCCATTTTCTGTGTTGTGAGAGTGCTGATGTCGTAAAAATTTAAAACCAAGCTTGATTTGTTTCCCCTTTAG	AGGTGCTGAGCCAAAGCAGCTGGCTTTTTCTGCGGCATTGGGTATTACCATGGGAGTATTTCCAATCTGTGGTGCGTTCTCGTGCTACTTTCTTTTGTGG	1	trans	NA	3	11097317	Intergenic	2.67E-10	NA	G	G	A	211	13	0.95	0.87	NA	-0.07	0.16361	NA	NA	NA	NA	NA	NA	NA	NA	NA	NA	NA	NA	NA	NA
Arabidopsis	1001bulk	1	A	12181588	12181589	AT1G33600	Leucine-rich repeat (LRR) family protein	Plus	left	Donor	GT	[12181720]	[]	TCCTCCGTCCATTGCATCACTCAAACCAATTCTCAATTACCTCGATCTAAGCCAGAATAATCTCTCTGGGACAATCCCGACCTTTTTATCAAACTTCAAG	GTACTAGACTCATTGGATCTTTCTAGAAATAGGTTCTCTGGGGTTGTTCCGAAGAGTTTAGCCAATATGCCTAAACTTTTCCATCTCAATCTCTCCCACA	1	cis	NA	1	12209000	AT1G33700	3.25E-45	27411	T	T	C	304	17	0	0.28	NA	0.28	0.46325	12181114	AT1G33600	1.22E-44	-475	C	C	T	304	17	0	0.28	NA	0.28	0.4588
Arabidopsis	1001bulk	1	A	12181720	12181720	AT1G33600	Leucine-rich repeat (LRR) family protein	Plus	right	Acceptor	AG	[12181588]	[]	GTTCTCTGGGGTTGTTCCGAAGAGTTTAGCCAATATGCCTAAACTTTTCCATCTCAATCTCTCCCACAATTTTCTAACTGGTCCACTCCCTGCCATGAAG	AACGTTGATGGCCTTGCCACTCTAGATCTTTCATACAACCAATTTCACCTCAAAACGATACCGAAATGGGTGACCTCGTCGCCGTCCATGTACTCGTTGA	1	cis	NA	1	12182882	Intergenic	1.47E-36	1162	T	T	C	442	25	0	0.16	NA	0.16	0.28972	12182598	Intergenic	1.41E-20	878	A	A	T	425	42	0	0.09	NA	0.09	0.16926
Arabidopsis	1001bulk	1	A	12349820	12349821	AT1G33970	P-loop containing nucleoside triphosphate hydrolases superfamily protein	Minus	left	Acceptor	AG	[12349898]	[12349843]	GCTTAGCCGCATCACCGAGATGGTAATTTAATTTATCAATAGTTATGGTCTCACAGGAGAGTTTCATTGACCGACAGCTTTCTGTTTTGTTGTTGTTCAG	GTGGAGACTAAGCTGAGAGACACTGCTAAGAGACTAGAGCAGCAACTAGGTGAAGAGCAAGCTGCAAGACTTGAAGCGGAGAAGAGGGCAAACGAAGTTC	1	cis	NA	1	12349891	AT1G33970	3.40E-28	-70	NA	NA	NA	268	222	0.94	0.97	NA	0.04	0.21947	12349891	AT1G33970	3.40E-28	-70	NA	NA	NA	268	222	0.94	0.97	NA	0.04	0.21947
Arabidopsis	1001bulk	1	A	12349898	12349898	AT1G33970	P-loop containing nucleoside triphosphate hydrolases superfamily protein	Minus	right	Donor	GT	[12349820, 12349843]	[]	GGTTGAGTTACTTCAGGGTTACTCTAATAATGAGATAGATGAGTTCAAGAAGCAAATCGATATGTCCTATGATAGGCAGCTTAGCCGCATCACCGAGATG	GTAATTTAATTTATCAATAGTTATGGTCTCACAGGAGAGTTTCATTGACCGACAGCTTTCTGTTTTGTTGTTGTTCAGGTGGAGACTAAGCTGAGAGACA	1	cis	NA	1	12349941	AT1G33970	5.92E-36	-43	NA	NA	NA	366	118	0.96	1	NA	0.03	0.27697	12349891	AT1G33970	1.21E-16	7	NA	NA	NA	265	219	0.96	0.98	NA	0.02	0.13229
Arabidopsis	1001bulk	1	A	12350033	12350034	AT1G33970	P-loop containing nucleoside triphosphate hydrolases superfamily protein	Minus	left	Acceptor	AG	[12350113, 12350218]	[12350029]	AGTTGTTCCATGAGCTACAGGTGGAGATTGTTGCTTTCACTCACTTTTCTGAGTTATTCTGTTTTGGAGGAGAGGATTCTAACTGTGGTTGCAATTTCAG	GAAGAGGCTATCAAGCTAAGGGACCAGAAAAAGGAGGTTGAGTTACTTCAGGGTTACTCTAATAATGAGATAGATGAGTTCAAGAAGCAAATCGATATGT	1	cis	NA	1	12350068	AT1G33970	5.83E-14	-34	G	G	A	279	243	1	0.99	NA	-0.01	0.10257	12350068	AT1G33970	5.83E-14	-34	G	G	A	279	243	1	0.99	NA	-0.01	0.10257
Arabidopsis	1001bulk	1	A	12352693	12352694	AT1G33980	Smg-4/UPF3 family protein	Plus	left	Donor	GT	[12352838, 12352832]	[12352719]	ACAACAATTATTTTTCTTAGGTGCTTCAAAAGCGGCTCCCATTGTTACACCTCTTATGGAATTCATACGTCAAAAACGTGCCACTGTGATGGGACCCCAG	GTACATTATGCTCACAGTTTTACGGGGTTTTCACTTATTCTACCTAGTTGAATATCAGAACTTTCCTGGGACGGATGTCTCTCTATTTTATTTATTTCAA	1	cis	NA	1	12372788	Intergenic	1.19E-35	20094	C	C	T	113	36	0.96	0.47	NA	-0.49	0.65043	12352601	AT1G33980	1.07E-30	-93	T	T	C	115	34	0.96	0.44	NA	-0.51	0.59233
Arabidopsis	1001bulk	1	A	12353668	12353669	AT1G33980	Smg-4/UPF3 family protein	Plus	left	Donor	GT	[12353749, 12353734, 12353755]	[12353338, 12353664]	CCGAGCCAGTCTTCCACTTTTGTGCAGTCTGAGCAAAGAGTGGAACCCTCAGAAGCAGAAAACTACAAACGACCTTCTCGACCAGCCAACACTCGAGCAG	GTTATAAAGGAATACAATTTAAGTGAAAATGTTTGCTTCCCAAGTTGGGCTGATAATTCAAAATAGATGGTCCATGTGCAGGGAAAGATTATCATACTTC	1	cis	NA	1	12352731	AT1G33980	2.09E-23	-938	T	T	G	216	200	0.98	0.94	NA	-0.04	0.21281	12353683	AT1G33980	1.40E-22	14	C	C	T	214	202	0.98	0.94	NA	-0.04	0.20564
Arabidopsis	1001bulk	1	A	12353749	12353749	AT1G33980	Smg-4/UPF3 family protein	Plus	right	Acceptor	AG	[12353668, 12353664, 12353338]	[12353436, 12353734, 12353755]	CCAGCCAACACTCGAGCAGGTTATAAAGGAATACAATTTAAGTGAAAATGTTTGCTTCCCAAGTTGGGCTGATAATTCAAAATAGATGGTCCATGTGCAG	GGAAAGATTATCATACTTCTGGTACCATCAGTGAGAAGCAAGAGAGGCGTACAAGAAACAAGGATAGACCTGATCGTGTTATGTGGGCTCCTCGTCGTGA	1	cis	NA	1	12352731	AT1G33980	1.99E-25	-1018	T	T	G	213	199	0.97	0.92	NA	-0.05	0.23207	12353814	AT1G33980	2.39E-24	65	T	T	C	212	200	0.97	0.92	NA	-0.05	0.2228
Arabidopsis	1001bulk	1	A	12354276	12354277	AT1G33980	Smg-4/UPF3 family protein	Plus	left	Donor	GC	[12354362, 12354340, 12354365]	[12354291]	TAGTCGCCGTGTTGGAGGTCGCAATAGAAAAGAAGAGGTGGTGATTGGCGAGGGTAAAACCTCCCGGAGAGGAAGTGGTGGTGGTCCCAGTTCACATGAG	GCAAGCCAAACCAAAGTCTTTTCTTACTACTTTTCCTCTGTCCTCTTTTAACCATGTATAGAAGATTCATTTTTACTGTGTTGCAGAAGCAAATGTGGAT	1	cis	NA	1	12352731	AT1G33980	3.86E-12	-1546	T	T	G	83	79	0.99	0.94	NA	-0.05	0.25837	12354314	AT1G33980	1.40E-11	37	C	C	A	82	80	0.99	0.94	NA	-0.05	0.24663
Arabidopsis	1001bulk	1	A	12354362	12354362	AT1G33980	Smg-4/UPF3 family protein	Plus	right	Acceptor	AG	[12354276, 12354291]	[12354340, 12354365]	CCAGTTCACATGAGGCAAGCCAAACCAAAGTCTTTTCTTACTACTTTTCCTCTGTCCTCTTTTAACCATGTATAGAAGATTCATTTTTACTGTGTTGCAG	AAGCAAATGTGGATCCAAAAACCATCATCCGGTACTTGATATATTCTCTTAACATATGGTAAGCTTCAGTCGCACTACTACCCTCTCTTACTTGAAATTT	1	cis	NA	1	12352731	AT1G33980	4.14E-19	-1631	T	G	T	92	82	0.92	0.99	NA	0.07	0.36934	12354328	AT1G33980	3.31E-18	-34	C	C	T	99	75	0.92	0.99	NA	0.07	0.35416
Arabidopsis	1001bulk	1	A	12397157	12397158	AT1G34060	Pyridoxal phosphate (PLP)-dependent transferases superfamily protein	Minus	left	Acceptor	AG	[12397243, 12397265, 12397054]	[12397054]	GGTTCAAGATTCGGGTGACTGATTTACTTTTACCCTCCTAGTACTCTAAAAACAATGTTCTGGTTTGGTCACAACAGCTCACAAGTTTTTCTTGATGCAG	GTGGGGATTGGTAAAGGACAAAGCTATTTATGAAAAAATGGATAGATTTATACGTTTAACTAGTATGGGAGTTTCTAAAGAAACACAGCTTCATGTTCTT	1	cis	NA	1	12397181	AT1G34060	5.30E-19	-23	G	G	A	70	33	0.98	0.92	NA	-0.06	0.5408	12397181	AT1G34060	5.30E-19	-23	G	G	A	70	33	0.98	0.92	NA	-0.06	0.5408
Arabidopsis	1001bulk	1	A	12397243	12397243	AT1G34060	Pyridoxal phosphate (PLP)-dependent transferases superfamily protein	Minus	right	Donor	GT	[12397157, 12397054]	[12397054, 12397265]	ATTACTGGCCTCATTTCTCACCTATTACACATCCAGTTGATGAAGATTTGAGCCTGTTTAGTCTCTCCAAGACTACAGGTCATGCTGGTTCAAGATTCGG	GTGACTGATTTACTTTTACCCTCCTAGTACTCTAAAAACAATGTTCTGGTTTGGTCACAACAGCTCACAAGTTTTTCTTGATGCAGGTGGGGATTGGTAA	1	cis	NA	1	12397237	AT1G34060	3.62E-18	6	G	G	C	70	33	0.97	0.88	NA	-0.09	0.5233	12397237	AT1G34060	3.62E-18	6	G	G	C	70	33	0.97	0.88	NA	-0.09	0.5233
Arabidopsis	1001bulk	1	A	12551535	12551535	AT1G34370	C2H2 and C2HC zinc fingers superfamily protein	Plus	right	Acceptor	AG	[12551419, 12551415]	[12551510, 12551537, 12551541, 12551608, 12552043]	TGTTAAGCATAATATGTCAACAGCTCCGGGTCCATTCACTGGGCAGCCCGGTTCAGCCGTGTTCCCTTATGTAAGGGAGGCTAATAACGTTGCTTCACAG	AGTCAGAACAATAACAACTGTGGTGCTCGAGAGTTCGATTTGCCTAAGCCGGTTCTTGTTGATGAGAGGGAAGGTCATGTTGTGGAGGAACATGAGATGA	1	trans	NA	4	8688488	AT4G15233	2.83E-11	NA	A	A	C	428	37	0.21	0.37	NA	0.17	0.09097	NA	NA	NA	NA	NA	NA	NA	NA	NA	NA	NA	NA	NA	NA
Arabidopsis	1001bulk	1	A	12582384	12582385	AT1G34418	other RNA	Plus	left	Donor	GT	[12582468, 12582506, 12582522, 12582517, 12582524, 12582526]	[]	CTTTGTTAGCTCTTCTCTATTCTCGTTAATCGTATCTTCGTCTGATTCTTTGATGATTGCTCGCTAAGCTTTCCTTATCACCAAAATCATGGATTCATTG	GTAATTCTCTAGATCCTATTGATTTTCATCGGATTTTCAATTTTTATAGTTTTATTTTTCTAATTTTCTCAATTTAAATGATAGATTGCATGTGGTTATG	1	cis	NA	1	12581401	Intergenic	1.07E-21	-984	G	G	A	287	28	0.87	0.73	NA	-0.14	0.25282	12582352	AT1G34418	1.78E-19	-33	G	G	A	288	27	0.87	0.73	NA	-0.14	0.22837
Arabidopsis	1001bulk	1	A	12582468	12582468	AT1G34418	other RNA	Plus	right	Acceptor	AG	[12582384]	[12582506, 12582517, 12582522, 12582524, 12582526]	AATCATGGATTCATTGGTAATTCTCTAGATCCTATTGATTTTCATCGGATTTTCAATTTTTATAGTTTTATTTTTCTAATTTTCTCAATTTAAATGATAG	ATTGCATGTGGTTATGATTATGATCTCGTTGGTGGTAGTTTTTTTTGAGGTTAGAGAGATTGGCCGTCGCCGTCCGTCGCTGCCTCACCGTCAACAAATG	1	cis	NA	1	12568440	Intergenic	1.23E-37	-14028	G	G	A	287	23	0.65	0.17	NA	-0.48	0.41254	12582500	AT1G34418	3.73E-20	32	G	G	A	284	26	0.64	0.26	NA	-0.38	0.23923
Arabidopsis	1001bulk	1	A	12582506	12582506	AT1G34418	other RNA	Plus	right	Acceptor	AG	[12582384]	[12582468, 12582517, 12582522, 12582524, 12582526]	TTTTCATCGGATTTTCAATTTTTATAGTTTTATTTTTCTAATTTTCTCAATTTAAATGATAGATTGCATGTGGTTATGATTATGATCTCGTTGGTGGTAG	TTTTTTTTGAGGTTAGAGAGATTGGCCGTCGCCGTCCGTCGCTGCCTCACCGTCAACAAATGTATCGAAAACCCTAATTGTTAATGGGTTTGGGCTTTGT	1	cis	NA	1	12581401	Intergenic	4.11E-15	-1105	G	G	A	266	24	0.27	0.48	NA	0.21	0.19191	12582500	AT1G34418	2.31E-11	-6	G	G	A	267	23	0.27	0.47	NA	0.2	0.1431
Arabidopsis	1001bulk	1	A	12582517	12582517	AT1G34418	other RNA	Plus	right	Acceptor	AG	[12582384]	[12582468, 12582506, 12582522]	TTTTCAATTTTTATAGTTTTATTTTTCTAATTTTCTCAATTTAAATGATAGATTGCATGTGGTTATGATTATGATCTCGTTGGTGGTAGTTTTTTTTGAG	GTTAGAGAGATTGGCCGTCGCCGTCCGTCGCTGCCTCACCGTCAACAAATGTATCGAAAACCCTAATTGTTAATGGGTTTGGGCTTTGTAAACTTTTTAT	1	cis	NA	1	12591595	AT1G34440	3.38E-63	9078	T	T	A	296	16	0	0.28	NA	0.27	0.59581	12582959	Intergenic	7.58E-28	442	G	G	A	280	32	0	0.14	NA	0.14	0.3192
Arabidopsis	1001bulk	1	A	12582522	12582522	AT1G34418	other RNA	Plus	right	Acceptor	AG	[12582384]	[12582468, 12582506, 12582517]	AATTTTTATAGTTTTATTTTTCTAATTTTCTCAATTTAAATGATAGATTGCATGTGGTTATGATTATGATCTCGTTGGTGGTAGTTTTTTTTGAGGTTAG	AGAGATTGGCCGTCGCCGTCCGTCGCTGCCTCACCGTCAACAAATGTATCGAAAACCCTAATTGTTAATGGGTTTGGGCTTTGTAAACTTTTTATTGGGT	1	cis	NA	1	12581145	Intergenic	8.18E-72	-1377	G	G	A	282	21	0.01	0.11	NA	0.1	0.65499	12582500	AT1G34418	8.74E-69	-22	G	G	A	278	25	0.01	0.1	NA	0.09	0.6387
Arabidopsis	1001bulk	1	A	12687001	12687001	AT1G34630	NA	Plus	right	Acceptor	AG	[12686908, 12686874]	[12686975, 12687138]	CTGCCTGGTTAGAATCAATTCTTGGAAGGCTCTTATCGATTTTTGTTTTGTTCTCACTTGAAGTTGGAACTTAGACCATCTCTATAATGATGTAAAATAG	GGCTTGGACTTGTCTACTATTCCGCACTTTTGAGACATGCAACATACCGCTTGTGGCCATAGCAACAGTACAAACGAAAGCCATTCTCATCACATATCAT	1	cis	NA	1	12687068	AT1G34630	1.28E-20	67	A	A	G	189	30	0.99	0.95	NA	-0.04	0.32788	12687068	AT1G34630	1.28E-20	67	A	A	G	189	30	0.99	0.95	NA	-0.04	0.32788
Arabidopsis	1001bulk	1	A	12687068	12687069	AT1G34630	NA	Plus	left	Donor	GT	[12687138, 12687148, 12687125]	[12686908]	AACTTAGACCATCTCTATAATGATGTAAAATAGGGCTTGGACTTGTCTACTATTCCGCACTTTTGAGACATGCAACATACCGCTTGTGGCCATAGCAACA	GTACAAACGAAAGCCATTCTCATCACATATCATTGTTAATATAATACCTAACGTTAGGCTTCTCCTGCAGTTCCCAACAGGTCTGGCTTTAGCTATTGAG	1	cis	NA	1	12687068	AT1G34630	1.15E-47	-1	A	A	G	173	30	0.99	0.86	NA	-0.13	0.64743	12687068	AT1G34630	1.15E-47	-1	A	A	G	173	30	0.99	0.86	NA	-0.13	0.64743
Arabidopsis	1001bulk	1	A	12687138	12687138	AT1G34630	NA	Plus	right	Acceptor	AG	[12687068, 12686908]	[12687001, 12687125, 12687148]	TGCAACATACCGCTTGTGGCCATAGCAACAGTACAAACGAAAGCCATTCTCATCACATATCATTGTTAATATAATACCTAACGTTAGGCTTCTCCTGCAG	TTCCCAACAGGTCTGGCTTTAGCTATTGAGAAGAAAAGCAGAAGGATAGAGATATCACTATACTGCTTAGCGAGGGCGATAGAGAGCTTCTTTACTTGCA	1	cis	NA	1	12687068	AT1G34630	7.67E-32	-70	A	A	G	174	29	0.98	0.86	NA	-0.12	0.49478	12687068	AT1G34630	7.67E-32	-70	A	A	G	174	29	0.98	0.86	NA	-0.12	0.49478
Arabidopsis	1001bulk	1	A	12736523	12736524	AT1G34750	Protein phosphatase 2C family protein	Minus	left	Acceptor	AG	[12736603]	[12736507]	CTAGTGACGGTCTATGGAAGGTAAACAATGATGTTTGTGATTTGTGAAGGAACTGGTTGGCGTTTTTGGATTAAAACGGTTTTGATGTGTAAATGTGTAG	GTGATGGCTAACCAAGAGGCGATTGATATTGCGAGAAGAATCAAAGATCCATTGAAAGCAGCGAAAGAACTAACAACCGAAGCGCTTAGAAGAGACAGTA	1	cis	NA	1	12736768	AT1G34750	1.50E-23	-244	T	T	G	189	130	0.99	0.96	NA	-0.03	0.26974	12736532	AT1G34750	2.03E-23	-8	A	A	T	177	142	0.99	0.97	NA	-0.03	0.26836
Arabidopsis	1001bulk	1	A	12743986	12743987	AT1G34760	general regulatory factor 11	Minus	left	Acceptor	AG	[12744076]	[12742955, 12742993, 12743975]	ACAAGATGAGGTAAACAAAATCTAAAAGCAAAGCTTTACACTTTCCTAATATCTTTCTTCTTTTTTCATGAAATGTTATGCATGACATAACCTTTTGTAG	AACTAATGAAGTGGAGAACTTAGTTACGGAGCCATACATTCATTTGGCACCGAGCGGTTTCAACTTCTCTTCTTGCGAACGATTGCTTTAAACCATCATT	1	cis	NA	1	12744012	AT1G34760	4.87E-25	-25	G	G	T	216	19	0.65	0.94	NA	0.29	0.36636	12744012	AT1G34760	4.87E-25	-25	G	G	T	216	19	0.65	0.94	NA	0.29	0.36636
Arabidopsis	1001bulk	1	A	12744076	12744076	AT1G34760	general regulatory factor 11	Minus	right	Donor	GT	[12743986, 12742955, 12742993, 12743975]	[]	AACTTTATAATAGTACTTTGTATTAAATGAATGCTTTATTATATACTTTTTCTTTTGTCTTGCAGGTGAACAATCTAAAGGCCATAATCAACAAGATGAG	GTAAACAAAATCTAAAAGCAAAGCTTTACACTTTCCTAATATCTTTCTTCTTTTTTCATGAAATGTTATGCATGACATAACCTTTTGTAGAACTAATGAA	1	cis	NA	1	12744012	AT1G34760	5.71E-22	64	G	G	T	169	19	0.74	0.97	NA	0.23	0.39113	12744024	AT1G34760	3.04E-11	52	T	T	A	178	10	0.75	0.98	NA	0.22	0.21001
Arabidopsis	1001bulk	1	A	12978148	12978149	AT1G35340	ATP-dependent protease La (LON) domain protein	Plus	left	Donor	GT	[12978235, 12978439, 12978278, 12978944, 12978940, 12978327, 12978294, 12978244]	[12978013, 12978126, 12978355, 12978514]	CTGATTTTTGATTTGAGAAATTCTTACACAGGTTCTTGTACCAACGGAGAGTAAAACTTTGCATTTATATGAAGCTAGGTACTTAGCTTTACTCGAAGAG	GTATGGATTCGATACATTTTACTCCGTGAGATTGATTACATGTTGGTGGTGAAAATGTTGGTGTTGTGGTTTTGATTTTGATTTCAGTCTATGAAGAGAA	1	cis	NA	1	12978529	AT1G35340	2.36E-15	380	G	G	A	188	159	0.94	0.98	NA	0.04	0.16568	12978142	AT1G35340	3.55E-13	-7	C	C	T	193	154	0.94	0.98	NA	0.03	0.14158
Arabidopsis	1001bulk	1	A	12978235	12978235	AT1G35340	ATP-dependent protease La (LON) domain protein	Plus	right	Acceptor	AG	[12978148, 12978126, 12978013]	[12978013, 12978079, 12978122, 12978126, 12978244, 12978278, 12978294, 12978327, 12978439, 12978940, 12978944]	TTTACTCGAAGAGGTATGGATTCGATACATTTTACTCCGTGAGATTGATTACATGTTGGTGGTGAAAATGTTGGTGTTGTGGTTTTGATTTTGATTTCAG	TCTATGAAGAGAAAGAAGAATATGTTTGTTCATTTCATTCTAGATCCTATTTCGATTAGTGAGACTGCAACAGAAGCTTCTTTTGCTGCTAGATATGGTT	1	cis	NA	1	12979725	AT1G35340	4.23E-12	1490	T	T	C	180	149	0.98	1	NA	0.01	0.13604	12978247	AT1G35340	9.37E-12	12	A	A	G	172	157	0.98	0.99	NA	0.01	0.13192
Arabidopsis	1001bulk	1	A	12979078	12979079	AT1G35340	ATP-dependent protease La (LON) domain protein	Plus	left	Donor	GT	[12979263, 12979227, 12979273, 12979230, 12979270, 12979588]	[12979184, 12979405]	GGATCGTATGAATTATGAGAGCAGCAATGAATTAACCTCAAAAATCTCCCAGCTGAAGGAATCTATTAAAAATCTTAACAGCTTGGAGATCAAACTTAAG	GTAGAAAAAATCCTTCTCCTTCATCGTGTTTTACTTGGAAACAACACAAATGATAACATTCGTCCTCGTGGATGTGTTTATTGCATATACTAAGAAATGA	1	cis	NA	1	12981373	AT1G35350	1.33E-23	2294	A	A	C	368	186	0.98	0.99	NA	0.02	0.16573	12979082	AT1G35340	2.19E-23	3	G	G	C	376	178	0.98	0.99	NA	0.02	0.16424
Arabidopsis	1001bulk	1	A	13078915	13078916	AT1G35516	myb-like transcription factor family protein	Plus	left	Donor	GT	[13079304, 13079311, 13079404, 13079257, 13079429]	[13077491, 13078058, 13078267, 13078648, 13078854, 13078875, 13078919, 13078929, 13078955, 13078974, 13078989]	TTTAGGGCAACGTTTGATTGTCGTGGTTCTTCTGACACTGTTCGGTTCTTTACGACGATGGTCGGTTTGCGTTTGGCTTCCATTGGCTTCTTTAGCGGCG	GTAGGCTAGCTAAGGTCTAGAGTTTCACCGCCTATCTTCGGTGTTTCGTCTACCTTTTGGCCGGATTGATTCCGGTTTAGATTTATGTTTTCTTCTCTCG	2	trans	NA	3	21673622	AT3G58610	2.84E-12	8594706	G	G	A	395	21	0.17	0.51	NA	0.34	0.11084	21596509	AT3G58370	1.71E-08	8517593	T	T	C	336	80	0.16	0.32	NA	0.15	0.0737
Arabidopsis	1001bulk	1	A	13078915	13078916	AT1G35516	myb-like transcription factor family protein	Plus	left	Donor	GT	[13079304, 13079311, 13079404, 13079257, 13079429]	[13077491, 13078058, 13078267, 13078648, 13078854, 13078875, 13078919, 13078929, 13078955, 13078974, 13078989]	TTTAGGGCAACGTTTGATTGTCGTGGTTCTTCTGACACTGTTCGGTTCTTTACGACGATGGTCGGTTTGCGTTTGGCTTCCATTGGCTTCTTTAGCGGCG	GTAGGCTAGCTAAGGTCTAGAGTTTCACCGCCTATCTTCGGTGTTTCGTCTACCTTTTGGCCGGATTGATTCCGGTTTAGATTTATGTTTTCTTCTCTCG	2	cis	NA	1	13078912	AT1G35515	9.65E-26	-4	G	G	A	394	22	0.17	0.59	NA	0.43	0.23277	13078912	AT1G35515	9.65E-26	-4	G	G	A	394	22	0.17	0.59	NA	0.43	0.23277
Arabidopsis	1001bulk	1	A	13079304	13079304	AT1G35516	myb-like transcription factor family protein	Plus	right	Acceptor	AG	[13078915, 13078929, 13078267, 13078875, 13078989, 13078955, 13078919, 13078058, 13078648, 13077491, 13078854, 13078974]	[13078554, 13078599, 13078741, 13078755, 13079257, 13079311, 13079404, 13079429, 13079889]	GCTGTTTCTCTAACTGATCTATGGAGACGAGTGCTTTTTTGTTCTTTTTTAAGGTGTTGCTGAAAGCTCCATCGGCTTACTCTACGTCGATGTTCTTTAG	ATTTCAGGAATCAATTGCCTTTGGGAGATCTTTCCTTTCCAAATTTGCTAATGAAGTTTGGTGGATTCTCTAATTAAAAATCAATGGACTTCTCTTGAAG	1	cis	NA	1	13078680	AT1G35515	9.88E-09	-624	T	T	C	283	85	0.43	0.31	NA	-0.12	0.08556	13078680	AT1G35515	9.88E-09	-624	T	T	C	283	85	0.43	0.31	NA	-0.12	0.08556
Arabidopsis	1001bulk	1	A	13124815	13124816	AT1G35580	cytosolic invertase 1	Minus	left	Acceptor	AG	[13125117]	[13124716, 13124732, 13124757, 13124780, 13124801, 13124827]	TTTCGCGTGTTCCAACTACACGAGTTTTTTTTTTTTTTTTGGATTAGGAGTTATAACAATCTCATTGATCTTATTGTTTTGATTTTAGATCTTGGTTTAG	TGTTATAATGGAAGGTGTTGGACTAAGAGCTGTAGGATCACACTGTTCTTTATCTGAGATGGATGATCTTGATTTGACTCGAGCTTTGGATAAACCAAGA	1	cis	NA	1	13125239	AT1G35580	2.12E-25	-423	C	C	T	180	10	0.02	0.17	NA	0.14	0.43662	13124533	AT1G35580	4.81E-20	283	A	A	G	177	13	0.02	0.14	NA	0.12	0.35882
Arabidopsis	1001bulk	1	A	13124827	13124828	AT1G35580	cytosolic invertase 1	Minus	left	Acceptor	AG	[13125117]	[13124716, 13124732, 13124757, 13124780, 13124788, 13124801, 13124815]	GCAATGTGTTTATTTCGCGTGTTCCAACTACACGAGTTTTTTTTTTTTTTTTGGATTAGGAGTTATAACAATCTCATTGATCTTATTGTTTTGATTTTAG	ATCTTGGTTTAGTGTTATAATGGAAGGTGTTGGACTAAGAGCTGTAGGATCACACTGTTCTTTATCTGAGATGGATGATCTTGATTTGACTCGAGCTTTG	1	cis	NA	1	13125239	AT1G35580	1.08E-15	-411	C	C	T	164	10	0.94	0.81	NA	-0.13	0.31004	13124533	AT1G35580	1.38E-12	295	A	A	G	162	12	0.94	0.83	NA	-0.11	0.25161
Arabidopsis	1001bulk	1	A	13157021	13157022	AT1G35620	PDI-like 5-2	Plus	left	Donor	GT	[13157127, 13157101]	[13156713]	ACGCAGCTGCTCCAATTCTTGCTAAATTGAAGCAGCCTATTGTGATTGCAAAGCTGAATGCTGATAAGTATTCTCGTCTCGCTCGGAAGATTGAGATTGA	GTATGTTTTATAGTTCTGCTATCACCTTAGCTAATTGAATGATTCAAGAGTCCGAAAAGTTTCGATTTTTGATGTTTTAGTGTTATTCTGTCTTTCTTTT	1	cis	NA	1	13157261	AT1G35620	9.10E-10	239	A	A	G	229	62	0.96	0.99	NA	0.03	0.12118	13156805	AT1G35620	3.82E-08	-217	C	C	A	236	55	0.96	0.99	NA	0.02	0.09889
Arabidopsis	1001bulk	1	A	13157127	13157127	AT1G35620	PDI-like 5-2	Plus	right	Acceptor	AG	[13157021, 13156713]	[13156917, 13157101]	TTTATAGTTCTGCTATCACCTTAGCTAATTGAATGATTCAAGAGTCCGAAAAGTTTCGATTTTTGATGTTTTAGTGTTATTCTGTCTTTCTTTTGTGCAG	TGCATTTCCGACTCTCATGCTTTATAACCATGGAGTTCCAATGGAGTACTATGGACCAAGGAAAGCAGATTTGCTTGTGCGTTACTTGAAGAAGTTTGTT	1	cis	NA	1	13144096	AT1G35610	7.20E-13	-13031	C	C	G	255	28	0.99	0.96	NA	-0.03	0.16671	13156740	AT1G35620	1.57E-11	-387	G	G	C	255	28	0.99	0.96	NA	-0.03	0.14868
Arabidopsis	1001bulk	1	A	13207607	13207607	AT1G35670	calcium-dependent protein kinase 2	Plus	right	Acceptor	AG	[13207524, 13207508]	[13207624, 13207635]	AGTCTCTCATGGATGCGGTATGAAAGAACCAAAACAAACTCTTTCCTCTTTTCAAAAACTTTTGTTTCCGTTTAACATCCTCTGTGTGTTGTGGTCACAG	GCTGATATCGACAACAGTGGTACAATAGACTACGGAGAATTCCTAGCAGCAACCTTACACATGAACAAGATGGAGAGAGAGGAGAATCTGGTGGCTGCAT	1	cis	NA	1	13209373	AT1G35680	5.92E-31	1766	C	C	T	340	27	1	0.96	NA	-0.04	0.30615	13207590	AT1G35670	3.25E-16	-17	T	T	C	272	95	1	0.98	NA	-0.02	0.16633
Arabidopsis	1001bulk	1	A	13221594	13221595	AT1G35710	Protein kinase family protein with leucine-rich repeat domain	Plus	left	Donor	GT	[13221882, 13222170, 13222026, 13221738, 13221666, 13221210, 13221992, 13221732]	[13221378, 13221450, 13221560, 13221704, 13221732, 13221848, 13221954, 13222026, 13222163, 13222392, 13222396, 13222437, 13222564]	CTTACCGGTTCAATTCCTTCTTCCTTAGGAAATCTCAAGAACTTGATGGTTCTTTATCTTTACGAGAACTATCTAACTGGTGTCATTCCCCCGGAACTAG	GTAACATGGAATCCATGACAGATTTAGCTTTAAGTCAGAACAAACTTACCGGTTCAATTCCTTCTACCTTAGGAAATCTCAAGAACTTGATGGTTCTTTA	1	trans	NA	1	367150	AT1G02065	3.00E-18	-12854445	T	T	C	86	5	0.01	0.49	NA	0.48	0.57018	509713	Intergenic	2.55E-10	-12711882	A	A	G	84	7	0.01	0.35	NA	0.34	0.3584
Arabidopsis	1001bulk	1	A	13221599	13221600	AT1G35710	Protein kinase family protein with leucine-rich repeat domain	Plus	left	Donor	AT	[13221887, 13221743, 13222175]	[13221455]	CGGTTCAATTCCTTCTTCCTTAGGAAATCTCAAGAACTTGATGGTTCTTTATCTTTACGAGAACTATCTAACTGGTGTCATTCCCCCGGAACTAGGTAAC	ATGGAATCCATGACAGATTTAGCTTTAAGTCAGAACAAACTTACCGGTTCAATTCCTTCTACCTTAGGAAATCTCAAGAACTTGATGGTTCTTTATCTTT	1	cis	NA	1	13222302	AT1G35710	3.99E-71	702	C	C	A	86	6	0.01	0.94	NA	0.93	0.97058	13222302	AT1G35710	3.99E-71	702	C	C	A	86	6	0.01	0.94	NA	0.93	0.97058
Arabidopsis	1001bulk	1	A	13221882	13221882	AT1G35710	Protein kinase family protein with leucine-rich repeat domain	Plus	right	Acceptor	AG	[13221450, 13221594, 13222170, 13222026]	[13221210, 13221666, 13221738, 13221992, 13222026, 13222170]	CTTACTGGTTCAATTCCTTCTTCCTTAGGTAATCTCAAGAACTTGACGCTTCTTTCTCTTTTCCAGAACTATCTAACTGGTGGCATTCCCCCGAAACTAG	GCAACATAGAATCCATGATCGATTTAGAGTTGAGTAACAACAAACTTACCGGTTCAATTCCTTCTTCCTTAGGAAATCTCAAGAATTTGACTATTCTTTA	1	trans	NA	1	10904	Intergenic	2.13E-16	-13210978	A	A	T	87	5	0.01	0.47	NA	0.46	0.52388	509713	Intergenic	1.06E-08	-12712169	A	A	G	84	8	0.01	0.29	NA	0.28	0.30152
Arabidopsis	1001bulk	1	A	13224099	13224099	AT1G35710	Protein kinase family protein with leucine-rich repeat domain	Plus	right	Acceptor	AG	[13224015]	[13224101, 13224119, 13224128, 13225203, 13225975]	GGCTACGTTGCACCAGGTAAATCTAAATCCCTAAATCTGATTTTGAGCTTATGAAATTTAAATCACTAAATTCGAAATTGAACTTGATTTTTCGCAACAG	AGTTTGCTTACACGATGAAGGTGACGGAGAAATGCGATGTGTATAGCTTCGGGGTTTTGATACTCGAATTGATAATTGGGAAACATCCGGGAGATTTGGT	1	cis	NA	1	13224064	AT1G35710	3.10E-12	-35	A	A	C	151	34	0.95	0.99	NA	0.04	0.23195	13224082	AT1G35710	9.50E-12	-17	C	C	A	145	40	0.95	0.99	NA	0.04	0.22272
Arabidopsis	1001bulk	1	A	13278383	13278384	AT1G35780	NA	Minus	left	Acceptor	AG	[13278466]	[13278370, 13278373]	AATCAAGAACTTTCCAGGTTTGTGTCTGTCTCTTTCTTGAGAGAATTGGATACATTTTGTAGTTTGTTTTGATCACTTTTATGTGTTTGGATTGTTTCAG	CAACCACCAGCAGCAATTATGAGTCACATTTCATTTGGAGAAGAAGAGATTGTTACACCGAAAAAGCCAGCGACGGTGCCAGAAGTTGCAAAGCAACGTG	1	cis	NA	1	13246136	Intergenic	1.59E-23	32248	G	G	A	146	28	0.99	0.95	NA	-0.04	0.43866	13277859	AT1G35780	3.15E-19	525	T	T	A	146	28	0.99	0.95	NA	-0.04	0.37129
Arabidopsis	1001bulk	1	A	13278466	13278466	AT1G35780	NA	Minus	right	Donor	GT	[13278383, 13278370, 13278373]	[]	GATCACAGGGAGTGGAATATTCTCTGTGTATGAAGAAAATGATGATTCTGAGTTAGCAAGTGCTAATTCCGCCACAAACGGCAAATCAAGAACTTTCCAG	GTTTGTGTCTGTCTCTTTCTTGAGAGAATTGGATACATTTTGTAGTTTGTTTTGATCACTTTTATGTGTTTGGATTGTTTCAGCAACCACCAGCAGCAAT	1	cis	NA	1	13251923	Intergenic	1.60E-16	26543	G	G	A	146	27	1	0.97	NA	-0.03	0.32647	13277859	AT1G35780	4.09E-15	607	T	T	A	145	28	1	0.97	NA	-0.03	0.30098
Arabidopsis	1001bulk	1	A	13701993	13701994	AT1G36390	Co-chaperone GrpE family protein	Minus	left	Acceptor	AG	[13702787, 13703102, 13702148, 13702919, 13702979, 13703344]	[13701947, 13701984, 13702177, 13702181, 13702919, 13703264]	TTACATGATTAAGATGAGTGCGAATGAGTGATGATAAGAGAAGTAATGTTAGTTTTTTGGAGGGTTTTGAGTGACTTGGTAATACCCTTTTTTGTTGTAG	TTGCACGAGGCTATTTCACGGGAAGAATCTGAGGCGGTTAAAGCAGGGATAATAACCGAGGAGCTGAACAAGGGATTTGTTCTAGGAGATCGTGTTCTGA	1	cis	NA	1	13702072	AT1G36390	5.55E-17	-78	G	G	T	339	83	0.97	1	NA	0.02	0.15333	13702004	AT1G36390	3.63E-15	-10	T	T	C	346	76	0.97	1	NA	0.02	0.1366
Arabidopsis	1001bulk	1	A	16136512	16136513	AT1G42990	basic region/leucine zipper motif 60	Minus	left	Acceptor	AG	[16137022, 16136605, 16136689]	[16134833, 16135411, 16135716, 16136436, 16136439, 16136497, 16136503, 16136509, 16136551]	AACATAGGTATGTGTATTTTGGTTAACTTAAGATTGTTAAAGCCTTTTATGCTATGAAAAGAAACTGAGGTTTGATAATTGGGATGTGATTGTGGTTCAG	GAGAGTAAGAAATAGAGATGCGGCGGTTAGATCGAGAGAGAGGAAGAAGGAATATGTACAAGATTTAGAGAAGAAGAGTAAGTATCTCGAAAGAGAATGC	1	cis	NA	1	16137068	AT1G42990	2.32E-10	-555	A	C	A	135	96	0.99	0.96	NA	-0.03	0.16006	16137011	AT1G42990	2.67E-09	-498	T	C	T	130	101	0.99	0.96	NA	-0.02	0.1425
Arabidopsis	1001bulk	1	A	16137022	16137022	AT1G42990	basic region/leucine zipper motif 60	Minus	right	Donor	GT	[16136512, 16136509, 16136503, 16136436, 16135411, 16136439, 16136551, 16135716, 16136497, 16134833]	[16136605, 16136689]	ATTTGGTTGTTGAGAAGAAGTCTAATGATTCTGGTAGCGAGATTCATGATGATGATGACGAAGAAGGAGACGATGATGCTGTGGCTAAAAAACGAAGAAG	GTATATCTAATTTTACTCTTGTTTGAAAAGTTAGGGTTTATGGATGGATTTTGTATGTTTGTGTTGATTTTGGTTTCATTAAGATTGTTAAAAGTGTGTT	1	cis	NA	1	16136533	AT1G42990	1.27E-30	489	T	T	A	208	12	0.99	0.92	NA	-0.07	0.45345	16137034	AT1G42990	1.27E-14	-12	A	A	G	152	68	1	0.97	NA	-0.03	0.23743
Arabidopsis	1001bulk	1	A	16276429	16276429	AT1G43190	polypyrimidine tract-binding protein 3	Minus	right	Donor	GT	[16276271]	[16276355, 16276633]	GGTATGTTGCCTTACATGATAGTAACTCTATGCATTGTTCTTCTACACTTTTGTCTTTTGCTAATCCATATTTTTCTTTTTTCCAGTGGCATATCCTCAG	GTGGGTAATACAGAGTTTTAGCAACTCTTTTTTGGTCAAGATCGGTCAAGATATCGCCAGAATCTAACCTCCTTGTCCATTCTTAATTTCTTTTTTCGTT	1	cis	NA	1	16276655	AT1G43190	2.11E-14	-226	A	A	G	367	132	0.96	0.98	NA	0.02	0.11062	16276447	AT1G43190	7.99E-13	-18	C	C	T	366	133	0.96	0.98	NA	0.02	0.09778
Arabidopsis	1001bulk	1	A	16411819	16411820	AT1G43580	Sphingomyelin synthetase family protein	Minus	left	Acceptor	AG	[16412334, 16412508, 16412570, 16412422, 16412457, 16412414, 16412540, 16412573, 16412329]	[16411646, 16411793]	CATGTACTTAACATTCATTGAGAATCTTTGAACTAAATTACACTAATCTGTTTTTGGAATGGTTATGCAATTCAGTGATAAATGGTTTTATCTTTGATAG	GGAAACACCTCCACTTCCTGATACAGGCCAATGGTTCTTACTTGCACTAAACGAGAGCCTTCCCGGGACACTTGTGGAAATCCTAAGAGCACATATCATT	1	cis	NA	1	16411813	AT1G43580	4.00E-12	7	A	A	G	113	47	0.99	0.97	NA	-0.03	0.26083	16411813	AT1G43580	4.00E-12	7	A	A	G	113	47	0.99	0.97	NA	-0.03	0.26083
Arabidopsis	1001bulk	1	A	16654686	16654686	AT1G43900	Protein phosphatase 2C family protein	Plus	right	Acceptor	AG	[16654606, 16654519, 16654379]	[16654379, 16654463, 16654471, 16654474, 16654511, 16654869, 16654875]	TTTCTTTGGTGTCTTTGATGGTAACTTGTTTCTCTAACAACACATTATTACTCTTTAACCAAAGTGTTGTCATTTGACTTGTTTTTGTTTGGTTTGTTAG	GTCATGGTGGAGCAAGAACTGCAGAATATCTTAAAAACAATCTTTTCAAGAATTTAGTTAGTCATGATGATTTTATCTCAGACACTAAGAAAGCTATTGG	1	trans	NA	3	14980581	AT3G42913	6.54E-09	NA	G	G	A	114	12	0.99	0.96	NA	-0.03	0.23569	NA	NA	NA	NA	NA	NA	NA	NA	NA	NA	NA	NA	NA	NA
Arabidopsis	1001bulk	1	A	16765304	16765305	AT1G44100	amino acid permease 5	Minus	left	Acceptor	AG	[16765476, 16766090]	[16765201, 16765321, 16765339, 16765849]	TTACAACTAGTGCATCGTTTGGTTTATTTGTTAAGCGAGTTTGTGTGATAAGAGTTTGTTTAAAGGATGTTTTAATCAACTAGACGATTTGATGATCCAG	GACACGGTGAAATCACCGCCTGCCGAAGTAAACACGATGAGAAAAGCGACTTTTGTAAGTGTGGCAGTGACTACAGTCTTCTACATGCTATGTGGCTGTG	1	trans	NA	1	21177445	AT1G56520	4.60E-13	-4412140	A	A	G	237	14	0.97	0.92	NA	-0.05	0.18878	21169838	AT1G56510	8.10E-09	-4404533	A	A	T	238	13	0.97	0.93	NA	-0.04	0.12437
Arabidopsis	1001bulk	1	A	16837730	16837730	AT1G44350	IAA-leucine resistant (ILR)-like gene 6	Minus	right	Donor	GT	[16837064, 16837083, 16837060, 16837057, 16836374, 16835117, 16837027, 16837652, 16837223, 16837237, 16837033]	[16835870, 16836802, 16836938, 16837138, 16837161, 16837479]	TAGATATCCGTTAGCGAAAACGGGTATTCGGGCTTGGATCGGATCCGGTGGACCGCCTTTTGTTGCGGTTCGGGCTGATATGGACGCACTACCTATTCAG	GTAATCACAACAAAGAAAAGTTTATTTTTTCTAAATTATATGTTTTGATGTATTTACTTTTTCCTTTTGCATACATAGCTTAAAAACCTACGTTTACAAA	1	cis	NA	1	16837727	AT1G44350	5.93E-13	3	A	A	G	91	60	1	0.97	NA	-0.02	0.29202	16837727	AT1G44350	5.93E-13	3	A	A	G	91	60	1	0.97	NA	-0.02	0.29202
Arabidopsis	1001bulk	1	A	16848828	16848829	AT1G44446	Pheophorbide a oxygenase family protein with Rieske [2Fe-2S] domain	Minus	left	Acceptor	AG	[16848911, 16848905]	[16848628, 16848797, 16848803, 16848815, 16848849]	GACATTTCGCTGAACAGGTAAAAGTACATCACAAATGGATCGATCATCTTCAACCATCGTCACAGTCTTGTTTCTTAAGTTACCGTTTCTATATTTCCAG	GTCTTAAACGAAGATCTACGGCTAGTTTTAGGACAACAAGAACGGATGTTAAACGGAGCAAACATATGGAATTTACCAGTTGCTTATGACAAGCTCGGAG	1	cis	NA	1	16848867	AT1G44446	5.84E-50	-38	A	A	G	526	82	0.96	0.99	NA	0.04	0.30494	16848867	AT1G44446	5.84E-50	-38	A	A	G	526	82	0.96	0.99	NA	0.04	0.30494
Arabidopsis	1001bulk	1	A	16848911	16848911	AT1G44446	Pheophorbide a oxygenase family protein with Rieske [2Fe-2S] domain	Minus	right	Donor	GT	[16848828, 16848803, 16848797, 16848628, 16848815, 16848849]	[16848905]	AAACAAGACAAGACTTCTATACCGAATGTCACTAGACTTTGCTCCTATATTAAAGAATCTTCCATTCATGGAACATCTGTGGAGACATTTCGCTGAACAG	GTAAAAGTACATCACAAATGGATCGATCATCTTCAACCATCGTCACAGTCTTGTTTCTTAAGTTACCGTTTCTATATTTCCAGGTCTTAAACGAAGATCT	1	cis	NA	1	16849618	AT1G44446	2.61E-38	-707	T	T	C	524	83	0.96	0.99	NA	0.04	0.24139	16848892	AT1G44446	5.86E-32	19	G	G	A	530	77	0.96	0.99	NA	0.04	0.20414
Arabidopsis	1001bulk	1	A	16849206	16849207	AT1G44446	Pheophorbide a oxygenase family protein with Rieske [2Fe-2S] domain	Minus	left	Acceptor	AG	[16849282]	[16849004, 16849196, 16849228]	TGCAAAAGGCTGGAGTGTCCCAAGGTTTCTTTTAACTCTCATTACTCTGTTCAGTGCTAAGATGAAACTTGGTTTAAGCTTTCTGTTTTTGGTACTGCAG	TTTGGTGAAGTTTTTAACACCTACCTCGGGTCTCCAAGGATACTGGGATCCATATCCAATCGATATGGAATTTAAACCACCGTGTATTGTTTTATCGACA	1	cis	NA	1	16817122	Intergenic	6.77E-17	32085	C	C	A	487	64	0.97	0.94	NA	-0.03	0.11901	16817122	Intergenic	6.77E-17	32085	C	C	A	487	64	0.97	0.94	NA	-0.03	0.11901
Arabidopsis	1001bulk	1	A	16894222	16894222	AT1G44750	purine permease 11	Plus	right	Acceptor	AG	[16894153, 16893831]	[16893923, 16894071]	CACCACTCTTGAAGCTTAAAAGTTGGCAATGGTGGGTTCTTGTATCCGTTAACATCTTTTTCCTTATTGGTGGTCAAGCTGCTTCGGTTCTTCTTGGTAG	GTTTTACTATGATGAAGGTGGAAACAGTAAATGGATGGCAACTCTTGTTCAAACGGCTGCTTTTCCTATACTCTATATCCCGCTTTTGCTACTTCCGTCT	1	trans	NA	2	1210241	Intergenic	3.45E-10	NA	T	T	C	112	8	0	0.04	NA	0.04	0.28144	NA	NA	NA	NA	NA	NA	NA	NA	NA	NA	NA	NA	NA	NA
Arabidopsis	1001bulk	1	A	16908556	16908557	AT1G44770	NA	Minus	left	Acceptor	AG	[16908654, 16908680, 16908660]	[16908103, 16908576]	AGGTTTCGTATTCGTATCTTTAGTTACTTTGAGTATTCAATTTTGGCTTTTCATTACTTCAAATCTTATGTTCACTTTAGCTACTGGTTTCAAATTACAG	AATCTCAAACCTGAAGAGCTTCAGAAACGTAAGTTACTATTCAGCTCGATGACATATATAGACATTGATTGGTAACCCGATTATAACATCAATCACATAA	1	cis	NA	1	16908560	AT1G44770	8.36E-39	-3	A	A	G	321	69	1	0.97	NA	-0.03	0.35354	16908560	AT1G44770	8.36E-39	-3	A	A	G	321	69	1	0.97	NA	-0.03	0.35354
Arabidopsis	1001bulk	1	A	16912512	16912513	AT1G44790	ChaC-like family protein	Minus	left	Acceptor	AG	[16912609]	[16909454, 16909471, 16912455, 16912488, 16912503]	TCGGTAAACTAACTTTTACCAATTACTCAGTAATCTTTGGTTTCAGTCTTTCAGATTACAAAGTACCAAACCTTGTTTTCTGTTCTTTGATACCAATCAG	GGTTTAAAGATAAACATGTCACAGATCTTGCAAACCAAGTTAGGCACATTCTTTCAGAATCCGAAGAGTTAGACATTGATGCCACCGCCGCCACCGCCAA	1	cis	NA	1	16908240	AT1G44770	3.79E-23	4273	A	A	T	490	26	0.99	0.96	NA	-0.03	0.1735	16915134	AT1G44800	5.63E-20	-2621	C	C	A	487	29	0.99	0.96	NA	-0.03	0.14998
Arabidopsis	1001bulk	1	A	16912609	16912609	AT1G44790	ChaC-like family protein	Minus	right	Donor	GT	[16912512, 16912488, 16912503, 16909454, 16912455, 16909471]	[]	TTTTGCTTGTGTTTACGCAGACAGATAGTTAAAGCGAAAGGACCTTCAGGGCCAAACAGAGACTATCTCTTCAACCTCGAAGAGGCTCTTGCTCAACTCG	GTAAACTAACTTTTACCAATTACTCAGTAATCTTTGGTTTCAGTCTTTCAGATTACAAAGTACCAAACCTTGTTTTCTGTTCTTTGATACCAATCAGGGT	1	cis	NA	1	16912610	AT1G44790	3.92E-32	-1	G	G	A	484	34	1	0.96	NA	-0.04	0.23599	16912610	AT1G44790	3.92E-32	-1	G	G	A	484	34	1	0.96	NA	-0.04	0.23599
Arabidopsis	1001bulk	1	A	16912689	16912690	AT1G44790	ChaC-like family protein	Minus	left	Acceptor	AG	[16912769, 16912765, 16913165]	[16912681, 16912685, 16912721, 16912736, 16913095]	CCTCTTGAAGATATTGCCAAGTAGGTGGCTTTGTTTTTTTAGCTTCTTCAAAGATTGCATTTGACAAGTCGTTTCTTGCGTTTTGCTTGTGTTTACGCAG	ACAGATAGTTAAAGCGAAAGGACCTTCAGGGCCAAACAGAGACTATCTCTTCAACCTCGAAGAGGCTCTTGCTCAACTCGGTAAACTAACTTTTACCAAT	1	cis	NA	1	16909548	Intergenic	1.09E-11	3142	A	A	C	330	65	0.95	0.99	NA	0.04	0.11044	16912700	AT1G44790	1.98E-11	-10	T	T	C	331	64	0.95	0.99	NA	0.04	0.10781
Arabidopsis	1001bulk	1	A	16912769	16912769	AT1G44790	ChaC-like family protein	Minus	right	Donor	GT	[16912689, 16912685, 16912721, 16912736, 16912681]	[16912765, 16913165]	TCGATATATATCTTCTTTATTTGTTCAGGTACATAGCTTCACCTGACAAGAAGAGCAACAACAACTACTTAGGACCAGCTCCTCTTGAAGATATTGCCAA	GTAGGTGGCTTTGTTTTTTTAGCTTCTTCAAAGATTGCATTTGACAAGTCGTTTCTTGCGTTTTGCTTGTGTTTACGCAGACAGATAGTTAAAGCGAAAG	1	cis	NA	1	16913441	AT1G44790	1.08E-12	-672	T	C	T	218	170	0.97	0.99	NA	0.02	0.12264	16912786	AT1G44790	3.05E-09	-17	C	C	A	326	62	0.97	1	NA	0.03	0.08675
Arabidopsis	1001bulk	1	A	16912841	16912842	AT1G44790	ChaC-like family protein	Minus	left	Acceptor	AG	[16912924, 16912926, 16912932]	[16912833]	GTGGCAGGAGTAATGGTGTAAGAAACGCATACGATTACATCACGTCGGTATATATGTAAACGAGTAACAATGTCGATATATATCTTCTTTATTTGTTCAG	GTACATAGCTTCACCTGACAAGAAGAGCAACAACAACTACTTAGGACCAGCTCCTCTTGAAGATATTGCCAAGTAGGTGGCTTTGTTTTTTTAGCTTCTT	1	cis	NA	1	16912846	AT1G44790	2.08E-30	-4	T	C	T	249	165	0.97	1	NA	0.03	0.2723	16912838	AT1G44790	9.31E-18	4	C	C	T	297	117	0.97	1	NA	0.02	0.16322
[truncated: 4,529 more rows]
