# Supplementary material for: A basic framework to explain splice-site choice in eukaryotes
Source: Nat Commun. 2025 Sep 29;16:8284. doi: 10.1038/s41467-025-63622-9 (PMC12480690; doi:10.1038/s41467-025-63622-9)
Supplement: Supplementary file 3 — Supplementary Data 1-15 [file 41467_2025_63622_MOESM3_ESM.zip › Supplementary Data_2.xlsx]

## Sheet: Sheet1
Supplementary Data 2. SpliSER-GWAS results for all associations detected in Drosophila melanogaster.
Species	Chromosome	Batch	Site_Position	G_Position	Gene	Donor or Acceptor	Dimer	Strand	Side	GWAS_Set	Peak_Type1Mb	TopSNP_Chrom	TS_position	Variant	Top SNP distance to G (in the direction of the Gene)	TS_PVal	TS_PVE	TS_Ref_Allele	TS_Alt_Allele	TS_Ref_Count	TS_Alt_Count	TS_Ref_SSE(GWAS)	TS_Alt_SSE(GWAS)	TS_deltaSSE(GWAS)	Partners_with _Major_allele	Partners_with _Minor_allele	Major_accs	Minor_accs	Competitors	Intron_50bp	Exon_50bp	Peak_GQS	Peak_MH_Index	Site_Index	Called_peaks	TS_ref_accs	TS_alt_accs	TS_het_accs	TS_ref_SSE	TS_alt_SSE	TS_het_SSE	TS_ref_accs	TS_alt_accs	TS_het_accs	TS_dSSE	CS_position	Closest SNP distance to G (in the direction of the Gene)	Closest SNP distance to G (in the direction of the Gene)	CS_ref
Drosophila	2L	2L_1_950	8116	8117	FBgn0031208	donor	GT	+	left	male	cis	2L	177229	DEL	169112	3.64e-14	0.35644	GC	G	119	12	0.951053	0.816139	-0.134914	Counter({'total': 4920, 8192: 4218, 8228: 463, 8267: 3, 8387: 2, 8205: 0})	Counter({'total': 433, 8192: 268, 8228: 78, 8267: 1, 8205: 1, 8387: 0})	{'217': '0.896333333333', '091': '0.977666666667', '136': '0.9295', '748': '0.992666666667', '406': '0.9605', '340': '0.914666666667', '810': '0.972', '812': '0.887', '348': '0.9615', '716': '0.960666666667', '714': '0.9565', '026': '0.952', '021': '0.905', '129': '0.8955', '362': '0.984', '913': '1.0', '370': '0.966666666667', '373': '0.9705', '820': '0.9445', '319': '0.923', '911': '0.942', '59…	{'': 'FBgn0031208_8116_male_SSE', '796': '0.788', '318': '0.984', '595': '0.741', '639': '0.517666666667', '712': '0.567', '405': '0.8635', '359': '0.8', '048': '0.9375', '805': '1.0', '821': '0.842', '028': '0.7885', '377': '0.9645'}	[8205, 8228, 8267, 8387]	GTAAATAAATTTTTTATATCCATCCATATCCGAATCAGTGGCAATAATGC	CCGGTTACTGATAACTCGGAGGTCAAGAAAGTCAGTGAAACCAACAAAAG	4.17557	800	2L_8116	1	{'217': '0.896333333333', '091': '0.977666666667', '136': '0.9295', '748': '0.992666666667', '406': '0.9605', '340': '0.914666666667', '810': '0.972', '812': '0.887', '348': '0.9615', '716': '0.960666666667', '714': '0.9565', '026': '0.952', '021': '0.905', '129': '0.8955', '362': '0.984', '913': '1.0', '370': '0.966666666667', '373': '0.9705', '820': '0.9445', '319': '0.923', '911': '0.942', '59…	{'796': '0.788', '318': '0.984', '595': '0.741', '639': '0.517666666667', '712': '0.567', '359': '0.8', '805': '1.0', '028': '0.7885'}	{'405': '0.8635', '048': '0.9375', '821': '0.842', '377': '0.9645'}	0.951053	0.773271	0.901875	119	8	4	-0.177782	86219	78102	78102	C
Drosophila	2L	2L_1_950	8192	8192	FBgn0031208	acceptor	AG	+	right	male	cis	2L	177229	DEL	169037	3.43e-14	0.348476	GC	G	121	14	0.840647	0.598375	-0.242272	Counter({'total': 5070, 8116: 4259})	Counter({'total': 559, 8116: 299})	{'217': '0.753333333333', '091': '0.849666666667', '136': '0.813', '748': '0.906', '406': '0.85', '340': '0.781333333333', '810': '0.858', '812': '0.654', '348': '0.893', '716': '0.689333333333', '714': '0.9285', '026': '0.8185', '021': '0.77', '129': '0.845', '362': '0.828', '913': '0.972', '370': '0.648333333333', '373': '0.8955', '820': '0.844', '319': '0.9155', '911': '0.772333333333', '596':…	{'': 'FBgn0031208_8192_male_SSE', '796': '0.63', '318': '0.8375', '595': '0.344', '443': '0.4665', '639': '0.33225', '712': '0.387', '405': '0.8635', '352': '0.6635', '048': '0.7815', '805': '0.918', '377': '0.5775', '821': '0.4575', '028': '0.809', '359': '0.3095'}	[8192, 8205, 8267, 8387]	TATCCGAATCAGTGGCAATAATGCAAAATGCTGATTTTATCACCAATTAG	TGACGCACCACAGCCGTTAACCCCTCAACCTACCAGACTCACCAGAACAG	3.92732	632	2L_8192	1	{'217': '0.753333333333', '091': '0.849666666667', '136': '0.813', '748': '0.906', '406': '0.85', '340': '0.781333333333', '810': '0.858', '812': '0.654', '348': '0.893', '716': '0.689333333333', '714': '0.9285', '026': '0.8185', '021': '0.77', '129': '0.845', '362': '0.828', '913': '0.972', '370': '0.648333333333', '373': '0.8955', '820': '0.844', '319': '0.9155', '911': '0.772333333333', '596':…	{'796': '0.63', '318': '0.8375', '595': '0.344', '639': '0.33225', '712': '0.387', '805': '0.918', '028': '0.809', '359': '0.3095'}	{'443': '0.4665', '405': '0.8635', '352': '0.6635', '048': '0.7815', '377': '0.5775', '821': '0.4575'}	0.840647	0.570906	0.635	121	8	6	-0.269741	53663	45471	45471	T
Drosophila	2L	2L_1_950	19879	19879	FBgn0002121	donor	GT	-	right	male	cis	2L	42772	SNP	-22893	4e-10	0.180648	A	C	117	80	0.505904	0.582877	0.0769732	Counter({'total': 14167, 17212: 6327, 15711: 762, 17207: 158, 18395: 16, 19656: 5, 16824: 5, 12928: 1, 19599: 1, 17052: 1, 16767: 1, 19462: 0, 16777: 0, 19629: 0, 14686: 0, 18935: 0, 19609: 0, 17211: 0, 16797: 0, 17726: 0})	Counter({'total': 8358, 17212: 4335, 15711: 508, 17207: 106, 18395: 7, 19656: 3, 16824: 3, 16777: 2, 19609: 2, 19599: 1, 14686: 1, 16767: 1, 12928: 0, 19462: 0, 19629: 0, 18935: 0, 17211: 0, 17052: 0, 16797: 0, 17726: 0})	{'217': '0.464666666667', '091': '0.256333333333', '765': '0.535', '136': '0.5575', '748': '0.617666666667', '138': '0.428666666667', '491': '0.464333333333', '492': '0.50425', '406': '0.5635', '340': '0.176333333333', '810': '0.6555', '812': '0.588333333333', '348': '0.4915', '287': '0.402', '714': '0.647', '712': '0.4155', '026': '0.562', '021': '0.555', '129': '0.6325', '911': '0.587', '379': …	{'': 'FBgn0002121_19879_male_SSE', '075': '0.614333333333', '559': '0.604', '073': '0.523', '897': '0.493', '596': '0.2555', '335': '0.6645', '158': '0.6535', '093': '0.519333333333', '317': '0.701', '332': '0.628', '038': '0.6275', '318': '0.6435', '440': '0.6595', '486': '0.538', '336': '0.604666666667', '595': '0.63', '237': '0.607', '256': '0.6525', '045': '0.507', '338': '0.53', '517': '0.58…	[11229, 11778, 13309, 13519, 13559, 15864, 16088, 16240, 16305, 16352, 16421, 16428, 16432, 16464, 16581, 16586, 16650, 16673, 16824, 17052, 17057, 17335, 17624, 17875, 18025, 18061, 18152, 18260, 18330, 18334, 18378, 18701, 18829, 18835, 19188, 19268, 19300, 19406, 19411, 19482, 19505, 19656, 19879, 19936, 20142, 20429, 20680, 20830, 20866, 20957, 21065, 21135, 21183]	GTAAAACAAACAATTTTCTCTTTCCGTTCTATTTTTTTTTTTTTAAGTAT	AGAGGAAAAGGGCAGCAGCCCAGTGCTGACAGACAACGCTACATCGTAAG	3.30275	288	2L_19879	1	{'217': '0.464666666667', '091': '0.256333333333', '765': '0.535', '136': '0.5575', '748': '0.617666666667', '138': '0.428666666667', '491': '0.464333333333', '492': '0.50425', '406': '0.5635', '340': '0.176333333333', '810': '0.6555', '812': '0.588333333333', '348': '0.4915', '287': '0.402', '714': '0.647', '712': '0.4155', '026': '0.562', '021': '0.555', '129': '0.6325', '911': '0.587', '379': …	{'075': '0.614333333333', '559': '0.604', '073': '0.523', '897': '0.493', '596': '0.2555', '335': '0.6645', '158': '0.6535', '093': '0.519333333333', '317': '0.701', '332': '0.628', '038': '0.6275', '318': '0.6435', '440': '0.6595', '486': '0.538', '336': '0.604666666667', '595': '0.63', '256': '0.6525', '045': '0.507', '517': '0.587333333333', '857': '0.592', '707': '0.463', '852': '0.6285', '79…	{'237': '0.607', '338': '0.53', '405': '0.723333333333', '443': '0.4855', '377': '0.596', '426': '0.517666666667', '088': '0.4965', '301': '0.4495', '381': '0.375', '100': '0.4555', '853': '0.580333333333', '352': '0.599'}	0.505904	0.591395	0.534611	117	68	12	0.0854908	18930	949	949	C
Drosophila	2L	2L_1_950	21065	21065	FBgn0002121	donor	GT	-	right	female	cis	2L	40556	SNP	-19491	1.8e-33	0.518395	C	T	59	141	0.371987	0.589574	-0.217587	Counter({'total': 20222, 20020: 6074, 20015: 886, 17207: 378, 20973: 194, 20998: 48, 17212: 41, 18193: 39, 15711: 34, 20968: 5, 18163: 5, 17726: 3, 20019: 1, 20792: 1, 17211: 1, 17987: 1, 12928: 0, 15488: 0, 18067: 0, 20531: 0, 15557: 0, 18395: 0})	Counter({'total': 25514, 20020: 11908, 20015: 1995, 17207: 826, 20973: 493, 15711: 62, 20998: 41, 17726: 10, 17212: 9, 17211: 5, 18193: 1, 15557: 1, 18395: 1, 20968: 1, 12928: 0, 15488: 0, 18067: 0, 20531: 0, 20019: 0, 20792: 0, 17987: 0, 18163: 0})	{'217': '0.293666666667', '627': '0.673333333333', '338': '0.5095', '765': '0.448', '882': '0.292', '195': '0.328', '705': '0.288', '336': '0.4735', '551': '0.3295', '703': '0.2275', '059': '0.392', '395': '0.355', '177': '0.396', '176': '0.439', '399': '0.3855', '138': '0.3285', '832': '0.373', '855': '0.4195', '853': '0.4775', '732': '0.403', '555': '0.3485', '802': '0.55', '181': '0.37325', '3…	{'': 'FBgn0002121_21065_female_SSE', '091': '0.165', '093': '0.601', '136': '0.568', '505': '0.551666666667', '491': '0.478', '492': '0.588', '818': '0.711333333333', '406': '0.628', '405': '0.558', '280': '0.654', '812': '0.633333333333', '348': '0.546', '761': '0.6725', '716': '0.620666666667', '714': '0.63', '712': '0.5325', '026': '0.585', '021': '0.702', '129': '0.67', '028': '0.6965', '911'…	[15864, 16650, 17052, 17271, 17335, 17624, 17628, 17779, 17875, 18025, 18061, 18152, 18228, 18260, 18282, 18330, 18331, 18334, 18354, 18378, 18701, 18761, 18829, 18835, 18988, 19188, 19482, 19879, 19884, 20078, 20142, 20429, 20584, 20680, 20830, 20866, 20957, 21033, 21065, 21139, 21141, 21159, 21183, 21261, 21426, 21506, 21587, 21655, 21661]	GTAAAGGGCTCAACAACAGTATTACTGATTAGGCAATTGATTTATATTTC	AAAAAATTACTCGGCCACCGCCTTAACCGTACAAACGGAAATACATAAAG	4.90281	518	2L_21065	3	{'217': '0.293666666667', '765': '0.448', '882': '0.292', '195': '0.328', '705': '0.288', '551': '0.3295', '703': '0.2275', '059': '0.392', '395': '0.355', '177': '0.396', '176': '0.439', '399': '0.3855', '138': '0.3285', '832': '0.373', '855': '0.4195', '732': '0.403', '555': '0.3485', '181': '0.37325', '340': '0.165', '509': '0.3385', '810': '0.444', '738': '0.373', '502': '0.295', '360': '0.34…	{'091': '0.165', '093': '0.601', '136': '0.568', '505': '0.551666666667', '491': '0.478', '492': '0.588', '818': '0.711333333333', '406': '0.628', '405': '0.558', '280': '0.654', '812': '0.633333333333', '348': '0.546', '761': '0.6725', '716': '0.620666666667', '714': '0.63', '712': '0.5325', '026': '0.585', '021': '0.702', '129': '0.67', '028': '0.6965', '911': '0.6175', '913': '0.6795', '531': …	{'627': '0.673333333333', '338': '0.5095', '336': '0.4735', '853': '0.4775', '802': '0.55', '443': '0.38', '528': '0.585333333333'}	0.351886	0.589574	0.52131	52	141	7	-0.237688	22141	-1076	-1076	A
Drosophila	2L	2L_1_950	21065	21065	FBgn0002121	donor	GT	-	right	male	cis	2L	115195	SNP	-94130	5.84e-23	0.396758	A	T	59	133	0.264075	0.388917	-0.124842	Counter({'total': 9561, 20020: 1843, 20015: 243, 20973: 169, 17207: 97, 20998: 47, 18193: 39, 17212: 37, 15711: 32, 20968: 7, 18163: 7, 17726: 2, 20531: 1, 12928: 0, 15488: 0, 18067: 0, 20019: 0, 20792: 0, 17211: 0, 17987: 0, 15557: 0, 18395: 0})	Counter({'total': 12619, 20020: 3738, 20015: 569, 20973: 326, 17207: 225, 20998: 51, 15711: 36, 17212: 7, 18193: 6, 17726: 2, 20968: 2, 12928: 1, 18067: 1, 18163: 1, 15488: 0, 20531: 0, 20019: 0, 20792: 0, 17211: 0, 17987: 0, 15557: 0, 18395: 0})	{'217': '0.145', '555': '0.2295', '627': '0.361', '338': '0.31', '882': '0.2015', '195': '0.260333333333', '705': '0.189', '336': '0.38', '551': '0.2625', '315': '0.077', '703': '0.208', '776': '0.185', '059': '0.311', '177': '0.283', '176': '0.328', '138': '0.245', '832': '0.277333333333', '855': '0.295', '730': '0.422', '884': '0.297', '799': '0.4985', '443': '0.2225', '802': '0.3945', '181': '…	{'': 'FBgn0002121_21065_male_SSE', '091': '0.153', '093': '0.407', '911': '0.480333333333', '136': '0.3875', '505': '0.349666666667', '491': '0.338666666667', '492': '0.42025', '818': '0.315', '406': '0.423', '405': '0.489666666667', '280': '0.365', '812': '0.389', '348': '0.3705', '287': '0.2355', '761': '0.362', '716': '0.414', '712': '0.428', '026': '0.3855', '021': '0.244666666667', '129': '0…	[15864, 16650, 17052, 17271, 17335, 17624, 17628, 17779, 17875, 18025, 18061, 18152, 18228, 18260, 18282, 18330, 18331, 18334, 18354, 18378, 18701, 18761, 18829, 18835, 18988, 19188, 19482, 19879, 19884, 20078, 20142, 20429, 20584, 20680, 20830, 20866, 20957, 21033, 21065, 21139, 21141, 21159, 21183, 21261, 21426, 21506, 21587, 21655, 21661]	GTAAAGGGCTCAACAACAGTATTACTGATTAGGCAATTGATTTATATTTC	AAAAAATTACTCGGCCACCGCCTTAACCGTACAAACGGAAATACATAAAG	4.67067	586	2L_21065	3	{'217': '0.145', '555': '0.2295', '627': '0.361', '882': '0.2015', '195': '0.260333333333', '705': '0.189', '551': '0.2625', '315': '0.077', '703': '0.208', '776': '0.185', '059': '0.311', '177': '0.283', '176': '0.328', '138': '0.245', '832': '0.277333333333', '855': '0.295', '181': '0.186', '340': '0.124', '509': '0.222', '810': '0.343', '738': '0.265', '502': '0.221', '360': '0.236333333333', …	{'091': '0.153', '093': '0.407', '911': '0.480333333333', '136': '0.3875', '505': '0.349666666667', '491': '0.338666666667', '492': '0.42025', '818': '0.315', '406': '0.423', '405': '0.489666666667', '280': '0.365', '812': '0.389', '348': '0.3705', '761': '0.362', '716': '0.414', '712': '0.428', '021': '0.244666666667', '129': '0.431', '028': '0.4745', '528': '0.501333333333', '379': '0.2695', '9…	{'338': '0.31', '336': '0.38', '730': '0.422', '884': '0.297', '799': '0.4985', '443': '0.2225', '802': '0.3945', '714': '0.376', '083': '0.391666666667', '801': '0.4185', '853': '0.377', '639': '0.41025'}	0.235798	0.388917	0.374826	47	133	12	-0.153119	22141	-1076	-1076	A
Drosophila	2L	2L_1_950	21065	21065	FBgn0002121	donor	GT	-	right	sex_diff	cis	2L	42876	INS	-21811	5.87e-11	0.195178	A	AC	131	67	0.154048	0.222374	0.0683267	Counter({'total': 0})	Counter({'total': 0})	{'217': '0.148666666667', '091': '0.012', '765': '0.263', '138': '0.0835', '491': '0.139333333333', '405': '0.0683333333333', '340': '0.041', '810': '0.101', '348': '0.1755', '287': '0.209166666667', '716': '0.206666666667', '714': '0.254', '712': '0.1045', '026': '0.1995', '362': '0.265333333333', '379': '0.151', '535': '0.126666666667', '913': '0.1585', '531': '0.187666666667', '530': '0.054666…	{'': 'FBgn0002121_21065_sex_diff_SSE', '748': '0.141666666667', '075': '0.0588333333333', '073': '0.3315', '596': '0.2945', '313': '0.132666666667', '158': '0.298', '093': '0.194', '317': '0.112666666667', '332': '0.1455', '392': '0.274666666667', '391': '0.391166666667', '318': '0.2365', '136': '0.1805', '486': '0.077', '235': '0.343', '057': '0.29', '256': '0.0545', '492': '0.16775', '233': '0.…	[15864, 16650, 17052, 17271, 17335, 17624, 17628, 17779, 17875, 18025, 18061, 18152, 18228, 18260, 18282, 18330, 18331, 18334, 18354, 18378, 18701, 18761, 18829, 18835, 18988, 19188, 19482, 19879, 19884, 20078, 20142, 20429, 20584, 20680, 20830, 20866, 20957, 21033, 21065, 21139, 21141, 21159, 21183, 21261, 21426, 21506, 21587, 21655, 21661]	GTAAAGGGCTCAACAACAGTATTACTGATTAGGCAATTGATTTATATTTC	AAAAAATTACTCGGCCACCGCCTTAACCGTACAAACGGAAATACATAAAG	3.44791	190	2L_21065	3	{'217': '0.148666666667', '765': '0.263', '138': '0.0835', '340': '0.041', '810': '0.101', '379': '0.151', '535': '0.126666666667', '530': '0.0546666666667', '371': '0.245833333333', '370': '0.0933333333333', '374': '0.1855', '822': '0.121166666667', '195': '0.0676666666667', '705': '0.099', '703': '0.0195', '395': '0.1245', '399': '0.1465', '832': '0.0956666666667', '837': '0.00666666666667', '3…	{'748': '0.141666666667', '075': '0.0588333333333', '073': '0.3315', '596': '0.2945', '313': '0.132666666667', '158': '0.298', '093': '0.194', '317': '0.112666666667', '332': '0.1455', '392': '0.274666666667', '391': '0.391166666667', '318': '0.2365', '136': '0.1805', '486': '0.077', '235': '0.343', '057': '0.29', '256': '0.0545', '492': '0.16775', '233': '0.304666666667', '796': '0.2445', '237':…	{'091': '0.012', '491': '0.139333333333', '405': '0.0683333333333', '348': '0.1755', '287': '0.209166666667', '716': '0.206666666667', '714': '0.254', '712': '0.1045', '026': '0.1995', '362': '0.265333333333', '913': '0.1585', '531': '0.187666666667', '361': '0.061', '375': '0.2705', '377': '0.1155', '319': '0.1755', '911': '0.137166666667', '595': '0.191', '707': '0.1695', '315': '0.047333333333…	0.12702	0.222374	0.179088	63	67	68	-0.0953545	24439	-3374	-3374	G
Drosophila	2L	2L_1_950	67137	67138	FBgn0067779	donor	GT	+	left	female	cis	2L	79460	SNP	12322	3.97e-11	0.255234	C	G	72	76	0.174088	0.269909	-0.095821	Counter({'total': 3365, 67388: 574, 67568: 34, 67419: 1, 74902: 1, 67723: 0, 67339: 0, 67891: 0})	Counter({'total': 2863, 67388: 703, 67568: 13, 67723: 2, 67339: 1, 67891: 1, 67419: 0, 74902: 0})	{'217': '0.180666666667', '318': '0.1665', '559': '0.1695', '765': '0.177', '882': '0.2905', '555': '0.1715', '158': '0.1515', '707': '0.143', '551': '0.1', '332': '0.1385', '038': '0.0995', '776': '0.1665', '239': '0.257', '395': '0.0875', '176': '0.134', '399': '0.0975', '138': '0.2085', '703': '0.1225', '832': '0.119333333333', '855': '0.28', '730': '0.162333333333', '530': '0.0966666666667', …	{'': 'FBgn0067779_67137_female_SSE', '153': '0.1835', '075': '0.29', '595': '0.4425', '073': '0.242', '596': '0.3315', '748': '0.277', '091': '0.2575', '093': '0.229', '892': '0.4265', '315': '0.3925', '392': '0.207333333333', '391': '0.4', '390': '0.3515', '136': '0.2595', '486': '0.211333333333', '235': '0.359', '031': '0.2585', '256': '0.253333333333', '045': '0.35', '492': '0.258', '233': '0.…	[55987, 66853, 66996, 67003, 67111, 67137, 67473, 67478, 67507]	GTTCGTAATTCCAAAACGTTCGTCGAGACTAAAAGACTTCTGCAAAGCTT	CGTTGTGGCAGAAGTCTATTTTAAGTGAATAAATCTTTTATTGTGCTCAT	3.18358	172	2L_67137	1	{'217': '0.180666666667', '318': '0.1665', '559': '0.1695', '765': '0.177', '882': '0.2905', '555': '0.1715', '158': '0.1515', '707': '0.143', '551': '0.1', '332': '0.1385', '038': '0.0995', '776': '0.1665', '239': '0.257', '395': '0.0875', '176': '0.134', '399': '0.0975', '138': '0.2085', '703': '0.1225', '832': '0.119333333333', '855': '0.28', '730': '0.162333333333', '530': '0.0966666666667', …	{'075': '0.29', '595': '0.4425', '596': '0.3315', '748': '0.277', '093': '0.229', '892': '0.4265', '315': '0.3925', '392': '0.207333333333', '391': '0.4', '390': '0.3515', '136': '0.2595', '486': '0.211333333333', '235': '0.359', '031': '0.2585', '256': '0.253333333333', '045': '0.35', '492': '0.258', '233': '0.306', '517': '0.294', '837': '0.2705', '852': '0.1755', '819': '0.3615', '799': '0.163…	{'443': '0.3395', '630': '0.2085', '563': '0.2805', '802': '0.1', '528': '0.168', '853': '0.174', '911': '0.05'}	0.172521	0.269909	0.188643	65	76	7	-0.0973885	67188	50	50	C
Drosophila	2L	2L_1_950	67507	67508	FBgn0067779	donor	GT	+	left	female	cis	2L	66908	SNP	-600	1.74e-27	0.447248	G	A	30	170	0.593647	0.79087	-0.197223	Counter({'total': 1770, 67568: 1064, 67723: 0, 67561: 0, 67595: 0, 67891: 0})	Counter({'total': 9473, 67568: 7536, 67723: 0, 67561: 0, 67595: 0, 67891: 0})	{'882': '0.6805', '627': '0.599', '555': '0.5535', '705': '0.5085', '765': '0.607666666667', '059': '0.5835', '176': '0.6525', '181': '0.507', '399': '0.7205', '138': '0.553', '855': '0.5675', '853': '0.5785', '732': '0.685333333333', '340': '0.468', '810': '0.454', '738': '0.637', '409': '0.492', '630': '0.805666666667', '890': '0.5765', '142': '0.539', '208': '0.5295', '304': '0.68', '149': '0.…	{'': 'FBgn0067779_67507_female_SSE', '217': '0.81', '819': '0.860333333333', '091': '0.751', '093': '0.775', '911': '0.797', '136': '0.8465', '505': '0.773666666667', '491': '0.824666666667', '492': '0.7435', '818': '0.906', '406': '0.7525', '405': '0.882', '280': '0.771', '812': '0.832666666667', '348': '0.890666666667', '287': '0.797', '761': '0.8345', '716': '0.813333333333', '714': '0.8425', …	[67337]	GTAAGCCTATTACACCGAACCCCTGGGATTTTTAAAAAATTTTTCTGCAT	AACTGCATTGCAAATGGTAGTGTGTGTGTCTAAATTTGGTGTTAACAAGA	4.75573	164	2L_67507	2	{'882': '0.6805', '555': '0.5535', '705': '0.5085', '765': '0.607666666667', '059': '0.5835', '181': '0.507', '138': '0.553', '855': '0.5675', '732': '0.685333333333', '340': '0.468', '810': '0.454', '738': '0.637', '409': '0.492', '890': '0.5765', '142': '0.539', '208': '0.5295', '304': '0.68', '149': '0.606', '229': '0.659333333333', '703': '0.4945', '786': '0.564', '787': '0.5125', '535': '0.6…	{'217': '0.81', '819': '0.860333333333', '091': '0.751', '093': '0.775', '911': '0.797', '136': '0.8465', '505': '0.773666666667', '491': '0.824666666667', '492': '0.7435', '818': '0.906', '406': '0.7525', '405': '0.882', '280': '0.771', '812': '0.832666666667', '348': '0.890666666667', '287': '0.797', '761': '0.8345', '716': '0.813333333333', '714': '0.8425', '712': '0.719', '026': '0.6875', '02…	{'627': '0.599', '176': '0.6525', '399': '0.7205', '853': '0.5785', '630': '0.805666666667', '820': '0.657'}	0.574844	0.79087	0.668861	24	170	6	-0.216026	67497	-11	-11	C
Drosophila	2L	2L_1_950	67507	67508	FBgn0067779	donor	GT	+	left	male	cis	2L	67497	SNP	-11	1.09e-14	0.274413	T	C	28	159	0.44631	0.622174	-0.175864	Counter({'total': 1102, 67568: 496, 67723: 1, 67561: 1, 67595: 0, 67891: 0})	Counter({'total': 5882, 67568: 3657, 67891: 1, 67723: 0, 67561: 0, 67595: 0})	{'882': '0.298', '627': '0.4175', '555': '0.3605', '705': '0.475', '765': '0.299', '059': '0.3605', '176': '0.434', '181': '0.3965', '138': '0.399', '855': '0.5755', '853': '0.368666666667', '732': '0.465', '340': '0.459', '810': '0.2715', '738': '0.436666666667', '365': '0.575', '409': '0.512', '890': '0.487', '142': '0.3355', '208': '0.570333333333', '304': '0.5335', '149': '0.479', '229': '0.5…	{'': 'FBgn0067779_67507_male_SSE', '217': '0.597666666667', '819': '0.4915', '091': '0.657666666667', '093': '0.6355', '911': '0.499333333333', '136': '0.7265', '491': '0.727', '492': '0.617333333333', '818': '0.7', '406': '0.638', '405': '0.788333333333', '280': '0.607', '812': '0.82', '348': '0.631', '287': '0.747', '761': '0.4915', '716': '0.541', '714': '0.55', '712': '0.5345', '021': '0.6183…	[67337]	GTAAGCCTATTACACCGAACCCCTGGGATTTTTAAAAAATTTTTCTGCAT	AACTGCATTGCAAATGGTAGTGTGTGTGTCTAAATTTGGTGTTAACAAGA	3.87411	90	2L_67507	2	{'882': '0.298', '627': '0.4175', '555': '0.3605', '705': '0.475', '765': '0.299', '059': '0.3605', '176': '0.434', '181': '0.3965', '138': '0.399', '855': '0.5755', '732': '0.465', '340': '0.459', '810': '0.2715', '738': '0.436666666667', '409': '0.512', '890': '0.487', '142': '0.3355', '208': '0.570333333333', '304': '0.5335', '149': '0.479', '229': '0.595', '703': '0.513', '786': '0.599', '787…	{'217': '0.597666666667', '819': '0.4915', '091': '0.657666666667', '093': '0.6355', '911': '0.499333333333', '136': '0.7265', '491': '0.727', '492': '0.617333333333', '818': '0.7', '406': '0.638', '405': '0.788333333333', '280': '0.607', '812': '0.82', '348': '0.631', '287': '0.747', '761': '0.4915', '716': '0.541', '714': '0.55', '712': '0.5345', '021': '0.618333333333', '505': '0.668666666667'…	{'853': '0.368666666667', '365': '0.575'}	0.444346	0.622174	0.471833	26	159	2	-0.177828	67497	-11	-11	C
Drosophila	2L	2L_1_950	67568	67568	FBgn0067779	acceptor	AG	+	right	female	cis	2L	66910	SNP	-658	5.11e-21	0.360228	A	G	27	172	0.671645	0.814468	-0.142823	Counter({'total': 1540, 67507: 972, 67473: 27, 67137: 26, 67478: 7, 67111: 6, 67003: 3, 67154: 2, 66853: 1, 66947: 0, 67338: 0, 66990: 0, 66996: 0, 65685: 0, 66974: 0})	Counter({'total': 9460, 67507: 7610, 67473: 38, 67137: 30, 66853: 16, 67111: 9, 67003: 9, 67478: 7, 66947: 4, 66996: 4, 67338: 1, 66990: 1, 65685: 1, 66974: 1, 67154: 0})	{'882': '0.6785', '627': '0.665666666667', '555': '0.7', '705': '0.4895', '765': '0.717', '059': '0.7395', '176': '0.7905', '181': '0.5845', '855': '0.693', '853': '0.764', '732': '0.749666666667', '340': '0.5665', '810': '0.512', '738': '0.7085', '409': '0.6435', '630': '0.754666666667', '890': '0.7165', '142': '0.668', '208': '0.7105', '304': '0.725', '149': '0.75', '229': '0.668666666667', '70…	{'': 'FBgn0067779_67568_female_SSE', '217': '0.776', '819': '0.872', '091': '0.772', '093': '0.815', '911': '0.8075', '136': '0.812', '505': '0.848', '491': '0.851333333333', '492': '0.85275', '818': '0.829666666667', '406': '0.719', '405': '0.819333333333', '280': '0.799', '812': '0.825', '348': '0.825333333333', '287': '0.876333333333', '761': '0.8685', '716': '0.831666666667', '714': '0.8485',…	[67388, 67568]	ACACCGAACCCCTGGGATTTTTAAAAAATTTTTCTGCATTTTGTCATCAG	CATGTTGGGCTTGACGCTTTGAGATAGGAAATAAAAGGCGCATTCAAATT	4.47445	212	2L_67568	1	{'882': '0.6785', '705': '0.4895', '059': '0.7395', '176': '0.7905', '181': '0.5845', '855': '0.693', '340': '0.5665', '810': '0.512', '738': '0.7085', '409': '0.6435', '890': '0.7165', '142': '0.668', '208': '0.7105', '304': '0.725', '149': '0.75', '229': '0.668666666667', '703': '0.547', '786': '0.568', '787': '0.582', '535': '0.663', '642': '0.77875'}	{'217': '0.776', '819': '0.872', '091': '0.772', '093': '0.815', '911': '0.8075', '136': '0.812', '505': '0.848', '491': '0.851333333333', '492': '0.85275', '818': '0.829666666667', '406': '0.719', '405': '0.819333333333', '280': '0.799', '812': '0.825', '348': '0.825333333333', '287': '0.876333333333', '761': '0.8685', '716': '0.831666666667', '714': '0.8485', '712': '0.732', '026': '0.8105', '0…	{'627': '0.665666666667', '555': '0.7', '765': '0.717', '853': '0.764', '732': '0.749666666667', '630': '0.754666666667'}	0.656353	0.814468	0.725167	21	172	6	-0.158115	67497	-71	-71	C
Drosophila	2L	2L_1_950	71949	71949	FBgn0031213	acceptor	AG	+	right	male	cis	2L	65405	SNP	-6544	7.08e-19	0.425676	G	T	53	89	0.411871	0.235143	0.176728	Counter({'total': 2530, 71804: 828, 71637: 2, 71796: 1, 71808: 0, 71782: 0})	Counter({'total': 3084, 71804: 748, 71808: 0, 71782: 0, 71796: 0, 71637: 0})	{'217': '0.246666666667', '153': '0.589', '627': '0.2875', '882': '0.057', '195': '0.507333333333', '705': '0.495333333333', '093': '0.518333333333', '551': '0.4645', '703': '0.5', '059': '0.2865', '395': '0.504', '177': '0.523', '176': '0.591', '399': '0.569', '138': '0.569333333333', '832': '0.373666666667', '855': '0.4375', '837': '0.527666666667', '853': '0.2625', '405': '0.3165', '181': '0.3…	{'': 'FBgn0031213_71949_male_SSE', '091': '0.311', '491': '0.319333333333', '492': '0.241', '818': '0.3155', '819': '0.2205', '812': '0.256666666667', '348': '0.3155', '716': '0.188', '714': '0.192', '712': '0.148', '026': '0.311', '021': '0.194333333333', '129': '0.0955', '028': '0.258', '911': '0.242666666667', '373': '0.31', '426': '0.2085', '821': '0.361', '318': '0.1775', '313': '0.48', '310…	[71889, 71949, 74902]	TTAACGTTAAAAAAGGTCTTCTTAGCGATTGGTAACATATTATTTTTCAG	CTATCTAATGAACAATAGCAACGTTTTCAACTGTTCCGAGATCAATTTAT	4.46142	234	2L_71949	1	{'217': '0.246666666667', '153': '0.589', '627': '0.2875', '882': '0.057', '195': '0.507333333333', '705': '0.495333333333', '093': '0.518333333333', '551': '0.4645', '703': '0.5', '059': '0.2865', '395': '0.504', '177': '0.523', '176': '0.591', '399': '0.569', '138': '0.569333333333', '832': '0.373666666667', '855': '0.4375', '837': '0.527666666667', '181': '0.307', '340': '0.501666666667', '325…	{'491': '0.319333333333', '492': '0.241', '818': '0.3155', '819': '0.2205', '812': '0.256666666667', '348': '0.3155', '716': '0.188', '714': '0.192', '712': '0.148', '026': '0.311', '021': '0.194333333333', '129': '0.0955', '028': '0.258', '911': '0.242666666667', '373': '0.31', '426': '0.2085', '821': '0.361', '318': '0.1775', '313': '0.48', '310': '0.285333333333', '317': '0.094', '315': '0.118…	{'853': '0.2625', '405': '0.3165', '301': '0.308', '802': '0.401', '100': '0.401', '370': '0.317666666667'}	0.421755	0.235143	0.334444	47	89	6	0.186612	71941	-8	-8	A
Drosophila	2L	2L_1_950	73692	73693	FBgn0031213	donor	GT	+	left	sex_diff	cis	2L	73869	SNP	176	3.42e-16	0.283971	A	G	129	71	0.124134	0.0431514	-0.080983	Counter({'total': 0})	Counter({'total': 0})	{'217': '0.122', '091': '0.188333333333', '093': '0.191333333333', '765': '0.0563333333333', '136': '0.153', '138': '0.206666666667', '491': '-0.0646666666667', '492': '0.19125', '819': '0.067', '405': '0.0283333333333', '340': '0.024', '810': '0.1545', '280': '0.2405', '348': '0.0801666666667', '287': '0.102333333333', '716': '0.210666666667', '712': '0.101', '379': '0.0045', '535': '0.1255', '9…	{'': 'FBgn0031213_73692_sex_diff_SSE', '748': '-0.0468333333333', '318': '0.0225', '559': '-0.0415', '897': '-0.00233333333333', '596': '0.0985', '313': '-0.1065', '158': '0.0335', '310': '0.057', '332': '0.0935', '038': '-0.025', '397': '-0.039', '239': '0.064', '440': '-0.11', '486': '-0.0576666666667', '032': '-0.00633333333333', '894': '0.0243333333333', '237': '-0.0106666666667', '853': '0.1…	[73105, 73831, 74296, 74304, 74310, 74338, 74445, 74465, 74479, 74511, 74902, 75077, 77480]	GTGCGTAATCGGATAAATTGAGCGCAATTGCTGTGGCTTAGCGGTTGTGC	CTTTGGATTGCATCAGCGACATCGAGGTGGTGGATGGAAATGAATTAAAA	4.09577	738	2L_73692	2	{'217': '0.122', '091': '0.188333333333', '093': '0.191333333333', '765': '0.0563333333333', '136': '0.153', '138': '0.206666666667', '491': '-0.0646666666667', '492': '0.19125', '819': '0.067', '405': '0.0283333333333', '340': '0.024', '810': '0.1545', '280': '0.2405', '348': '0.0801666666667', '287': '0.102333333333', '716': '0.210666666667', '712': '0.101', '379': '0.0045', '535': '0.1255', '9…	{'748': '-0.0468333333333', '318': '0.0225', '559': '-0.0415', '897': '-0.00233333333333', '596': '0.0985', '313': '-0.1065', '158': '0.0335', '310': '0.057', '332': '0.0935', '038': '-0.025', '397': '-0.039', '239': '0.064', '440': '-0.11', '486': '-0.0576666666667', '032': '-0.00633333333333', '894': '0.0243333333333', '237': '-0.0106666666667', '057': '0.098', '707': '0.0825', '852': '-0.0065'…	{'853': '0.178', '857': '-0.028', '812': '0.174666666667', '426': '0.195', '088': '0.0911666666667', '301': '0.058', '303': '0.119833333333', '381': '0.102', '101': '0.117', '528': '-0.00466666666667', '563': '0.1405', '802': '0.064'}	0.124134	0.0314619	0.100625	129	59	12	-0.0926725	73786	93	93	T
Drosophila	2L	2L_1_950	73692	73693	FBgn0031213	donor	GT	+	left	female	cis	2L	73869	SNP	176	1.92e-18	0.319844	A	G	129	71	0.335901	0.243809	-0.0920918	Counter({'total': 29626, 74902: 9133, 73819: 516, 75077: 358, 74465: 9, 74479: 4, 74304: 1, 74338: 1, 73831: 1, 74924: 1, 74445: 1, 74511: 1, 74866: 1, 74310: 0, 77480: 0, 73806: 0, 74296: 0})	Counter({'total': 11661, 74902: 2426, 73819: 262, 75077: 110, 74465: 7, 73831: 1, 74296: 1, 74479: 1, 74304: 0, 74338: 0, 74310: 0, 77480: 0, 74924: 0, 74445: 0, 73806: 0, 74511: 0, 74866: 0})	{'217': '0.305333333333', '091': '0.463', '093': '0.413333333333', '765': '0.278333333333', '136': '0.4015', '138': '0.387', '491': '0.188333333333', '492': '0.4035', '819': '0.278', '405': '0.283333333333', '340': '0.267', '810': '0.3795', '280': '0.388', '348': '0.408666666667', '287': '0.272333333333', '716': '0.383333333333', '712': '0.3585', '379': '0.1', '535': '0.33', '913': '0.299', '531'…	{'': 'FBgn0031213_73692_female_SSE', '748': '0.2325', '318': '0.2075', '559': '0.1595', '897': '0.0956666666667', '596': '0.273', '313': '0.2385', '158': '0.202', '310': '0.198333333333', '332': '0.264', '038': '0.2285', '397': '0.216', '239': '0.179', '440': '0.176', '486': '0.149', '032': '0.280333333333', '894': '0.262', '237': '0.202', '853': '0.377', '057': '0.3265', '707': '0.2115', '852': …	[73105, 73831, 74296, 74304, 74310, 74338, 74445, 74465, 74479, 74511, 74902, 75077, 77480]	GTGCGTAATCGGATAAATTGAGCGCAATTGCTGTGGCTTAGCGGTTGTGC	CTTTGGATTGCATCAGCGACATCGAGGTGGTGGATGGAAATGAATTAAAA	4.30258	356	2L_73692	2	{'217': '0.305333333333', '091': '0.463', '093': '0.413333333333', '765': '0.278333333333', '136': '0.4015', '138': '0.387', '491': '0.188333333333', '492': '0.4035', '819': '0.278', '405': '0.283333333333', '340': '0.267', '810': '0.3795', '280': '0.388', '348': '0.408666666667', '287': '0.272333333333', '716': '0.383333333333', '712': '0.3585', '379': '0.1', '535': '0.33', '913': '0.299', '531'…	{'748': '0.2325', '318': '0.2075', '559': '0.1595', '897': '0.0956666666667', '596': '0.273', '313': '0.2385', '158': '0.202', '310': '0.198333333333', '332': '0.264', '038': '0.2285', '397': '0.216', '239': '0.179', '440': '0.176', '486': '0.149', '032': '0.280333333333', '894': '0.262', '237': '0.202', '057': '0.3265', '707': '0.2115', '852': '0.193', '406': '0.2225', '884': '0.245', '730': '0.…	{'853': '0.377', '857': '0.2525', '812': '0.403333333333', '426': '0.381', '088': '0.272666666667', '301': '0.273', '303': '0.3195', '381': '0.283', '101': '0.36', '528': '0.301', '563': '0.43', '802': '0.2915'}	0.335901	0.226541	0.328708	129	59	12	-0.10936	73786	93	93	T
Drosophila	2L	2L_1_950	103515	103515	FBgn0031217	acceptor	AG	+	right	male	cis	2L	100704	INS	-2811	5.82e-14	0.264204	G	GTATA	163	21	0.771343	0.597476	-0.173867	Counter({'total': 6704, 103434: 5212, 103438: 5, 103431: 0})	Counter({'total': 1024, 103434: 627, 103438: 0, 103431: 0})	{'217': '0.816333333333', '819': '0.752', '091': '0.921666666667', '761': '0.796', '765': '0.581', '136': '0.807', '748': '0.718', '138': '0.783', '491': '0.662', '492': '0.83225', '818': '0.7185', '406': '0.6825', '405': '0.843333333333', '340': '0.870333333333', '810': '0.731', '280': '0.833', '812': '0.740666666667', '348': '0.9545', '287': '0.8055', '642': '0.841666666667', '716': '0.74333333…	{'': 'FBgn0031217_103515_male_SSE', '073': '0.702', '596': '0.489', '335': '0.674', '158': '0.7625', '397': '0.4205', '129': '0.4355', '057': '0.569', '796': '0.4855', '320': '0.746', '362': '0.676', '427': '0.6', '892': '0.617333333333', '639': '0.5475', '303': '0.697', '712': '0.6215', '085': '0.659333333333', '306': '0.544333333333', '386': '0.831333333333', '486': '0.374666666667', '045': '0.…	[103767]	TTTAAGCAACGCATTGTCCACTGTATGTATTGCGCCTCCGATCATTTAAG	ATATTTCTGCGGAGCAACGCAGCAACTACGTAAGCTTTACGCGAATGCTC	3.85718	78	2L_103515	2	{'217': '0.816333333333', '819': '0.752', '091': '0.921666666667', '761': '0.796', '765': '0.581', '136': '0.807', '748': '0.718', '138': '0.783', '491': '0.662', '492': '0.83225', '818': '0.7185', '406': '0.6825', '405': '0.843333333333', '340': '0.870333333333', '810': '0.731', '280': '0.833', '812': '0.740666666667', '348': '0.9545', '287': '0.8055', '642': '0.841666666667', '716': '0.74333333…	{'057': '0.569', '796': '0.4855', '892': '0.617333333333', '486': '0.374666666667', '783': '0.5585', '354': '0.498', '805': '0.579666666667'}	{'596': '0.489', '335': '0.674', '397': '0.4205', '129': '0.4355', '320': '0.746', '362': '0.676', '427': '0.6', '639': '0.5475', '303': '0.697', '712': '0.6215', '306': '0.544333333333', '223': '0.8795', '849': '0.833', '821': '0.7005'}	0.771343	0.526095	0.633167	163	7	14	-0.245248	103512	-3	-3	A
Drosophila	2L	2L_1_950	103515	103515	FBgn0031217	acceptor	AG	+	right	female	cis	2L	100704	INS	-2811	1.25e-36	0.558449	G	GTATA	173	22	0.868369	0.682519	-0.18585	Counter({'total': 16518, 103434: 14303, 103438: 16, 103431: 1})	Counter({'total': 2535, 103434: 1761, 103438: 2, 103431: 0})	{'217': '0.9', '819': '0.941666666667', '091': '0.890333333333', '093': '0.879', '765': '0.848666666667', '136': '0.9045', '748': '0.8535', '138': '0.893', '491': '0.825', '492': '0.8425', '818': '0.832', '406': '0.876', '405': '0.851333333333', '340': '0.816', '810': '0.9215', '280': '0.8985', '812': '0.926666666667', '348': '0.931666666667', '287': '0.864666666667', '761': '0.8665', '642': '0.8…	{'': 'FBgn0031217_103515_female_SSE', '073': '0.807', '596': '0.6405', '335': '0.746', '158': '0.843', '397': '0.623', '129': '0.7485', '057': '0.6465', '796': '0.648', '320': '0.692333333333', '362': '0.678666666667', '427': '0.663', '892': '0.629', '639': '0.664666666667', '441': '0.659666666667', '303': '0.925', '712': '0.7725', '085': '0.8455', '306': '0.6715', '386': '0.8725', '486': '0.431'…	[103767]	TTTAAGCAACGCATTGTCCACTGTATGTATTGCGCCTCCGATCATTTAAG	ATATTTCTGCGGAGCAACGCAGCAACTACGTAAGCTTTACGCGAATGCTC	4.92587	672	2L_103515	2	{'217': '0.9', '819': '0.941666666667', '091': '0.890333333333', '093': '0.879', '765': '0.848666666667', '136': '0.9045', '748': '0.8535', '138': '0.893', '491': '0.825', '492': '0.8425', '818': '0.832', '406': '0.876', '405': '0.851333333333', '340': '0.816', '810': '0.9215', '280': '0.8985', '812': '0.926666666667', '348': '0.931666666667', '287': '0.864666666667', '761': '0.8665', '642': '0.8…	{'057': '0.6465', '796': '0.648', '892': '0.629', '486': '0.431', '783': '0.683', '354': '0.628', '805': '0.659'}	{'596': '0.6405', '335': '0.746', '397': '0.623', '129': '0.7485', '320': '0.692333333333', '362': '0.678666666667', '427': '0.663', '639': '0.664666666667', '441': '0.659666666667', '303': '0.925', '712': '0.7725', '306': '0.6715', '223': '0.745', '849': '0.702333333333', '821': '0.75825'}	0.868369	0.617786	0.712728	173	7	15	-0.250583	103512	-3	-3	A
Drosophila	2L	2L_1_950	114881	114882	FBgn0031228	donor	GC	+	left	female	cis	2L	114862	SNP	-20	7.2e-23	0.566745	A	G	73	44	0.0479315	0.169746	0.121815	Counter({'total': 8101, 114938: 362})	Counter({'total': 3543, 114938: 584})	{'217': '0.101', '319': '0.031', '318': '0.088', '049': '0.078', '882': '0.054', '555': '0.029', '091': '0.04', '707': '0.0225', '551': '0.031', '315': '0.0623333333333', '332': '0.019', '392': '0.0286666666667', '038': '0.0095', '390': '0.046', '239': '0.016', '395': '0.0565', '176': '0.0135', '235': '0.118', '399': '0.0705', '703': '0.1285', '491': '0.00633333333333', '492': '0.072', '233': '0.…	{'': 'FBgn0031228_114881_female_SSE', '748': '0.191', '338': '0.0475', '313': '0.233', '093': '0.237333333333', '317': '0.209333333333', '391': '0.165333333333', '032': '0.127', '057': '0.0665', '256': '0.2675', '336': '0.094', '237': '0.106', '837': '0.1415', '405': '0.212333333333', '761': '0.1695', '042': '0.115666666667', '406': '0.248', '320': '0.185', '321': '0.234', '737': '0.2975', '377':…	[]	GCAAGAGAGGCTGGTAAAGATTCCGTTGTTTAAATTAATTCCCATGATTG	TTTAACCAACGCAATTGATCTGCATGTCGAAGATTTGTACGCGATCGCAG	4.62157	492	2L_114881	1	{'217': '0.101', '319': '0.031', '318': '0.088', '049': '0.078', '882': '0.054', '555': '0.029', '091': '0.04', '707': '0.0225', '551': '0.031', '315': '0.0623333333333', '332': '0.019', '392': '0.0286666666667', '038': '0.0095', '390': '0.046', '239': '0.016', '395': '0.0565', '176': '0.0135', '235': '0.118', '399': '0.0705', '703': '0.1285', '491': '0.00633333333333', '492': '0.072', '233': '0.…	{'748': '0.191', '313': '0.233', '093': '0.237333333333', '317': '0.209333333333', '391': '0.165333333333', '032': '0.127', '057': '0.0665', '256': '0.2675', '237': '0.106', '837': '0.1415', '405': '0.212333333333', '761': '0.1695', '042': '0.115666666667', '406': '0.248', '320': '0.185', '321': '0.234', '737': '0.2975', '894': '0.146', '441': '0.106', '026': '0.3545', '386': '0.1895', '048': '0.…	{'338': '0.0475', '336': '0.094', '377': '0.1275', '528': '0.099', '426': '0.097', '088': '0.174333333333', '443': '0.049', '563': '0.132'}	0.0479315	0.184681	0.102542	73	36	8	0.136749	114862	-20	-20	G
Drosophila	2L	2L_1_950	114938	114938	FBgn0031228	acceptor	AG	+	right	female	cis	2L	123591	SNP	8653	1.28e-15	0.459232	A	G	68	37	0.0801434	0.220108	0.139965	Counter({'total': 4982, 114881: 353, 114867: 14, 114877: 6, 114890: 1})	Counter({'total': 2452, 114881: 542, 114877: 7, 114867: 2, 114890: 0})	{'217': '0.142333333333', '319': '0.0415', '318': '0.155', '059': '0.05', '049': '0.125', '882': '0.0725', '555': '0.0575', '091': '0.045', '707': '0.031', '315': '0.0813333333333', '332': '0.0575', '392': '0.052', '038': '0.0435', '390': '0.0775', '239': '0.028', '395': '0.072', '176': '0.03', '235': '0.15', '399': '0.093', '703': '0.132', '491': '0.008', '492': '0.129333333333', '233': '0.08466…	{'': 'FBgn0031228_114938_female_SSE', '338': '0.0555', '313': '0.311', '093': '0.399', '317': '0.267', '391': '0.231666666667', '032': '0.1625', '237': '0.1215', '336': '0.157', '837': '0.25', '405': '0.3', '761': '0.2415', '042': '0.171666666667', '748': '0.25', '320': '0.228333333333', '321': '0.321', '737': '0.3415', '359': '0.130333333333', '528': '0.192666666667', '426': '0.157', '088': '0.2…	[120265, 120364]	AGGCTGGTAAAGATTCCGTTGTTTAAATTAATTCCCATGATTGCATTTAG	TATGACGCCCTATAAGCTGTACCAACAGCGCGGAATGCTGCATTCGTTAA	4.10775	468	2L_114938	1	{'217': '0.142333333333', '319': '0.0415', '318': '0.155', '059': '0.05', '049': '0.125', '882': '0.0725', '555': '0.0575', '091': '0.045', '707': '0.031', '315': '0.0813333333333', '332': '0.0575', '392': '0.052', '038': '0.0435', '390': '0.0775', '239': '0.028', '395': '0.072', '176': '0.03', '235': '0.15', '399': '0.093', '703': '0.132', '491': '0.008', '492': '0.129333333333', '233': '0.08466…	{'313': '0.311', '093': '0.399', '317': '0.267', '391': '0.231666666667', '032': '0.1625', '837': '0.25', '405': '0.3', '761': '0.2415', '042': '0.171666666667', '748': '0.25', '320': '0.228333333333', '321': '0.321', '737': '0.3415', '359': '0.130333333333', '894': '0.2085', '441': '0.154666666667', '026': '0.4025', '386': '0.226', '048': '0.1625', '486': '0.161', '100': '0.185', '161': '0.1825'…	{'338': '0.0555', '237': '0.1215', '336': '0.157', '528': '0.192666666667', '426': '0.157', '088': '0.232333333333', '443': '0.0653333333333', '377': '0.2005'}	0.0801434	0.240075	0.147729	68	29	8	0.159931	114862	-76	-76	G
Drosophila	2L	2L_1_950	120167	120167	FBgn0031220	donor	GT	-	right	male	cis	2L	756460	SNP	-636293	1.24e-10	0.1884	G	A	20	179	0.0777417	0.163083	-0.0853412	Counter({'total': 2304, 120080: 164, 120077: 1, 120047: 0})	Counter({'total': 19328, 120080: 3141, 120077: 29, 120047: 0})	{'796': '0.0265', '309': '0.0', '821': '0.0', '843': '0.0855', '783': '0.0', '705': '0.155', '091': '0.140666666667', '714': '0.054', '712': '0.0', '849': '0.091', '892': '0.0143333333333', '021': '0.153333333333', '325': '0.223', '227': '0.0903333333333', '129': '0.1045', '513': '0.0', '138': '0.133', '223': '0.093', '812': '0.190666666667', '639': '0.0'}	{'': 'FBgn0031220_120167_male_SSE', '217': '0.189333333333', '819': '0.239', '093': '0.200666666667', '765': '0.161', '911': '0.184333333333', '136': '0.1415', '748': '0.0973333333333', '491': '0.165666666667', '492': '0.18225', '818': '0.129', '406': '0.321', '405': '0.163', '340': '0.139333333333', '810': '0.1045', '280': '0.1585', '348': '0.202', '287': '0.1445', '761': '0.134', '642': '0.1533…	[120167, 120305, 120416, 120420, 120510, 120753, 121068, 121283, 121382, 121575, 121632, 122017]	GTAAACAGATCAATTCTTATAAGCGATTTTAGTGCGAAGTGAAATTATTG	GAACGAGCACCTTAAAAGGTTATCTTTAAAAGCAAAGCATTATGTGAACG	3.49392	547	2L_120167	1	{'796': '0.0265', '309': '0.0', '821': '0.0', '843': '0.0855', '783': '0.0', '091': '0.140666666667', '714': '0.054', '712': '0.0', '892': '0.0143333333333', '021': '0.153333333333', '325': '0.223', '227': '0.0903333333333', '129': '0.1045', '513': '0.0', '138': '0.133', '223': '0.093', '639': '0.0'}	{'217': '0.189333333333', '819': '0.239', '093': '0.200666666667', '765': '0.161', '911': '0.184333333333', '136': '0.1415', '748': '0.0973333333333', '491': '0.165666666667', '492': '0.18225', '818': '0.129', '406': '0.321', '405': '0.163', '340': '0.139333333333', '810': '0.1045', '280': '0.1585', '348': '0.202', '287': '0.1445', '761': '0.134', '642': '0.153333333333', '716': '0.177666666667',…	{'705': '0.155', '849': '0.091', '812': '0.190666666667'}	0.0657745	0.163083	0.145556	17	179	3	-0.0973084	121116	-949	-949	T
Drosophila	2L	2L_1_950	123258	123259	FBgn0266304	donor	GT	+	left	male	trans	3R	12855625	SNP	NA	2.45e-16	0.305724	A	T	172	13	0.808397	0.524827	-0.28357	Counter({'total': 7471, 123324: 6068, 123332: 3})	Counter({'total': 566, 123324: 337, 123332: 0})	{'217': '0.730666666667', '091': '0.777333333333', '761': '0.738', '765': '0.7115', '136': '0.8945', '748': '0.808333333333', '505': '0.859666666667', '138': '0.875', '492': '0.519', '818': '0.7615', '406': '0.8795', '405': '0.9735', '340': '0.893', '810': '0.8465', '280': '0.6465', '348': '0.757', '287': '0.434', '642': '0.857333333333', '716': '0.849333333333', '712': '0.932', '021': '0.7666666…	{'': 'FBgn0266304_123258_male_SSE', '630': '0.815', '319': '0.0', '714': '0.754', '639': '0.76925', '310': '0.868', '392': '0.0', '535': '0.7275', '026': '0.341', '385': '0.5785', '395': '0.7045', '399': '0.765', '911': '0.0', '812': '0.5'}	[123255, 123258]	GTAATAGGTGATTTAAAATGGCAGTAAGTCTGGAAGCACCTAAGTTTCTC	CAATGTCGAGTGTAAAGTTAGCGTTAACCATGTCCAGTTCCTCCAGCGTG	3.64705	66	2L_123258	1	{'217': '0.730666666667', '091': '0.777333333333', '761': '0.738', '765': '0.7115', '136': '0.8945', '748': '0.808333333333', '505': '0.859666666667', '138': '0.875', '492': '0.519', '818': '0.7615', '406': '0.8795', '405': '0.9735', '340': '0.893', '810': '0.8465', '280': '0.6465', '348': '0.757', '287': '0.434', '642': '0.857333333333', '716': '0.849333333333', '712': '0.932', '021': '0.7666666…	{'319': '0.0', '714': '0.754', '639': '0.76925', '310': '0.868', '392': '0.0', '535': '0.7275', '026': '0.341', '385': '0.5785', '395': '0.7045', '399': '0.765', '911': '0.0', '812': '0.5'}	{'630': '0.815'}	0.808397	0.500646	0.815	172	12	1	-0.307751	NA	NA	NA	NA
Drosophila	2L	2L_1_950	123324	123324	FBgn0266304	acceptor	AG	+	right	male	trans	3R	13403303	SNP	NA	2.4e-16	0.307236	C	A	173	11	0.84581	0.576288	-0.269522	Counter({'total': 7443, 123258: 6110, 123265: 176, 123255: 55})	Counter({'total': 420, 123258: 232, 123265: 24, 123255: 1})	{'217': '0.766333333333', '819': '0.8355', '091': '0.835333333333', '761': '0.792', '765': '0.8485', '911': '0.3605', '136': '0.9245', '748': '0.834333333333', '505': '0.850666666667', '138': '0.9585', '818': '0.7845', '406': '0.906', '405': '0.9085', '340': '0.95', '810': '0.91', '280': '0.8145', '812': '0.467', '348': '0.873', '642': '0.838', '716': '0.931', '714': '0.8285', '712': '0.88', '026…	{'': 'FBgn0266304_123324_male_SSE', '517': '0.8195', '319': '0.261', '317': '0.7515', '360': '0.836666666667', '392': '0.122', '059': '0.749', '395': '0.792', '738': '0.87', '491': '0.1155', '287': '0.472', '385': '0.55'}	[113063]	AATGGCAGTAAGTCTGGAAGCACCTAAGTTTCTCCCGTCCGTAACCGTAG	GTGGCCAGAGCTGTGCCCTCGAATCCATATCGTATGTACGACAAATATGT	4.56209	205	2L_123324	1	{'217': '0.766333333333', '819': '0.8355', '091': '0.835333333333', '761': '0.792', '765': '0.8485', '911': '0.3605', '136': '0.9245', '748': '0.834333333333', '505': '0.850666666667', '138': '0.9585', '818': '0.7845', '406': '0.906', '405': '0.9085', '340': '0.95', '810': '0.91', '280': '0.8145', '812': '0.467', '348': '0.873', '642': '0.838', '716': '0.931', '714': '0.8285', '712': '0.88', '026…	{'517': '0.8195', '319': '0.261', '360': '0.836666666667', '392': '0.122', '395': '0.792', '491': '0.1155', '287': '0.472', '385': '0.55'}	{'317': '0.7515', '059': '0.749', '738': '0.87'}	0.84581	0.496083	0.790167	173	8	3	-0.349727	NA	NA	NA	NA
Drosophila	2L	2L_1_950	141094	141094	FBgn0051974	donor	AT	-	right	male	cis	2L	175245	SNP	-34151	9.83e-69	0.865057	G	T	142	10	0.000105634	0.641	0.640894	Counter({'total': 9492, 140800: 1})	Counter({'total': 844, 140800: 358})	{'093': '0.0', '765': '0.0', '491': '0.0', '492': '0.0', '818': '0.0', '406': '0.0', '405': '0.0', '340': '0.0', '810': '0.0', '812': '0.0', '348': '0.0', '409': '0.0', '761': '0.0', '716': '0.0', '714': '0.0', '362': '0.0', '379': '0.0', '535': '0.0', '360': '0.0', '531': '0.015', '530': '0.0', '371': '0.0', '370': '0.0', '373': '0.0', '426': '0.0', '375': '0.0', '374': '0.0', '377': '0.0', '822…	{'': 'FBgn0051974_141094_male_SSE', '796': '0.537', '892': '0.724', '318': '0.797', '073': '0.0', '783': '0.755', '091': '0.0', '336': '0.0', '712': '0.8675', '849': '0.2555', '038': '0.9145', '386': '0.0', '639': '0.728', '045': '0.0', '821': '0.8315', '805': '0.0'}	[141276, 141327, 141329, 141336, 141339, 141343, 141609, 141620]	ATAAAGCTGGTCACCTTTATCACATTCTCGTTATTTACACGTGTTTGTTA	AATATATTTTACTGATCTATTTTTGCCAGTCACGAAATAAAAATTTCACC	4.99134	2300	2L_141094	1	{'093': '0.0', '765': '0.0', '491': '0.0', '492': '0.0', '818': '0.0', '406': '0.0', '405': '0.0', '340': '0.0', '810': '0.0', '812': '0.0', '348': '0.0', '409': '0.0', '761': '0.0', '716': '0.0', '714': '0.0', '362': '0.0', '379': '0.0', '535': '0.0', '360': '0.0', '531': '0.015', '530': '0.0', '371': '0.0', '370': '0.0', '373': '0.0', '426': '0.0', '375': '0.0', '374': '0.0', '377': '0.0', '822…	{'796': '0.537', '892': '0.724', '318': '0.797', '783': '0.755', '712': '0.8675', '038': '0.9145', '639': '0.728', '821': '0.8315', '805': '0.0'}	{'849': '0.2555'}	0.000105634	0.683833	0.2555	142	9	1	0.683728	139605	1489	1489	G
Drosophila	2L	2L_1_950	205271	205271	FBgn0031232	donor	GT	-	right	male	trans	2R	15502744	SNP	NA	5.61e-23	0.392412	T	G	2	194	0.48225	0.952172	-0.469922	Counter({'total': 119, 205212: 31, 205065: 0, 205162: 0, 205200: 0, 205208: 0})	Counter({'total': 10089, 205212: 9202, 205208: 409, 205065: 1, 205200: 1, 205162: 0})	{'386': '0.9645', '325': '0.0'}	{'': 'FBgn0031232_205271_male_SSE', '217': '0.92', '819': '0.9445', '091': '0.960666666667', '093': '0.86', '765': '0.96', '911': '1.0', '136': '0.9855', '748': '0.909', '138': '0.943', '491': '0.967666666667', '492': '0.9405', '818': '0.952666666667', '406': '0.916', '405': '0.9475', '340': '0.944', '810': '0.9445', '280': '0.9655', '812': '0.950333333333', '348': '0.941', '287': '0.9085', '761'…	[205385]	GTAAGGCAATTCGGGGCTGGTATGGTGAATTTTGATAAATAAAAATCGAT	AAATTCACACCGGACAGGAACAATTATCACATCGAGTGGAATATGACCAG	3.74343	67	2L_205271	1	{'386': '0.9645', '325': '0.0'}	{}	{'217': '0.92', '819': '0.9445', '091': '0.960666666667', '093': '0.86', '765': '0.96', '911': '1.0', '136': '0.9855', '748': '0.909', '138': '0.943', '491': '0.967666666667', '492': '0.9405', '818': '0.952666666667', '406': '0.916', '405': '0.9475', '340': '0.944', '810': '0.9445', '280': '0.9655', '812': '0.950333333333', '348': '0.941', '287': '0.9085', '761': '0.96', '642': '0.981333333333', …	0.48225	NA	0.952172	2	0	194	NA	NA	NA	NA	NA
Drosophila	2L	2L_1_950	209902	209903	FBgn0031233	donor	AA	+	left	female	cis	2L	254507	SNP	44604	1.59e-23	0.396141	C	T	184	15	0	0.237467	0.237467	Counter({'total': 13539, 209958: 0})	Counter({'total': 955, 209958: 166})	{'217': '0.0', '819': '0.0', '091': '0.0', '761': '0.0', '765': '0.0', '911': '0.0', '136': '0.0', '748': '0.0', '505': '0.0', '138': '0.0', '491': '0.0', '492': '0.0', '818': '0.0', '406': '0.0', '405': '0.0', '340': '0.0', '810': '0.0', '280': '0.0', '812': '0.0', '348': '0.0', '287': '0.0', '716': '0.0', '714': '0.0', '712': '0.0', '026': '0.0', '021': '0.0', '129': '0.0', '028': '0.0', '528':…	{'': 'FBgn0031233_209902_female_SSE', '336': '0.435', '595': '0.0', '338': '0.0', '321': '0.889', '301': '0.3725', '093': '0.0', '381': '0.0', '391': '0.8895', '109': '0.0', '377': '0.0', '101': '0.25', '443': '0.0', '161': '0.0', '359': '0.0', '837': '0.726'}	[202634, 202703, 202735, 202943, 202979, 202980, 203032, 203050, 203133, 203222, 203849, 203858, 203859, 203965, 203994, 204009, 204010, 204011, 204034, 204062, 204066, 204138, 204145, 204157, 204166, 204219, 204281, 204291, 204376, 204385, 204386, 204438, 204444, 204512, 204513, 204550, 204580, 204591, 204596, 204597, 204676, 205580, 207075, 207452, 207489, 207502, 207514, 207536, 207545, 207547…	AATAGCCCACAGAAAAGTATGCGCAAATTACGCTGCCCTTCAAGATGGTT	CACTAATTAAAGTGGAATAAAAACGATGGACACCTGGAAAAAACAAAGCC	4.6539	188	2L_209902	1	{'217': '0.0', '819': '0.0', '091': '0.0', '761': '0.0', '765': '0.0', '911': '0.0', '136': '0.0', '748': '0.0', '505': '0.0', '138': '0.0', '491': '0.0', '492': '0.0', '818': '0.0', '406': '0.0', '405': '0.0', '340': '0.0', '810': '0.0', '280': '0.0', '812': '0.0', '348': '0.0', '287': '0.0', '716': '0.0', '714': '0.0', '712': '0.0', '026': '0.0', '021': '0.0', '129': '0.0', '028': '0.0', '528':…	{'595': '0.0', '321': '0.889', '093': '0.0', '391': '0.8895', '161': '0.0', '359': '0.0', '837': '0.726'}	{'336': '0.435', '338': '0.0', '301': '0.3725', '381': '0.0', '109': '0.0', '377': '0.0', '101': '0.25', '443': '0.0'}	0	0.357786	0.132188	184	7	8	0.357786	208644	-1259	-1259	G
Drosophila	2L	2L_1_950	209958	209958	FBgn0031233	acceptor	AA	+	right	female	cis	2L	254507	SNP	44549	1.14e-22	0.388668	C	T	181	15	0.000812615	0.256267	0.255454	Counter({'total': 9913, 202604: 10, 209902: 0})	Counter({'total': 697, 209902: 166, 202604: 0})	{'217': '0.0', '819': '0.0', '091': '0.0', '761': '0.0', '765': '0.0', '911': '0.0', '136': '0.0', '748': '0.0', '505': '0.0', '138': '0.0', '491': '0.0', '492': '0.00725', '818': '0.016', '406': '0.0', '405': '0.0', '340': '0.0', '810': '0.0', '280': '0.0', '812': '0.0', '348': '0.0', '287': '0.0', '716': '0.0', '714': '0.0', '712': '0.0', '026': '0.0', '021': '0.0', '129': '0.0', '028': '0.0', …	{'': 'FBgn0031233_209958_female_SSE', '336': '0.5695', '595': '0.0', '338': '0.0', '321': '0.889', '301': '0.429', '093': '0.0', '381': '0.0', '391': '0.8895', '109': '0.0', '377': '0.0', '101': '0.3785', '443': '0.0', '161': '0.0', '359': '0.0', '837': '0.6885'}	[209346, 209417, 209457, 209531, 209590, 209727, 209747, 209785, 209795, 209808, 209914, 209966, 210014, 210163, 210181, 210261, 210365, 218871, 219728, 222653, 223439, 223982]	CCACAGAAAAGTATGCGCAAATTACGCTGCCCTTCAAGATGGTTGCCTAA	CTAGATTATATTTGCGGTTGCAAACTGTGGGTCGTATCTATTAATACTGT	4.61042	190	2L_209958	1	{'217': '0.0', '819': '0.0', '091': '0.0', '761': '0.0', '765': '0.0', '911': '0.0', '136': '0.0', '748': '0.0', '505': '0.0', '138': '0.0', '491': '0.0', '492': '0.00725', '818': '0.016', '406': '0.0', '405': '0.0', '340': '0.0', '810': '0.0', '280': '0.0', '812': '0.0', '348': '0.0', '287': '0.0', '716': '0.0', '714': '0.0', '712': '0.0', '026': '0.0', '021': '0.0', '129': '0.0', '028': '0.0', …	{'595': '0.0', '321': '0.889', '093': '0.0', '391': '0.8895', '161': '0.0', '359': '0.0', '837': '0.6885'}	{'336': '0.5695', '338': '0.0', '301': '0.429', '381': '0.0', '109': '0.0', '377': '0.0', '101': '0.3785', '443': '0.0'}	0.000812615	0.352429	0.172125	181	7	8	0.351616	208644	-1314	-1314	G
Drosophila	2L	2L_1_950	277830	277831	FBgn0003444	donor	GT	+	left	female	cis	2L	315731	SNP	37900	7.96e-28	0.451549	C	G	186	14	6.45e-05	0.279119	0.279055	Counter({'total': 17904, 282892: 1, 277854: 0})	Counter({'total': 1470, 277854: 377, 282892: 0})	{'217': '0.0', '819': '0.0', '091': '0.0', '093': '0.0', '765': '0.0', '911': '0.0', '136': '0.0', '748': '0.0', '505': '0.0', '138': '0.0', '491': '0.0', '492': '0.0', '818': '0.0', '406': '0.0', '405': '0.0', '340': '0.0', '810': '0.0', '280': '0.0', '812': '0.0', '348': '0.0', '287': '0.0', '761': '0.0', '642': '0.0', '716': '0.0', '714': '0.0', '712': '0.0', '026': '0.0', '021': '0.0', '129':…	{'': 'FBgn0003444_277830_female_SSE', '630': '0.879666666667', '595': '0.0', '338': '0.0', '634': '0.0', '083': '0.0', '849': '0.409', '443': '0.0', '352': '0.4085', '048': '0.903', '627': '0.0', '100': '0.502', '377': '0.0', '359': '0.0', '837': '0.8055'}	[]	GTACTTAAACTTTCCGCGCATGCCAAACATTATGTGAGTGACTCGCCTCT	ATTAAAATTCACACAAGGCAGCTATTTAATGATTTTTATAAGCGGATGCA	4.6125	198	2L_277830	1	{'217': '0.0', '819': '0.0', '091': '0.0', '093': '0.0', '765': '0.0', '911': '0.0', '136': '0.0', '748': '0.0', '505': '0.0', '138': '0.0', '491': '0.0', '492': '0.0', '818': '0.0', '406': '0.0', '405': '0.0', '340': '0.0', '810': '0.0', '280': '0.0', '812': '0.0', '348': '0.0', '287': '0.0', '761': '0.0', '642': '0.0', '716': '0.0', '714': '0.0', '712': '0.0', '026': '0.0', '021': '0.0', '129':…	{'630': '0.879666666667', '595': '0.0', '083': '0.0', '352': '0.4085', '048': '0.903', '359': '0.0', '837': '0.8055'}	{'338': '0.0', '634': '0.0', '849': '0.409', '443': '0.0', '627': '0.0', '100': '0.502', '377': '0.0'}	6.45161e-05	0.428095	0.130143	186	7	7	0.428031	278396	565	565	A
Drosophila	2L	2L_1_950	277854	277854	FBgn0003444	acceptor	CC	+	right	female	cis	2L	315731	SNP	37877	6.72e-28	0.452475	C	G	186	14	0	0.252131	0.252131	Counter({'total': 17607, 277830: 0})	Counter({'total': 1520, 277830: 377})	{'217': '0.0', '819': '0.0', '091': '0.0', '093': '0.0', '765': '0.0', '911': '0.0', '136': '0.0', '748': '0.0', '505': '0.0', '138': '0.0', '491': '0.0', '492': '0.0', '818': '0.0', '406': '0.0', '405': '0.0', '340': '0.0', '810': '0.0', '280': '0.0', '812': '0.0', '348': '0.0', '287': '0.0', '761': '0.0', '642': '0.0', '716': '0.0', '714': '0.0', '712': '0.0', '026': '0.0', '021': '0.0', '129':…	{'': 'FBgn0003444_277854_female_SSE', '630': '0.804', '595': '0.0', '338': '0.0', '634': '0.0', '083': '0.0', '849': '0.390666666667', '443': '0.0', '352': '0.3875', '048': '0.808', '627': '0.0', '100': '0.458666666667', '377': '0.0', '359': '0.0', '837': '0.681'}	[277859, 277867]	TTTAATGATTTTTATAAGCGGATGCAGTACTTAAACTTTCCGCGCATGCC	AAACATTATGTGAGTGACTCGCCTCTGGCAAATGGTGTGGGCAATTAAAA	4.61731	196	2L_277854	2	{'217': '0.0', '819': '0.0', '091': '0.0', '093': '0.0', '765': '0.0', '911': '0.0', '136': '0.0', '748': '0.0', '505': '0.0', '138': '0.0', '491': '0.0', '492': '0.0', '818': '0.0', '406': '0.0', '405': '0.0', '340': '0.0', '810': '0.0', '280': '0.0', '812': '0.0', '348': '0.0', '287': '0.0', '761': '0.0', '642': '0.0', '716': '0.0', '714': '0.0', '712': '0.0', '026': '0.0', '021': '0.0', '129':…	{'630': '0.804', '595': '0.0', '083': '0.0', '352': '0.3875', '048': '0.808', '359': '0.0', '837': '0.681'}	{'338': '0.0', '634': '0.0', '849': '0.390666666667', '443': '0.0', '627': '0.0', '100': '0.458666666667', '377': '0.0'}	0	0.382929	0.121333	186	7	7	0.382929	278396	542	542	A
Drosophila	2L	2L_1_950	277854	277854	FBgn0003444	acceptor	CC	+	right	female	trans	2L	11555608	SNP	11277754	1.69e-23	0.399058	A	G	182	14	0	0.252131	0.252131	Counter({'total': 17471, 277830: 0})	Counter({'total': 1656, 277830: 377})	{'217': '0.0', '091': '0.0', '093': '0.0', '765': '0.0', '911': '0.0', '136': '0.0', '748': '0.0', '505': '0.0', '138': '0.0', '491': '0.0', '818': '0.0', '406': '0.0', '405': '0.0', '340': '0.0', '810': '0.0', '280': '0.0', '348': '0.0', '287': '0.0', '761': '0.0', '716': '0.0', '714': '0.0', '712': '0.0', '026': '0.0', '021': '0.0', '129': '0.0', '028': '0.0', '528': '0.0', '379': '0.0', '535':…	{'': 'FBgn0003444_277854_female_SSE', '630': '0.804', '073': '0.0', '383': '0.0', '313': '0.0', '837': '0.681', '336': '0.0', '085': '0.0', '386': '0.0', '109': '0.0', '390': '0.0', '239': '0.0', '049': '0.0', '048': '0.808', '849': '0.390666666667', '100': '0.458666666667', '812': '0.0', '492': '0.0', '352': '0.3875'}	[277859, 277867]	TTTAATGATTTTTATAAGCGGATGCAGTACTTAAACTTTCCGCGCATGCC	AAACATTATGTGAGTGACTCGCCTCTGGCAAATGGTGTGGGCAATTAAAA	4.44977	383	2L_277854	2	{'217': '0.0', '091': '0.0', '093': '0.0', '765': '0.0', '911': '0.0', '136': '0.0', '748': '0.0', '505': '0.0', '138': '0.0', '491': '0.0', '818': '0.0', '406': '0.0', '405': '0.0', '340': '0.0', '810': '0.0', '280': '0.0', '348': '0.0', '287': '0.0', '761': '0.0', '716': '0.0', '714': '0.0', '712': '0.0', '026': '0.0', '021': '0.0', '129': '0.0', '028': '0.0', '528': '0.0', '379': '0.0', '535':…	{'630': '0.804', '383': '0.0', '837': '0.681', '386': '0.0', '390': '0.0', '049': '0.0', '048': '0.808', '849': '0.390666666667', '492': '0.0'}	{'085': '0.0', '109': '0.0', '100': '0.458666666667', '812': '0.0', '352': '0.3875'}	0	0.298185	0.169233	182	9	5	0.298185	NA	NA	NA	NA
Drosophila	2L	2L_1_950	325942	325943	FBgn0264086	acceptor	GC	-	left	male	cis	2L	297704	SNP	28239	2.53e-113	0.949654	G	A	162	11	0.00191255	0.688879	0.686966	Counter({'total': 51855, 325966: 227})	Counter({'total': 4350, 325966: 1536})	{'091': '0.0', '093': '0.0', '765': '0.0', '911': '0.0', '491': '0.0', '492': '0.0', '818': '0.0', '819': '0.0', '405': '0.0263333333333', '340': '0.0', '810': '0.0', '280': '0.0', '812': '0.0', '348': '0.0', '409': '0.0', '761': '0.0', '716': '0.0', '714': '0.0', '712': '0.0', '028': '0.0', '528': '0.284', '379': '0.0', '535': '0.0', '360': '0.0', '531': '0.0', '530': '0.0', '371': '0.0', '370':…	{'': 'FBgn0264086_325942_male_SSE', '584': '0.908', '627': '0.0', '313': '0.903666666667', '563': '0.2965', '849': '0.0', '406': '0.77', '026': '0.889', '059': '0.0', '386': '0.842666666667', '748': '0.915', '032': '0.860666666667', '894': '0.875666666667', '426': '0.0', '502': '0.0', '287': '0.0', '352': '0.0'}	[]	CCATTATGACAAGGACGGATGAATGCGATGGTAAAATCAGCGAAGAATGC	TCTCTCCCATCTGGCATTGATTCTATTGACAAACCCCAAGAACCAGCTAC	4.98649	241	2L_325942	2	{'091': '0.0', '093': '0.0', '765': '0.0', '911': '0.0', '491': '0.0', '492': '0.0', '818': '0.0', '819': '0.0', '340': '0.0', '810': '0.0', '280': '0.0', '812': '0.0', '348': '0.0', '409': '0.0', '761': '0.0', '716': '0.0', '714': '0.0', '712': '0.0', '028': '0.0', '379': '0.0', '535': '0.0', '360': '0.0', '531': '0.0', '530': '0.0', '371': '0.0', '370': '0.0', '373': '0.0', '375': '0.0', '374':…	{'584': '0.908', '313': '0.903666666667', '406': '0.77', '026': '0.889', '386': '0.842666666667', '748': '0.915', '032': '0.860666666667', '894': '0.875666666667'}	{'405': '0.0263333333333', '528': '0.284', '237': '0.302666666667'}	0.00191255	0.870583	0.204333	162	8	3	0.868671	326054	-111	-111	G
Drosophila	2L	2L_1_950	325942	325943	FBgn0264086	acceptor	GC	-	left	male	trans	2L	9905586	DEL	-9579643	1.08e-49	0.722957	CTAAGCTGGAAAAAAAACGGAAATAGTCCCTATAAAATATGCCTA	C	157	15	0.00398938	0.484078	0.480088	Counter({'total': 53521, 325966: 104})	Counter({'total': 2684, 325966: 1659})	{'091': '0.0', '093': '0.0', '765': '0.0', '491': '0.0', '492': '0.0', '818': '0.0', '819': '0.0', '340': '0.0', '810': '0.0', '280': '0.0', '812': '0.0', '348': '0.0', '287': '0.0', '761': '0.0', '716': '0.0', '714': '0.0', '712': '0.0', '028': '0.0', '911': '0.0', '379': '0.0', '535': '0.0', '360': '0.0', '531': '0.0', '530': '0.0', '371': '0.0', '370': '0.0', '373': '0.0', '361': '0.0', '375':…	{'': 'FBgn0264086_325942_male_SSE', '584': '0.908', '894': '0.875666666667', '313': '0.903666666667', '406': '0.77', '405': '0.0263333333333', '026': '0.889', '386': '0.842666666667', '748': '0.915', '032': '0.860666666667', '237': '0.302666666667', '528': '0.284'}	[]	CCATTATGACAAGGACGGATGAATGCGATGGTAAAATCAGCGAAGAATGC	TCTCTCCCATCTGGCATTGATTCTATTGACAAACCCCAAGAACCAGCTAC	4.99749	2130	2L_325942	2	{'091': '0.0', '093': '0.0', '765': '0.0', '491': '0.0', '492': '0.0', '818': '0.0', '819': '0.0', '340': '0.0', '810': '0.0', '280': '0.0', '812': '0.0', '348': '0.0', '761': '0.0', '716': '0.0', '714': '0.0', '712': '0.0', '028': '0.0', '911': '0.0', '379': '0.0', '535': '0.0', '360': '0.0', '531': '0.0', '530': '0.0', '371': '0.0', '370': '0.0', '373': '0.0', '361': '0.0', '375': '0.0', '374':…	{'894': '0.875666666667', '313': '0.903666666667', '406': '0.77', '026': '0.889', '386': '0.842666666667', '748': '0.915', '032': '0.860666666667'}	{'287': '0.0', '426': '0.0', '849': '0.0', '627': '0.0', '502': '0.0', '563': '0.2965', '352': '0.0', '584': '0.908'}	0.00398938	0.865238	0.150562	157	7	8	0.861249	NA	NA	NA	NA
Drosophila	2L	2L_1_950	325966	325966	FBgn0264086	donor	GA	-	right	male	trans	2L	9905586	DEL	-9579620	3.28e-50	0.724717	CTAAGCTGGAAAAAAAACGGAAATAGTCCCTATAAAATATGCCTA	C	158	15	0.00583966	0.541067	0.535227	Counter({'total': 47702, 325942: 227, 311964: 22, 317656: 21})	Counter({'total': 3957, 325942: 1536, 317656: 0, 311964: 0})	{'091': '0.0', '093': '0.0', '765': '0.0', '911': '0.0', '491': '0.0', '492': '0.0', '818': '0.0', '819': '0.0', '405': '0.029', '340': '0.0', '810': '0.0', '280': '0.0', '812': '0.0', '348': '0.0', '409': '0.0', '761': '0.0', '716': '0.0', '714': '0.0', '712': '0.0', '028': '0.0', '528': '0.321', '379': '0.0', '535': '0.0', '360': '0.0', '531': '0.0', '530': '0.0', '371': '0.0', '370': '0.0', '3…	{'': 'FBgn0264086_325966_male_SSE', '584': '0.995', '627': '0.0', '313': '0.994', '563': '0.3185', '849': '0.0', '406': '0.856', '026': '0.9875', '059': '0.0', '386': '0.985333333333', '748': '0.993', '032': '0.99', '894': '0.996666666667', '426': '0.0', '502': '0.0', '287': '0.0', '352': '0.0'}	[326061, 326069, 326092, 326094]	GATGGTAAAATCAGCGAAGAATGCTCTCTCCCATCTGGCATTGATTCTAT	GAGGAGAATCCTGCGAAGTAAAGCCCATTATGACAAGGACGGATGAATGC	4.98679	237	2L_325966	2	{'091': '0.0', '093': '0.0', '765': '0.0', '911': '0.0', '491': '0.0', '492': '0.0', '818': '0.0', '819': '0.0', '405': '0.029', '340': '0.0', '810': '0.0', '280': '0.0', '812': '0.0', '348': '0.0', '409': '0.0', '761': '0.0', '716': '0.0', '714': '0.0', '712': '0.0', '028': '0.0', '528': '0.321', '379': '0.0', '535': '0.0', '360': '0.0', '531': '0.0', '530': '0.0', '371': '0.0', '370': '0.0', '3…	{'313': '0.994', '406': '0.856', '026': '0.9875', '386': '0.985333333333', '748': '0.993', '032': '0.99', '894': '0.996666666667'}	{'584': '0.995', '627': '0.0', '563': '0.3185', '849': '0.0', '426': '0.0', '502': '0.0', '287': '0.0', '352': '0.0'}	0.00583966	0.971786	0.164187	158	7	8	0.965946	NA	NA	NA	NA
Drosophila	2L	2L_1_950	325966	325966	FBgn0264086	donor	GA	-	right	male	cis	2L	297704	SNP	28262	4.31e-113	0.948453	G	A	163	11	0.0033589	0.771924	0.768565	Counter({'total': 49253, 325942: 104, 311964: 22, 317656: 21})	Counter({'total': 2406, 325942: 1659, 317656: 0, 311964: 0})	{'091': '0.0', '093': '0.0', '765': '0.0', '491': '0.0', '492': '0.0', '818': '0.0', '819': '0.0', '340': '0.0', '810': '0.0', '280': '0.0', '812': '0.0', '348': '0.0', '287': '0.0', '761': '0.0', '716': '0.0', '714': '0.0', '712': '0.0', '028': '0.0', '911': '0.0', '379': '0.0', '535': '0.0', '360': '0.0', '531': '0.0', '530': '0.0', '371': '0.0', '370': '0.0', '373': '0.0', '361': '0.0', '375':…	{'': 'FBgn0264086_325966_male_SSE', '584': '0.995', '894': '0.996666666667', '313': '0.994', '406': '0.856', '405': '0.029', '026': '0.9875', '386': '0.985333333333', '748': '0.993', '032': '0.99', '237': '0.343666666667', '528': '0.321'}	[326061, 326069, 326092, 326094]	GATGGTAAAATCAGCGAAGAATGCTCTCTCCCATCTGGCATTGATTCTAT	GAGGAGAATCCTGCGAAGTAAAGCCCATTATGACAAGGACGGATGAATGC	4.99747	2130	2L_325966	2	{'091': '0.0', '093': '0.0', '765': '0.0', '491': '0.0', '492': '0.0', '818': '0.0', '819': '0.0', '340': '0.0', '810': '0.0', '280': '0.0', '812': '0.0', '348': '0.0', '287': '0.0', '761': '0.0', '716': '0.0', '714': '0.0', '712': '0.0', '028': '0.0', '911': '0.0', '379': '0.0', '535': '0.0', '360': '0.0', '531': '0.0', '530': '0.0', '371': '0.0', '370': '0.0', '373': '0.0', '361': '0.0', '375':…	{'584': '0.995', '894': '0.996666666667', '313': '0.994', '406': '0.856', '026': '0.9875', '386': '0.985333333333', '748': '0.993', '032': '0.99'}	{'405': '0.029', '237': '0.343666666667', '528': '0.321'}	0.0033589	0.974688	0.231222	163	8	3	0.971329	326054	-88	-88	G
Drosophila	2L	2L_1_950	328271	328271	FBgn0264086	donor	GC	-	right	male	cis	2L	1159813	SNP	-831542	2.07e-19	0.341164	T	C	184	11	0.0048587	0.191258	0.186399	Counter({'total': 104129, 328295: 247, 328112: 1, 319487: 0})	Counter({'total': 8347, 328295: 1080, 328112: 0, 319487: 0})	{'217': '0.0', '819': '0.0', '091': '0.0', '093': '0.0', '765': '0.0', '911': '0.0', '136': '0.0', '748': '0.0', '138': '0.0', '491': '0.001', '492': '0.0', '406': '0.0', '405': '0.0', '340': '0.0', '810': '0.0', '280': '0.0', '812': '0.0', '348': '0.0', '287': '0.0', '761': '0.0', '642': '0.0', '716': '0.0', '714': '0.0', '712': '0.0', '026': '0.0', '021': '0.0', '129': '0.0', '028': '0.0', '528…	{'': 'FBgn0264086_328271_male_SSE', '786': '0.0', '787': '0.0', '559': '0.49', '208': '0.0', '440': '0.435', '551': '0.0', '900': '0.445', '589': '0.2435', '818': '0.490333333333', '439': '0.0', '367': '0.0', '894': '0.0', '517': '0.0'}	[328112]	GCAAGGAAAAAGGCAAGGAAAAGAAGACCAAAGAGCCAAACTTTAGATCC	AGTCAAAGAAAACGACAAGGAAAAAGGCATGGAAAAAGGCAAGGAAAAAG	4.74879	1028	2L_328271	1	{'217': '0.0', '819': '0.0', '091': '0.0', '093': '0.0', '765': '0.0', '911': '0.0', '136': '0.0', '748': '0.0', '138': '0.0', '491': '0.001', '492': '0.0', '406': '0.0', '405': '0.0', '340': '0.0', '810': '0.0', '280': '0.0', '812': '0.0', '348': '0.0', '287': '0.0', '761': '0.0', '642': '0.0', '716': '0.0', '714': '0.0', '712': '0.0', '026': '0.0', '021': '0.0', '129': '0.0', '028': '0.0', '528…	{'786': '0.0', '787': '0.0', '559': '0.49', '208': '0.0', '440': '0.435', '551': '0.0', '900': '0.445', '589': '0.2435', '818': '0.490333333333', '367': '0.0', '517': '0.0'}	{}	0.0048587	0.191258	NA	184	11	0	0.186399	314013	14258	14258	C
Drosophila	2L	2L_1_950	328295	328296	FBgn0264086	acceptor	AG	-	left	male	cis	2L	1159813	SNP	-831517	5.98e-19	0.334033	T	C	184	11	0.00454801	0.171303	0.166755	Counter({'total': 111005, 328271: 247, 328259: 2, 328320: 0})	Counter({'total': 9015, 328271: 1080, 328320: 1, 328259: 1})	{'217': '0.000666666666667', '819': '0.0', '091': '0.0', '093': '0.0', '765': '0.0', '911': '0.0', '136': '0.0', '748': '0.0', '138': '0.0', '491': '0.001', '492': '0.0', '406': '0.0', '405': '0.0', '340': '0.0', '810': '0.0', '280': '0.0', '812': '0.0', '348': '0.0', '287': '0.0', '761': '0.0', '642': '0.000666666666667', '716': '0.0', '714': '0.0', '712': '0.0', '026': '0.0', '021': '0.0', '129…	{'': 'FBgn0264086_328295_male_SSE', '786': '0.0', '787': '0.0', '559': '0.4505', '208': '0.0', '440': '0.398', '551': '0.0', '900': '0.402', '589': '0.2165', '818': '0.417333333333', '439': '0.0', '367': '0.0', '894': '0.0', '517': '0.0'}	[326136, 327007, 327012, 327146, 328040, 328594, 328607, 329354, 329386, 329796, 332187]	AAAAAAACCGGCAAAACAGAACGAAGTCAAAGAAAACGACAAGGAAAAAG	GCATGGAAAAAGGCAAGGAAAAAGGCAAGGAAAAAGGCAAGGAAAAGAAG	4.73345	990	2L_328295	1	{'217': '0.000666666666667', '819': '0.0', '091': '0.0', '093': '0.0', '765': '0.0', '911': '0.0', '136': '0.0', '748': '0.0', '138': '0.0', '491': '0.001', '492': '0.0', '406': '0.0', '405': '0.0', '340': '0.0', '810': '0.0', '280': '0.0', '812': '0.0', '348': '0.0', '287': '0.0', '761': '0.0', '642': '0.000666666666667', '716': '0.0', '714': '0.0', '712': '0.0', '026': '0.0', '021': '0.0', '129…	{'786': '0.0', '787': '0.0', '559': '0.4505', '208': '0.0', '440': '0.398', '551': '0.0', '900': '0.402', '589': '0.2165', '818': '0.417333333333', '367': '0.0', '517': '0.0'}	{}	0.00454801	0.171303	NA	184	11	0	0.166755	307160	21136	21136	A
Drosophila	2L	2L_1_950	357815	357815	FBgn0031250	donor	GT	-	right	female	cis	2L	285041	SNP	72774	5.4e-10	0.179022	A	G	107	89	0.175263	0.111554	-0.0637089	Counter({'total': 6835, 357748: 863, 357766: 299, 357746: 18, 357721: 7, 357191: 4, 357763: 0, 357193: 0})	Counter({'total': 5166, 357748: 416, 357766: 145, 357746: 27, 357721: 3, 357763: 1, 357191: 0, 357193: 0})	{'217': '0.175666666667', '091': '0.281333333333', '765': '0.214', '136': '0.1', '491': '0.161', '492': '0.208', '818': '0.211666666667', '819': '0.181', '280': '0.2305', '287': '0.163333333333', '716': '0.111333333333', '714': '0.1325', '712': '0.236', '021': '0.171', '028': '0.2265', '379': '0.1435', '535': '0.145333333333', '531': '0.0996666666667', '530': '0.165333333333', '371': '0.360666666…	{'': 'FBgn0031250_357815_female_SSE', '093': '0.0613333333333', '138': '0.0645', '406': '0.1325', '405': '0.148', '340': '0.155', '810': '0.089', '812': '0.177', '348': '0.0556666666667', '409': '0.1', '761': '0.0715', '026': '0.044', '129': '0.1985', '362': '0.0463333333333', '373': '0.0495', '377': '0.1235', '595': '0.017', '596': '0.1715', '313': '0.0475', '705': '0.0575', '707': '0.096', '392…	[357191, 357422, 357536, 357808, 357819, 357841, 357845, 357886, 357893]	GTAAATTGCATCAGATTAAGTTACATCGAATACTTCTCCACAATTACAGA	ATTCGTTTTTATGTTACGCAGTTCGTCCGTGCTAAATGATACACATGAAA	3.9849	484	2L_357815	1	{'217': '0.175666666667', '091': '0.281333333333', '765': '0.214', '136': '0.1', '491': '0.161', '492': '0.208', '818': '0.211666666667', '819': '0.181', '280': '0.2305', '287': '0.163333333333', '716': '0.111333333333', '714': '0.1325', '712': '0.236', '021': '0.171', '028': '0.2265', '379': '0.1435', '535': '0.145333333333', '531': '0.0996666666667', '530': '0.165333333333', '371': '0.360666666…	{'093': '0.0613333333333', '138': '0.0645', '406': '0.1325', '340': '0.155', '810': '0.089', '348': '0.0556666666667', '409': '0.1', '761': '0.0715', '026': '0.044', '129': '0.1985', '362': '0.0463333333333', '373': '0.0495', '377': '0.1235', '595': '0.017', '596': '0.1715', '313': '0.0475', '705': '0.0575', '707': '0.096', '392': '0.042', '390': '0.2615', '032': '0.112', '181': '0.19775', '837':…	{'405': '0.148', '812': '0.177', '528': '0.0936666666667', '443': '0.170666666667', '109': '0.102333333333', '100': '0.0936666666667', '101': '0.2125', '849': '0.0326666666667', '338': '0.102', '853': '0.1265', '563': '0.144', '802': '0.0435'}	0.175263	0.110154	0.120542	107	77	12	-0.0651096	357768	47	47	A
Drosophila	2L	2L_1_950	738837	738838	FBgn0026438	acceptor	AG	-	left	male	cis	2L	739068	SNP	-230	3.16e-12	0.221573	A	T	97	97	0.661003	0.59387	0.0671332	Counter({'total': 8278, 739444: 5460, 739710: 4, 739845: 3, 739778: 1, 743337: 0})	Counter({'total': 9137, 739444: 5476, 739710: 3, 739778: 1, 743337: 1, 739845: 0})	{'217': '0.656', '093': '0.622666666667', '818': '0.584666666667', '406': '0.679', '810': '0.669', '348': '0.722', '716': '0.720666666667', '714': '0.599', '712': '0.7125', '129': '0.6855', '028': '0.7365', '379': '0.7235', '427': '0.6225', '530': '0.622', '370': '0.606333333333', '373': '0.677', '375': '0.5415', '374': '0.6975', '822': '0.706', '313': '0.667', '705': '0.709333333333', '707': '0.…	{'': 'FBgn0026438_738837_male_SSE', '091': '0.541', '761': '0.727', '765': '0.4295', '911': '0.513666666667', '136': '0.5605', '138': '0.643', '491': '0.568666666667', '492': '0.63725', '819': '0.462', '405': '0.638', '340': '0.492666666667', '280': '0.633', '812': '0.647', '287': '0.468', '026': '0.741', '021': '0.508333333333', '528': '0.6335', '535': '0.5165', '531': '0.5825', '371': '0.722', …	[739710, 739778, 739845, 743337]	AAAAAAATCAACACACTCCTCGACAAAACTGTGACTGCCACGCCCCTTAG	CGCCGCTGCCCTGCCCATTACATTCCGCTGCATGAACGAGAAACTCAAGG	3.99953	88	2L_738837	1	{'217': '0.656', '093': '0.622666666667', '818': '0.584666666667', '406': '0.679', '810': '0.669', '348': '0.722', '716': '0.720666666667', '714': '0.599', '712': '0.7125', '129': '0.6855', '028': '0.7365', '379': '0.7235', '427': '0.6225', '530': '0.622', '370': '0.606333333333', '373': '0.677', '375': '0.5415', '374': '0.6975', '822': '0.706', '313': '0.667', '705': '0.709333333333', '707': '0.…	{'091': '0.541', '761': '0.727', '765': '0.4295', '911': '0.513666666667', '136': '0.5605', '138': '0.643', '491': '0.568666666667', '492': '0.63725', '819': '0.462', '340': '0.492666666667', '280': '0.633', '287': '0.468', '026': '0.741', '021': '0.508333333333', '535': '0.5165', '531': '0.5825', '371': '0.722', '820': '0.6215', '377': '0.618', '319': '0.627', '318': '0.661', '596': '0.526', '31…	{'405': '0.638', '812': '0.647', '528': '0.6335', '443': '0.7185', '303': '0.654333333333', '380': '0.643', '109': '0.5445', '849': '0.611', '853': '0.556333333333', '774': '0.598333333333', '088': '0.64', '802': '0.633'}	0.661003	0.58927	0.626458	97	85	12	-0.0717338	738756	82	82	C
Drosophila	2L	2L_1_950	743623	743624	FBgn0026438	acceptor	AG	-	left	male	cis	2L	744125	SNP	-501	9.24e-15	0.263633	G	C	92	105	0.825231	0.730337	0.0948945	Counter({'total': 4986, 744195: 4085, 743799: 21, 744083: 14, 744088: 6, 743992: 2, 744268: 2, 744533: 2, 747663: 2, 744079: 1, 744093: 1, 744169: 1, 743997: 1, 743813: 0, 745100: 0, 745231: 0, 744097: 0, 744227: 0, 744125: 0, 745926: 0, 743886: 0, 744271: 0})	Counter({'total': 6014, 744195: 4076, 744093: 102, 743799: 86, 744097: 77, 744083: 12, 744088: 6, 744125: 6, 744268: 5, 744227: 2, 745231: 1, 743886: 1, 744271: 1, 743813: 0, 745100: 0, 744079: 0, 743992: 0, 745926: 0, 744533: 0, 747663: 0, 744169: 0, 743997: 0})	{'217': '0.889333333333', '761': '0.848', '136': '0.852', '138': '0.724333333333', '818': '0.802666666667', '406': '0.75', '810': '0.9585', '348': '0.816', '287': '0.905', '093': '0.836', '716': '0.852', '714': '0.83', '712': '0.8365', '026': '0.8665', '021': '0.819333333333', '028': '0.7185', '379': '0.8435', '535': '0.8425', '530': '0.823', '371': '0.782', '370': '0.673333333333', '821': '0.862…	{'': 'FBgn0026438_743623_male_SSE', '091': '0.803666666667', '765': '0.6085', '491': '0.712333333333', '492': '0.736333333333', '105': '0.790333333333', '819': '0.732', '405': '0.856', '340': '0.600666666667', '280': '0.748', '812': '0.8275', '409': '0.705', '528': '0.801', '427': '0.7085', '531': '0.655', '373': '0.703', '426': '0.692', '820': '0.7055', '377': '0.7315', '319': '0.8515', '911': '…	[]	CTAACACCAAAGCCCCCTTGGGGTTGCCTACCATTTTGTGGTATCCGCAG	GTAGAAGACAATCCTCTACAACGGCTACAGCAGTGCAACGCATTTTGAAA	4.33687	346	2L_743623	1	{'217': '0.889333333333', '761': '0.848', '136': '0.852', '138': '0.724333333333', '818': '0.802666666667', '406': '0.75', '810': '0.9585', '348': '0.816', '287': '0.905', '093': '0.836', '716': '0.852', '714': '0.83', '712': '0.8365', '026': '0.8665', '021': '0.819333333333', '028': '0.7185', '379': '0.8435', '535': '0.8425', '530': '0.823', '371': '0.782', '370': '0.673333333333', '821': '0.862…	{'091': '0.803666666667', '765': '0.6085', '491': '0.712333333333', '492': '0.736333333333', '819': '0.732', '340': '0.600666666667', '427': '0.7085', '373': '0.703', '911': '0.827', '596': '0.687', '195': '0.823333333333', '317': '0.7435', '315': '0.7825', '390': '0.743666666667', '181': '0.674666666667', '365': '0.6115', '362': '0.762', '361': '0.6785', '309': '0.742666666667', '301': '0.7625',…	{'105': '0.790333333333', '405': '0.856', '280': '0.748', '812': '0.8275', '409': '0.705', '528': '0.801', '531': '0.655', '426': '0.692', '820': '0.7055', '377': '0.7315', '319': '0.8515', '595': '0.712', '705': '0.687666666667', '310': '0.750333333333', '703': '0.698', '837': '0.825', '790': '0.5075', '360': '0.718', '304': '0.751', '380': '0.744666666667', '381': '0.583', '382': '0.84266666666…	0.825231	0.715381	0.747429	92	56	49	-0.10985	743694	-70	-70	A
Drosophila	2L	2L_1_950	744195	744195	FBgn0026438	donor	GT	-	right	male	cis	2L	743233	SNP	962	9.47e-12	0.20878	T	G	175	24	0.68761	0.809691	0.12208	Counter({'total': 10632, 743623: 7164, 743661: 68, 744036: 31, 743619: 27, 743749: 10, 743703: 6, 740964: 5, 743927: 3, 743503: 2, 743956: 2, 743590: 2, 743552: 1, 743718: 1, 743593: 0, 743723: 0, 743406: 0, 742416: 0})	Counter({'total': 1309, 743623: 1052, 743661: 8, 743619: 3, 744036: 3, 743703: 2, 743749: 1, 743552: 0, 743718: 0, 743593: 0, 743723: 0, 743406: 0, 743503: 0, 742416: 0, 743956: 0, 740964: 0, 743927: 0, 743590: 0})	{'217': '0.773333333333', '819': '0.75', '091': '0.707333333333', '093': '0.660666666667', '765': '0.637', '748': '0.691333333333', '505': '0.682666666667', '491': '0.704', '492': '0.674', '338': '0.5785', '818': '0.741333333333', '406': '0.617', '340': '0.669', '810': '0.7625', '280': '0.7035', '812': '0.623333333333', '409': '0.719', '761': '0.6405', '642': '0.606', '716': '0.706', '714': '0.72…	{'': 'FBgn0026438_744195_male_SSE', '318': '0.8695', '336': '0.796', '136': '0.8285', '235': '0.887', '031': '0.6985', '237': '0.790666666667', '405': '0.788666666667', '348': '0.9145', '287': '0.873', '630': '0.982', '088': '0.7625', '443': '0.7225', '085': '0.73', '026': '0.94', '100': '0.68925', '041': '0.753', '138': '0.816', '849': '0.738', '379': '0.815', '356': '0.648', '352': '0.873', '35…	[743337, 743799, 743813, 743886, 743992, 743997, 744079, 744083, 744088, 744093, 744097, 744125, 744169, 744227, 744268, 744271, 744533, 745100, 745231, 745926, 747663]	GTACCCGGAGATCCTTCCCGATCCCTGCACGTCCAAAAACCTATTCCCTT	TTCCGGCTGCAGTCTCCGGTTCCGTGTCGCGTCGATCGTTTCGTCTTGAG	3.62589	81	2L_744195	1	{'217': '0.773333333333', '819': '0.75', '091': '0.707333333333', '093': '0.660666666667', '765': '0.637', '748': '0.691333333333', '505': '0.682666666667', '491': '0.704', '492': '0.674', '338': '0.5785', '818': '0.741333333333', '406': '0.617', '340': '0.669', '810': '0.7625', '280': '0.7035', '812': '0.623333333333', '409': '0.719', '761': '0.6405', '642': '0.606', '716': '0.706', '714': '0.72…	{'318': '0.8695', '136': '0.8285', '235': '0.887', '031': '0.6985', '348': '0.9145', '287': '0.873', '630': '0.982', '026': '0.94', '041': '0.753', '138': '0.816', '379': '0.815', '356': '0.648', '350': '0.8305', '358': '0.8655'}	{'336': '0.796', '237': '0.790666666667', '405': '0.788666666667', '088': '0.7625', '443': '0.7225', '085': '0.73', '100': '0.68925', '849': '0.738', '352': '0.873', '377': '0.821'}	0.68761	0.837214	0.771158	175	14	10	0.149604	744198	-3	-3	T
Drosophila	2L	2L_1_950	773664	773665	FBgn0031276	donor	GT	+	left	male	cis	2L	774043	SNP	378	3.06e-19	0.332146	A	T	89	111	0.140953	0.30002	-0.159067	Counter({'total': 42456, 776611: 6131, 776599: 2, 773685: 0})	Counter({'total': 55847, 776611: 16740, 776599: 2, 773685: 1})	{'217': '0.00133333333333', '761': '0.363', '138': '0.149333333333', '338': '0.2355', '406': '0.323', '405': '0.115666666667', '340': '0.00566666666667', '812': '0.258333333333', '348': '0.003', '093': '0.370666666667', '714': '0.159', '021': '0.137666666667', '129': '0.0', '028': '0.1695', '379': '0.004', '535': '0.238', '531': '0.0', '371': '0.0', '426': '0.0163333333333', '375': '0.1425', '313…	{'': 'FBgn0031276_773664_male_SSE', '091': '0.43', '765': '0.3915', '136': '0.238', '491': '0.259666666667', '492': '0.288', '818': '0.286666666667', '819': '0.208', '810': '0.216', '280': '0.213', '287': '0.2545', '716': '0.400666666667', '712': '0.0035', '026': '0.217', '911': '0.001', '360': '0.250333333333', '530': '0.258', '370': '0.290333333333', '373': '0.3975', '821': '0.0', '374': '0.388…	[773739]	GTGGACAGCAGGGTGGGCAAGGAGGATCTCAAAATGGTCAGCAAGGAGGC	TGCCCTCTTCGCCCTGATTGCCCTGGCTGCTGCTCAAGGCGGACCACAAG	4.59916	580	2L_773664	1	{'217': '0.00133333333333', '761': '0.363', '138': '0.149333333333', '406': '0.323', '340': '0.00566666666667', '812': '0.258333333333', '348': '0.003', '093': '0.370666666667', '714': '0.159', '021': '0.137666666667', '129': '0.0', '028': '0.1695', '379': '0.004', '535': '0.238', '531': '0.0', '371': '0.0', '426': '0.0163333333333', '375': '0.1425', '313': '0.357666666667', '391': '0.17', '032':…	{'091': '0.43', '765': '0.3915', '136': '0.238', '491': '0.259666666667', '492': '0.288', '818': '0.286666666667', '819': '0.208', '810': '0.216', '280': '0.213', '287': '0.2545', '716': '0.400666666667', '712': '0.0035', '026': '0.217', '911': '0.001', '360': '0.250333333333', '530': '0.258', '370': '0.290333333333', '373': '0.3975', '821': '0.0', '374': '0.3885', '377': '0.1465', '822': '0.2385…	{'338': '0.2355', '405': '0.115666666667', '528': '0.356666666667', '443': '0.3255', '301': '0.1895', '303': '0.494', '109': '0.354', '100': '0.187', '101': '0.162', '783': '0.0045', '336': '0.157666666667', '738': '0.251333333333', '563': '0.3545', '085': '0.145666666667', '352': '0.075'}	0.123464	0.30002	0.227233	74	111	15	-0.176556	773763	98	98	TCCCAGG
Drosophila	2L	2L_1_950	773691	773692	FBgn0031276	donor	CT	+	left	male	cis	2L	776903	SNP	3211	3.82e-19	0.330678	C	A	183	17	0.0266785	0.153225	0.126547	Counter({'total': 99662, 776638: 2931, 776605: 6})	Counter({'total': 9196, 776638: 1405, 776605: 1})	{'819': '0.0955', '091': '0.0', '093': '0.0', '765': '0.0', '911': '0.139333333333', '136': '0.0', '748': '0.0', '505': '0.0', '138': '0.0', '491': '0.111', '492': '0.0975', '818': '0.112666666667', '406': '0.0', '810': '0.0', '280': '0.0', '812': '0.0', '348': '0.2525', '287': '0.0', '761': '0.0015', '642': '0.0', '716': '0.0', '714': '0.0', '712': '0.0', '021': '0.0', '129': '0.2055', '028': '0…	{'': 'FBgn0031276_773691_male_SSE', '217': '0.215333333333', '737': '0.179', '073': '0.124', '443': '0.1025', '336': '0.105333333333', '849': '0.18', '630': '0.150666666667', '381': '0.0425', '405': '0.112333333333', '026': '0.2455', '340': '0.154333333333', '352': '0.211333333333', '531': '0.136', '228': '0.1955', '437': '0.1625', '377': '0.0995', '907': '0.1885'}	[773664, 773700, 773712, 773724, 773784, 773873, 776659, 776671, 776707]	CTCAAAATGGTCAGCAAGGAGGCCAGCAGGGAGGCTCCCAGGAAGGATCC	TGCTGCTCAAGGCGGACCACAAGGTGGACAGCAGGGTGGGCAAGGAGGAT	4.64785	816	2L_773691	1	{'819': '0.0955', '091': '0.0', '093': '0.0', '765': '0.0', '911': '0.139333333333', '136': '0.0', '748': '0.0', '505': '0.0', '138': '0.0', '491': '0.111', '492': '0.0975', '818': '0.112666666667', '406': '0.0', '810': '0.0', '280': '0.0', '812': '0.0', '348': '0.2525', '287': '0.0', '761': '0.0015', '642': '0.0', '716': '0.0', '714': '0.0', '712': '0.0', '021': '0.0', '129': '0.2055', '028': '0…	{'217': '0.215333333333', '737': '0.179', '073': '0.124', '630': '0.150666666667', '026': '0.2455', '340': '0.154333333333', '531': '0.136', '228': '0.1955', '437': '0.1625', '907': '0.1885'}	{'443': '0.1025', '336': '0.105333333333', '849': '0.18', '381': '0.0425', '405': '0.112333333333', '352': '0.211333333333', '377': '0.0995'}	0.0266785	0.175133	0.121929	183	10	7	0.148455	773878	186	186	G
Drosophila	2L	2L_1_950	773772	773773	FBgn0031276	donor	GT	+	left	male	cis	2L	773758	DEL	-15	1.21e-24	0.411502	AAGGACAACAGGG	A	144	55	0.0523391	0.203058	0.150718	Counter({'total': 74984, 776707: 3618, 776683: 873, 776659: 19, 776671: 12, 776635: 3, 776611: 2, 773700: 2, 776656: 2, 773724: 1, 761231: 0})	Counter({'total': 30008, 776707: 5773, 776683: 254, 776659: 22, 776671: 13, 776611: 8, 761231: 1, 776656: 1, 776635: 1, 773700: 0, 773724: 0})	{'217': '0.084', '093': '0.057', '911': '0.001', '136': '0.2715', '505': '0.00133333333333', '138': '0.0', '491': '0.0', '338': '0.167', '406': '0.066', '405': '0.00966666666667', '340': '0.0696666666667', '810': '0.0', '812': '0.00933333333333', '348': '0.0', '287': '0.2445', '716': '0.067', '714': '0.0', '712': '0.0025', '026': '0.042', '021': '0.00333333333333', '129': '0.0', '028': '0.006', '…	{'': 'FBgn0031276_773772_male_SSE', '153': '0.271666666667', '559': '0.1855', '819': '0.211', '884': '0.187', '335': '0.249', '091': '0.248', '336': '0.131333333333', '315': '0.197', '703': '0.1615', '392': '0.1465', '390': '0.162666666667', '799': '0.2415', '177': '0.25', '181': '0.192333333333', '256': '0.022', '492': '0.1665', '855': '0.006', '707': '0.074', '790': '0.202', '822': '0.0155', '5…	[773664, 773724, 773772, 773873, 776659, 776671]	GTCAGCAGGGAGGTCAGCAGCAGGGTGGTCCTGGCGGTCCATGGGGTCTG	AGGCTCCCAGGAAGGATCCCAGGAAGGATCCCAGGAAGGACAACAGGGAG	4.68433	187	2L_773772	1	{'217': '0.084', '093': '0.057', '911': '0.001', '136': '0.2715', '505': '0.00133333333333', '138': '0.0', '491': '0.0', '338': '0.167', '406': '0.066', '405': '0.00966666666667', '340': '0.0696666666667', '810': '0.0', '812': '0.00933333333333', '348': '0.0', '287': '0.2445', '716': '0.067', '714': '0.0', '712': '0.0025', '026': '0.042', '021': '0.00333333333333', '129': '0.0', '028': '0.006', '…	{'559': '0.1855'}	{'153': '0.271666666667', '819': '0.211', '884': '0.187', '335': '0.249', '091': '0.248', '336': '0.131333333333', '315': '0.197', '703': '0.1615', '392': '0.1465', '390': '0.162666666667', '799': '0.2415', '177': '0.25', '181': '0.192333333333', '256': '0.022', '492': '0.1665', '855': '0.006', '707': '0.074', '790': '0.202', '822': '0.0155', '535': '0.374', '761': '0.305', '818': '0.18', '555': …	0.0523391	0.1855	0.203383	144	1	54	0.133161	773765	-8	-8	AGGATCC
Drosophila	2L	2L_1_950	773799	773800	FBgn0031276	donor	GT	+	left	male	cis	2L	773878	SNP	78	2.24e-62	0.75669	C	G	171	26	0.00194639	0.161891	0.159945	Counter({'total': 86229, 776722: 199, 776671: 2})	Counter({'total': 17611, 776722: 2715, 776671: 0})	{'217': '0.0', '091': '0.0', '093': '0.0', '765': '0.0', '136': '0.0', '138': '0.002', '491': '0.0', '406': '0.0', '405': '0.02', '340': '0.0', '810': '0.005', '280': '0.004', '812': '0.001', '348': '0.0', '287': '0.0', '761': '0.0025', '716': '0.0', '714': '0.0', '712': '0.0', '026': '0.0', '021': '0.0', '129': '0.0', '028': '0.0', '528': '0.0', '379': '0.0', '535': '0.0', '427': '0.005', '531':…	{'': 'FBgn0031276_773799_male_SSE', '318': '0.113', '559': '0.1725', '884': '0.1715', '555': '0.152', '705': '0.163666666667', '315': '0.1325', '703': '0.151', '392': '0.143', '390': '0.143', '492': '0.1315', '818': '0.127', '819': '0.1485', '732': '0.183333333333', '367': '0.132333333333', '189': '0.205666666667', '897': '0.1985', '301': '0.0845', '440': '0.1355', '900': '0.1435', '383': '0.2256…	[]	GTCCTGGCGGTCCATGGGGTCTGCCTCCGAATGGAACTGAACTCTCCAAC	ATCCCAGGAAGGACAACAGGGAGGTCAGCAGGGAGGTCAGCAGCAGGGTG	4.98657	574	2L_773799	2	{'217': '0.0', '091': '0.0', '093': '0.0', '765': '0.0', '136': '0.0', '138': '0.002', '491': '0.0', '406': '0.0', '405': '0.02', '340': '0.0', '810': '0.005', '280': '0.004', '812': '0.001', '348': '0.0', '287': '0.0', '761': '0.0025', '716': '0.0', '714': '0.0', '712': '0.0', '026': '0.0', '021': '0.0', '129': '0.0', '028': '0.0', '528': '0.0', '379': '0.0', '535': '0.0', '427': '0.005', '531':…	{'318': '0.113', '559': '0.1725', '884': '0.1715', '555': '0.152', '705': '0.163666666667', '315': '0.1325', '703': '0.151', '392': '0.143', '390': '0.143', '492': '0.1315', '818': '0.127', '819': '0.1485', '732': '0.183333333333', '367': '0.132333333333', '189': '0.205666666667', '897': '0.1985', '440': '0.1355', '900': '0.1435', '383': '0.225666666667', '045': '0.1135', '041': '0.4835', '787': …	{'301': '0.0845', '101': '0.0723333333333'}	0.00194639	0.168847	0.0784167	171	24	2	0.166901	773758	-42	-42	A
Drosophila	2L	2L_1_950	773799	773800	FBgn0031276	donor	GT	+	left	male	trans	3L	18560124	DEL	NA	4.46e-13	0.233274	AGCACCGAGC	A	176	22	0.0159347	0.0957727	0.0798381	Counter({'total': 91630, 776722: 1826, 776671: 1})	Counter({'total': 12210, 776722: 1088, 776671: 1})	{'217': '0.0', '091': '0.0', '093': '0.0', '765': '0.0', '136': '0.0', '138': '0.002', '491': '0.0', '492': '0.1315', '338': '0.0', '818': '0.127', '406': '0.0', '405': '0.02', '340': '0.0', '810': '0.005', '280': '0.004', '348': '0.0', '287': '0.0', '761': '0.0025', '716': '0.0', '714': '0.0', '712': '0.0', '026': '0.0', '021': '0.0', '129': '0.0', '028': '0.0', '528': '0.0', '379': '0.0', '535'…	{'': 'FBgn0031276_773799_male_SSE', '318': '0.113', '073': '0.0', '555': '0.152', '315': '0.1325', '703': '0.151', '031': '0.0', '796': '0.0', '057': '0.002', '819': '0.1485', '732': '0.183333333333', '367': '0.132333333333', '812': '0.001', '189': '0.205666666667', '502': '0.0', '309': '0.0', '440': '0.1355', '385': '0.0', '486': '0.15', '041': '0.4835', '357': '0.0', '727': '0.001', '642': '0.0…	[]	GTCCTGGCGGTCCATGGGGTCTGCCTCCGAATGGAACTGAACTCTCCAAC	ATCCCAGGAAGGACAACAGGGAGGTCAGCAGGGAGGTCAGCAGCAGGGTG	3.95947	177	2L_773799	2	{'217': '0.0', '091': '0.0', '093': '0.0', '765': '0.0', '136': '0.0', '138': '0.002', '491': '0.0', '492': '0.1315', '338': '0.0', '818': '0.127', '406': '0.0', '405': '0.02', '340': '0.0', '810': '0.005', '280': '0.004', '348': '0.0', '287': '0.0', '761': '0.0025', '716': '0.0', '714': '0.0', '712': '0.0', '026': '0.0', '021': '0.0', '129': '0.0', '028': '0.0', '528': '0.0', '379': '0.0', '535'…	{'315': '0.1325', '819': '0.1485', '367': '0.132333333333', '486': '0.15', '041': '0.4835'}	{'318': '0.113', '073': '0.0', '555': '0.152', '703': '0.151', '031': '0.0', '796': '0.0', '057': '0.002', '732': '0.183333333333', '812': '0.001', '189': '0.205666666667', '502': '0.0', '309': '0.0', '440': '0.1355', '357': '0.0', '727': '0.001', '642': '0.0', '370': '0.115666666667'}	0.0159347	0.209367	0.0623627	176	5	17	0.193432	NA	NA	NA	NA
Drosophila	2L	2L_1_950	776611	776611	FBgn0040725	acceptor	AG	+	right	male	cis	2L	774266	SNP	-2345	4.38e-21	0.373157	G	A	163	28	0.275122	0.643536	0.368414	Counter({'total': 67754, 773664: 19345, 773772: 9, 773784: 6, 773676: 3, 773661: 3, 773663: 0})	Counter({'total': 5969, 773664: 3522, 773772: 1, 773784: 1, 773663: 1, 773676: 0, 773661: 0})	{'217': '0.00133333333333', '819': '0.2335', '091': '0.458333333333', '093': '0.354', '765': '0.4725', '911': '0.00566666666667', '136': '0.1945', '748': '0.363666666667', '138': '0.423333333333', '491': '0.343333333333', '492': '0.3505', '338': '0.25', '818': '0.335666666667', '406': '0.2745', '405': '0.204666666667', '340': '0.00633333333333', '812': '0.400666666667', '348': '0.0035', '287': '0…	{'': 'FBgn0040725_776611_male_SSE', '882': '0.781', '761': '0.3995', '038': '0.757', '239': '0.776', '176': '0.7635', '634': '0.806', '237': '0.328666666667', '031': '0.6435', '324': '0.800666666667', '810': '0.6405', '280': '0.268', '505': '0.776333333333', '409': '0.794', '774': '0.666333333333', '142': '0.619', '441': '0.4195', '461': '0.537666666667', '085': '0.295333333333', '738': '0.718', …	[776605]	TGTCCTCTTCGCCCTGATTGCCCTGGCTGCTGCTCAAGGCGGACCACAAG	GTGGACAGCAGGGTGGCCAAGGAGGACCTCAAAATGGTCAGCAAGGAGGC	4.69346	593	2L_776611	1	{'217': '0.00133333333333', '819': '0.2335', '091': '0.458333333333', '093': '0.354', '765': '0.4725', '911': '0.00566666666667', '136': '0.1945', '748': '0.363666666667', '138': '0.423333333333', '491': '0.343333333333', '492': '0.3505', '338': '0.25', '818': '0.335666666667', '406': '0.2745', '405': '0.204666666667', '340': '0.00633333333333', '812': '0.400666666667', '348': '0.0035', '287': '0…	{'882': '0.781', '761': '0.3995', '038': '0.757', '239': '0.776', '176': '0.7635', '634': '0.806', '031': '0.6435', '324': '0.800666666667', '810': '0.6405', '280': '0.268', '505': '0.776333333333', '409': '0.794', '774': '0.666333333333', '142': '0.619', '441': '0.4195', '461': '0.537666666667', '738': '0.718', '908': '0.502333333333', '357': '0.7195', '354': '0.661', '439': '0.5065', '757': '0.…	{'237': '0.328666666667', '085': '0.295333333333', '360': '0.788'}	0.275122	0.66428	0.470667	163	25	3	0.389158	776535	-76	-76	GGAAGAGTCATTACAACTCGAGTTTTCACCCAGCAAAACCAAACTACCAGA
Drosophila	2L	2L_1_950	776707	776707	FBgn0040725	acceptor	AG	+	right	male	cis	2L	776564	SNP	-143	2.7e-11	0.239626	T	C	83	79	0.411159	0.177218	-0.23394	Counter({'total': 22536, 773772: 5560, 773784: 2277, 773796: 40, 773724: 1, 776671: 1, 773712: 0, 776659: 0})	Counter({'total': 29720, 773772: 3793, 773784: 1191, 776659: 4, 773796: 0, 773712: 0, 773724: 0, 776671: 0})	{'217': '0.245', '153': '0.575666666667', '443': '0.157', '595': '0.221666666667', '073': '0.3205', '843': '0.5465', '313': '0.296', '093': '0.210666666667', '315': '0.4795', '032': '0.294666666667', '136': '0.6745', '395': '0.909', '748': '0.355666666667', '177': '0.604', '627': '0.329', '399': '0.84', '237': '0.437', '491': '0.0', '502': '0.5815', '233': '0.252333333333', '832': '0.262333333333…	{'': 'FBgn0040725_776707_male_SSE', '091': '0.360666666667', '761': '0.8055', '765': '0.3825', '138': '0.0', '492': '0.22825', '818': '0.269666666667', '819': '0.2645', '405': '0.0386666666667', '812': '0.126', '716': '0.258666666667', '714': '0.0035', '021': '0.0', '028': '0.0115', '370': '0.265', '373': '0.2755', '375': '0.0', '374': '0.1915', '776': '0.1135', '319': '0.216', '318': '0.2565', '…	[]	AGGCCAGCAGGGAGGCTCCCAGGAAGGATCCCAGGGTGGACAACAGGGAG	GCCAGCAGCAGGGAGGTCCTGGCGGTCCATGGGGTCTGCCTCCGAATGGA	4.0243	142	2L_776707	1	{'217': '0.245', '153': '0.575666666667', '443': '0.157', '595': '0.221666666667', '073': '0.3205', '843': '0.5465', '313': '0.296', '093': '0.210666666667', '315': '0.4795', '032': '0.294666666667', '136': '0.6745', '395': '0.909', '748': '0.355666666667', '177': '0.604', '627': '0.329', '399': '0.84', '237': '0.437', '491': '0.0', '502': '0.5815', '233': '0.252333333333', '832': '0.262333333333…	{'091': '0.360666666667', '761': '0.8055', '765': '0.3825', '138': '0.0', '492': '0.22825', '818': '0.269666666667', '819': '0.2645', '405': '0.0386666666667', '812': '0.126', '716': '0.258666666667', '714': '0.0035', '021': '0.0', '028': '0.0115', '370': '0.265', '373': '0.2755', '375': '0.0', '374': '0.1915', '776': '0.1135', '319': '0.216', '318': '0.2565', '596': '0.277', '195': '0.1826666666…	{'303': '0.1', '301': '0.156', '109': '0.2785', '563': '0.553', '555': '0.2015', '088': '0.418', '802': '0.003'}	0.411159	0.170698	0.244286	83	72	7	-0.240461	776816	109	109	T
Drosophila	2L	2L_1_950	776722	776722	FBgn0040725	acceptor	AG	+	right	male	cis	2L	773881	SNP	-2841	1.4e-63	0.817518	G	C	141	26	0.00668794	0.306125	0.299437	Counter({'total': 32306, 773799: 193, 773784: 1, 773724: 1, 776671: 1, 776626: 0})	Counter({'total': 9142, 773799: 2715, 776626: 0, 773784: 0, 773724: 0, 776671: 0})	{'217': '0.0', '091': '0.0', '093': '0.0', '765': '0.0', '136': '0.0', '138': '0.00433333333333', '491': '0.0', '338': '0.0', '406': '0.0', '405': '0.0563333333333', '340': '0.0', '280': '0.015', '812': '0.00233333333333', '348': '0.0', '287': '0.0', '761': '0.007', '716': '0.0', '714': '0.0', '026': '0.0', '021': '0.0', '129': '0.0', '028': '0.0', '528': '0.0', '535': '0.0', '913': '0.0', '531':…	{'': 'FBgn0040725_776722_male_SSE', '318': '0.2085', '559': '0.3195', '884': '0.3095', '555': '0.264', '705': '0.385', '315': '0.393', '703': '0.3045', '392': '0.2905', '390': '0.313333333333', '492': '0.26325', '818': '0.253', '819': '0.255', '732': '0.399', '367': '0.243', '189': '0.401', '897': '0.377', '301': '0.136', '440': '0.253', '900': '0.2695', '383': '0.368', '486': '0.262666666667', '…	[]	CTCCCAGGAAGGATCCCAGGGTGGACAACAGGGAGGCCAGCAGCAGGGAG	GTCCTGGCGGTCCATGGGGTCTGCCTCCGAATGGAACCGAACTCTCCAAC	4.98722	604	2L_776722	1	{'217': '0.0', '091': '0.0', '093': '0.0', '765': '0.0', '136': '0.0', '138': '0.00433333333333', '491': '0.0', '338': '0.0', '406': '0.0', '405': '0.0563333333333', '340': '0.0', '280': '0.015', '812': '0.00233333333333', '348': '0.0', '287': '0.0', '761': '0.007', '716': '0.0', '714': '0.0', '026': '0.0', '021': '0.0', '129': '0.0', '028': '0.0', '528': '0.0', '535': '0.0', '913': '0.0', '531':…	{'318': '0.2085', '559': '0.3195', '884': '0.3095', '555': '0.264', '705': '0.385', '315': '0.393', '703': '0.3045', '392': '0.2905', '390': '0.313333333333', '492': '0.26325', '818': '0.253', '819': '0.255', '732': '0.399', '367': '0.243', '189': '0.401', '897': '0.377', '440': '0.253', '900': '0.2695', '383': '0.368', '045': '0.227', '041': '0.6095', '787': '0.432', '355': '0.3005', '370': '0.2…	{'301': '0.136', '101': '0.153'}	0.00668794	0.319594	0.1445	141	24	2	0.312906	776564	-158	-158	C
Drosophila	2L	2L_1_950	779255	779256	FBgn0031277	donor	CT	+	left	female	cis	2L	779269	SNP	13	1.59e-103	0.989764	C	A	79	24	0.00189029	0.587715	0.585825	Counter({'total': 5986, 779303: 8, 779339: 1, 779329: 0, 779293: 0})	Counter({'total': 3107, 779303: 1821, 779329: 0, 779339: 0, 779293: 0})	{'217': '0.0', '153': '0.0', '073': '0.0', '596': '0.0', '761': '0.0', '317': '0.0', '319': '0.0', '315': '0.0', '332': '0.0', '049': '0.0', '038': '0.0', '397': '0.0', '239': '0.0', '395': '0.0', '801': '0.0', '177': '0.0', '176': '0.0', '031': '0.0', '913': '0.0', '832': '0.0', '855': '0.016', '857': '0.0', '850': '0.0', '727': '0.0', '716': '0.0', '799': '0.0', '181': '0.0', '340': '0.0', '324…	{'': 'FBgn0031277_779255_female_SSE', '555': '0.6575', '075': '0.615', '595': '0.6305', '338': '0.4185', '884': '0.595', '195': '0.563', '703': '0.588', '318': '0.635', '627': '0.6315', '492': '0.5835', '837': '0.5015', '730': '0.549333333333', '320': '0.593', '732': '0.627', '189': '0.6455', '897': '0.636', '085': '0.288', '385': '0.0', '045': '0.613333333333', '040': '0.59', '786': '0.6165', '7…	[773802, 779255, 779291, 779303, 779339, 779363, 779375, 779387]	CTCAAGGTGGACCCCAGGGCGGACCTCAGGGTGGACCTCAGGGTGGACCT	GCGTTCCTTCATCATCATCGCCCTCTTCGCACTGATTGCCGTGGCTGCCG	4.99792	467	2L_779255	2	{'217': '0.0', '153': '0.0', '073': '0.0', '596': '0.0', '761': '0.0', '317': '0.0', '319': '0.0', '315': '0.0', '332': '0.0', '049': '0.0', '038': '0.0', '397': '0.0', '239': '0.0', '395': '0.0', '801': '0.0', '177': '0.0', '176': '0.0', '031': '0.0', '913': '0.0', '832': '0.0', '855': '0.016', '857': '0.0', '850': '0.0', '727': '0.0', '716': '0.0', '799': '0.0', '181': '0.0', '340': '0.0', '324…	{'555': '0.6575', '075': '0.615', '595': '0.6305', '884': '0.595', '195': '0.563', '703': '0.588', '318': '0.635', '627': '0.6315', '492': '0.5835', '837': '0.5015', '730': '0.549333333333', '320': '0.593', '732': '0.627', '189': '0.6455', '897': '0.636', '045': '0.613333333333', '040': '0.59', '786': '0.6165', '787': '0.672', '390': '0.595', '805': '0.622', '359': '0.6385'}	{'338': '0.4185', '085': '0.288'}	0.0018903	0.60903	0.35325	79	22	2	0.60714	779269	13	13	A
Drosophila	2L	2L_1_950	779255	779256	FBgn0031277	donor	CT	+	left	male	cis	2L	779269	SNP	13	3.27e-101	0.95289	C	A	120	29	0.00163611	0.589807	0.588171	Counter({'total': 14310, 779303: 21, 779339: 2, 779329: 0, 779293: 0})	Counter({'total': 6281, 779303: 3719, 779329: 0, 779339: 0, 779293: 0})	{'217': '0.0', '091': '0.0', '761': '0.0', '765': '0.0', '340': '0.0', '812': '0.0', '409': '0.0', '716': '0.003', '714': '0.0', '712': '0.0', '026': '0.0', '021': '0.0', '129': '0.0', '028': '0.0', '379': '0.0', '913': '0.0', '531': '0.0385', '530': '0.0', '371': '0.0', '373': '0.0', '821': '0.0', '820': '0.0', '377': '0.0095', '822': '0.0', '319': '0.0', '596': '0.004', '707': '0.0', '317': '0.…	{'': 'FBgn0031277_779255_male_SSE', '075': '0.629333333333', '559': '0.5785', '338': '0.398', '884': '0.633', '195': '0.581666666667', '705': '0.65', '703': '0.62', '318': '0.6005', '595': '0.655333333333', '492': '0.60325', '837': '0.555666666667', '730': '0.609', '320': '0.634', '555': '0.607', '405': '0.498333333333', '732': '0.627666666667', '189': '0.652', '427': '0.5855', '426': '0.0215', '…	[773802, 779255, 779291, 779303, 779339, 779363, 779375, 779387]	CTCAAGGTGGACCCCAGGGCGGACCTCAGGGTGGACCTCAGGGTGGACCT	GCGTTCCTTCATCATCATCGCCCTCTTCGCACTGATTGCCGTGGCTGCCG	4.998	596	2L_779255	2	{'217': '0.0', '091': '0.0', '761': '0.0', '765': '0.0', '340': '0.0', '812': '0.0', '409': '0.0', '716': '0.003', '714': '0.0', '712': '0.0', '026': '0.0', '021': '0.0', '129': '0.0', '028': '0.0', '379': '0.0', '913': '0.0', '531': '0.0385', '530': '0.0', '371': '0.0', '373': '0.0', '821': '0.0', '820': '0.0', '377': '0.0095', '822': '0.0', '319': '0.0', '596': '0.004', '707': '0.0', '317': '0.…	{'075': '0.629333333333', '559': '0.5785', '884': '0.633', '195': '0.581666666667', '703': '0.62', '318': '0.6005', '595': '0.655333333333', '492': '0.60325', '837': '0.555666666667', '730': '0.609', '320': '0.634', '555': '0.607', '732': '0.627666666667', '189': '0.652', '897': '0.6765', '627': '0.6395', '045': '0.5945', '041': '0.6365', '040': '0.6095', '786': '0.658', '787': '0.623', '390': '0…	{'338': '0.398', '705': '0.65', '427': '0.5855', '085': '0.407', '101': '0.222'}	0.00163611	0.618413	0.4525	120	24	5	0.616777	779269	13	13	A
Drosophila	2L	2L_1_950	779291	779292	FBgn0031277	donor	CT	+	left	male	cis	2L	779930	SNP	638	1.73e-26	0.486935	A	G	65	106	0.245342	0.560385	-0.315043	Counter({'total': 12392, 779339: 2892, 779375: 41, 779327: 3, 779399: 1, 779438: 1, 779420: 1, 779387: 0, 779429: 0, 773802: 0, 779447: 0})	Counter({'total': 16568, 779339: 8986, 779375: 261, 779327: 14, 779387: 3, 779399: 2, 779438: 2, 779420: 2, 779429: 1, 773802: 1, 779447: 1})	{'153': '0.00933333333333', '075': '0.234333333333', '559': '0.281', '338': '0.172', '884': '0.1755', '195': '0.227333333333', '705': '0.217', '310': '0.644333333333', '703': '0.217', '318': '0.25', '395': '0.0', '177': '0.0', '235': '0.459', '399': '0.0', '237': '0.0', '492': '0.24625', '796': '0.0585', '837': '0.052', '730': '0.2375', '897': '0.212', '405': '0.273', '818': '0.15', '555': '0.249…	{'': 'FBgn0031277_779291_male_SSE', '217': '0.691333333333', '091': '0.695666666667', '761': '0.622', '765': '0.6305', '136': '0.3935', '340': '0.714666666667', '810': '0.4285', '812': '0.586', '287': '0.75', '716': '0.489', '714': '0.688', '026': '0.479', '021': '0.472', '129': '0.49', '028': '0.518', '911': '0.487666666667', '535': '0.4645', '913': '0.596', '531': '0.6655', '370': '0.1355', '37…	[773802, 779255, 779279, 779291, 779327, 779329, 779339, 779363, 779375, 779387, 779399, 779438]	CTCAGGGTGGACCTCAAGGTGGACCACAGGGCGGACCCCAGGGTGGACCT	TGCCGTGGCTGCCGCTCAAGGTGGACCCCAGGGCGGACCTCAGGGTGGAC	4.82637	291	2L_779291	2	{'153': '0.00933333333333', '075': '0.234333333333', '559': '0.281', '884': '0.1755', '195': '0.227333333333', '705': '0.217', '310': '0.644333333333', '703': '0.217', '318': '0.25', '395': '0.0', '177': '0.0', '235': '0.459', '399': '0.0', '237': '0.0', '492': '0.24625', '796': '0.0585', '837': '0.052', '730': '0.2375', '897': '0.212', '818': '0.15', '555': '0.249', '320': '0.2135', '181': '0.00…	{'217': '0.691333333333', '091': '0.695666666667', '761': '0.622', '765': '0.6305', '136': '0.3935', '340': '0.714666666667', '810': '0.4285', '812': '0.586', '287': '0.75', '716': '0.489', '714': '0.688', '026': '0.479', '021': '0.472', '129': '0.49', '028': '0.518', '911': '0.487666666667', '535': '0.4645', '913': '0.596', '531': '0.6655', '370': '0.1355', '373': '0.694', '426': '0.645666666667…	{'338': '0.172', '405': '0.273', '409': '0.497666666667', '336': '0.219', '301': '0.406', '563': '0.5295', '381': '0.586', '853': '0.587', '352': '0.141666666667', '802': '0.63', '377': '0.587'}	0.2096	0.560385	0.420803	54	106	11	-0.350785	779275	-17	-17	C
Drosophila	2L	2L_1_950	779291	779292	FBgn0031277	donor	CT	+	left	female	cis	2L	779930	SNP	638	8.45e-22	0.529977	A	G	46	77	0.233197	0.583996	-0.350798	Counter({'total': 6052, 779339: 1216, 779375: 13, 779387: 1, 779420: 1, 779327: 1, 779429: 0, 779399: 0, 773802: 0, 779438: 0, 779447: 0})	Counter({'total': 6364, 779339: 3650, 779375: 98, 779420: 4, 779387: 3, 779327: 3, 779438: 1, 779429: 0, 779399: 0, 773802: 0, 779447: 0})	{'153': '0.0355', '075': '0.2055', '338': '0.1445', '884': '0.263333333333', '195': '0.225', '703': '0.2305', '318': '0.307', '395': '0.0', '177': '0.0', '235': '0.506', '492': '0.24525', '855': '0.076', '837': '0.04', '730': '0.148', '555': '0.1465', '320': '0.222', '181': '0.0', '189': '0.2585', '409': '0.475', '892': '0.025', '897': '0.244333333333', '083': '0.0', '639': '0.0', '563': '0.5675'…	{'': 'FBgn0031277_779291_female_SSE', '217': '0.509', '319': '0.714', '595': '0.2245', '073': '0.61', '596': '0.523', '761': '0.7475', '317': '0.509333333333', '315': '0.589', '332': '0.599', '049': '0.562', '038': '0.447', '397': '0.5705', '239': '0.5235', '801': '0.657', '176': '0.7265', '031': '0.4955', '913': '0.6855', '832': '0.5585', '057': '0.621', '850': '0.5655', '852': '0.772', '727': '…	[773802, 779255, 779279, 779291, 779327, 779329, 779339, 779363, 779375, 779387, 779399, 779438]	CTCAGGGTGGACCTCAAGGTGGACCACAGGGCGGACCCCAGGGTGGACCT	TGCCGTGGCTGCCGCTCAAGGTGGACCCCAGGGCGGACCTCAGGGTGGAC	4.65924	193	2L_779291	2	{'153': '0.0355', '075': '0.2055', '884': '0.263333333333', '195': '0.225', '703': '0.2305', '318': '0.307', '395': '0.0', '177': '0.0', '235': '0.506', '492': '0.24525', '855': '0.076', '837': '0.04', '730': '0.148', '555': '0.1465', '320': '0.222', '181': '0.0', '189': '0.2585', '892': '0.025', '897': '0.244333333333', '083': '0.0', '639': '0.0', '461': '0.0736666666667', '085': '0.085', '589':…	{'217': '0.509', '319': '0.714', '595': '0.2245', '073': '0.61', '596': '0.523', '761': '0.7475', '317': '0.509333333333', '315': '0.589', '332': '0.599', '049': '0.562', '038': '0.447', '397': '0.5705', '239': '0.5235', '801': '0.657', '176': '0.7265', '031': '0.4955', '913': '0.6855', '832': '0.5585', '057': '0.621', '850': '0.5655', '852': '0.772', '727': '0.6185', '857': '0.6285', '551': '0.6…	{'338': '0.1445', '409': '0.475', '563': '0.5675', '853': '0.5635', '352': '0.2345'}	0.213222	0.583996	0.397	41	77	5	-0.370774	779275	-17	-17	C
Drosophila	2L	2L_1_950	779303	779304	FBgn0031277	donor	CT	+	left	male	cis	2L	779269	SNP	-35	9.19e-60	0.795356	C	A	135	32	0.038834	0.488852	0.450018	Counter({'total': 23497, 779339: 361, 779327: 335, 773802: 51, 779375: 38, 779255: 21, 779387: 12, 779399: 4, 779438: 3, 779429: 2, 779420: 1, 779447: 1, 779279: 0})	Counter({'total': 8149, 779255: 3764, 779327: 114, 779339: 18, 779375: 12, 779387: 1, 779438: 1, 779420: 1, 779429: 0, 779399: 0, 773802: 0, 779279: 0, 779447: 0})	{'217': '0.00366666666667', '091': '0.0236666666667', '761': '0.0075', '765': '0.0185', '340': '0.0', '810': '0.01', '812': '0.0436666666667', '287': '0.0', '642': '0.479333333333', '716': '0.0456666666667', '714': '0.1145', '712': '0.0', '026': '0.0385', '021': '0.274666666667', '129': '0.0315', '028': '0.0155', '911': '0.065', '379': '0.0775', '535': '0.0145', '913': '0.039', '531': '0.0385', '…	{'': 'FBgn0031277_779303_male_SSE', '075': '0.507333333333', '559': '0.6145', '338': '0.283', '884': '0.616', '195': '0.436666666667', '705': '0.477666666667', '703': '0.558', '318': '0.4745', '136': '0.0', '595': '0.524666666667', '492': '0.49875', '837': '0.899', '730': '0.454', '320': '0.4865', '818': '0.465', '555': '0.5215', '405': '0.343666666667', '732': '0.407666666667', '367': '0.5725', …	[773802, 779255, 779291, 779303, 779339, 779351, 779375, 779387, 779399, 779429, 779438, 779447]	CTCAAGGTGGACCACAGGGCGGACCCCAGGGTGGACCTCAAGGTGGACCC	CGCTCAAGGTGGACCCCAGGGCGGACCTCAGGGTGGACCTCAGGGTGGAC	4.99085	654	2L_779303	2	{'217': '0.00366666666667', '091': '0.0236666666667', '761': '0.0075', '765': '0.0185', '340': '0.0', '810': '0.01', '812': '0.0436666666667', '287': '0.0', '642': '0.479333333333', '716': '0.0456666666667', '714': '0.1145', '712': '0.0', '026': '0.0385', '021': '0.274666666667', '129': '0.0315', '028': '0.0155', '911': '0.065', '379': '0.0775', '535': '0.0145', '913': '0.039', '531': '0.0385', '…	{'075': '0.507333333333', '559': '0.6145', '884': '0.616', '195': '0.436666666667', '703': '0.558', '318': '0.4745', '595': '0.524666666667', '492': '0.49875', '837': '0.899', '730': '0.454', '320': '0.4865', '818': '0.465', '555': '0.5215', '732': '0.407666666667', '367': '0.5725', '189': '0.576', '897': '0.5835', '627': '0.5185', '045': '0.4345', '041': '0.4485', '040': '0.474', '786': '0.5255'…	{'338': '0.283', '705': '0.477666666667', '427': '0.469', '085': '0.333333333333', '101': '0.176333333333'}	0.038834	0.51496	0.347867	135	27	5	0.476126	779275	-29	-29	C
Drosophila	2L	2L_1_950	779303	779304	FBgn0031277	donor	CT	+	left	female	cis	2L	779269	SNP	-35	3.92e-48	0.819683	C	A	99	26	0.0392458	0.463801	0.424555	Counter({'total': 9460, 779339: 195, 779327: 114, 773802: 24, 779375: 13, 779255: 8, 779399: 5, 779387: 2, 779438: 2, 779279: 1, 779429: 0, 779420: 0, 779447: 0})	Counter({'total': 3976, 779255: 1844, 779327: 47, 779339: 6, 779375: 6, 779279: 2, 779387: 1, 779399: 1, 779429: 0, 773802: 0, 779438: 0, 779420: 0, 779447: 0})	{'217': '0.0', '091': '0.0355', '761': '0.008', '765': '0.046', '340': '0.0', '810': '0.0345', '409': '0.0885', '716': '0.049', '714': '0.036', '129': '0.0515', '028': '0.0', '379': '0.017', '535': '0.055', '913': '0.0075', '531': '0.018', '530': '0.0', '371': '0.034', '373': '0.02', '821': '0.0', '822': '0.0173333333333', '319': '0.0', '596': '0.029', '317': '0.012', '315': '0.0443333333333', '0…	{'': 'FBgn0031277_779303_female_SSE', '555': '0.5', '075': '0.4175', '595': '0.3195', '338': '0.285', '884': '0.461333333333', '195': '0.484', '703': '0.56', '318': '0.521', '627': '0.516666666667', '492': '0.4515', '837': '0.891', '730': '0.607', '320': '0.441666666667', '732': '0.486666666667', '189': '0.4485', '427': '0.4465', '897': '0.466333333333', '085': '0.2175', '385': '0.0', '045': '0.5…	[773802, 779255, 779291, 779303, 779339, 779351, 779375, 779387, 779399, 779429, 779438, 779447]	CTCAAGGTGGACCACAGGGCGGACCCCAGGGTGGACCTCAAGGTGGACCC	CGCTCAAGGTGGACCCCAGGGCGGACCTCAGGGTGGACCTCAGGGTGGAC	4.97439	420	2L_779303	2	{'217': '0.0', '091': '0.0355', '761': '0.008', '765': '0.046', '340': '0.0', '810': '0.0345', '409': '0.0885', '716': '0.049', '714': '0.036', '129': '0.0515', '028': '0.0', '379': '0.017', '535': '0.055', '913': '0.0075', '531': '0.018', '530': '0.0', '371': '0.034', '373': '0.02', '821': '0.0', '822': '0.0173333333333', '319': '0.0', '596': '0.029', '317': '0.012', '315': '0.0443333333333', '0…	{'555': '0.5', '075': '0.4175', '595': '0.3195', '884': '0.461333333333', '195': '0.484', '703': '0.56', '318': '0.521', '627': '0.516666666667', '492': '0.4515', '837': '0.891', '730': '0.607', '320': '0.441666666667', '732': '0.486666666667', '189': '0.4485', '897': '0.466333333333', '045': '0.505333333333', '041': '0.359', '040': '0.476', '786': '0.4975', '787': '0.49', '390': '0.4235', '805':…	{'338': '0.285', '427': '0.4465', '085': '0.2175'}	0.0392458	0.483036	0.316333	99	23	3	0.44379	779275	-29	-29	C
Drosophila	2L	2L_1_950	779339	779340	FBgn0031277	donor	CT	+	left	male	cis	2L	779563	SNP	223	1.98e-16	0.326379	A	G	19	153	0.0781316	0.459483	-0.381351	Counter({'total': 2209, 779291: 131, 779303: 47, 779375: 27, 779387: 10, 779438: 2, 779399: 1, 779279: 1, 779476: 0, 779255: 0, 779420: 0})	Counter({'total': 33892, 779291: 11757, 779375: 2363, 779303: 332, 779387: 69, 779399: 5, 779438: 3, 779255: 2, 779279: 1, 779476: 1, 779420: 0})	{'821': '0.013', '153': '0.00866666666667', '338': '0.1725', '783': '0.0', '083': '0.015', '639': '0.0', '336': '0.344', '712': '0.0', '085': '0.255', '589': '0.006', '892': '0.054', '181': '0.301', '352': '0.241333333333', '395': '0.0', '177': '0.0', '399': '0.0', '237': '0.0', '502': '0.0215', '385': '0.0525'}	{'': 'FBgn0031277_779339_male_SSE', '217': '0.885333333333', '091': '0.566666666667', '761': '0.439', '765': '0.609', '136': '0.406', '505': '0.428', '492': '0.309', '818': '0.179', '405': '0.293333333333', '340': '0.902333333333', '810': '0.457', '812': '0.520666666667', '287': '0.75', '642': '0.589666666667', '716': '0.410666666667', '714': '0.7385', '026': '0.498', '021': '0.576333333333', '12…	[773802, 776725, 779279, 779291, 779303, 779339, 779411]	CTCAAGGTGGACCCCAGGGTGGTCCTCAGGGAGGACCCCAGGGTGGACCG	ACCTCAGGGTGGACCTCAAGGTGGACCACAGGGCGGACCCCAGGGTGGAC	4.61421	361	2L_779339	2	{'821': '0.013', '153': '0.00866666666667', '783': '0.0', '083': '0.015', '639': '0.0', '712': '0.0', '589': '0.006', '892': '0.054', '181': '0.301', '395': '0.0', '177': '0.0', '399': '0.0', '502': '0.0215', '385': '0.0525'}	{'217': '0.885333333333', '091': '0.566666666667', '761': '0.439', '765': '0.609', '136': '0.406', '505': '0.428', '492': '0.309', '818': '0.179', '405': '0.293333333333', '340': '0.902333333333', '810': '0.457', '812': '0.520666666667', '287': '0.75', '642': '0.589666666667', '716': '0.410666666667', '714': '0.7385', '026': '0.498', '021': '0.576333333333', '129': '0.3905', '028': '0.416', '911'…	{'338': '0.1725', '336': '0.344', '085': '0.255', '352': '0.241333333333', '237': '0.0'}	0.0336905	0.459483	0.202567	14	153	5	-0.425792	779275	-65	-65	C
Drosophila	2L	2L_1_950	779339	779340	FBgn0031277	donor	CT	+	left	female	cis	2L	781554	SNP	2214	5.73e-12	0.303023	A	G	37	95	0.268043	0.516314	-0.248271	Counter({'total': 5209, 779291: 1037, 779375: 292, 779303: 64, 779399: 2, 779279: 1, 779420: 1, 779438: 0, 779476: 0, 779255: 0, 779387: 0})	Counter({'total': 9869, 779291: 3964, 779375: 725, 779303: 138, 779387: 23, 779399: 2, 779255: 1, 779438: 0, 779279: 0, 779476: 0, 779420: 0})	{'075': '0.277', '884': '0.313', '195': '0.334', '703': '0.302', '318': '0.275', '059': '0.4235', '492': '0.3545', '730': '0.273', '320': '0.311333333333', '028': '0.4095', '555': '0.2035', '405': '0.332', '181': '0.28775', '189': '0.213', '427': '0.1675', '426': '0.5085', '897': '0.216666666667', '639': '0.0265', '303': '0.383', '712': '0.0', '085': '0.1765', '589': '0.0183333333333', '109': '0.…	{'': 'FBgn0031277_779339_female_SSE', '217': '0.922', '091': '0.3', '761': '0.625', '765': '0.627333333333', '340': '0.929', '810': '0.4815', '409': '0.481', '716': '0.358666666667', '714': '0.737', '026': '0.4835', '129': '0.44', '379': '0.4825', '535': '0.364', '913': '0.493', '531': '0.81', '530': '0.781666666667', '373': '0.4795', '375': '0.5905', '377': '0.362', '822': '0.492333333333', '319…	[773802, 776725, 779279, 779291, 779303, 779339, 779411]	CTCAAGGTGGACCCCAGGGTGGTCCTCAGGGAGGACCCCAGGGTGGACCG	ACCTCAGGGTGGACCTCAAGGTGGACCACAGGGCGGACCCCAGGGTGGAC	4.22287	273	2L_779339	2	{'075': '0.277', '884': '0.313', '195': '0.334', '703': '0.302', '318': '0.275', '059': '0.4235', '492': '0.3545', '730': '0.273', '320': '0.311333333333', '028': '0.4095', '555': '0.2035', '181': '0.28775', '189': '0.213', '427': '0.1675', '897': '0.216666666667', '639': '0.0265', '712': '0.0', '589': '0.0183333333333', '385': '0.0', '049': '0.387', '045': '0.317666666667', '321': '0.343', '040'…	{'217': '0.922', '091': '0.3', '761': '0.625', '765': '0.627333333333', '340': '0.929', '810': '0.4815', '409': '0.481', '716': '0.358666666667', '714': '0.737', '026': '0.4835', '129': '0.44', '379': '0.4825', '535': '0.364', '913': '0.493', '531': '0.81', '530': '0.781666666667', '373': '0.4795', '375': '0.5905', '377': '0.362', '822': '0.492333333333', '319': '0.677', '595': '0.183', '596': '0…	{'405': '0.332', '426': '0.5085', '303': '0.383', '085': '0.1765', '109': '0.525'}	0.249768	0.516314	0.385	32	95	5	-0.266546	779389	49	49	C
Drosophila	2L	2L_1_950	779363	779364	FBgn0031277	donor	CT	+	left	female	cis	2L	779084	SNP	-280	3.46e-21	0.478111	C	T	57	81	0.023117	0.0920741	-0.0689571	Counter({'total': 8292, 779387: 187, 779429: 0, 779399: 0, 779438: 0, 779447: 0, 779420: 0})	Counter({'total': 9710, 779387: 932, 779438: 4, 779429: 0, 779399: 0, 779447: 0, 779420: 0})	{'153': '0.0', '075': '0.0', '595': '0.0255', '338': '0.0315', '884': '0.0', '195': '0.0', '158': '0.0625', '336': '0.0295', '551': '0.0', '319': '0.0', '332': '0.1015', '318': '0.0', '177': '0.0', '627': '0.0113333333333', '399': '0.0', '256': '0.0', '045': '0.00166666666667', '492': '0.0', '855': '0.0', '837': '0.0505', '730': '0.00633333333333', '405': '0.0403333333333', '799': '0.033333333333…	{'': 'FBgn0031277_779363_female_SSE', '217': '0.0926666666667', '073': '0.134', '596': '0.089', '335': '0.143', '091': '0.1', '048': '0.0375', '317': '0.129333333333', '315': '0.095', '765': '0.0303333333333', '049': '0.1255', '038': '0.1465', '397': '0.101', '059': '0.124', '235': '0.1505', '176': '0.093', '057': '0.1265', '913': '0.0555', '801': '0.04', '379': '0.136', '031': '0.0895', '850': '…	[773802, 779255, 779279, 779291, 779303, 779327, 779339, 779351, 779387, 779399, 779420, 779429, 779438, 779447, 779476]	CTCAGGGAGGACCCCAGGGTGGACCGCAGGGAGGACCCCAGGGTGGTCCT	ACCACAGGGCGGACCCCAGGGTGGACCTCAAGGTGGACCCCAGGGTGGTC	4.7206	133	2L_779363	2	{'153': '0.0', '075': '0.0', '595': '0.0255', '338': '0.0315', '884': '0.0', '195': '0.0', '158': '0.0625', '551': '0.0', '319': '0.0', '332': '0.1015', '318': '0.0', '177': '0.0', '399': '0.0', '256': '0.0', '045': '0.00166666666667', '492': '0.0', '855': '0.0', '837': '0.0505', '730': '0.00633333333333', '405': '0.0403333333333', '555': '0.0155', '320': '0.0', '181': '0.0', '508': '0.0', '189':…	{'217': '0.0926666666667', '073': '0.134', '596': '0.089', '335': '0.143', '091': '0.1', '048': '0.0375', '317': '0.129333333333', '315': '0.095', '765': '0.0303333333333', '049': '0.1255', '038': '0.1465', '397': '0.101', '059': '0.124', '235': '0.1505', '176': '0.093', '057': '0.1265', '913': '0.0555', '801': '0.04', '379': '0.136', '031': '0.0895', '850': '0.116', '852': '0.0606666666667', '72…	{'336': '0.0295', '627': '0.0113333333333', '799': '0.0333333333333', '630': '0.0956666666667', '761': '0.0425', '100': '0.0595', '907': '0.224', '352': '0.092', '822': '0.106333333333'}	0.0129896	0.0920741	0.0771296	48	81	9	-0.0790845	779389	25	25	C
Drosophila	2L	2L_1_950	779363	779364	FBgn0031277	donor	CT	+	left	male	cis	2L	779084	SNP	-280	1.35e-21	0.403212	C	T	84	93	0.0209563	0.0993029	-0.0783465	Counter({'total': 18325, 779387: 408, 779438: 2, 779399: 1, 779420: 1, 779429: 0, 779447: 0})	Counter({'total': 25447, 779387: 2528, 779438: 5, 779399: 4, 779447: 1, 779420: 1, 779429: 0})	{'732': '0.0226666666667', '153': '0.0', '075': '0.000666666666667', '559': '0.0', '338': '0.0105', '884': '0.0045', '195': '0.0', '158': '0.1165', '310': '0.0', '551': '0.007', '319': '0.0', '332': '0.0825', '392': '0.0455', '318': '0.005', '136': '0.0', '395': '0.0', '177': '0.0', '595': '0.0193333333333', '399': '0.0095', '237': '0.0', '256': '0.0', '045': '0.0', '492': '0.0065', '855': '0.011…	{'': 'FBgn0031277_779363_male_SSE', '217': '0.108333333333', '091': '0.0706666666667', '765': '0.058', '340': '0.094', '810': '0.0675', '812': '0.06', '409': '0.115666666667', '716': '0.133666666667', '714': '0.019', '026': '0.127', '021': '0.565333333333', '129': '0.0725', '028': '0.1335', '379': '0.048', '861': '0.0895', '535': '0.087', '913': '0.064', '531': '0.1545', '371': '0.1095', '373': '…	[773802, 779255, 779279, 779291, 779303, 779327, 779339, 779351, 779387, 779399, 779420, 779429, 779438, 779447, 779476]	CTCAGGGAGGACCCCAGGGTGGACCGCAGGGAGGACCCCAGGGTGGTCCT	ACCACAGGGCGGACCCCAGGGTGGACCTCAAGGTGGACCCCAGGGTGGTC	4.69449	97	2L_779363	2	{'732': '0.0226666666667', '153': '0.0', '075': '0.000666666666667', '559': '0.0', '338': '0.0105', '884': '0.0045', '195': '0.0', '158': '0.1165', '310': '0.0', '551': '0.007', '319': '0.0', '332': '0.0825', '392': '0.0455', '318': '0.005', '136': '0.0', '395': '0.0', '177': '0.0', '595': '0.0193333333333', '399': '0.0095', '256': '0.0', '045': '0.0', '492': '0.0065', '855': '0.011', '837': '0.0…	{'217': '0.108333333333', '091': '0.0706666666667', '765': '0.058', '340': '0.094', '810': '0.0675', '812': '0.06', '409': '0.115666666667', '716': '0.133666666667', '714': '0.019', '026': '0.127', '021': '0.565333333333', '129': '0.0725', '028': '0.1335', '379': '0.048', '861': '0.0895', '535': '0.087', '913': '0.064', '371': '0.1095', '373': '0.089', '426': '0.104', '375': '0.115', '820': '0.09…	{'237': '0.0', '761': '0.1185', '799': '0.0935', '630': '0.143', '336': '0.054', '627': '0.017', '100': '0.1225', '101': '0.008', '907': '0.1545', '849': '0.0835', '352': '0.0486666666667', '822': '0.155'}	0.0105856	0.0993029	0.0831806	72	93	12	-0.0887172	779413	49	49	TGGTGGACCC
Drosophila	2L	2L_1_950	779375	779375	FBgn0031277	acceptor	AC	+	right	female	cis	2L	787068	SNP	7693	9.52e-24	0.524084	A	T	128	9	0.0588548	0.243481	0.184627	Counter({'total': 17796, 779339: 829, 779291: 116, 779279: 84, 779303: 18, 773802: 2, 776697: 0, 779338: 0})	Counter({'total': 801, 779339: 190, 779291: 1, 779303: 1, 773802: 0, 779279: 0, 776697: 0, 779338: 0})	{'091': '0.0266666666667', '761': '0.094', '765': '0.0546666666667', '492': '0.0985', '105': '0.0283333333333', '405': '0.0285', '810': '0.101', '812': '0.0', '409': '0.1155', '716': '0.059', '714': '0.0', '712': '0.0', '026': '0.095', '129': '0.0515', '028': '0.095', '379': '0.063', '535': '0.117', '360': '0.068', '530': '0.0', '371': '0.0496666666667', '373': '0.0715', '375': '0.154', '820': '0…	{'': 'FBgn0031277_779375_female_SSE', '217': '0.300333333333', '737': '0.237', '073': '0.3335', '109': '0.0333333333333', '340': '0.2575', '531': '0.350666666667', '228': '0.1665', '437': '0.2975', '907': '0.215'}	[773802, 779255, 779279, 779291, 779303, 779327, 779339, 779375, 779399, 779420, 779429, 779438, 779447]	ACCCCAGGGTGGACCTCAAGGTGGACCCCAGGGTGGTCCTCAGGGAGGAC	CCCAGGGTGGACCGCAGGGAGGACCCCAGGGTGGTCCTGGTGGACCCGGT	4.84364	513	2L_779375	1	{'091': '0.0266666666667', '761': '0.094', '765': '0.0546666666667', '492': '0.0985', '105': '0.0283333333333', '405': '0.0285', '810': '0.101', '812': '0.0', '409': '0.1155', '716': '0.059', '714': '0.0', '712': '0.0', '026': '0.095', '129': '0.0515', '028': '0.095', '379': '0.063', '535': '0.117', '360': '0.068', '530': '0.0', '371': '0.0496666666667', '373': '0.0715', '375': '0.154', '820': '0…	{'217': '0.300333333333', '737': '0.237', '073': '0.3335', '340': '0.2575', '531': '0.350666666667', '228': '0.1665', '437': '0.2975', '907': '0.215'}	{'109': '0.0333333333333'}	0.0588548	0.26975	0.0333333	128	8	1	0.210895	779389	14	14	C
Drosophila	2L	2L_1_950	779387	779387	FBgn0031277	acceptor	AC	+	right	male	cis	2L	779084	SNP	-303	6.7e-25	0.455809	C	T	82	93	0.0218801	0.102649	-0.0807687	Counter({'total': 18595, 779363: 406, 779339: 28, 779303: 3, 773802: 2, 779291: 2, 779279: 1, 776725: 1})	Counter({'total': 25648, 779363: 2532, 779339: 51, 779303: 10, 779279: 7, 779291: 1, 773802: 0, 776725: 0})	{'761': '0.1355', '153': '0.0', '075': '0.000666666666667', '559': '0.0', '338': '0.0115', '884': '0.004', '195': '0.0', '158': '0.085', '310': '0.0', '551': '0.007', '319': '0.001', '332': '0.0905', '392': '0.0385', '318': '0.005', '136': '0.0', '395': '0.0', '177': '0.0', '595': '0.0236666666667', '399': '0.0', '237': '0.0', '256': '0.0', '045': '0.0', '492': '0.00775', '796': '0.0', '837': '0.…	{'': 'FBgn0031277_779387_male_SSE', '217': '0.0856666666667', '091': '0.076', '765': '0.0835', '340': '0.099', '810': '0.0655', '812': '0.0646666666667', '409': '0.123666666667', '716': '0.114333333333', '714': '0.021', '026': '0.167', '021': '0.528333333333', '129': '0.0685', '028': '0.1225', '379': '0.0585', '861': '0.157', '535': '0.075', '913': '0.0845', '531': '0.166', '371': '0.109', '373':…	[773802, 779255, 779279, 779291, 779303, 779327, 779339, 779375, 779399, 779420, 779429, 779438, 779447]	ACCTCAAGGTGGACCCCAGGGTGGTCCTCAGGGAGGACCCCAGGGTGGAC	CGCAGGGAGGACCCCAGGGTGGTCCTGGTGGACCCGGTGGACCCGGGGGA	4.77786	117	2L_779387	2	{'153': '0.0', '075': '0.000666666666667', '559': '0.0', '338': '0.0115', '884': '0.004', '195': '0.0', '158': '0.085', '310': '0.0', '551': '0.007', '319': '0.001', '332': '0.0905', '392': '0.0385', '318': '0.005', '136': '0.0', '395': '0.0', '177': '0.0', '595': '0.0236666666667', '399': '0.0', '256': '0.0', '045': '0.0', '492': '0.00775', '796': '0.0', '837': '0.0173333333333', '730': '0.002',…	{'217': '0.0856666666667', '091': '0.076', '765': '0.0835', '340': '0.099', '810': '0.0655', '812': '0.0646666666667', '409': '0.123666666667', '716': '0.114333333333', '714': '0.021', '026': '0.167', '021': '0.528333333333', '129': '0.0685', '028': '0.1225', '379': '0.0585', '861': '0.157', '535': '0.075', '913': '0.0845', '371': '0.109', '373': '0.097', '426': '0.095', '375': '0.129', '820': '0…	{'761': '0.1355', '237': '0.0', '799': '0.1065', '630': '0.235333333333', '336': '0.066', '627': '0.027', '100': '0.13025', '101': '0.008', '907': '0.126', '352': '0.0556666666667', '822': '0.1135'}	0.0111326	0.102649	0.09125	71	93	11	-0.0915161	779413	26	26	TGGTGGACCC
Drosophila	2L	2L_1_950	779387	779387	FBgn0031277	acceptor	AC	+	right	female	cis	2L	779084	SNP	-303	1.75e-16	0.398951	C	T	54	80	0.0268117	0.0927677	-0.065956	Counter({'total': 8168, 779363: 183, 779339: 9, 779303: 1, 779279: 1, 779291: 1, 773802: 0, 776725: 0})	Counter({'total': 9532, 779363: 925, 779339: 14, 779279: 4, 779291: 3, 779303: 2, 773802: 0, 776725: 0})	{'153': '0.0', '075': '0.0', '595': '0.024', '338': '0.0365', '884': '0.0', '195': '0.0', '336': '0.031', '319': '0.0', '332': '0.106', '318': '0.0', '395': '0.0', '177': '0.0', '627': '0.0133333333333', '399': '0.0', '492': '0.0', '855': '0.0', '837': '0.0415', '730': '0.00566666666667', '405': '0.0565', '799': '0.0695', '555': '0.013', '320': '0.0', '181': '0.0', '508': '0.0', '189': '0.0285', …	{'': 'FBgn0031277_779387_female_SSE', '217': '0.0843333333333', '073': '0.125', '596': '0.089', '335': '0.129', '091': '0.089', '048': '0.0485', '317': '0.108666666667', '315': '0.09', '765': '0.032', '049': '0.122', '038': '0.162', '397': '0.0945', '059': '0.1135', '235': '0.1615', '176': '0.09', '057': '0.1325', '913': '0.059', '801': '0.0385', '379': '0.136', '031': '0.092', '850': '0.109', '8…	[773802, 779255, 779279, 779291, 779303, 779327, 779339, 779375, 779399, 779420, 779429, 779438, 779447]	ACCTCAAGGTGGACCCCAGGGTGGTCCTCAGGGAGGACCCCAGGGTGGAC	CGCAGGGAGGACCCCAGGGTGGTCCTGGTGGACCCGGTGGACCCGGGGGA	4.4782	105	2L_779387	2	{'153': '0.0', '075': '0.0', '595': '0.024', '338': '0.0365', '884': '0.0', '195': '0.0', '319': '0.0', '332': '0.106', '318': '0.0', '395': '0.0', '177': '0.0', '399': '0.0', '492': '0.0', '855': '0.0', '837': '0.0415', '730': '0.00566666666667', '405': '0.0565', '555': '0.013', '320': '0.0', '181': '0.0', '508': '0.0', '189': '0.0285', '427': '0.0', '892': '0.0', '897': '0.0376666666667', '083'…	{'217': '0.0843333333333', '073': '0.125', '596': '0.089', '335': '0.129', '091': '0.089', '048': '0.0485', '317': '0.108666666667', '315': '0.09', '765': '0.032', '049': '0.122', '038': '0.162', '397': '0.0945', '059': '0.1135', '235': '0.1615', '176': '0.09', '057': '0.1325', '913': '0.059', '801': '0.0385', '379': '0.136', '031': '0.092', '850': '0.109', '852': '0.0935', '727': '0.0735', '857'…	{'336': '0.031', '627': '0.0133333333333', '799': '0.0695', '630': '0.157333333333', '761': '0.0375', '907': '0.2385', '352': '0.102', '822': '0.138333333333'}	0.0143551	0.0927677	0.0984375	46	80	8	-0.0784126	779389	2	2	C
Drosophila	2L	2L_1_950	864794	864795	FBgn0029095	acceptor	AG	-	left	sex_diff	trans	2L	3849398	SNP	-2984603	1.5e-08	0.149244	G	A	84	115	0.094748	0.0409688	0.0537792	Counter({'total': 0})	Counter({'total': 0})	{'761': '0.0755', '217': '0.0256666666667', '319': '0.108', '318': '0.2415', '073': '0.0905', '884': '0.245', '335': '0.0995', '310': '0.0513333333333', '315': '0.0336666666667', '332': '0.272', '392': '0.0403333333333', '038': '0.203', '239': '0.1', '395': '0.2455', '177': '0.178', '138': '0.1035', '256': '0.0725', '491': '0.149666666667', '808': '0.067', '379': '0.136', '031': '0.0925', '802': …	{'': 'FBgn0029095_864794_sex_diff_SSE', '091': '0.0666666666667', '093': '0.02', '765': '-0.0808333333333', '492': '-0.00375', '818': '0.066', '406': '0.039', '405': '0.00733333333333', '340': '0.1215', '280': '0.0175', '812': '0.076', '348': '0.111833333333', '409': '0.06', '716': '0.0926666666667', '712': '0.0', '026': '-0.0565', '021': '0.009', '129': '-0.0135', '911': '0.142666666667', '535':…	[864899, 864931, 865084, 865778, 865826, 865850, 866193, 866319, 867290, 867505, 867562, 867571, 867578, 867813, 868031, 868032, 868207, 868289, 870607]	TATACAAAATTGTTGACGATGATGATGATGTGAAAAAATTTTATTTTTAG	ACGGAGCTTCAGACGTCGATCGAAGCCTGTACCGGGATTGGGAGACACCA	3.00785	165	2L_864794	1	{'761': '0.0755', '217': '0.0256666666667', '319': '0.108', '318': '0.2415', '073': '0.0905', '884': '0.245', '335': '0.0995', '310': '0.0513333333333', '315': '0.0336666666667', '332': '0.272', '392': '0.0403333333333', '038': '0.203', '239': '0.1', '395': '0.2455', '177': '0.178', '138': '0.1035', '256': '0.0725', '491': '0.149666666667', '808': '0.067', '379': '0.136', '031': '0.0925', '727': …	{'091': '0.0666666666667', '093': '0.02', '765': '-0.0808333333333', '492': '-0.00375', '818': '0.066', '406': '0.039', '405': '0.00733333333333', '340': '0.1215', '280': '0.0175', '812': '0.076', '348': '0.111833333333', '409': '0.06', '716': '0.0926666666667', '712': '0.0', '026': '-0.0565', '021': '0.009', '129': '-0.0135', '911': '0.142666666667', '535': '-0.0111666666667', '530': '0.034', '3…	{'802': '0.166', '443': '0.0565', '528': '0.0963333333333', '853': '-0.00583333333333', '303': '0.0761666666667', '109': '0.0378333333333', '101': '0.00783333333333', '352': '0.135666666667', '804': '0.048'}	0.0978711	0.0409688	0.0687222	75	115	9	0.0569023	NA	NA	NA	NA
Drosophila	2L	2L_1_950	957845	957846	FBgn0028481	donor	GT	+	left	male	cis	2L	951407	SNP	-6439	4.64e-15	0.458834	G	T	83	18	0.0359237	0.206019	0.170095	Counter({'total': 2348, 957908: 90})	Counter({'total': 599, 957908: 126})	{'217': '0.0', '319': '0.0', '443': '0.091', '559': '0.0', '819': '0.031', '882': '0.0', '313': '0.114', '091': '0.0515', '093': '0.091', '551': '0.0', '703': '0.0', '038': '0.0915', '397': '0.077', '239': '0.0', '395': '0.0', '177': '0.184', '757': '0.0', '237': '0.0', '256': '0.0', '491': '0.0', '233': '0.071', '832': '0.0', '818': '0.0', '138': '0.0', '304': '0.0', '406': '0.0355', '508': '0.0…	{'': 'FBgn0028481_957845_male_SSE', '088': '0.17', '073': '0.144', '502': '0.044', '310': '0.370666666667', '535': '0.2625', '085': '0.375', '332': '0.127', '357': '0.2255', '381': '0.0', '355': '0.129', '360': '0.168', '738': '0.187', '765': '0.4375', '437': '0.1335', '373': '0.23', '189': '0.288666666667', '375': '0.312', '287': '0.104'}	[]	GTAACTACTCGTAATGTGCTTAAATATCCGTGTAAAATACTGTAAATATG	GTTACTGTACAGCTATAGGAGCAAAGTGGATCCGTGGGAACGATAATTGG	4.40539	51	2L_957845	1	{'217': '0.0', '319': '0.0', '443': '0.091', '559': '0.0', '819': '0.031', '882': '0.0', '313': '0.114', '091': '0.0515', '093': '0.091', '551': '0.0', '703': '0.0', '038': '0.0915', '397': '0.077', '239': '0.0', '395': '0.0', '177': '0.184', '757': '0.0', '237': '0.0', '256': '0.0', '491': '0.0', '233': '0.071', '832': '0.0', '818': '0.0', '138': '0.0', '304': '0.0', '406': '0.0355', '508': '0.0…	{'073': '0.144', '502': '0.044', '310': '0.370666666667', '535': '0.2625', '332': '0.127', '357': '0.2255', '355': '0.129', '360': '0.168', '738': '0.187', '765': '0.4375', '437': '0.1335', '373': '0.23', '189': '0.288666666667', '375': '0.312', '287': '0.104'}	{'088': '0.17', '085': '0.375', '381': '0.0'}	0.0359237	0.210889	0.181667	83	15	3	0.174965	958411	565	565	C
Drosophila	2L	2L_1_950	1026250	1026251	FBgn0031295	acceptor	CA	-	left	male	cis	2L	1026224	SNP	27	3.06e-63	0.757982	G	T	101	99	0.0481469	0.412914	0.364767	Counter({'total': 49773, 1026271: 3000})	Counter({'total': 51027, 1026271: 21225})	{'217': '0.0', '765': '0.0', '136': '0.001', '138': '0.386666666667', '491': '0.00433333333333', '818': '0.0', '819': '0.003', '405': '0.142666666667', '812': '0.181', '287': '0.0', '714': '0.0', '712': '0.0015', '129': '0.0', '028': '0.0015', '379': '0.0', '535': '0.0', '530': '0.0323333333333', '371': '0.0', '370': '0.007', '373': '0.0', '375': '0.0', '374': '0.0045', '377': '0.3065', '822': '0…	{'': 'FBgn0031295_1026250_male_SSE', '091': '0.407666666667', '093': '0.399666666667', '492': '0.3145', '406': '0.3415', '340': '0.433333333333', '810': '0.437', '280': '0.4515', '348': '0.406', '761': '0.0045', '716': '0.615', '026': '0.471', '021': '0.476333333333', '911': '0.53', '913': '0.506', '531': '0.4975', '820': '0.355', '776': '0.431', '318': '0.524', '595': '0.376', '313': '0.351', '7…	[]	TCATAGTCGCAGTAGTGCCTTCTAAATCAAGGAATCATTGTGTAGAATCA	TTGGTCAAGCTAGGAGCTCGAGGTTTCTCCAATCGATTTTATTGTTTACA	4.99733	145	2L_1026250	2	{'217': '0.0', '765': '0.0', '136': '0.001', '138': '0.386666666667', '491': '0.00433333333333', '818': '0.0', '819': '0.003', '287': '0.0', '714': '0.0', '712': '0.0015', '129': '0.0', '028': '0.0015', '379': '0.0', '535': '0.0', '530': '0.0323333333333', '371': '0.0', '370': '0.007', '373': '0.0', '375': '0.0', '374': '0.0045', '822': '0.0', '319': '0.0', '596': '0.0', '195': '0.0', '707': '0.0…	{'091': '0.407666666667', '093': '0.399666666667', '492': '0.3145', '406': '0.3415', '340': '0.433333333333', '810': '0.437', '280': '0.4515', '348': '0.406', '761': '0.0045', '716': '0.615', '026': '0.471', '021': '0.476333333333', '911': '0.53', '913': '0.506', '531': '0.4975', '820': '0.355', '776': '0.431', '318': '0.524', '595': '0.376', '313': '0.351', '705': '0.515666666667', '310': '0.0',…	{'405': '0.142666666667', '812': '0.181', '377': '0.3065', '528': '0.187666666667', '426': '0.241333333333', '303': '0.476666666667', '443': '0.31', '301': '0.2575', '109': '0.2215', '101': '0.229333333333', '849': '0.33', '517': '0.414333333333', '338': '0.1865', '502': '0.2185', '802': '0.0'}	0.0134806	0.412914	0.2469	86	99	15	-0.399434	1026250	1	1	A
Drosophila	2L	2L_1_950	1026250	1026251	FBgn0031295	acceptor	CA	-	left	sex_diff	cis	2L	1026224	SNP	27	7.34e-62	0.753626	G	T	100	98	-0.0483267	-0.408168	-0.359842	Counter({'total': 0})	Counter({'total': 0})	{'217': '0.0', '765': '0.0', '136': '-0.001', '138': '-0.386666666667', '491': '-0.00433333333333', '818': '0.0', '819': '-0.003', '405': '-0.142666666667', '812': '-0.181', '287': '0.0', '714': '0.0', '712': '-0.0015', '129': '0.0', '028': '-0.0015', '379': '0.0', '535': '0.0', '530': '-0.0323333333333', '371': '0.0', '370': '-0.007', '373': '0.0', '375': '0.0', '374': '-0.0045', '377': '-0.3065…	{'': 'FBgn0031295_1026250_sex_diff_SSE', '091': '-0.407666666667', '093': '-0.399666666667', '492': '-0.30725', '406': '-0.3415', '340': '-0.433333333333', '810': '-0.437', '280': '-0.4405', '348': '-0.406', '761': '-0.0045', '716': '-0.615', '026': '-0.471', '021': '-0.476333333333', '911': '-0.53', '913': '-0.506', '531': '-0.4975', '820': '-0.355', '776': '-0.411', '318': '-0.524', '595': '-0.…	[]	TCATAGTCGCAGTAGTGCCTTCTAAATCAAGGAATCATTGTGTAGAATCA	TTGGTCAAGCTAGGAGCTCGAGGTTTCTCCAATCGATTTTATTGTTTACA	4.9971	141	2L_1026250	2	{'217': '0.0', '765': '0.0', '136': '-0.001', '138': '-0.386666666667', '491': '-0.00433333333333', '818': '0.0', '819': '-0.003', '287': '0.0', '714': '0.0', '712': '-0.0015', '129': '0.0', '028': '-0.0015', '379': '0.0', '535': '0.0', '530': '-0.0323333333333', '371': '0.0', '370': '-0.007', '373': '0.0', '375': '0.0', '374': '-0.0045', '822': '0.0', '319': '0.0', '596': '0.0', '195': '0.0', '7…	{'091': '-0.407666666667', '093': '-0.399666666667', '492': '-0.30725', '406': '-0.3415', '340': '-0.433333333333', '810': '-0.437', '280': '-0.4405', '348': '-0.406', '761': '-0.0045', '716': '-0.615', '026': '-0.471', '021': '-0.476333333333', '911': '-0.53', '913': '-0.506', '531': '-0.4975', '820': '-0.355', '776': '-0.411', '318': '-0.524', '595': '-0.376', '313': '-0.351', '705': '-0.515666…	{'405': '-0.142666666667', '812': '-0.181', '377': '-0.3065', '528': '-0.187666666667', '426': '-0.241333333333', '303': '-0.476666666667', '443': '-0.31', '301': '-0.2575', '109': '-0.2215', '101': '-0.229333333333', '849': '-0.33', '517': '-0.414333333333', '338': '-0.1865', '502': '-0.2185', '802': '0.0'}	-0.0132843	-0.408168	-0.2469	85	98	15	0.394884	1026250	1	1	A
Drosophila	2L	2L_1_950	1026271	1026271	FBgn0031295	donor	AG	-	right	sex_diff	cis	2L	1026224	SNP	47	7.94e-61	0.747592	G	T	100	98	-0.0560967	-0.481336	-0.425239	Counter({'total': 0})	Counter({'total': 0})	{'217': '0.0', '765': '0.0', '136': '-0.001', '138': '-0.446666666667', '491': '-0.00433333333333', '818': '0.0', '819': '-0.0035', '405': '-0.141', '812': '-0.202333333333', '287': '0.0', '714': '0.0', '712': '-0.0015', '129': '0.0', '028': '-0.0015', '379': '0.0', '535': '0.0', '530': '-0.0356666666667', '371': '0.0', '370': '-0.00733333333333', '373': '0.0', '375': '0.0', '374': '-0.0045', '37…	{'': 'FBgn0031295_1026271_sex_diff_SSE', '091': '-0.457', '093': '-0.444', '492': '-0.35', '406': '-0.378', '340': '-0.482666666667', '810': '-0.512', '280': '-0.5325', '348': '-0.5055', '761': '-0.0045', '716': '-0.701', '026': '-0.6205', '021': '-0.571', '911': '-0.668666666667', '913': '-0.592', '531': '-0.568', '820': '-0.4475', '776': '-0.475', '318': '-0.6065', '595': '-0.459', '313': '-0.3…	[]	AGGAATCATTGTGTAGAATCATTGGTCAAGCTAGGAGCTCGAGGTTTCTC	GGCTGGTGGCGTTATAGCTCCTCATAGTCGCAGTAGTGCCTTCTAAATCA	4.99691	135	2L_1026271	2	{'217': '0.0', '765': '0.0', '136': '-0.001', '138': '-0.446666666667', '491': '-0.00433333333333', '818': '0.0', '819': '-0.0035', '287': '0.0', '714': '0.0', '712': '-0.0015', '129': '0.0', '028': '-0.0015', '379': '0.0', '535': '0.0', '530': '-0.0356666666667', '371': '0.0', '370': '-0.00733333333333', '373': '0.0', '375': '0.0', '374': '-0.0045', '822': '0.0', '319': '0.0', '596': '0.0', '195…	{'091': '-0.457', '093': '-0.444', '492': '-0.35', '406': '-0.378', '340': '-0.482666666667', '810': '-0.512', '280': '-0.5325', '348': '-0.5055', '761': '-0.0045', '716': '-0.701', '026': '-0.6205', '021': '-0.571', '911': '-0.668666666667', '913': '-0.592', '531': '-0.568', '820': '-0.4475', '776': '-0.475', '318': '-0.6065', '595': '-0.459', '313': '-0.390666666667', '705': '-0.600333333333', …	{'405': '-0.141', '812': '-0.202333333333', '377': '-0.343', '528': '-0.194666666667', '426': '-0.271333333333', '303': '-0.571333333333', '443': '-0.383', '301': '-0.29', '109': '-0.272', '101': '-0.269666666667', '849': '-0.3665', '517': '-0.489666666667', '338': '-0.221', '502': '-0.2355', '802': '0.0'}	-0.0159843	-0.481336	-0.2834	85	98	15	0.465352	1026257	14	14	C
Drosophila	2L	2L_1_950	1026271	1026271	FBgn0031295	donor	AG	-	right	male	cis	2L	1026224	SNP	47	5.18e-62	0.750993	G	T	101	99	0.0558399	0.485806	0.429966	Counter({'total': 44537, 1026250: 3000})	Counter({'total': 43422, 1026250: 21225})	{'217': '0.0', '765': '0.0', '136': '0.001', '138': '0.446666666667', '491': '0.00433333333333', '818': '0.0', '819': '0.0035', '405': '0.141', '812': '0.202333333333', '287': '0.0', '714': '0.0', '712': '0.0015', '129': '0.0', '028': '0.0015', '379': '0.0', '535': '0.0', '530': '0.0356666666667', '371': '0.0', '370': '0.00733333333333', '373': '0.0', '375': '0.0', '374': '0.0045', '377': '0.343'…	{'': 'FBgn0031295_1026271_male_SSE', '091': '0.457', '093': '0.444', '492': '0.3575', '406': '0.378', '340': '0.482666666667', '810': '0.512', '280': '0.5435', '348': '0.5055', '761': '0.0045', '716': '0.701', '026': '0.6205', '021': '0.571', '911': '0.668666666667', '913': '0.592', '531': '0.568', '820': '0.4475', '776': '0.495', '318': '0.6065', '595': '0.459', '313': '0.390666666667', '705': '…	[]	AGGAATCATTGTGTAGAATCATTGGTCAAGCTAGGAGCTCGAGGTTTCTC	GGCTGGTGGCGTTATAGCTCCTCATAGTCGCAGTAGTGCCTTCTAAATCA	4.99712	141	2L_1026271	2	{'217': '0.0', '765': '0.0', '136': '0.001', '138': '0.446666666667', '491': '0.00433333333333', '818': '0.0', '819': '0.0035', '287': '0.0', '714': '0.0', '712': '0.0015', '129': '0.0', '028': '0.0015', '379': '0.0', '535': '0.0', '530': '0.0356666666667', '371': '0.0', '370': '0.00733333333333', '373': '0.0', '375': '0.0', '374': '0.0045', '822': '0.0', '319': '0.0', '596': '0.0', '195': '0.0',…	{'091': '0.457', '093': '0.444', '492': '0.3575', '406': '0.378', '340': '0.482666666667', '810': '0.512', '280': '0.5435', '348': '0.5055', '761': '0.0045', '716': '0.701', '026': '0.6205', '021': '0.571', '911': '0.668666666667', '913': '0.592', '531': '0.568', '820': '0.4475', '776': '0.495', '318': '0.6065', '595': '0.459', '313': '0.390666666667', '705': '0.600333333333', '310': '0.0', '703'…	{'405': '0.141', '812': '0.202333333333', '377': '0.343', '528': '0.194666666667', '426': '0.271333333333', '303': '0.571333333333', '443': '0.383', '301': '0.29', '109': '0.272', '101': '0.269666666667', '849': '0.3665', '517': '0.489666666667', '338': '0.221', '502': '0.2355', '802': '0.0'}	0.0161492	0.485806	0.2834	86	99	15	-0.469656	1026257	14	14	C
Drosophila	2L	2L_1_950	1037419	1037420	FBgn0031296	donor	GA	+	left	male	cis	2L	1067858	SNP	30438	8.78e-46	0.749719	A	T	136	11	0.000564951	0.480045	0.479481	Counter({'total': 6001, 1037440: 4})	Counter({'total': 453, 1037440: 203})	{'091': '0.0', '093': '0.0', '491': '0.0', '492': '0.0', '818': '0.0', '406': '0.0', '405': '0.0', '340': '0.0', '810': '0.0', '812': '0.0', '348': '0.0', '409': '0.0', '761': '0.0', '716': '0.0', '714': '0.0', '712': '0.0', '362': '0.0', '379': '0.0', '535': '0.0', '360': '0.0', '531': '0.0', '530': '0.0', '370': '0.0', '373': '0.0', '375': '0.0', '374': '0.0', '377': '0.0', '319': '0.0', '318':…	{'': 'FBgn0031296_1037419_male_SSE', '890': '0.8665', '088': '0.1895', '595': '0.637333333333', '338': '0.253', '861': '0.0', '306': '0.762', '386': '0.6265', '486': '0.7305', '911': '0.0', '359': '0.5935', '837': '0.621666666667'}	[1037416]	GACCGCTGCCGAGAAATTGAAGACCGCTGCCGAGAAATCGAAGACCGCTG	TTCCTCAAGATGGGTAAGAAGCAGAAAATGAAGAAGGCTGCCCAGATGGC	4.95919	638	2L_1037419	1	{'091': '0.0', '093': '0.0', '491': '0.0', '492': '0.0', '818': '0.0', '406': '0.0', '405': '0.0', '340': '0.0', '810': '0.0', '812': '0.0', '348': '0.0', '409': '0.0', '761': '0.0', '716': '0.0', '714': '0.0', '712': '0.0', '362': '0.0', '379': '0.0', '535': '0.0', '360': '0.0', '531': '0.0', '530': '0.0', '370': '0.0', '373': '0.0', '375': '0.0', '374': '0.0', '377': '0.0', '319': '0.0', '318':…	{'890': '0.8665', '595': '0.637333333333', '861': '0.0', '306': '0.762', '386': '0.6265', '486': '0.7305', '911': '0.0', '359': '0.5935', '837': '0.621666666667'}	{'088': '0.1895', '338': '0.253'}	0.000564951	0.537556	0.22125	136	9	2	0.536991	1036695	-725	-725	T
Drosophila	2L	2L_1_950	1037437	1037438	FBgn0031296	donor	GA	+	left	male	cis	2L	1037326	SNP	-112	2.59e-49	0.718956	T	A	116	57	0.0305431	0.650586	0.620043	Counter({'total': 4278, 1037458: 109})	Counter({'total': 2779, 1037458: 1762})	{'217': '0.0', '819': '0.0', '091': '0.0', '761': '0.0', '748': '0.0', '138': '0.0', '491': '0.0', '492': '0.0', '818': '0.0', '406': '0.0', '348': '0.0', '287': '0.0', '642': '0.0', '716': '0.0', '714': '0.0', '026': '0.0', '129': '0.0', '028': '0.0', '911': '0.0', '913': '0.0', '531': '0.0', '530': '0.0', '370': '0.0', '375': '0.0', '374': '0.0', '377': '0.0', '319': '0.0', '318': '0.0', '595':…	{'': 'FBgn0031296_1037437_male_SSE', '882': '0.659', '774': '0.657666666667', '335': '0.8515', '158': '0.7805', '392': '0.782', '136': '0.6905', '395': '0.7555', '235': '0.725', '176': '0.7935', '399': '0.798', '237': '0.416666666667', '256': '0.917', '832': '0.8825', '796': '0.763', '857': '0.7205', '850': '0.8735', '884': '0.7765', '405': '0.0', '320': '0.0', '181': '0.787666666667', '340': '0.…	[]	GAAGACCGCTGCCGAGAAATCGAAGACCGCTGCCGACAACGTGGTGGCCA	AAGCAGAAAATGAAGAAGGCTGCCCAGATGGCGACCGCTGCCGAGAAATT	4.98231	137	2L_1037437	1	{'217': '0.0', '819': '0.0', '091': '0.0', '761': '0.0', '748': '0.0', '138': '0.0', '491': '0.0', '492': '0.0', '818': '0.0', '406': '0.0', '348': '0.0', '287': '0.0', '642': '0.0', '716': '0.0', '714': '0.0', '026': '0.0', '129': '0.0', '028': '0.0', '911': '0.0', '913': '0.0', '531': '0.0', '530': '0.0', '370': '0.0', '375': '0.0', '374': '0.0', '377': '0.0', '319': '0.0', '318': '0.0', '595':…	{'882': '0.659', '774': '0.657666666667', '335': '0.8515', '158': '0.7805', '392': '0.782', '136': '0.6905', '395': '0.7555', '235': '0.725', '176': '0.7935', '399': '0.798', '256': '0.917', '832': '0.8825', '796': '0.763', '857': '0.7205', '850': '0.8735', '884': '0.7765', '320': '0.0', '181': '0.787666666667', '340': '0.702', '737': '0.866', '509': '0.7605', '810': '0.729', '738': '0.0', '189':…	{'237': '0.416666666667', '405': '0.0', '812': '0.327', '409': '0.6645', '303': '0.0', '101': '0.521', '849': '0.2335'}	0.0305431	0.698415	0.308952	116	50	7	0.667872	1037437	-1	-1	T
Drosophila	2L	2L_1_950	1037440	1037440	FBgn0031296	acceptor	AA	+	right	male	cis	2L	1067858	SNP	30418	5.52e-33	0.643454	A	T	132	8	0.000694444	0.46625	0.465556	Counter({'total': 5327, 1037419: 4})	Counter({'total': 314, 1037419: 127})	{'091': '0.0', '761': '0.0', '491': '0.0', '492': '0.0', '818': '0.0', '406': '0.0', '405': '0.0', '340': '0.0', '810': '0.0', '812': '0.0', '348': '0.0', '409': '0.0', '716': '0.0', '714': '0.0', '712': '0.0', '362': '0.0', '379': '0.0', '360': '0.0', '531': '0.0', '530': '0.0', '370': '0.0', '375': '0.0', '374': '0.0', '377': '0.0', '319': '0.0', '318': '0.0', '313': '0.0', '705': '0.0', '310':…	{'': 'FBgn0031296_1037440_male_SSE', '890': '0.923', '088': '0.187', '595': '0.7595', '338': '0.269', '861': '0.0', '306': '0.845', '911': '0.0', '359': '0.7465'}	[]	CAGAAAATGAAGAAGGCTGCCCAGATGGCGACCGCTGCCGAGAAATTGAA	GACCGCTGCCGAGAAATCGAAGACCGCTGCCGACAACGTGGTGGCCAAAG	4.87529	316	2L_1037440	1	{'091': '0.0', '761': '0.0', '491': '0.0', '492': '0.0', '818': '0.0', '406': '0.0', '405': '0.0', '340': '0.0', '810': '0.0', '812': '0.0', '348': '0.0', '409': '0.0', '716': '0.0', '714': '0.0', '712': '0.0', '362': '0.0', '379': '0.0', '360': '0.0', '531': '0.0', '530': '0.0', '370': '0.0', '375': '0.0', '374': '0.0', '377': '0.0', '319': '0.0', '318': '0.0', '313': '0.0', '705': '0.0', '310':…	{'890': '0.923', '595': '0.7595', '861': '0.0', '306': '0.845', '911': '0.0', '359': '0.7465'}	{'088': '0.187', '338': '0.269'}	0.000694444	0.545667	0.228	132	6	2	0.544972	1036695	-745	-745	T
Drosophila	2L	2L_1_950	1037458	1037459	FBgn0031296	donor	GA	+	left	male	cis	2L	1037326	SNP	-133	6.89e-54	0.755444	T	A	112	59	0.0216057	0.638511	0.616906	Counter({'total': 4291, 1037437: 109, 1037504: 1, 1037416: 0})	Counter({'total': 2870, 1037437: 1800, 1037416: 1, 1037504: 0})	{'217': '0.0', '091': '0.0', '761': '0.0', '138': '0.0', '491': '0.0', '492': '0.0', '818': '0.0', '406': '0.0', '348': '0.0', '287': '0.0', '716': '0.0', '714': '0.0', '026': '0.0', '129': '0.0', '028': '0.0', '911': '0.0', '913': '0.0', '531': '0.0', '530': '0.0', '370': '0.0', '375': '0.0', '374': '0.0', '377': '0.0', '319': '0.0', '318': '0.016', '595': '0.0', '313': '0.0', '705': '0.0', '310…	{'': 'FBgn0031296_1037458_male_SSE', '882': '0.6975', '774': '0.646333333333', '335': '0.7755', '158': '0.8525', '765': '0.516', '392': '0.8425', '136': '0.778', '395': '0.7945', '235': '0.7425', '176': '0.809', '399': '0.7185', '237': '0.5', '256': '0.8', '832': '0.76', '796': '0.752', '857': '0.761', '850': '0.762', '884': '0.7825', '405': '0.0', '320': '0.0', '181': '0.818333333333', '340': '0…	[]	GAAGACCGCTGCCGACAACGTGGTGGCCAAAGAAAAGCCTGCCGAAGAAG	GCCCAGATGGCGACCGCTGCCGAGAAATTGAAGACCGCTGCCGAGAAATC	4.98704	231	2L_1037458	1	{'217': '0.0', '091': '0.0', '761': '0.0', '138': '0.0', '491': '0.0', '492': '0.0', '818': '0.0', '406': '0.0', '348': '0.0', '287': '0.0', '716': '0.0', '714': '0.0', '026': '0.0', '129': '0.0', '028': '0.0', '911': '0.0', '913': '0.0', '531': '0.0', '530': '0.0', '370': '0.0', '375': '0.0', '374': '0.0', '377': '0.0', '319': '0.0', '318': '0.016', '595': '0.0', '313': '0.0', '705': '0.0', '310…	{'882': '0.6975', '774': '0.646333333333', '335': '0.7755', '158': '0.8525', '765': '0.516', '392': '0.8425', '136': '0.778', '395': '0.7945', '235': '0.7425', '176': '0.809', '399': '0.7185', '256': '0.8', '832': '0.76', '796': '0.752', '857': '0.761', '850': '0.762', '884': '0.7825', '320': '0.0', '181': '0.818333333333', '340': '0.6975', '737': '0.754', '509': '0.7085', '810': '0.7725', '738':…	{'237': '0.5', '405': '0.0', '812': '0.308', '409': '0.627666666667', '303': '0.0', '101': '0.5835', '849': '0.203'}	0.0216057	0.681731	0.317452	112	52	7	0.660125	1037437	-22	-22	T
Drosophila	2L	2L_1_950	1076834	1076834	FBgn0003310	donor	GT	-	right	male	cis	2L	1077680	SNP	-846	8.09e-46	0.65488	A	C	92	99	0.854455	0.613375	0.24108	Counter({'total': 3702, 1062213: 3161, 1071636: 4, 1072624: 3, 1074540: 1, 1064408: 1, 1062179: 0, 1072228: 0, 1064243: 0, 1062227: 0, 1067853: 0, 1065235: 0, 1063990: 0, 1064057: 0, 1074650: 0, 1074580: 0})	Counter({'total': 4286, 1062213: 2638, 1071636: 3, 1072228: 1, 1064243: 1, 1074540: 1, 1062179: 0, 1062227: 0, 1067853: 0, 1072624: 0, 1065235: 0, 1063990: 0, 1064408: 0, 1064057: 0, 1074650: 0, 1074580: 0})	{'761': '0.921', '138': '0.808', '818': '0.899', '406': '0.7855', '340': '0.764333333333', '280': '0.913', '348': '0.8505', '287': '0.875', '093': '0.643', '712': '0.896', '021': '0.905', '129': '0.925', '379': '0.865', '535': '0.89', '531': '0.8515', '371': '0.9645', '821': '0.6855', '820': '0.853', '822': '0.845', '318': '0.935', '596': '0.868', '195': '0.850666666667', '705': '0.911', '315': '…	{'': 'FBgn0003310_1076834_male_SSE', '217': '0.607333333333', '091': '0.512', '765': '0.527', '136': '0.4645', '491': '0.556666666667', '492': '0.563333333333', '105': '0.634333333333', '819': '0.563', '405': '0.7285', '810': '0.6645', '812': '0.463', '409': '0.684', '716': '0.439666666667', '714': '0.6365', '026': '0.5345', '028': '0.395', '362': '0.692', '360': '0.732333333333', '530': '0.738',…	[1077247, 1077412]	GTGAGTTCAAAATCAGGGAAAAATCCCTTTCCCATTGGCCAAGGCCGTTC	TTCGTTTTACGGATACGAAACATATATAACTTCCCTCTTTGCCGAAAAAG	4.98248	299	2L_1076834	2	{'761': '0.921', '138': '0.808', '818': '0.899', '406': '0.7855', '340': '0.764333333333', '280': '0.913', '348': '0.8505', '287': '0.875', '093': '0.643', '712': '0.896', '021': '0.905', '129': '0.925', '379': '0.865', '535': '0.89', '531': '0.8515', '371': '0.9645', '821': '0.6855', '820': '0.853', '822': '0.845', '318': '0.935', '596': '0.868', '195': '0.850666666667', '705': '0.911', '315': '…	{'217': '0.607333333333', '091': '0.512', '765': '0.527', '136': '0.4645', '491': '0.556666666667', '492': '0.563333333333', '105': '0.634333333333', '819': '0.563', '810': '0.6645', '812': '0.463', '716': '0.439666666667', '714': '0.6365', '026': '0.5345', '028': '0.395', '362': '0.692', '360': '0.732333333333', '530': '0.738', '370': '0.526', '373': '0.435', '374': '0.589', '319': '0.7065', '59…	{'405': '0.7285', '409': '0.684', '377': '0.6485', '528': '0.619666666667', '303': '0.763333333333', '381': '0.932', '627': '0.615', '502': '0.71', '237': '0.806666666667', '802': '0.5355'}	0.854455	0.603156	0.704317	92	89	10	-0.251298	1076967	-133	-133	C
Drosophila	2L	2L_1_950	1076834	1076834	FBgn0003310	donor	GT	-	right	sex_diff	cis	2L	1077680	SNP	-846	6.02e-43	0.630038	A	C	92	99	0.108196	0.343725	-0.235529	Counter({'total': 0})	Counter({'total': 0})	{'761': '0.0715', '138': '0.136', '818': '0.077', '406': '0.1845', '340': '0.199166666667', '280': '0.0505', '348': '0.0838333333333', '287': '0.077', '093': '0.348', '712': '0.0315', '021': '0.057', '129': '0.057', '379': '0.1045', '535': '0.0296666666667', '531': '0.132166666667', '371': '-0.0151666666667', '821': '0.28125', '820': '0.0603333333333', '822': '0.0823333333333', '318': '0.039', '5…	{'': 'FBgn0003310_1076834_sex_diff_SSE', '217': '0.324666666667', '091': '0.469666666667', '765': '0.346333333333', '136': '0.5215', '491': '0.39', '492': '0.411166666667', '105': '0.332666666667', '819': '0.431', '405': '0.205833333333', '810': '0.322', '812': '0.513666666667', '409': '0.2805', '716': '0.495666666667', '714': '0.3155', '026': '0.4085', '028': '0.578', '362': '0.252', '360': '0.2…	[1077247, 1077412]	GTGAGTTCAAAATCAGGGAAAAATCCCTTTCCCATTGGCCAAGGCCGTTC	TTCGTTTTACGGATACGAAACATATATAACTTCCCTCTTTGCCGAAAAAG	4.97855	271	2L_1076834	2	{'761': '0.0715', '138': '0.136', '818': '0.077', '406': '0.1845', '340': '0.199166666667', '280': '0.0505', '348': '0.0838333333333', '287': '0.077', '093': '0.348', '712': '0.0315', '021': '0.057', '129': '0.057', '379': '0.1045', '535': '0.0296666666667', '531': '0.132166666667', '371': '-0.0151666666667', '821': '0.28125', '820': '0.0603333333333', '822': '0.0823333333333', '318': '0.039', '5…	{'217': '0.324666666667', '091': '0.469666666667', '765': '0.346333333333', '136': '0.5215', '491': '0.39', '492': '0.411166666667', '105': '0.332666666667', '819': '0.431', '810': '0.322', '812': '0.513666666667', '716': '0.495666666667', '714': '0.3155', '026': '0.4085', '028': '0.578', '362': '0.252', '360': '0.252666666667', '530': '0.192333333333', '370': '0.43', '373': '0.489', '374': '0.37…	{'405': '0.205833333333', '409': '0.2805', '377': '0.3275', '528': '0.339', '303': '0.193166666667', '381': '0.0515', '627': '0.331666666667', '502': '0.259', '237': '0.157333333333', '802': '0.4335'}	0.108196	0.353368	0.2579	92	89	10	0.245172	1076967	-133	-133	C
Drosophila	2L	2L_1_950	1079120	1079120	FBgn0015905	acceptor	AG	+	right	female	cis	2L	1079123	SNP	3	3.16e-57	0.723614	C	T	130	69	0.953681	0.76292	-0.190761	Counter({'total': 8576, 1079065: 8231, 1079064: 2, 1069863: 1, 1074657: 1})	Counter({'total': 3266, 1079065: 2485, 1079064: 1, 1069863: 0, 1074657: 0})	{'217': '0.961', '765': '0.926333333333', '136': '0.973', '138': '0.901', '491': '0.965333333333', '492': '0.935666666667', '818': '1.0', '405': '0.917666666667', '340': '0.983', '810': '0.988', '280': '0.945', '348': '0.918', '287': '0.959', '712': '0.9535', '026': '0.8685', '129': '0.988', '379': '0.909', '535': '1.0', '360': '0.893', '531': '0.989666666667', '530': '0.963', '375': '0.9705', '7…	{'': 'FBgn0015905_1079120_female_SSE', '801': '0.719', '555': '0.568', '075': '0.655', '884': '0.785', '313': '0.8165', '091': '0.769666666667', '093': '0.806', '714': '0.8135', '397': '0.7855', '059': '0.9165', '748': '0.8025', '032': '0.855666666667', '057': '0.805', '256': '0.778', '233': '0.822666666667', '855': '0.8715', '031': '0.803', '850': '0.5705', '819': '0.7165', '857': '0.8285', '897…	[1079120]	TTGCTTGAGATATCTTTTTCCGATTTATGCTAAAAATAATATTCTTGCAG	AACCAGCGTGATTCCCTGGTCTCCCAAGTGAATGCAGCCATCTCTGGTTA	4.99078	325	2L_1079120	1	{'217': '0.961', '765': '0.926333333333', '136': '0.973', '138': '0.901', '491': '0.965333333333', '492': '0.935666666667', '818': '1.0', '405': '0.917666666667', '340': '0.983', '810': '0.988', '280': '0.945', '348': '0.918', '287': '0.959', '712': '0.9535', '026': '0.8685', '129': '0.988', '379': '0.909', '535': '1.0', '360': '0.893', '531': '0.989666666667', '530': '0.963', '375': '0.9705', '7…	{'801': '0.719', '075': '0.655', '884': '0.785', '313': '0.8165', '091': '0.769666666667', '093': '0.806', '714': '0.8135', '397': '0.7855', '059': '0.9165', '748': '0.8025', '032': '0.855666666667', '057': '0.805', '256': '0.778', '233': '0.822666666667', '855': '0.8715', '031': '0.803', '850': '0.5705', '819': '0.7165', '857': '0.8285', '897': '0.750666666667', '048': '0.7895', '406': '0.765', …	{'555': '0.568', '802': '0.641', '812': '0.842333333333', '528': '0.968666666667', '303': '0.855', '381': '0.819', '357': '0.984', '377': '0.7855'}	0.953681	0.757016	0.807937	130	61	8	-0.196665	1079123	3	3	T
Drosophila	2L	2L_1_950	1103820	1103821	FBgn0261938	acceptor	AG	-	left	female	cis	2L	1103820	SNP	1	3.11e-18	0.361296	A	G	78	92	0.961221	0.8559	0.105321	Counter({'total': 2853, 1103878: 2740, 1103874: 0})	Counter({'total': 3726, 1103878: 3185, 1103874: 2})	{'882': '1.0', '153': '0.9645', '073': '0.9615', '884': '0.956666666667', '195': '1.0', '091': '0.9525', '317': '0.95', '332': '0.913', '049': '0.925', '392': '1.0', '391': '0.9735', '776': '0.972', '136': '1.0', '395': '0.862', '486': '0.981333333333', '177': '0.95', '235': '0.9785', '138': '0.98', '379': '0.975', '031': '0.972', '852': '0.948666666667', '897': '0.983333333333', '716': '1.0', '7…	{'': 'FBgn0261938_1103820_female_SSE', '217': '0.867333333333', '093': '0.891666666667', '491': '0.926333333333', '492': '0.85575', '406': '0.8335', '405': '0.822666666667', '280': '0.902', '812': '0.841', '348': '0.668333333333', '761': '0.8755', '714': '0.842', '026': '0.837', '531': '0.732', '530': '0.875', '371': '0.845333333333', '426': '0.734', '374': '0.852', '377': '0.786', '319': '0.95',…	[1103874]	TGCCACTTCCGACGTTAGTGCGCACAAACTATTCCAATGATTCCCCGCAG	TGACTTCATCAACGATGGTTCCGTGGAGGATCTGTCCAAGCGCCAGCTGA	4.72461	87	2L_1103820	1	{'882': '1.0', '153': '0.9645', '073': '0.9615', '884': '0.956666666667', '195': '1.0', '091': '0.9525', '317': '0.95', '332': '0.913', '049': '0.925', '392': '1.0', '391': '0.9735', '776': '0.972', '136': '1.0', '395': '0.862', '486': '0.981333333333', '177': '0.95', '235': '0.9785', '138': '0.98', '379': '0.975', '031': '0.972', '852': '0.948666666667', '897': '0.983333333333', '716': '1.0', '7…	{'217': '0.867333333333', '093': '0.891666666667', '491': '0.926333333333', '492': '0.85575', '406': '0.8335', '405': '0.822666666667', '280': '0.902', '348': '0.668333333333', '761': '0.8755', '714': '0.842', '026': '0.837', '531': '0.732', '530': '0.875', '371': '0.845333333333', '426': '0.734', '374': '0.852', '319': '0.95', '318': '0.9785', '595': '0.8375', '596': '0.8665', '705': '0.882', '3…	{'812': '0.841', '377': '0.786', '528': '0.895', '443': '0.934666666667', '109': '0.954', '101': '0.915', '338': '0.923', '336': '0.9285', '853': '0.901', '088': '0.8935', '352': '0.9025', '802': '1.0'}	0.961221	0.848358	0.906181	78	80	12	0.112863	1103820	1	1	G
Drosophila	2L	2L_1_950	1118565	1118565	FBgn0016926	donor	GT	-	right	sex_diff	cis	2L	1107036	SNP	11529	1.85e-10	0.184391	G	A	123	77	-0.152753	-0.219708	-0.0669544	Counter({'total': 0})	Counter({'total': 0})	{'091': '-0.0976666666667', '765': '-0.200833333333', '138': '-0.379666666667', '492': '-0.12375', '818': '-0.157333333333', '819': '-0.096', '405': '-0.179666666667', '340': '-0.178166666667', '810': '-0.194', '812': '-0.200333333333', '287': '-0.215', '716': '-0.257333333333', '712': '-0.1475', '021': '-0.145333333333', '129': '-0.148', '028': '-0.11', '379': '-0.2525', '535': '-0.1135', '427':…	{'': 'FBgn0016926_1118565_sex_diff_SSE', '217': '-0.236', '319': '-0.1835', '911': '-0.111666666667', '595': '-0.259', '338': '-0.2505', '313': '-0.206', '705': '-0.253333333333', '093': '-0.252666666667', '703': '-0.117', '391': '-0.143666666667', '390': '-0.1755', '397': '-0.114166666667', '239': '-0.200833333333', '748': '-0.201833333333', '032': '-0.289', '176': '-0.3345', '491': '-0.08333333…	[1117697, 1117702, 1117855, 1117866, 1118484, 1118565, 1118615, 1118729, 1118741, 1118747, 1118778, 1118872, 1118904, 1119537, 1128128]	GTAAGTATTTCCGTGCCAAAAATAACTAAAAAAAAAAATGAAGCGCCCGT	GTATAAAAAATCATAAAACAACAACCGTTGCTGTAAATAACCCAACAAAT	3.51665	139	2L_1118565	1	{'091': '-0.0976666666667', '765': '-0.200833333333', '138': '-0.379666666667', '492': '-0.12375', '818': '-0.157333333333', '819': '-0.096', '405': '-0.179666666667', '340': '-0.178166666667', '810': '-0.194', '812': '-0.200333333333', '287': '-0.215', '716': '-0.257333333333', '712': '-0.1475', '021': '-0.145333333333', '129': '-0.148', '028': '-0.11', '379': '-0.2525', '535': '-0.1135', '427':…	{'217': '-0.236', '319': '-0.1835', '911': '-0.111666666667', '595': '-0.259', '313': '-0.206', '705': '-0.253333333333', '093': '-0.252666666667', '703': '-0.117', '391': '-0.143666666667', '390': '-0.1755', '397': '-0.114166666667', '239': '-0.200833333333', '748': '-0.201833333333', '032': '-0.289', '176': '-0.3345', '491': '-0.0833333333333', '233': '-0.253666666667', '627': '-0.182833333333'…	{'338': '-0.2505', '802': '-0.1045', '426': '-0.245666666667', '088': '-0.188666666667', '443': '-0.238666666667', '301': '-0.2375', '563': '-0.2765', '303': '-0.126833333333', '381': '-0.314', '109': '-0.2295', '100': '-0.151833333333', '101': '-0.267', '528': '-0.317333333333', '849': '-0.013'}	-0.152753	-0.221524	-0.211536	123	63	14	-0.0687704	1118538	27	27	TTTG
Drosophila	2L	2L_1_950	1136890	1136890	FBgn0031306	acceptor	AG	+	right	male	cis	2L	1136890	DEL	0	1.55e-58	0.768931	GTCAGGAGGGAAGGGTGAGCAC	G	140	39	0.000188095	0.152201	0.152013	Counter({'total': 6542, 1136911: 1, 1136223: 1})	Counter({'total': 1812, 1136911: 284, 1136223: 0})	{'217': '0.0', '091': '0.0', '093': '0.0', '765': '0.0', '138': '0.0', '491': '0.0', '492': '0.0', '338': '0.0', '818': '0.0', '406': '0.0', '340': '0.0', '409': '0.0', '761': '0.0', '716': '0.0', '712': '0.0', '026': '0.0', '021': '0.0', '129': '0.0', '028': '0.0', '911': '0.0', '379': '0.0', '535': '0.0', '913': '0.0', '531': '0.013', '530': '0.0', '371': '0.0', '373': '0.0', '375': '0.0', '374…	{'': 'FBgn0031306_1136890_male_SSE', '153': '0.252', '075': '0.118', '884': '0.199', '335': '0.22', '158': '0.0', '332': '0.304', '392': '0.0', '038': '0.1175', '136': '0.0', '176': '0.2575', '405': '0.016', '181': '0.0433333333333', '705': '0.1585', '810': '0.076', '812': '0.1855', '348': '0.111', '714': '0.157', '287': '0.2725', '426': '0.123333333333', '563': '0.1115', '142': '0.2095', '439': …	[]	GTGCCTGCTGACCCCTCGCCTTTTCCTTCCTTCGCCTGGCGATGAAGTAG	TCAGGAGGGAAGGGTGAGCACTCCAGTTGGCACACCCAATCCCGAAACCA	4.98729	457	2L_1136890	1	{'217': '0.0', '091': '0.0', '093': '0.0', '765': '0.0', '138': '0.0', '491': '0.0', '492': '0.0', '338': '0.0', '818': '0.0', '406': '0.0', '340': '0.0', '409': '0.0', '761': '0.0', '716': '0.0', '712': '0.0', '026': '0.0', '021': '0.0', '129': '0.0', '028': '0.0', '911': '0.0', '379': '0.0', '535': '0.0', '913': '0.0', '531': '0.013', '530': '0.0', '371': '0.0', '373': '0.0', '375': '0.0', '374…	{'153': '0.252', '075': '0.118', '884': '0.199', '335': '0.22', '332': '0.304', '038': '0.1175', '176': '0.2575', '181': '0.0433333333333', '705': '0.1585', '810': '0.076', '714': '0.157', '287': '0.2725', '142': '0.2095', '461': '0.0385', '566': '0.2915', '149': '0.2775', '228': '0.2055', '486': '0.097', '357': '0.1305', '808': '0.1575', '352': '0.118666666667', '350': '0.2605', '757': '0.251', …	{'158': '0.0', '392': '0.0', '136': '0.0', '405': '0.016', '812': '0.1855', '348': '0.111', '426': '0.123333333333', '563': '0.1115', '439': '0.1685', '380': '0.107', '100': '0.238', '801': '0.1665', '802': '0.108', '513': '0.0'}	0.000188095	0.18402	0.095381	140	25	14	0.183832	1136890	0	0	G
Drosophila	2L	2L_1_950	1136911	1136911	FBgn0031306	acceptor	AC	+	right	male	cis	2L	1136890	DEL	-21	6.88e-62	0.773466	GTCAGGAGGGAAGGGTGAGCAC	G	148	39	8.11e-05	0.153957	0.153876	Counter({'total': 7038, 1136890: 1})	Counter({'total': 1810, 1136890: 284})	{'217': '0.0', '819': '0.0', '091': '0.0', '093': '0.0', '765': '0.0', '138': '0.0', '491': '0.0', '492': '0.0', '338': '0.0', '818': '0.0', '406': '0.0', '340': '0.0', '409': '0.0', '761': '0.0', '642': '0.0', '716': '0.0', '712': '0.0', '026': '0.0', '021': '0.0', '129': '0.0', '028': '0.0', '911': '0.0', '379': '0.0', '535': '0.0', '913': '0.0', '531': '0.012', '530': '0.0', '371': '0.0', '373…	{'': 'FBgn0031306_1136911_male_SSE', '153': '0.2435', '075': '0.124', '884': '0.2055', '335': '0.2165', '158': '0.0', '332': '0.304', '392': '0.0', '038': '0.1145', '136': '0.0', '176': '0.257', '405': '0.0155', '181': '0.0426666666667', '705': '0.1715', '810': '0.076', '812': '0.1855', '348': '0.1175', '714': '0.159', '287': '0.311', '426': '0.120333333333', '563': '0.108', '142': '0.2175', '439…	[]	TTTCCTTCCTTCGCCTGGCGATGAAGTAGTCAGGAGGGAAGGGTGAGCAC	TCCAGTTGGCACACCCAATCCCGAAACCACAGGCTCCCAGCGCATTTTCC	4.98907	455	2L_1136911	1	{'217': '0.0', '819': '0.0', '091': '0.0', '093': '0.0', '765': '0.0', '138': '0.0', '491': '0.0', '492': '0.0', '338': '0.0', '818': '0.0', '406': '0.0', '340': '0.0', '409': '0.0', '761': '0.0', '642': '0.0', '716': '0.0', '712': '0.0', '026': '0.0', '021': '0.0', '129': '0.0', '028': '0.0', '911': '0.0', '379': '0.0', '535': '0.0', '913': '0.0', '531': '0.012', '530': '0.0', '371': '0.0', '373…	{'153': '0.2435', '075': '0.124', '884': '0.2055', '335': '0.2165', '332': '0.304', '038': '0.1145', '176': '0.257', '181': '0.0426666666667', '705': '0.1715', '810': '0.076', '714': '0.159', '287': '0.311', '142': '0.2175', '461': '0.0385', '566': '0.2715', '149': '0.28', '228': '0.2135', '486': '0.097', '357': '0.133', '808': '0.154', '352': '0.121', '350': '0.263', '757': '0.265333333333', '37…	{'158': '0.0', '392': '0.0', '136': '0.0', '405': '0.0155', '812': '0.1855', '348': '0.1175', '426': '0.120333333333', '563': '0.108', '439': '0.1665', '380': '0.107', '100': '0.2305', '801': '0.1665', '802': '0.108', '513': '0.0'}	8.10811e-05	0.18716	0.0946667	148	25	14	0.187079	1136890	-21	-21	G
Drosophila	2L	2L_1_950	1138620	1138620	FBgn0031306	acceptor	AG	+	right	male	cis	2L	1138640	SNP	20	6.26e-12	0.229619	G	A	133	48	0.716651	0.601118	-0.115533	Counter({'total': 6921, 1135081: 4981, 1135513: 3, 1136360: 2, 1136472: 2, 1137644: 1, 1136903: 0, 1135912: 0, 1137352: 0, 1137751: 0, 1135356: 0, 1137310: 0})	Counter({'total': 2650, 1135081: 1659, 1136472: 4, 1135513: 2, 1137644: 1, 1137751: 1, 1136903: 0, 1136360: 0, 1135912: 0, 1137352: 0, 1135356: 0, 1137310: 0})	{'217': '0.788', '091': '0.755666666667', '093': '0.8475', '136': '0.6805', '138': '0.791333333333', '491': '0.5055', '492': '0.78', '818': '0.6955', '406': '0.8315', '340': '0.659333333333', '810': '0.767', '280': '0.498', '642': '0.708333333333', '716': '0.725333333333', '714': '0.656', '712': '0.6095', '026': '0.915', '021': '0.661333333333', '028': '0.6965', '911': '0.831333333333', '379': '0…	{'': 'FBgn0031306_1138620_male_SSE', '153': '0.351666666667', '595': '0.536333333333', '338': '0.5605', '765': '0.574', '195': '0.785', '705': '0.584333333333', '761': '0.801', '317': '0.683', '332': '0.5775', '392': '0.66', '391': '0.409', '776': '0.527', '397': '0.492333333333', '812': '0.686', '235': '0.807', '031': '0.524', '832': '0.759333333333', '857': '0.4465', '530': '0.694666666667', '4…	[]	AGCCCGGACAGCAGCAGCCGGCGTTACCCATTCCCCATCTCGTTCACCAG	CCAAACGCTCCGAGGAGGCGAGTGCCGTGCCCACGGCGGACAAGAAGTCG	3.81797	519	2L_1138620	1	{'217': '0.788', '091': '0.755666666667', '093': '0.8475', '136': '0.6805', '138': '0.791333333333', '491': '0.5055', '492': '0.78', '818': '0.6955', '406': '0.8315', '340': '0.659333333333', '810': '0.767', '280': '0.498', '642': '0.708333333333', '716': '0.725333333333', '714': '0.656', '712': '0.6095', '026': '0.915', '021': '0.661333333333', '028': '0.6965', '911': '0.831333333333', '379': '0…	{'153': '0.351666666667', '595': '0.536333333333', '765': '0.574', '195': '0.785', '705': '0.584333333333', '317': '0.683', '332': '0.5775', '392': '0.66', '391': '0.409', '776': '0.527', '397': '0.492333333333', '031': '0.524', '857': '0.4465', '530': '0.694666666667', '737': '0.463', '738': '0.5835', '348': '0.6555', '287': '0.481', '584': '0.483', '897': '0.8035', '083': '0.487666666667', '304…	{'338': '0.5605', '812': '0.686', '443': '0.662', '377': '0.557', '088': '0.7505', '627': '0.475', '563': '0.799', '303': '0.737666666667', '381': '0.657', '100': '0.6645', '409': '0.722666666667', '502': '0.529'}	0.716651	0.584801	0.650069	133	36	12	-0.13185	1138634	14	14	C
Drosophila	2L	2L_1_950	1139123	1139123	FBgn0031306	acceptor	AG	+	right	male	cis	2L	1139131	SNP	8	6.43e-28	0.452717	C	A	88	112	0.942095	0.862321	0.0797733	Counter({'total': 6436, 1139067: 6076, 1129927: 0})	Counter({'total': 8601, 1139067: 7425, 1129927: 1})	{'217': '0.949333333333', '091': '0.961666666667', '761': '0.9465', '765': '0.906', '491': '0.884', '818': '0.926333333333', '340': '0.867', '812': '0.919', '716': '0.956', '129': '0.9605', '028': '0.9655', '911': '0.990333333333', '379': '0.9625', '535': '0.969', '913': '0.9455', '531': '0.9645', '530': '0.935333333333', '371': '0.967', '373': '0.97', '318': '1.0', '195': '0.926', '705': '0.8653…	{'': 'FBgn0031306_1139123_male_SSE', '093': '0.845666666667', '136': '0.8065', '138': '0.786333333333', '492': '0.91625', '406': '0.8855', '405': '0.895666666667', '810': '0.898', '280': '0.85', '348': '0.941', '287': '0.9255', '714': '0.808', '712': '0.8865', '026': '0.9035', '021': '0.904333333333', '370': '0.726666666667', '375': '0.7425', '374': '0.849', '377': '0.922', '822': '0.887', '319':…	[]	CCAAGAGCGTGGCACATCCATTGCTAACTAACAAAAAACTTAAATTCCAG	TGAGTAGCTCGAGTGCGCGAAACAAGGCCTACGACAATTTGCAGAATCTC	4.8483	257	2L_1139123	2	{'217': '0.949333333333', '091': '0.961666666667', '761': '0.9465', '765': '0.906', '491': '0.884', '818': '0.926333333333', '340': '0.867', '716': '0.956', '129': '0.9605', '028': '0.9655', '911': '0.990333333333', '379': '0.9625', '535': '0.969', '913': '0.9455', '531': '0.9645', '530': '0.935333333333', '371': '0.967', '373': '0.97', '318': '1.0', '195': '0.926', '317': '0.928', '315': '0.969'…	{'093': '0.845666666667', '136': '0.8065', '138': '0.786333333333', '492': '0.91625', '406': '0.8855', '405': '0.895666666667', '810': '0.898', '280': '0.85', '348': '0.941', '287': '0.9255', '714': '0.808', '712': '0.8865', '026': '0.9035', '021': '0.904333333333', '370': '0.726666666667', '375': '0.7425', '374': '0.849', '377': '0.922', '822': '0.887', '319': '0.7915', '595': '0.785333333333', …	{'812': '0.919', '705': '0.865333333333', '088': '1.0', '528': '0.956666666667', '303': '0.884', '443': '0.9185', '301': '0.9235', '381': '0.8475', '109': '0.8865', '338': '0.8525', '336': '0.898', '502': '0.8985'}	0.948083	0.862321	0.904167	76	112	12	0.0857619	1139129	6	6	G
Drosophila	2L	2L_1_950	1139123	1139123	FBgn0031306	acceptor	AG	+	right	female	cis	2L	1139131	SNP	8	2.17e-15	0.421187	C	A	53	63	0.950481	0.849853	0.100628	Counter({'total': 1713, 1139067: 1629, 1129927: 0})	Counter({'total': 2340, 1139067: 1974, 1129927: 0})	{'761': '1.0', '217': '0.9115', '153': '0.8495', '338': '0.891', '195': '0.8775', '336': '0.9665', '317': '1.0', '315': '0.9545', '765': '0.9545', '392': '0.983333333333', '776': '0.936', '239': '1.0', '395': '0.9485', '177': '1.0', '399': '0.95', '031': '0.899', '491': '1.0', '073': '1.0', '855': '1.0', '730': '0.95', '818': '1.0', '555': '0.8345', '340': '0.9855', '509': '0.8825', '365': '0.966…	{'': 'FBgn0031306_1139123_female_SSE', '802': '0.8365', '319': '0.8665', '627': '0.770666666667', '386': '0.919', '882': '0.9735', '335': '0.95', '310': '0.814', '332': '0.9705', '038': '0.9335', '235': '0.8285', '237': '0.826333333333', '832': '0.6905', '707': '0.682', '852': '0.821333333333', '406': '0.8955', '884': '0.895', '405': '0.909', '313': '0.8', '320': '0.899', '181': '0.814', '819': '…	[]	CCAAGAGCGTGGCACATCCATTGCTAACTAACAAAAAACTTAAATTCCAG	TGAGTAGCTCGAGTGCGCGAAACAAGGCCTACGACAATTTGCAGAATCTC	4.10533	79	2L_1139123	2	{'761': '1.0', '217': '0.9115', '153': '0.8495', '195': '0.8775', '317': '1.0', '315': '0.9545', '765': '0.9545', '392': '0.983333333333', '776': '0.936', '239': '1.0', '395': '0.9485', '177': '1.0', '399': '0.95', '031': '0.899', '491': '1.0', '073': '1.0', '855': '1.0', '730': '0.95', '818': '1.0', '555': '0.8345', '340': '0.9855', '509': '0.8825', '365': '0.9665', '890': '0.918', '309': '1.0',…	{'802': '0.8365', '319': '0.8665', '627': '0.770666666667', '386': '0.919', '882': '0.9735', '335': '0.95', '310': '0.814', '332': '0.9705', '038': '0.9335', '235': '0.8285', '237': '0.826333333333', '832': '0.6905', '707': '0.682', '852': '0.821333333333', '406': '0.8955', '884': '0.895', '405': '0.909', '313': '0.8', '320': '0.899', '181': '0.814', '819': '0.8545', '280': '0.8295', '348': '0.75…	{'338': '0.891', '336': '0.9665', '502': '0.905', '088': '0.85', '443': '0.9085', '528': '0.910333333333'}	0.956259	0.849853	0.905222	47	63	6	0.106406	1139129	6	6	G
Drosophila	2L	2L_1_950	1139482	1139482	FBgn0031306	acceptor	AG	+	right	female	cis	2L	1139486	SNP	4	1.66e-11	0.21198	T	G	140	51	0.955273	0.905137	-0.050136	Counter({'total': 6304, 1139385: 6035, 1129927: 0})	Counter({'total': 2349, 1139385: 2131, 1129927: 2})	{'217': '0.9535', '091': '1.0', '093': '1.0', '765': '0.982333333333', '136': '0.9645', '138': '0.927', '491': '0.939666666667', '338': '0.947', '818': '0.9785', '406': '0.9735', '340': '0.9905', '810': '1.0', '280': '0.918', '761': '0.9775', '716': '0.849', '714': '0.887', '712': '0.9495', '026': '0.907', '021': '1.0', '129': '0.9585', '028': '0.813', '379': '0.9615', '535': '0.882666666667', '3…	{'': 'FBgn0031306_1139482_female_SSE', '890': '0.9335', '075': '0.9525', '335': '0.917', '705': '0.925', '336': '0.96', '332': '0.932', '391': '0.91', '390': '0.952', '397': '0.918', '237': '0.937666666667', '703': '0.891', '492': '0.847', '857': '0.8895', '707': '0.872', '852': '0.935333333333', '502': '0.7485', '443': '1.0', '405': '0.972', '732': '0.859', '508': '0.9045', '325': '0.919', '367'…	[1129927, 1139716, 1139722, 1139731, 1139767]	AACAACTATTACTAAGGGGTAACCTTTTGTATTCTTTGCTCCAATCCCAG	ACTTAAACGCGACACCCAGCTCAATCCCGCCGACATGCTGGCCCTGGTTG	3.70612	77	2L_1139482	1	{'217': '0.9535', '091': '1.0', '093': '1.0', '765': '0.982333333333', '136': '0.9645', '138': '0.927', '491': '0.939666666667', '338': '0.947', '818': '0.9785', '406': '0.9735', '340': '0.9905', '810': '1.0', '280': '0.918', '761': '0.9775', '716': '0.849', '714': '0.887', '712': '0.9495', '026': '0.907', '021': '1.0', '129': '0.9585', '028': '0.813', '379': '0.9615', '535': '0.882666666667', '3…	{'890': '0.9335', '075': '0.9525', '705': '0.925', '332': '0.932', '391': '0.91', '390': '0.952', '397': '0.918', '703': '0.891', '492': '0.847', '857': '0.8895', '707': '0.872', '852': '0.935333333333', '732': '0.859', '508': '0.9045', '325': '0.919', '367': '0.8155', '348': '0.928333333333', '287': '0.960333333333', '630': '0.921', '069': '0.8545', '304': '0.829666666667', '380': '0.95866666666…	{'335': '0.917', '336': '0.96', '237': '0.937666666667', '502': '0.7485', '443': '1.0', '405': '0.972', '812': '0.946', '426': '0.8975', '563': '0.8525', '303': '0.897', '085': '0.9655', '100': '0.956666666667', '101': '1.0', '802': '0.9735', '849': '0.896333333333', '409': '0.9485'}	0.955273	0.894095	0.929292	140	35	16	-0.061178	1139486	4	4	G
Drosophila	2L	2L_1_950	1158810	1158811	FBgn0031312	donor	GT	+	left	male	cis	2L	1159343	SNP	532	1.09e-09	0.171487	A	G	65	133	0.160623	0.22378	-0.063157	Counter({'total': 5063, 1158866: 719, 1158856: 91, 1158847: 2})	Counter({'total': 9016, 1158866: 2046, 1158856: 0, 1158847: 0})	{'153': '0.0646666666667', '075': '0.140666666667', '884': '0.176', '335': '0.064', '091': '0.124', '310': '0.166333333333', '317': '0.1745', '319': '0.243', '332': '0.1895', '392': '0.157', '038': '0.213', '390': '0.100333333333', '239': '0.175333333333', '804': '0.108', '138': '0.314', '832': '0.164333333333', '379': '0.2145', '237': '0.235', '850': '0.1305', '790': '0.264', '822': '0.173', '79…	{'': 'FBgn0031312_1158810_male_SSE', '217': '0.330333333333', '819': '0.144', '093': '0.173333333333', '765': '0.1095', '491': '0.224', '492': '0.3065', '338': '0.2015', '818': '0.174', '406': '0.0845', '405': '0.275', '810': '0.192', '409': '0.219666666667', '761': '0.2145', '716': '0.252666666667', '714': '0.1625', '712': '0.132', '026': '0.181', '021': '0.317', '129': '0.3', '028': '0.3085', '…	[1148109, 1158835, 1158856, 1158866]	GTAGGCAGCCGGCACCTCTGGAAAGCCCTAATCCCAGGTCCGCCAGCCGT	CGCGTCTCAAGTGACTGAACAGGTAGCGAAGTGACCCTGGATGAGCGTGG	3.81789	51	2L_1158810	1	{'153': '0.0646666666667', '075': '0.140666666667', '884': '0.176', '335': '0.064', '091': '0.124', '310': '0.166333333333', '317': '0.1745', '319': '0.243', '332': '0.1895', '392': '0.157', '038': '0.213', '390': '0.100333333333', '239': '0.175333333333', '804': '0.108', '138': '0.314', '832': '0.164333333333', '379': '0.2145', '237': '0.235', '850': '0.1305', '790': '0.264', '822': '0.173', '79…	{'217': '0.330333333333', '819': '0.144', '093': '0.173333333333', '765': '0.1095', '491': '0.224', '492': '0.3065', '338': '0.2015', '818': '0.174', '406': '0.0845', '405': '0.275', '810': '0.192', '409': '0.219666666667', '761': '0.2145', '716': '0.252666666667', '714': '0.1625', '712': '0.132', '026': '0.181', '021': '0.317', '129': '0.3', '028': '0.3085', '528': '0.181666666667', '360': '0.21…	{'812': '0.125666666667', '426': '0.202333333333', '563': '0.18', '085': '0.100666666667', '109': '0.0725', '802': '0.1385', '100': '0.1295', '377': '0.1145'}	0.164506	0.22378	0.132958	57	133	8	-0.0592742	1158831	20	20	A
Drosophila	2L	2L_1_950	1158866	1158866	FBgn0031312	acceptor	AG	+	right	female	cis	2L	1158767	SNP	-99	2.63e-35	0.538343	T	C	181	19	0.320519	0.084386	-0.236133	Counter({'total': 44508, 1158810: 7431, 1158782: 4683, 1158806: 1988, 1158781: 11, 1148109: 3, 1158804: 2, 1148423: 1, 1153602: 0})	Counter({'total': 5202, 1158810: 255, 1158782: 140, 1158806: 116, 1153602: 0, 1148423: 0, 1148109: 0, 1158804: 0, 1158781: 0})	{'217': '0.353', '819': '0.283666666667', '093': '0.385', '765': '0.332', '911': '0.2375', '136': '0.242', '748': '0.3355', '505': '0.265666666667', '138': '0.322', '491': '0.372333333333', '492': '0.3335', '818': '0.393', '406': '0.342', '405': '0.339', '340': '0.1865', '810': '0.342', '280': '0.2035', '409': '0.284', '761': '0.3375', '716': '0.297333333333', '714': '0.36', '712': '0.2745', '026…	{'': 'FBgn0031312_1158866_female_SSE', '812': '0.189666666667', '804': '0.0515', '321': '0.0675', '091': '0.0593333333333', '908': '0.0705', '317': '0.053', '799': '0.0333333333333', '332': '0.048', '443': '0.297', '822': '0.0553333333333', '109': '0.203666666667', '390': '0.021', '350': '0.0685', '100': '0.123333333333', '589': '0.0536666666667', '348': '0.047', '042': '0.0573333333333', '287': …	[1151446, 1151515, 1151777, 1151778, 1158285, 1158705, 1158859, 1159264, 1159445, 1159760, 1159784, 1159792, 1159885, 1160109]	AGCCGGCACCTCTGGAAAGCCCTAATCCCAGGTCCGCCAGCCGTTTGCAG	GTTATGTCCGCTTGTGTACACTGTGACGGGGAACCGAAGAAGCAACAGGA	4.92903	283	2L_1158866	2	{'217': '0.353', '819': '0.283666666667', '093': '0.385', '765': '0.332', '911': '0.2375', '136': '0.242', '748': '0.3355', '505': '0.265666666667', '138': '0.322', '491': '0.372333333333', '492': '0.3335', '818': '0.393', '406': '0.342', '405': '0.339', '340': '0.1865', '810': '0.342', '280': '0.2035', '409': '0.284', '761': '0.3375', '716': '0.297333333333', '714': '0.36', '712': '0.2745', '026…	{'804': '0.0515', '321': '0.0675', '091': '0.0593333333333', '908': '0.0705', '317': '0.053', '332': '0.048', '822': '0.0553333333333', '390': '0.021', '350': '0.0685', '589': '0.0536666666667', '348': '0.047', '042': '0.0573333333333', '287': '0.0583333333333', '358': '0.0453333333333'}	{'812': '0.189666666667', '799': '0.0333333333333', '443': '0.297', '109': '0.203666666667', '100': '0.123333333333'}	0.320519	0.0540238	0.1694	181	14	5	-0.266496	1158856	-10	-10	C
Drosophila	2L	2L_1_950	1158866	1158866	FBgn0031312	acceptor	AG	+	right	male	cis	2L	1158767	SNP	-99	3.23e-30	0.480911	T	C	181	19	0.32286	0.0871184	-0.235742	Counter({'total': 13954, 1158810: 2684, 1158782: 1112, 1158806: 642, 1148109: 2, 1158781: 2, 1153602: 1, 1158804: 1, 1148423: 0})	Counter({'total': 1467, 1158810: 81, 1158806: 35, 1158782: 23, 1153602: 0, 1148423: 0, 1148109: 0, 1158804: 0, 1158781: 0})	{'217': '0.397333333333', '819': '0.2495', '093': '0.319333333333', '765': '0.337', '911': '0.204', '136': '0.207', '748': '0.343333333333', '505': '0.309333333333', '138': '0.331333333333', '491': '0.354333333333', '492': '0.432', '818': '0.392666666667', '406': '0.2795', '405': '0.402666666667', '340': '0.151', '810': '0.336', '280': '0.2595', '409': '0.345333333333', '761': '0.338', '716': '0.…	{'': 'FBgn0031312_1158866_male_SSE', '812': '0.159', '804': '0.0275', '321': '0.037', '091': '0.058', '908': '0.066', '317': '0.095', '799': '0.0665', '332': '0.091', '443': '0.2835', '822': '0.078', '109': '0.15', '390': '0.029', '350': '0.0995', '100': '0.10375', '589': '0.144', '348': '0.042', '042': '0.0285', '287': '0.029', '358': '0.068'}	[1151446, 1151515, 1151777, 1151778, 1158285, 1158705, 1158859, 1159264, 1159445, 1159760, 1159784, 1159792, 1159885, 1160109]	AGCCGGCACCTCTGGAAAGCCCTAATCCCAGGTCCGCCAGCCGTTTGCAG	GTTATGTCCGCTTGTGTACACTGTGACGGGGAACCGAAGAAGCAACAGGA	4.88095	147	2L_1158866	2	{'217': '0.397333333333', '819': '0.2495', '093': '0.319333333333', '765': '0.337', '911': '0.204', '136': '0.207', '748': '0.343333333333', '505': '0.309333333333', '138': '0.331333333333', '491': '0.354333333333', '492': '0.432', '818': '0.392666666667', '406': '0.2795', '405': '0.402666666667', '340': '0.151', '810': '0.336', '280': '0.2595', '409': '0.345333333333', '761': '0.338', '716': '0.…	{'804': '0.0275', '321': '0.037', '091': '0.058', '908': '0.066', '317': '0.095', '332': '0.091', '822': '0.078', '390': '0.029', '350': '0.0995', '589': '0.144', '348': '0.042', '042': '0.0285', '287': '0.029', '358': '0.068'}	{'812': '0.159', '799': '0.0665', '443': '0.2835', '109': '0.15', '100': '0.10375'}	0.32286	0.06375	0.15255	181	14	5	-0.25911	1158856	-10	-10	C
Drosophila	2L	2L_1_950	1166922	1166923	FBgn0031315	donor	GT	+	left	female	cis	2L	1166904	SNP	-19	2.52e-59	0.738565	C	T	106	92	0.990125	0.903573	-0.0865516	Counter({'total': 7330, 1166982: 7245, 1166992: 20, 1167025: 3})	Counter({'total': 7157, 1166982: 6456, 1166992: 17, 1167025: 1})	{'093': '0.972666666667', '136': '1.0', '492': '1.0', '406': '0.988', '405': '0.981333333333', '810': '0.9885', '409': '1.0', '761': '1.0', '714': '1.0', '026': '1.0', '021': '0.9575', '129': '1.0', '028': '1.0', '528': '1.0', '379': '0.987', '531': '1.0', '530': '0.975333333333', '370': '0.977', '373': '1.0', '375': '0.988', '374': '0.9665', '319': '1.0', '318': '0.9905', '313': '1.0', '705': '1…	{'': 'FBgn0031315_1166922_female_SSE', '217': '0.950333333333', '091': '0.869666666667', '138': '0.971', '491': '0.901333333333', '818': '0.904666666667', '340': '0.9615', '280': '0.855', '812': '0.918', '348': '0.916333333333', '287': '0.899', '716': '0.853666666667', '712': '0.873', '535': '0.907666666667', '913': '0.9675', '371': '0.941333333333', '821': '0.85025', '377': '0.89', '822': '0.870…	[1166992, 1167025]	GTAAGACATTCCGATTTACAATTGCGAGACATGCCAGCAACTTTCATCCC	CAAGACCCAGGGAACTCCAAATGGATCTTGACAAAACTCGAACGGAACAG	4.99131	490	2L_1166922	1	{'093': '0.972666666667', '136': '1.0', '492': '1.0', '406': '0.988', '405': '0.981333333333', '810': '0.9885', '409': '1.0', '761': '1.0', '714': '1.0', '026': '1.0', '021': '0.9575', '129': '1.0', '028': '1.0', '528': '1.0', '379': '0.987', '531': '1.0', '530': '0.975333333333', '370': '0.977', '373': '1.0', '375': '0.988', '374': '0.9665', '319': '1.0', '318': '0.9905', '313': '1.0', '705': '1…	{'217': '0.950333333333', '091': '0.869666666667', '138': '0.971', '491': '0.901333333333', '818': '0.904666666667', '340': '0.9615', '280': '0.855', '812': '0.918', '348': '0.916333333333', '287': '0.899', '716': '0.853666666667', '712': '0.873', '535': '0.907666666667', '913': '0.9675', '371': '0.941333333333', '821': '0.85025', '377': '0.89', '822': '0.870333333333', '595': '0.8825', '596': '0…	{'303': '0.8435', '100': '0.946333333333', '338': '0.962', '853': '0.9415', '502': '0.9265', '237': '0.976', '088': '0.978333333333', '352': '0.933', '802': '0.958'}	0.990125	0.899561	0.940574	106	83	9	-0.0905638	1166919	-4	-4	G
Drosophila	2L	2L_1_950	1200356	1200357	FBgn0263081	donor	CC	+	left	male	cis	2L	1482123	SNP	281766	1.02e-50	0.683972	G	A	182	12	0.000104396	0.274056	0.273951	Counter({'total': 42646, 1200416: 2, 1198865: 2})	Counter({'total': 3001, 1200416: 232, 1198865: 0})	{'217': '0.0', '093': '0.0', '765': '0.0', '136': '0.0', '505': '0.0', '138': '0.0', '491': '0.0', '818': '0.0', '819': '0.0', '405': '0.0', '340': '0.0', '810': '0.0', '280': '0.0', '812': '0.0', '348': '0.0', '287': '0.0', '761': '0.0', '642': '0.0', '716': '0.0', '714': '0.0', '712': '0.0', '026': '0.0', '021': '0.0', '129': '0.0', '028': '0.0', '911': '0.0', '379': '0.0', '535': '0.0', '427':…	{'': 'FBgn0263081_1200356_male_SSE', '630': '0.0', '153': '0.0', '336': '0.0', '894': '0.573333333333', '313': '0.446333333333', '091': '0.0', '563': '0.0565', '325': '0.0', '380': '0.0', '406': '0.513', '386': '0.0', '048': '0.4355', '032': '0.602333333333', '802': '0.0', '748': '0.499333333333', '528': '0.162333333333', '492': '0.0'}	[1199452, 1199453, 1199456, 1199472, 1199477, 1199488, 1199490, 1199495, 1199521, 1199569, 1199573, 1199577, 1199593, 1200233, 1200234, 1200238, 1200239, 1200242, 1200269, 1200270, 1200276, 1200279, 1200280, 1200281, 1200282, 1200285, 1200301, 1200316, 1200334, 1200335, 1200339, 1200342, 1200356, 1200365, 1200372, 1200380, 1200390, 1200400, 1200401, 1200408, 1200414, 1200416, 1200417, 1200424, 12…	CCACCACACCACGGACCGCCGCACCATGGACCTCCGCACCACGACCACCA	ATGGGCCACCGCACCATGGTCCTCCACACCACGGGCCACCGCATCACGGG	4.99389	2884	2L_1200356	4	{'217': '0.0', '093': '0.0', '765': '0.0', '136': '0.0', '505': '0.0', '138': '0.0', '491': '0.0', '818': '0.0', '819': '0.0', '405': '0.0', '340': '0.0', '810': '0.0', '280': '0.0', '812': '0.0', '348': '0.0', '287': '0.0', '761': '0.0', '642': '0.0', '716': '0.0', '714': '0.0', '712': '0.0', '026': '0.0', '021': '0.0', '129': '0.0', '028': '0.0', '911': '0.0', '379': '0.0', '535': '0.0', '427':…	{'630': '0.0', '894': '0.573333333333', '313': '0.446333333333', '406': '0.513', '048': '0.4355', '032': '0.602333333333', '748': '0.499333333333', '492': '0.0'}	{'563': '0.0565', '380': '0.0', '802': '0.0', '528': '0.162333333333'}	0.000104396	0.383729	0.0547083	182	8	4	0.383625	1200287	-70	-70	C
Drosophila	2L	2L_1_950	1200356	1200357	FBgn0263081	donor	CC	+	left	male	trans	2L	12471495	SNP	11271138	6.6e-30	0.489154	C	G	174	17	0.000109195	0.193451	0.193342	Counter({'total': 41147, 1200416: 2, 1198865: 2})	Counter({'total': 4500, 1200416: 232, 1198865: 0})	{'217': '0.0', '091': '0.0', '093': '0.0', '765': '0.0', '136': '0.0', '505': '0.0', '138': '0.0', '491': '0.0', '492': '0.0', '818': '0.0', '819': '0.0', '405': '0.0', '340': '0.0', '810': '0.0', '280': '0.0', '812': '0.0', '348': '0.0', '409': '0.0', '761': '0.0', '716': '0.0', '714': '0.0', '712': '0.0', '021': '0.0', '129': '0.0', '028': '0.0', '911': '0.0', '379': '0.0', '535': '0.0', '427':…	{'': 'FBgn0263081_1200356_male_SSE', '748': '0.499333333333', '075': '0.0', '627': '0.0', '338': '0.0', '313': '0.446333333333', '048': '0.4355', '032': '0.602333333333', '595': '0.0', '057': '0.0', '336': '0.0', '837': '0.0', '406': '0.513', '528': '0.162333333333', '287': '0.0', '426': '0.0', '630': '0.0', '088': '0.0', '894': '0.573333333333', '563': '0.0565', '381': '0.0', '109': '0.0', '386'…	[1199452, 1199453, 1199456, 1199472, 1199477, 1199488, 1199490, 1199495, 1199521, 1199569, 1199573, 1199577, 1199593, 1200233, 1200234, 1200238, 1200239, 1200242, 1200269, 1200270, 1200276, 1200279, 1200280, 1200281, 1200282, 1200285, 1200301, 1200316, 1200334, 1200335, 1200339, 1200342, 1200356, 1200365, 1200372, 1200380, 1200390, 1200400, 1200401, 1200408, 1200414, 1200416, 1200417, 1200424, 12…	CCACCACACCACGGACCGCCGCACCATGGACCTCCGCACCACGACCACCA	ATGGGCCACCGCACCATGGTCCTCCACACCACGGGCCACCGCATCACGGG	4.86249	559	2L_1200356	4	{'217': '0.0', '091': '0.0', '093': '0.0', '765': '0.0', '136': '0.0', '505': '0.0', '138': '0.0', '491': '0.0', '492': '0.0', '818': '0.0', '819': '0.0', '405': '0.0', '340': '0.0', '810': '0.0', '280': '0.0', '812': '0.0', '348': '0.0', '409': '0.0', '761': '0.0', '716': '0.0', '714': '0.0', '712': '0.0', '021': '0.0', '129': '0.0', '028': '0.0', '911': '0.0', '379': '0.0', '535': '0.0', '427':…	{'748': '0.499333333333', '313': '0.446333333333', '048': '0.4355', '032': '0.602333333333', '595': '0.0', '837': '0.0', '406': '0.513', '894': '0.573333333333', '026': '0.0'}	{'627': '0.0', '528': '0.162333333333', '426': '0.0', '630': '0.0', '088': '0.0', '563': '0.0565', '381': '0.0', '109': '0.0'}	0.000109195	0.341093	0.0273542	174	9	8	0.340983	NA	NA	NA	NA
Drosophila	2L	2L_1_950	1200356	1200357	FBgn0263081	donor	CC	+	left	female	cis	2L	1482123	SNP	281766	2e-53	0.70524	G	A	181	12	0.000253223	0.262333	0.26208	Counter({'total': 36332, 1198865: 8, 1200416: 2})	Counter({'total': 4306, 1200416: 188, 1198865: 0})	{'217': '0.0', '091': '0.0', '093': '0.0', '765': '0.0', '136': '0.0', '505': '0.0', '138': '0.0', '491': '0.0', '492': '0.0', '818': '0.0', '819': '0.0', '405': '0.0', '340': '0.0', '810': '0.0', '280': '0.0', '812': '0.0', '348': '0.0', '409': '0.0', '761': '0.0', '716': '0.0', '714': '0.0', '712': '0.0', '021': '0.0', '129': '0.0', '028': '0.0', '911': '0.0', '379': '0.0', '535': '0.0', '427':…	{'': 'FBgn0263081_1200356_female_SSE', '748': '0.4595', '075': '0.0', '627': '0.0', '338': '0.0', '313': '0.498', '048': '0.514', '032': '0.452333333333', '595': '0.0', '057': '0.0', '336': '0.0', '837': '0.0', '406': '0.4375', '528': '0.188666666667', '287': '0.0', '426': '0.0', '630': '0.0', '088': '0.0', '894': '0.4725', '563': '0.1165', '381': '0.0', '109': '0.0', '386': '0.0', '228': '0.0', …	[1199452, 1199453, 1199456, 1199472, 1199477, 1199488, 1199490, 1199495, 1199521, 1199569, 1199573, 1199577, 1199593, 1200233, 1200234, 1200238, 1200239, 1200242, 1200269, 1200270, 1200276, 1200279, 1200280, 1200281, 1200282, 1200285, 1200301, 1200316, 1200334, 1200335, 1200339, 1200342, 1200356, 1200365, 1200372, 1200380, 1200390, 1200400, 1200401, 1200408, 1200414, 1200416, 1200417, 1200424, 12…	CCACCACACCACGGACCGCCGCACCATGGACCTCCGCACCACGACCACCA	ATGGGCCACCGCACCATGGTCCTCCACACCACGGGCCACCGCATCACGGG	4.87633	561	2L_1200356	4	{'217': '0.0', '093': '0.0', '765': '0.0', '136': '0.0', '505': '0.0', '138': '0.0', '491': '0.0', '818': '0.0', '819': '0.0', '405': '0.0', '340': '0.0', '810': '0.0', '280': '0.0', '812': '0.0', '348': '0.0', '409': '0.0', '761': '0.0', '716': '0.0', '714': '0.0', '712': '0.0', '021': '0.0', '129': '0.0', '028': '0.0', '911': '0.0', '379': '0.0', '535': '0.0', '427': '0.0', '531': '0.0', '530':…	{'492': '0.0', '748': '0.4595', '313': '0.498', '048': '0.514', '032': '0.452333333333', '406': '0.4375', '630': '0.0', '894': '0.4725'}	{'380': '0.0', '802': '0.009', '528': '0.188666666667', '563': '0.1165'}	0.000253223	0.354229	0.0785417	181	8	4	0.353976	1200287	-70	-70	C
Drosophila	2L	2L_1_950	1200356	1200357	FBgn0263081	donor	CC	+	left	female	trans	2L	12471495	SNP	11271138	6.46e-31	0.502989	C	G	173	17	0.000316956	0.184647	0.18433	Counter({'total': 37793, 1198865: 7, 1200416: 2})	Counter({'total': 2845, 1200416: 188, 1198865: 1})	{'217': '0.0', '093': '0.0', '765': '0.0', '136': '0.0', '505': '0.0', '138': '0.0', '491': '0.0', '818': '0.0', '819': '0.0', '405': '0.0', '340': '0.0', '810': '0.0', '280': '0.0', '812': '0.0', '348': '0.0', '287': '0.0', '761': '0.0', '642': '0.0', '716': '0.0', '714': '0.0', '712': '0.0', '026': '0.0', '021': '0.0', '129': '0.0', '028': '0.0', '911': '0.0', '379': '0.0', '535': '0.0', '427':…	{'': 'FBgn0263081_1200356_female_SSE', '630': '0.0', '153': '0.0', '336': '0.0', '894': '0.4725', '313': '0.498', '091': '0.0', '563': '0.1165', '325': '0.0', '380': '0.0', '406': '0.4375', '386': '0.0', '048': '0.514', '032': '0.452333333333', '802': '0.009', '748': '0.4595', '528': '0.188666666667', '492': '0.0'}	[1199452, 1199453, 1199456, 1199472, 1199477, 1199488, 1199490, 1199495, 1199521, 1199569, 1199573, 1199577, 1199593, 1200233, 1200234, 1200238, 1200239, 1200242, 1200269, 1200270, 1200276, 1200279, 1200280, 1200281, 1200282, 1200285, 1200301, 1200316, 1200334, 1200335, 1200339, 1200342, 1200356, 1200365, 1200372, 1200380, 1200390, 1200400, 1200401, 1200408, 1200414, 1200416, 1200417, 1200424, 12…	CCACCACACCACGGACCGCCGCACCATGGACCTCCGCACCACGACCACCA	ATGGGCCACCGCACCATGGTCCTCCACACCACGGGCCACCGCATCACGGG	4.99487	2868	2L_1200356	4	{'217': '0.0', '093': '0.0', '765': '0.0', '136': '0.0', '505': '0.0', '138': '0.0', '491': '0.0', '818': '0.0', '819': '0.0', '405': '0.0', '340': '0.0', '810': '0.0', '280': '0.0', '812': '0.0', '348': '0.0', '761': '0.0', '642': '0.0', '716': '0.0', '714': '0.0', '712': '0.0', '021': '0.0', '129': '0.0', '028': '0.0', '911': '0.0', '379': '0.0', '535': '0.0', '427': '0.0', '531': '0.0', '530':…	{'026': '0.0', '595': '0.0', '837': '0.0', '894': '0.4725', '313': '0.498', '406': '0.4375', '048': '0.514', '032': '0.452333333333', '748': '0.4595'}	{'426': '0.0', '381': '0.0', '109': '0.0', '627': '0.0', '088': '0.0', '630': '0.0', '563': '0.1165', '528': '0.188666666667'}	0.000316956	0.31487	0.0381458	173	9	8	0.314553	NA	NA	NA	NA
Drosophila	2L	2L_1_950	1200416	1200416	FBgn0263081	acceptor	GA	+	right	female	cis	2L	1598886	SNP	398470	5.19e-44	0.627969	G	A	183	14	0.00040255	0.299857	0.299455	Counter({'total': 33415, 1198865: 8, 1200356: 2})	Counter({'total': 1762, 1200356: 188, 1198865: 0})	{'217': '0.0', '091': '0.0', '093': '0.0', '765': '0.0', '136': '0.0', '505': '0.0', '138': '0.0', '491': '0.0', '492': '0.0', '818': '0.0', '819': '0.0', '405': '0.0', '340': '0.0', '810': '0.0', '280': '0.0', '812': '0.0', '348': '0.0', '287': '0.0', '761': '0.0', '642': '0.0', '716': '0.0', '714': '0.0', '712': '0.0', '021': '0.0', '129': '0.0', '028': '0.0', '911': '0.0', '379': '0.0', '535':…	{'': 'FBgn0263081_1200416_female_SSE', '530': '0.0', '748': '0.7925', '563': '0.151', '627': '0.0', '313': '0.7425', '336': '0.0', '630': '0.0', '406': '0.729', '026': '0.0', '048': '0.825', '894': '0.746', '237': '0.0', '528': '0.212', '426': '0.0'}	[1199474, 1199488, 1199495, 1200236, 1200269, 1200270, 1200273, 1200282, 1200290, 1200315, 1200334, 1200335, 1200373, 1200380, 1200387, 1200424, 1200461, 1200465, 1200466, 1200471, 1200844, 1200866, 1200872, 1200875, 1200886, 1200892, 1200908, 1200918, 1200956, 1200958, 1201023, 1201075]	ACGGACCGCCGCACCATGGACCTCCGCACCACGACCACCATCATCATGGA	CCACCACACCACGGTCCTCCAATGCATCCTCGATGAGAACTATAATACAA	4.981	2734	2L_1200416	3	{'217': '0.0', '091': '0.0', '093': '0.0', '765': '0.0', '136': '0.0', '505': '0.0', '138': '0.0', '491': '0.0', '492': '0.0', '818': '0.0', '819': '0.0', '405': '0.0', '340': '0.0', '810': '0.0', '280': '0.0', '812': '0.0', '348': '0.0', '287': '0.0', '761': '0.0', '642': '0.0', '716': '0.0', '714': '0.0', '712': '0.0', '021': '0.0', '129': '0.0', '028': '0.0', '911': '0.0', '379': '0.0', '535':…	{'748': '0.7925', '313': '0.7425', '406': '0.729', '026': '0.0', '048': '0.825', '894': '0.746'}	{'530': '0.0', '563': '0.151', '627': '0.0', '336': '0.0', '630': '0.0', '237': '0.0', '528': '0.212', '426': '0.0'}	0.00040255	0.639167	0.045375	183	6	8	0.638764	1200437	21	21	T
Drosophila	2L	2L_1_950	1200416	1200416	FBgn0263081	acceptor	GA	+	right	male	trans	2L	12471495	SNP	11271079	4.45e-30	0.491212	C	G	174	17	0.000179119	0.302824	0.302644	Counter({'total': 37926, 1198865: 6, 1200356: 2})	Counter({'total': 2504, 1200356: 232, 1198865: 0})	{'217': '0.0', '093': '0.0', '765': '0.0', '136': '0.0', '505': '0.0', '138': '0.0', '491': '0.0', '818': '0.0', '819': '0.0', '405': '0.0', '340': '0.00233333333333', '810': '0.0', '280': '0.0', '812': '0.0', '348': '0.0', '287': '0.0', '761': '0.0', '642': '0.0', '716': '0.0', '714': '0.0', '712': '0.0', '026': '0.0', '021': '0.0', '129': '0.0', '028': '0.0', '911': '0.0', '379': '0.0', '535': …	{'': 'FBgn0263081_1200416_male_SSE', '630': '0.0', '153': '0.0', '336': '0.0', '894': '0.834666666667', '313': '0.778', '091': '0.0', '563': '0.072', '325': '0.0', '380': '0.0', '406': '0.906', '386': '0.0', '048': '0.726', '032': '0.846666666667', '802': '0.0', '748': '0.779', '528': '0.205666666667', '492': '0.0'}	[1199474, 1199488, 1199495, 1200236, 1200269, 1200270, 1200273, 1200282, 1200290, 1200315, 1200334, 1200335, 1200373, 1200380, 1200387, 1200424, 1200461, 1200465, 1200466, 1200471, 1200844, 1200866, 1200872, 1200875, 1200886, 1200892, 1200908, 1200918, 1200956, 1200958, 1201023, 1201075]	ACGGACCGCCGCACCATGGACCTCCGCACCACGACCACCATCATCATGGA	CCACCACACCACGGTCCTCCAATGCATCCTCGATGAGAACTATAATACAA	4.99395	2996	2L_1200416	3	{'217': '0.0', '093': '0.0', '765': '0.0', '136': '0.0', '505': '0.0', '138': '0.0', '491': '0.0', '818': '0.0', '819': '0.0', '405': '0.0', '340': '0.00233333333333', '810': '0.0', '280': '0.0', '812': '0.0', '348': '0.0', '761': '0.0', '642': '0.0', '716': '0.0', '714': '0.0', '712': '0.0', '021': '0.0', '129': '0.0', '028': '0.0', '911': '0.0', '379': '0.0', '535': '0.0055', '427': '0.0', '531…	{'026': '0.0', '595': '0.0', '837': '0.0', '894': '0.834666666667', '313': '0.778', '406': '0.906', '048': '0.726', '032': '0.846666666667', '748': '0.779'}	{'426': '0.0', '381': '0.0', '109': '0.0', '627': '0.0', '088': '0.0', '630': '0.0', '563': '0.072', '528': '0.205666666667'}	0.000179119	0.541148	0.0347083	174	9	8	0.540969	NA	NA	NA	NA
Drosophila	2L	2L_1_950	1200416	1200416	FBgn0263081	acceptor	GA	+	right	male	cis	2L	1482123	SNP	281707	6.69e-51	0.685319	G	A	182	12	0.000171245	0.429	0.428829	Counter({'total': 36581, 1198865: 6, 1200356: 2})	Counter({'total': 3849, 1200356: 232, 1198865: 0})	{'217': '0.0', '091': '0.0', '093': '0.0', '765': '0.0', '136': '0.0', '505': '0.0', '138': '0.0', '491': '0.0', '492': '0.0', '818': '0.0', '819': '0.0', '405': '0.0', '340': '0.00233333333333', '810': '0.0', '280': '0.0', '812': '0.0', '348': '0.0', '409': '0.0', '761': '0.0', '716': '0.0', '714': '0.0', '712': '0.0', '021': '0.0', '129': '0.0', '028': '0.0', '911': '0.0', '379': '0.0', '535': …	{'': 'FBgn0263081_1200416_male_SSE', '748': '0.779', '075': '0.0', '627': '0.0', '338': '0.0', '313': '0.778', '048': '0.726', '032': '0.846666666667', '595': '0.0', '057': '0.0', '336': '0.0', '837': '0.0', '406': '0.906', '528': '0.205666666667', '287': '0.0', '426': '0.0', '630': '0.0', '088': '0.0', '894': '0.834666666667', '563': '0.072', '381': '0.0', '109': '0.0', '386': '0.0', '228': '0.0…	[1199474, 1199488, 1199495, 1200236, 1200269, 1200270, 1200273, 1200282, 1200290, 1200315, 1200334, 1200335, 1200373, 1200380, 1200387, 1200424, 1200461, 1200465, 1200466, 1200471, 1200844, 1200866, 1200872, 1200875, 1200886, 1200892, 1200908, 1200918, 1200956, 1200958, 1201023, 1201075]	ACGGACCGCCGCACCATGGACCTCCGCACCACGACCACCATCATCATGGA	CCACCACACCACGGTCCTCCAATGCATCCTCGATGAGAACTATAATACAA	4.8654	597	2L_1200416	3	{'217': '0.0', '093': '0.0', '765': '0.0', '136': '0.0', '505': '0.0', '138': '0.0', '491': '0.0', '818': '0.0', '819': '0.0', '405': '0.0', '340': '0.00233333333333', '810': '0.0', '280': '0.0', '812': '0.0', '348': '0.0', '409': '0.0', '761': '0.0', '716': '0.0', '714': '0.0', '712': '0.0', '021': '0.0', '129': '0.0', '028': '0.0', '911': '0.0', '379': '0.0', '535': '0.0055', '427': '0.0', '531…	{'492': '0.0', '748': '0.779', '313': '0.778', '048': '0.726', '032': '0.846666666667', '406': '0.906', '630': '0.0', '894': '0.834666666667'}	{'380': '0.0', '802': '0.0', '528': '0.205666666667', '563': '0.072'}	0.000171245	0.608792	0.0694167	182	8	4	0.60862	1200437	21	21	T
Drosophila	2L	2L_1_950	1344561	1344561	FBgn0026141	acceptor	AG	+	right	male	cis	2L	1344525	INS	-36	6.64e-28	0.452545	C	CA	76	124	0.0132555	0.105871	-0.0926155	Counter({'total': 11509, 1344515: 149})	Counter({'total': 15964, 1344515: 1641})	{'882': '0.0285', '319': '0.007', '318': '0.026', '559': '0.006', '819': '0.0', '596': '0.0105', '335': '0.012', '091': '0.013', '315': '0.0555', '392': '0.024', '038': '0.0105', '239': '0.00566666666667', '395': '0.0085', '235': '0.0', '399': '0.031', '138': '0.00766666666667', '256': '0.0195', '491': '0.018', '796': '0.0105', '031': '0.013', '852': '0.0', '727': '0.0', '530': '0.005', '730': '0…	{'': 'FBgn0026141_1344561_male_SSE', '217': '0.104333333333', '093': '0.143', '765': '0.094', '492': '0.2065', '338': '0.038', '406': '0.1605', '405': '0.08', '340': '0.0186666666667', '280': '0.1245', '812': '0.058', '348': '0.145', '287': '0.106', '761': '0.114', '642': '0.217666666667', '714': '0.21', '026': '0.1375', '028': '0.01', '911': '0.0316666666667', '379': '0.0905', '535': '0.0665', '…	[1344557, 1344561, 1344580, 1344588]	CAAAGTGAGTCGGCAAAATCAAATAATACAAATACTGAATACACAGGTAG	CCCCAAAGCCTTTGCGCAGATAAACAGCAAGAGTGATAATCGAATCGAGA	4.79687	91	2L_1344561	1	{'882': '0.0285', '319': '0.007', '318': '0.026', '559': '0.006', '819': '0.0', '596': '0.0105', '335': '0.012', '091': '0.013', '315': '0.0555', '392': '0.024', '038': '0.0105', '239': '0.00566666666667', '395': '0.0085', '235': '0.0', '399': '0.031', '138': '0.00766666666667', '256': '0.0195', '491': '0.018', '796': '0.0105', '031': '0.013', '852': '0.0', '727': '0.0', '530': '0.005', '730': '0…	{'093': '0.143', '492': '0.2065', '406': '0.1605', '340': '0.0186666666667', '287': '0.106', '761': '0.114', '642': '0.217666666667', '714': '0.21', '026': '0.1375', '028': '0.01', '911': '0.0316666666667', '379': '0.0905', '371': '0.0915', '374': '0.1215', '822': '0.051', '195': '0.110666666667', '310': '0.107', '317': '0.1565', '703': '0.115', '391': '0.0565', '832': '0.0233333333333', '837': '…	{'217': '0.104333333333', '765': '0.094', '338': '0.038', '405': '0.08', '280': '0.1245', '812': '0.058', '348': '0.145', '535': '0.0665', '373': '0.1', '426': '0.0843333333333', '377': '0.0345', '595': '0.0916666666667', '705': '0.139333333333', '390': '0.128333333333', '397': '0.003', '032': '0.117', '528': '0.0913333333333', '360': '0.103333333333', '361': '0.121', '443': '0.0555', '301': '0.0…	0.0132555	0.109626	0.100497	76	73	51	0.0963701	1344525	-36	-36	CA
Drosophila	2L	2L_1_950	1359697	1359698	FBgn0051659	acceptor	AG	-	left	male	cis	2L	1359712	SNP	-14	7.78e-30	0.478044	T	A	38	161	0.770572	0.884401	-0.113829	Counter({'total': 4462, 1359760: 3448, 1368802: 0, 1359756: 0, 1359762: 0, 1374655: 0})	Counter({'total': 18360, 1359760: 16426, 1359756: 1, 1359762: 1, 1374655: 1, 1368802: 0})	{'217': '0.679', '595': '0.761666666667', '338': '0.6845', '882': '0.6295', '093': '0.766333333333', '317': '0.7565', '315': '0.8065', '765': '0.716', '776': '0.749', '239': '0.737333333333', '336': '0.784666666667', '627': '0.8875', '031': '0.6855', '837': '0.914666666667', '884': '0.781', '405': '0.829333333333', '324': '0.570333333333', '189': '0.844333333333', '362': '0.7', '360': '0.76433333…	{'': 'FBgn0051659_1359697_male_SSE', '819': '0.8265', '091': '0.938333333333', '761': '0.949', '136': '0.8225', '748': '0.909', '138': '0.928', '491': '0.909666666667', '492': '0.9365', '818': '0.889666666667', '406': '0.8895', '340': '0.954333333333', '810': '0.8285', '280': '0.856', '812': '0.869666666667', '348': '0.8935', '287': '0.908', '642': '0.860333333333', '716': '0.877333333333', '714'…	[1359756, 1359762, 1368802, 1374655]	CTGAATATCAGCTATATGAATATTGAATACCCTACATAATTCTTCGAAAG	CCCTGCAATCCTATATCTTCAATCCTCCATGGCCATGCGGGCCTTTCACG	4.90042	89	2L_1359697	1	{'217': '0.679', '595': '0.761666666667', '338': '0.6845', '882': '0.6295', '093': '0.766333333333', '317': '0.7565', '315': '0.8065', '765': '0.716', '776': '0.749', '239': '0.737333333333', '336': '0.784666666667', '627': '0.8875', '031': '0.6855', '837': '0.914666666667', '884': '0.781', '324': '0.570333333333', '189': '0.844333333333', '362': '0.7', '360': '0.764333333333', '774': '0.75533333…	{'819': '0.8265', '091': '0.938333333333', '761': '0.949', '136': '0.8225', '748': '0.909', '138': '0.928', '491': '0.909666666667', '492': '0.9365', '818': '0.889666666667', '406': '0.8895', '340': '0.954333333333', '810': '0.8285', '280': '0.856', '812': '0.869666666667', '348': '0.8935', '287': '0.908', '642': '0.860333333333', '716': '0.877333333333', '714': '0.8525', '712': '0.8405', '026': …	{'405': '0.829333333333', '088': '0.7995', '301': '0.8215', '303': '0.903666666667', '381': '0.8815', '085': '0.880333333333', '100': '0.83625', '352': '0.804333333333', '820': '0.846'}	0.747563	0.884401	0.844713	29	161	9	-0.136838	1359712	-14	-14	A
Drosophila	2L	2L_1_950	1499272	1499273	FBgn0031343	acceptor	CA	-	left	male	cis	2L	1499244	SNP	29	2.71e-85	0.85628	T	A	130	69	0.017991	0.519266	0.501275	Counter({'total': 15629, 1499293: 234})	Counter({'total': 7099, 1499293: 3629})	{'091': '0.0', '761': '0.0', '765': '0.0', '136': '0.0', '138': '0.0', '491': '0.0', '338': '0.0', '818': '0.0', '819': '0.0', '340': '0.0', '810': '0.0', '280': '0.0', '348': '0.0', '287': '0.55', '714': '0.0', '021': '0.0', '129': '0.0', '028': '0.0', '911': '0.0', '379': '0.0', '535': '0.0', '531': '0.0', '530': '0.0', '371': '0.0', '370': '0.0', '373': '0.0', '374': '0.0', '822': '0.0', '319'…	{'': 'FBgn0031343_1499272_male_SSE', '217': '0.575', '748': '0.662666666667', '627': '0.0', '596': '0.634', '313': '0.539333333333', '093': '0.598333333333', '317': '0.561', '892': '0.484333333333', '703': '0.468', '391': '0.611', '390': '0.603666666667', '395': '0.573', '032': '0.540333333333', '894': '0.563666666667', '399': '0.4975', '057': '0.683', '492': '0.562666666667', '233': '0.604666666…	[]	CAGCATCAACAGCAGAAACATCAACAGCAACAGCAGCAACATCAACAGCA	GCAGCCACATCGTCAACTTGGCACCGAAAGCCACAATCGCAACTCGGTTA	4.99662	796	2L_1499272	1	{'091': '0.0', '761': '0.0', '765': '0.0', '136': '0.0', '138': '0.0', '491': '0.0', '338': '0.0', '818': '0.0', '819': '0.0', '340': '0.0', '810': '0.0', '280': '0.0', '348': '0.0', '287': '0.55', '714': '0.0', '021': '0.0', '129': '0.0', '028': '0.0', '911': '0.0', '379': '0.0', '535': '0.0', '531': '0.0', '530': '0.0', '371': '0.0', '370': '0.0', '373': '0.0', '374': '0.0', '822': '0.0', '319'…	{'217': '0.575', '748': '0.662666666667', '596': '0.634', '313': '0.539333333333', '093': '0.598333333333', '317': '0.561', '892': '0.484333333333', '703': '0.468', '391': '0.611', '390': '0.603666666667', '395': '0.573', '032': '0.540333333333', '894': '0.563666666667', '399': '0.4975', '057': '0.683', '492': '0.562666666667', '233': '0.604666666667', '796': '0.4905', '566': '0.5855', '837': '0.…	{'627': '0.0', '405': '0.155', '377': '0.277', '812': '0.562', '443': '0.2285', '301': '0.289', '085': '0.301333333333', '101': '0.193666666667', '528': '0.29', '802': '0.0', '426': '0.254666666667'}	0.017991	0.573761	0.231924	130	58	11	0.55577	1499272	1	1	C
Drosophila	2L	2L_1_950	1499293	1499293	FBgn0031343	donor	AC	-	right	male	cis	2L	1499244	SNP	49	1.04e-79	0.836297	T	A	130	69	0.0213218	0.575087	0.553765	Counter({'total': 14456, 1499272: 234, 1499138: 1, 1499269: 0})	Counter({'total': 6504, 1499272: 3629, 1499138: 1, 1499269: 1})	{'091': '0.0', '761': '0.0', '765': '0.0', '136': '0.0', '138': '0.0', '491': '0.0', '338': '0.0', '818': '0.0', '819': '0.0', '340': '0.0', '810': '0.0', '280': '0.0', '348': '0.0', '287': '0.652', '714': '0.0', '021': '0.0', '129': '0.0', '028': '0.0', '911': '0.0', '379': '0.0', '535': '0.0', '531': '0.0', '530': '0.0', '371': '0.0', '370': '0.0', '373': '0.0', '374': '0.0', '822': '0.0', '319…	{'': 'FBgn0031343_1499293_male_SSE', '217': '0.643666666667', '748': '0.716333333333', '627': '0.0', '596': '0.654', '313': '0.589666666667', '093': '0.8945', '317': '0.6015', '892': '0.594', '703': '0.658', '391': '0.681', '390': '0.585', '395': '0.6715', '032': '0.608666666667', '894': '0.572', '399': '0.541', '057': '0.6205', '492': '0.585666666667', '233': '0.67', '796': '0.5535', '566': '0.6…	[1509638]	ACAGCAGCAACATCAACAGCAGCAGCCACATCGTCAACTTGGCACCGAAA	CATCATCAGCAGCAACATCATCAGCATCAACAGCAGAAACATCAACAGCA	4.99585	816	2L_1499293	1	{'091': '0.0', '761': '0.0', '765': '0.0', '136': '0.0', '138': '0.0', '491': '0.0', '338': '0.0', '818': '0.0', '819': '0.0', '340': '0.0', '810': '0.0', '280': '0.0', '348': '0.0', '287': '0.652', '714': '0.0', '021': '0.0', '129': '0.0', '028': '0.0', '911': '0.0', '379': '0.0', '535': '0.0', '531': '0.0', '530': '0.0', '371': '0.0', '370': '0.0', '373': '0.0', '374': '0.0', '822': '0.0', '319…	{'217': '0.643666666667', '748': '0.716333333333', '596': '0.654', '313': '0.589666666667', '093': '0.8945', '317': '0.6015', '892': '0.594', '703': '0.658', '391': '0.681', '390': '0.585', '395': '0.6715', '032': '0.608666666667', '894': '0.572', '399': '0.541', '057': '0.6205', '492': '0.585666666667', '233': '0.67', '796': '0.5535', '566': '0.691', '837': '0.713333333333', '790': '0.46', '884'…	{'627': '0.0', '405': '0.159333333333', '377': '0.288', '812': '0.645', '443': '0.237', '301': '0.36', '085': '0.352', '101': '0.19', '528': '0.327333333333', '802': '0.0', '426': '0.284666666667'}	0.0213218	0.635132	0.258485	130	58	11	0.61381	1499272	21	21	C
Drosophila	2L	2L_1_950	1499557	1499557	FBgn0031343	donor	GT	-	right	male	cis	2L	1499628	SNP	-71	2.38e-13	0.236107	T	C	13	187	0.798321	0.67357	0.124751	Counter({'total': 1637, 1499421: 1305})	Counter({'total': 25969, 1499421: 17524})	{'843': '0.7335', '083': '0.856', '705': '0.805666666667', '732': '0.693', '085': '0.755', '181': '0.86', '021': '0.879333333333', '136': '0.8215', '439': '0.859', '810': '0.835', '397': '0.826666666667', '373': '0.754', '377': '0.6995'}	{'': 'FBgn0031343_1499557_male_SSE', '217': '0.625', '819': '0.67', '091': '0.694', '093': '0.621', '765': '0.621', '911': '0.68', '748': '0.519666666667', '505': '0.662666666667', '138': '0.69', '491': '0.708333333333', '492': '0.5375', '818': '0.655', '406': '0.6015', '405': '0.721', '340': '0.690333333333', '280': '0.583', '812': '0.664333333333', '348': '0.6665', '287': '0.668', '761': '0.685…	[1499557, 1499558, 1499627]	GTAAGCTATGAGCAACCAGGCGCGAATCTATTAAACGGTTATCGGGTTTT	GAAGACAAGCTACTCCGGAACATGAAGGCGCTGCCTCCAACTTGCCGGGG	3.96458	453	2L_1499557	1	{'843': '0.7335', '083': '0.856', '705': '0.805666666667', '732': '0.693', '181': '0.86', '021': '0.879333333333', '136': '0.8215', '439': '0.859', '810': '0.835', '397': '0.826666666667', '373': '0.754'}	{'217': '0.625', '819': '0.67', '091': '0.694', '093': '0.621', '765': '0.621', '911': '0.68', '748': '0.519666666667', '505': '0.662666666667', '138': '0.69', '491': '0.708333333333', '492': '0.5375', '818': '0.655', '406': '0.6015', '405': '0.721', '340': '0.690333333333', '280': '0.583', '812': '0.664333333333', '348': '0.6665', '287': '0.668', '761': '0.685', '642': '0.636333333333', '716': '…	{'085': '0.755', '377': '0.6995'}	0.811242	0.67357	0.72725	11	187	2	0.137673	1499628	-71	-71	C
Drosophila	2L	2L_1_950	1499674	1499674	FBgn0031343	donor	GT	-	right	male	cis	2L	1499628	SNP	46	6.05e-15	0.263322	T	C	13	187	0.256513	0.413566	-0.157054	Counter({'total': 1227, 1499421: 320, 1499409: 0})	Counter({'total': 20146, 1499421: 8311, 1499409: 2})	{'843': '0.2885', '083': '0.154', '705': '0.281', '732': '0.291333333333', '085': '0.371', '181': '0.246', '021': '0.182333333333', '136': '0.2715', '439': '0.213', '810': '0.289', '397': '0.208', '373': '0.2005', '377': '0.3385'}	{'': 'FBgn0031343_1499674_male_SSE', '217': '0.434666666667', '819': '0.4325', '091': '0.378333333333', '093': '0.523', '765': '0.389', '911': '0.417333333333', '748': '0.651333333333', '505': '0.374666666667', '138': '0.321666666667', '491': '0.399333333333', '492': '0.5015', '818': '0.325', '406': '0.492', '405': '0.342333333333', '340': '0.275', '280': '0.4485', '812': '0.39', '348': '0.5245',…	[]	GTGAGTCAAGCTTGGAGTTCCCACCCGGGATACGAACGATCCGTCAAGTC	TTGACTTTCCCAAGGACATGGCCAGCTGCCTTGCGGGCCTGAAACCGATG	4.01762	666	2L_1499674	1	{'843': '0.2885', '083': '0.154', '705': '0.281', '732': '0.291333333333', '181': '0.246', '021': '0.182333333333', '136': '0.2715', '439': '0.213', '810': '0.289', '397': '0.208', '373': '0.2005'}	{'217': '0.434666666667', '819': '0.4325', '091': '0.378333333333', '093': '0.523', '765': '0.389', '911': '0.417333333333', '748': '0.651333333333', '505': '0.374666666667', '138': '0.321666666667', '491': '0.399333333333', '492': '0.5015', '818': '0.325', '406': '0.492', '405': '0.342333333333', '340': '0.275', '280': '0.4485', '812': '0.39', '348': '0.5245', '287': '0.3815', '761': '0.4375', '…	{'085': '0.371', '377': '0.3385'}	0.238652	0.413566	0.35475	11	187	2	-0.174915	1499703	-29	-29	T
Drosophila	2L	2L_1_950	1500202	1500203	FBgn0031343	acceptor	AG	-	left	male	cis	2L	1420473	SNP	79730	4.37e-12	0.214811	T	A	185	14	0.15718	0.2815	0.12432	Counter({'total': 14180, 1500408: 2207, 1500672: 20, 1500352: 5, 1500268: 3, 1500285: 3, 1511813: 1, 1512838: 1, 1500295: 1, 1512106: 1, 1512022: 1, 1500887: 1, 1500893: 1})	Counter({'total': 783, 1500408: 197, 1500672: 2, 1500268: 2, 1500352: 0, 1511813: 0, 1512838: 0, 1500295: 0, 1512106: 0, 1500285: 0, 1512022: 0, 1500887: 0, 1500893: 0})	{'217': '0.137333333333', '091': '0.172333333333', '093': '0.132666666667', '765': '0.149', '911': '0.282', '136': '0.1005', '748': '0.210333333333', '505': '0.123', '491': '0.159333333333', '492': '0.2355', '406': '0.123', '340': '0.11', '810': '0.0685', '280': '0.141', '812': '0.136666666667', '348': '0.0625', '287': '0.069', '761': '0.238', '642': '0.154', '716': '0.199333333333', '714': '0.14…	{'': 'FBgn0031343_1500202_male_SSE', '319': '0.2025', '563': '0.252', '559': '0.3585', '440': '0.3115', '900': '0.1015', '818': '0.303', '730': '0.406', '405': '0.299', '397': '0.0686666666667', '517': '0.3355', '138': '0.194333333333', '256': '0.531', '374': '0.1275', '409': '0.45'}	[1500268, 1500285, 1500295, 1500352, 1500672, 1500887, 1500893, 1511813, 1512022, 1512106, 1512838]	GAAGTCAGGCATATTGTTCGTTCCTCCAAATTTATAGTTTATGTTTTTAG	AAGCCGCACGATGTCCGAGAATGCCAGCAACAAGAGCCAGCTTATATCTA	3.82645	317	2L_1500202	1	{'217': '0.137333333333', '091': '0.172333333333', '093': '0.132666666667', '765': '0.149', '911': '0.282', '136': '0.1005', '748': '0.210333333333', '505': '0.123', '491': '0.159333333333', '492': '0.2355', '406': '0.123', '340': '0.11', '810': '0.0685', '280': '0.141', '812': '0.136666666667', '348': '0.0625', '287': '0.069', '761': '0.238', '642': '0.154', '716': '0.199333333333', '714': '0.14…	{'559': '0.3585', '440': '0.3115', '900': '0.1015', '818': '0.303', '730': '0.406', '397': '0.0686666666667', '517': '0.3355', '138': '0.194333333333', '256': '0.531', '374': '0.1275', '409': '0.45'}	{'319': '0.2025', '563': '0.252', '405': '0.299'}	0.15718	0.289773	0.251167	185	11	3	0.132593	1500439	-236	-236	A
Drosophila	2L	2L_1_950	1595827	1595828	FBgn0051935	acceptor	AG	-	left	male	cis	2L	1595823	SNP	5	4.69e-43	0.638865	C	A	124	63	0.975731	0.780868	-0.194863	Counter({'total': 5573, 1595891: 5434, 1596739: 1, 1596056: 0})	Counter({'total': 2828, 1595891: 2193, 1596056: 0, 1596739: 0})	{'217': '1.0', '091': '0.994333333333', '761': '1.0', '765': '0.962', '138': '0.9585', '818': '0.967', '819': '0.98', '405': '1.0', '340': '0.948333333333', '280': '1.0', '348': '0.975', '287': '0.972', '714': '0.9875', '712': '0.972', '021': '0.955666666667', '028': '1.0', '535': '0.9835', '360': '1.0', '530': '0.985666666667', '371': '0.9785', '370': '0.974333333333', '373': '0.9835', '820': '0…	{'': 'FBgn0051935_1595827_male_SSE', '882': '0.839', '319': '0.746', '318': '0.7145', '073': '0.8605', '596': '0.8415', '313': '0.5225', '310': '0.95', '390': '0.8755', '397': '0.806666666667', '136': '0.615', '032': '0.518666666667', '757': '0.811333333333', '031': '0.835', '256': '0.6915', '491': '0.8475', '492': '0.9355', '336': '0.718', '093': '0.929', '379': '0.603', '857': '0.7165', '850': …	[1596056, 1596739]	TTTGATAAGGATGAATCATTTCTCCATATTTATACCTTATTTTATTAAAG	AACTGGGCCAGGTGAAGCATCAACTTAGTATACGGATGACCACTGAGGGC	4.97884	652	2L_1595827	3	{'217': '1.0', '091': '0.994333333333', '761': '1.0', '765': '0.962', '138': '0.9585', '818': '0.967', '819': '0.98', '405': '1.0', '340': '0.948333333333', '280': '1.0', '348': '0.975', '287': '0.972', '714': '0.9875', '712': '0.972', '021': '0.955666666667', '028': '1.0', '535': '0.9835', '360': '1.0', '530': '0.985666666667', '371': '0.9785', '370': '0.974333333333', '373': '0.9835', '820': '0…	{'882': '0.839', '319': '0.746', '318': '0.7145', '073': '0.8605', '596': '0.8415', '313': '0.5225', '310': '0.95', '390': '0.8755', '397': '0.806666666667', '136': '0.615', '032': '0.518666666667', '757': '0.811333333333', '031': '0.835', '256': '0.6915', '491': '0.8475', '492': '0.9355', '336': '0.718', '093': '0.929', '379': '0.603', '857': '0.7165', '850': '0.7205', '837': '0.9165', '730': '0…	{'812': '0.8775', '426': '0.875333333333', '088': '0.762', '301': '1.0', '303': '0.667', '100': '0.9545', '101': '0.824', '528': '0.787333333333', '853': '0.783333333333', '357': '0.981', '352': '0.985', '802': '1.0', '377': '1.0'}	0.975731	0.753953	0.884385	124	50	13	-0.221778	1595828	0	0	CTTT
Drosophila	2L	2L_1_950	1595827	1595828	FBgn0051935	acceptor	AG	-	left	female	trans	2L	12962391	SNP	-11366563	5.66e-14	0.253466	G	A	180	14	0.930049	0.698179	-0.231871	Counter({'total': 7161, 1595891: 7040, 1596056: 0, 1596739: 0})	Counter({'total': 3324, 1595891: 2637, 1596056: 2, 1596739: 0})	{'217': '1.0', '091': '1.0', '761': '0.963', '765': '1.0', '138': '1.0', '818': '1.0', '819': '1.0', '405': '0.992', '340': '0.9815', '280': '0.987', '348': '0.941', '287': '0.991666666667', '714': '0.955', '712': '0.9275', '021': '0.988', '028': '0.9845', '535': '1.0', '360': '1.0', '530': '1.0', '371': '0.98', '370': '0.970666666667', '373': '0.9715', '821': '1.0', '820': '0.948', '822': '0.989…	{'': 'FBgn0051935_1595827_female_SSE', '882': '0.748', '319': '0.903', '318': '0.749', '386': '0.5835', '596': '0.754', '313': '0.3765', '310': '0.852', '390': '0.9695', '397': '0.881', '136': '0.803', '748': '0.5085', '032': '0.6085', '757': '0.574333333333', '031': '0.982', '256': '0.658333333333', '491': '0.671666666667', '492': '0.95775', '336': '0.898', '093': '0.911', '379': '0.7435', '850'…	[1596056, 1596739]	TTTGATAAGGATGAATCATTTCTCCATATTTATACCTTATTTTATTAAAG	AACTGGGCCAGGTGAAGCATCAACTTAGTATACGGATGACCACTGAGGGC	4.96424	968	2L_1595827	3	{'217': '1.0', '091': '1.0', '761': '0.963', '765': '1.0', '138': '1.0', '818': '1.0', '819': '1.0', '340': '0.9815', '280': '0.987', '348': '0.941', '287': '0.991666666667', '714': '0.955', '712': '0.9275', '021': '0.988', '028': '0.9845', '535': '1.0', '360': '1.0', '530': '1.0', '371': '0.98', '370': '0.970666666667', '373': '0.9715', '821': '1.0', '820': '0.948', '822': '0.989666666667', '595…	{'313': '0.3765', '748': '0.5085', '032': '0.6085', '048': '0.4635', '630': '0.544', '026': '0.375'}	{'405': '0.992', '336': '0.898', '812': '0.799333333333', '426': '0.8395', '301': '0.9615', '563': '0.771', '101': '0.7695', '528': '0.867666666667'}	0.930049	0.479333	0.862313	180	6	8	-0.450716	NA	NA	NA	NA
Drosophila	2L	2L_1_950	1595827	1595828	FBgn0051935	acceptor	AG	-	left	female	cis	2L	1595823	SNP	5	4.42e-35	0.546904	C	A	128	66	0.982046	0.780023	-0.202023	Counter({'total': 9919, 1595891: 9231, 1596056: 0, 1596739: 0})	Counter({'total': 566, 1595891: 446, 1596056: 2, 1596739: 0})	{'217': '1.0', '091': '1.0', '093': '0.911', '765': '1.0', '136': '0.803', '505': '0.977666666667', '138': '1.0', '491': '0.671666666667', '492': '0.95775', '818': '1.0', '819': '1.0', '340': '0.9815', '810': '0.6485', '280': '0.987', '348': '0.941', '287': '0.991666666667', '761': '0.963', '642': '0.97925', '716': '0.786666666667', '714': '0.955', '712': '0.9275', '021': '0.988', '129': '0.8705'…	{'': 'FBgn0051935_1595827_female_SSE', '630': '0.544', '563': '0.771', '313': '0.3765', '301': '0.9615', '336': '0.898', '748': '0.5085', '405': '0.992', '026': '0.375', '048': '0.4635', '032': '0.6085', '812': '0.799333333333', '101': '0.7695', '528': '0.867666666667', '426': '0.8395'}	[1596056, 1596739]	TTTGATAAGGATGAATCATTTCTCCATATTTATACCTTATTTTATTAAAG	AACTGGGCCAGGTGAAGCATCAACTTAGTATACGGATGACCACTGAGGGC	4.0935	101	2L_1595827	3	{'217': '1.0', '091': '1.0', '765': '1.0', '505': '0.977666666667', '138': '1.0', '818': '1.0', '819': '1.0', '340': '0.9815', '280': '0.987', '348': '0.941', '287': '0.991666666667', '761': '0.963', '642': '0.97925', '714': '0.955', '712': '0.9275', '021': '0.988', '028': '0.9845', '911': '0.9545', '535': '1.0', '427': '1.0', '530': '1.0', '371': '0.98', '370': '0.970666666667', '373': '0.9715',…	{'093': '0.911', '136': '0.803', '491': '0.671666666667', '492': '0.95775', '810': '0.6485', '716': '0.786666666667', '129': '0.8705', '379': '0.7435', '531': '0.987333333333', '374': '0.935', '319': '0.903', '318': '0.749', '596': '0.754', '310': '0.852', '390': '0.9695', '397': '0.881', '894': '0.505', '031': '0.982', '837': '0.9525', '365': '0.8475', '362': '0.715333333333', '584': '0.90425', …	{'377': '0.957', '303': '0.741', '100': '0.897666666667', '853': '0.8175', '088': '0.895666666667', '357': '0.9885', '352': '0.972', '802': '1.0', '630': '0.544', '301': '0.9615', '812': '0.799333333333', '101': '0.7695', '528': '0.867666666667', '426': '0.8395'}	0.982046	0.758282	0.860774	128	52	14	-0.223764	1595828	0	0	CTTT
Drosophila	2L	2L_1_950	1724867	1724868	FBgn0000579	acceptor	AC	-	left	female	cis	2L	1724856	DEL	12	2.59e-60	0.746805	CTATTGAACACCGTGTATATTCGATAAGAA	C	134	60	0.00879167	0.846381	0.837589	Counter({'total': 46724, 1724896: 68})	Counter({'total': 21262, 1724896: 17618})	{'217': '0.0', '091': '0.0', '093': '0.002', '765': '0.0', '136': '0.0', '138': '0.0', '491': '0.0', '492': '0.00275', '818': '0.0', '406': '0.0035', '340': '0.003', '280': '0.0', '812': '0.0', '348': '0.0', '287': '0.0', '716': '0.0', '714': '0.0', '712': '0.0', '021': '0.0', '129': '0.0', '362': '0.0', '379': '0.0', '913': '0.0', '531': '0.0', '373': '0.0845', '361': '0.0', '375': '0.0', '374':…	{'': 'FBgn0000579_1724867_female_SSE', '318': '0.996', '595': '1.0', '073': '0.0', '195': '0.9795', '158': '0.9845', '310': '0.990666666667', '317': '0.997666666667', '391': '0.99', '776': '0.9935', '395': '0.997', '336': '0.456', '627': '0.988666666667', '399': '0.989', '031': '0.9885', '256': '0.991333333333', '045': '0.994666666667', '233': '0.986666666667', '057': '0.9955', '707': '0.997', '8…	[]	GACATAGAATTTAAGCGAAAGCTGTTGGAATATTCTTATCGAATATACAC	GGTGTTCAATAGAGATCTTAATCAGATGGAATAGTACACCAAATATTAAA	4.9966	207	2L_1724867	2	{'217': '0.0', '091': '0.0', '093': '0.002', '765': '0.0', '136': '0.0', '138': '0.0', '491': '0.0', '492': '0.00275', '818': '0.0', '406': '0.0035', '340': '0.003', '280': '0.0', '812': '0.0', '348': '0.0', '287': '0.0', '716': '0.0', '714': '0.0', '712': '0.0', '021': '0.0', '129': '0.0', '362': '0.0', '379': '0.0', '913': '0.0', '531': '0.0', '373': '0.0845', '361': '0.0', '375': '0.0', '374':…	{'318': '0.996', '158': '0.9845', '310': '0.990666666667', '317': '0.997666666667', '395': '0.997', '057': '0.9955', '819': '0.978', '320': '0.996333333333', '509': '0.9945', '461': '0.996666666667', '028': '0.9905', '727': '0.994', '383': '1.0', '370': '0.991666666667', '822': '0.988666666667', '385': '0.9915'}	{'595': '1.0', '391': '0.99', '776': '0.9935', '336': '0.456', '627': '0.988666666667', '399': '0.989', '031': '0.9885', '233': '0.986666666667', '707': '0.997', '405': '0.368333333333', '761': '0.993', '721': '0.9965', '555': '0.9855', '324': '0.998', '810': '0.989', '505': '0.988666666667', '502': '0.3505', '360': '0.982', '774': '0.984', '088': '0.354666666667', '142': '0.997333333333', '508':…	0.00879167	0.992698	0.793174	134	16	44	0.983906	1724856	12	12	C
Drosophila	2L	2L_1_950	1724867	1724868	FBgn0000579	acceptor	AC	-	left	male	cis	2L	1724856	DEL	12	3.54e-61	0.751854	CTATTGAACACCGTGTATATTCGATAAGAA	C	134	60	0.0082102	0.853436	0.845226	Counter({'total': 65161, 1724896: 63})	Counter({'total': 28022, 1724896: 23137})	{'217': '0.0', '091': '0.0', '093': '0.0', '765': '0.0', '136': '0.0', '138': '0.0', '491': '0.001', '492': '0.0', '818': '0.0', '406': '0.0', '340': '0.0', '280': '0.0', '812': '0.0', '348': '0.0', '287': '0.002', '716': '0.001', '714': '0.0', '712': '0.0', '021': '0.0', '129': '0.0', '362': '0.0', '379': '0.0', '913': '0.0', '531': '0.0', '373': '0.055', '361': '0.0', '375': '0.0', '374': '0.0'…	{'': 'FBgn0000579_1724867_male_SSE', '318': '0.9935', '595': '0.991666666667', '073': '0.0', '195': '0.988', '158': '0.993', '310': '0.992333333333', '317': '0.996', '391': '0.9975', '776': '0.996', '395': '0.9865', '336': '0.525666666667', '627': '0.9975', '399': '0.997', '031': '0.9825', '256': '0.9985', '045': '0.996', '233': '0.980333333333', '057': '0.9885', '707': '0.997', '819': '0.9945', …	[]	GACATAGAATTTAAGCGAAAGCTGTTGGAATATTCTTATCGAATATACAC	GGTGTTCAATAGAGATCTTAATCAGATGGAATAGTACACCAAATATTAAA	4.99676	205	2L_1724867	2	{'217': '0.0', '091': '0.0', '093': '0.0', '765': '0.0', '136': '0.0', '138': '0.0', '491': '0.001', '492': '0.0', '818': '0.0', '406': '0.0', '340': '0.0', '280': '0.0', '812': '0.0', '348': '0.0', '287': '0.002', '716': '0.001', '714': '0.0', '712': '0.0', '021': '0.0', '129': '0.0', '362': '0.0', '379': '0.0', '913': '0.0', '531': '0.0', '373': '0.055', '361': '0.0', '375': '0.0', '374': '0.0'…	{'318': '0.9935', '158': '0.993', '310': '0.992333333333', '317': '0.996', '395': '0.9865', '057': '0.9885', '819': '0.9945', '320': '0.991', '509': '0.9885', '461': '0.941333333333', '028': '0.993', '727': '0.9915', '383': '0.996666666667', '370': '0.988333333333', '822': '0.991', '385': '0.969'}	{'595': '0.991666666667', '391': '0.9975', '776': '0.996', '336': '0.525666666667', '627': '0.9975', '399': '0.997', '031': '0.9825', '233': '0.980333333333', '707': '0.997', '405': '0.363666666667', '761': '0.975', '721': '0.9965', '555': '0.9905', '324': '0.997666666667', '810': '0.993', '505': '0.994', '502': '0.4485', '360': '0.995333333333', '774': '0.990333333333', '088': '0.3815', '142': '…	0.0082102	0.987167	0.804807	134	16	44	0.978956	1724856	12	12	C
Drosophila	2L	2L_1_950	1724896	1724896	FBgn0000579	donor	CT	-	right	female	cis	2L	1724856	DEL	40	8.59e-60	0.743704	CTATTGAACACCGTGTATATTCGATAAGAA	C	134	60	0.00453358	0.408936	0.404403	Counter({'total': 48337, 1724867: 68, 1724136: 6})	Counter({'total': 41225, 1724867: 17618, 1724136: 1})	{'217': '0.0', '091': '0.0', '093': '0.00166666666667', '765': '0.0', '136': '0.0', '138': '0.0', '491': '0.0', '492': '0.0025', '818': '0.0', '406': '0.0035', '340': '0.0025', '280': '0.0', '812': '0.0', '348': '0.0', '287': '0.0', '716': '0.0', '714': '0.0', '712': '0.0', '021': '0.0', '129': '0.0', '362': '0.0', '379': '0.0', '913': '0.0', '531': '0.0', '373': '0.071', '361': '0.0', '375': '0.…	{'': 'FBgn0000579_1724896_female_SSE', '318': '0.521', '595': '0.5055', '073': '0.0', '195': '0.47', '158': '0.4495', '310': '0.459', '317': '0.495333333333', '391': '0.522666666667', '776': '0.504', '395': '0.4455', '336': '0.2825', '627': '0.451666666667', '399': '0.4875', '031': '0.4715', '256': '0.522', '045': '0.532', '233': '0.370666666667', '057': '0.481', '707': '0.4895', '819': '0.399666…	[]	CTGTTGGAATATTCTTATCGAATATACACGGTGTTCAATAGAGATCTTAA	TTCAAAAACGGTTATGAAACAATTGTTGAGACATAGAATTTAAGCGAAAG	4.9964	203	2L_1724896	2	{'217': '0.0', '091': '0.0', '093': '0.00166666666667', '765': '0.0', '136': '0.0', '138': '0.0', '491': '0.0', '492': '0.0025', '818': '0.0', '406': '0.0035', '340': '0.0025', '280': '0.0', '812': '0.0', '348': '0.0', '287': '0.0', '716': '0.0', '714': '0.0', '712': '0.0', '021': '0.0', '129': '0.0', '362': '0.0', '379': '0.0', '913': '0.0', '531': '0.0', '373': '0.071', '361': '0.0', '375': '0.…	{'318': '0.521', '158': '0.4495', '310': '0.459', '317': '0.495333333333', '395': '0.4455', '057': '0.481', '819': '0.399666666667', '320': '0.485', '509': '0.498', '461': '0.487333333333', '028': '0.5215', '727': '0.404', '383': '0.477', '370': '0.502666666667', '822': '0.465666666667', '385': '0.3675'}	{'595': '0.5055', '391': '0.522666666667', '776': '0.504', '336': '0.2825', '627': '0.451666666667', '399': '0.4875', '031': '0.4715', '233': '0.370666666667', '707': '0.4895', '405': '0.243666666667', '761': '0.5425', '721': '0.4515', '555': '0.479', '324': '0.5325', '810': '0.465', '505': '0.540333333333', '502': '0.2735', '360': '0.445', '774': '0.399666666667', '088': '0.214333333333', '142':…	0.00453358	0.466229	0.388102	134	16	44	0.461696	1724856	40	40	C
Drosophila	2L	2L_1_950	1724896	1724896	FBgn0000579	donor	CT	-	right	male	cis	2L	1724856	DEL	40	4.35e-63	0.76268	CTATTGAACACCGTGTATATTCGATAAGAA	C	134	60	0.00423756	0.410504	0.406267	Counter({'total': 67125, 1724867: 63, 1724136: 14})	Counter({'total': 55154, 1724867: 23137, 1724136: 3})	{'217': '0.00166666666667', '091': '0.0', '093': '0.0', '765': '0.0', '136': '0.0', '138': '0.0', '491': '0.001', '492': '0.0', '818': '0.0', '406': '0.0', '340': '0.0', '280': '0.0015', '812': '0.0', '348': '0.0', '287': '0.002', '716': '0.001', '714': '0.0', '712': '0.0', '021': '0.0', '129': '0.0', '362': '0.0', '379': '0.004', '913': '0.0', '531': '0.003', '373': '0.0485', '361': '0.0', '375'…	{'': 'FBgn0000579_1724896_male_SSE', '318': '0.4335', '595': '0.464333333333', '073': '0.0', '195': '0.399333333333', '158': '0.3715', '310': '0.466666666667', '317': '0.501', '391': '0.494', '776': '0.459', '395': '0.4245', '336': '0.278', '627': '0.5135', '399': '0.42', '031': '0.557', '256': '0.4445', '045': '0.4265', '233': '0.443', '057': '0.487', '707': '0.457', '819': '0.508', '405': '0.29…	[]	CTGTTGGAATATTCTTATCGAATATACACGGTGTTCAATAGAGATCTTAA	TTCAAAAACGGTTATGAAACAATTGTTGAGACATAGAATTTAAGCGAAAG	4.99691	189	2L_1724896	2	{'217': '0.00166666666667', '091': '0.0', '093': '0.0', '765': '0.0', '136': '0.0', '138': '0.0', '491': '0.001', '492': '0.0', '818': '0.0', '406': '0.0', '340': '0.0', '280': '0.0015', '812': '0.0', '348': '0.0', '287': '0.002', '716': '0.001', '714': '0.0', '712': '0.0', '021': '0.0', '129': '0.0', '362': '0.0', '379': '0.004', '913': '0.0', '531': '0.003', '373': '0.0485', '361': '0.0', '375'…	{'318': '0.4335', '158': '0.3715', '310': '0.466666666667', '317': '0.501', '395': '0.4245', '057': '0.487', '819': '0.508', '320': '0.4635', '509': '0.5685', '461': '0.449333333333', '028': '0.442', '727': '0.446', '383': '0.448', '370': '0.472333333333', '822': '0.471', '385': '0.415'}	{'595': '0.464333333333', '391': '0.494', '776': '0.459', '336': '0.278', '627': '0.5135', '399': '0.42', '031': '0.557', '233': '0.443', '707': '0.457', '405': '0.295', '761': '0.4535', '721': '0.4095', '555': '0.4705', '324': '0.431666666667', '810': '0.569', '505': '0.522333333333', '502': '0.2605', '360': '0.388', '774': '0.440666666667', '088': '0.2355', '142': '0.3985', '508': '0.448', '301…	0.00423756	0.46049	0.392328	134	16	44	0.456252	1724856	40	40	C
Drosophila	2L	2L_1_950	1728232	1728233	FBgn0000579	acceptor	AG	-	left	female	cis	2L	1728365	SNP	-132	1.24e-10	0.19371	T	C	181	12	0.189239	0.366639	0.177399	Counter({'total': 9933, 1728302: 702, 1728361: 583, 1729549: 422, 1730825: 30, 1728569: 16, 1728435: 4, 1728299: 3, 1729742: 3, 1728598: 3, 1729274: 3, 1728730: 2, 1729355: 0, 1728839: 0, 1729844: 0, 1729545: 0, 1728693: 0})	Counter({'total': 502, 1728361: 114, 1729549: 26, 1728302: 17, 1730825: 3, 1729274: 1, 1729355: 0, 1728839: 0, 1728299: 0, 1728435: 0, 1729844: 0, 1729742: 0, 1728598: 0, 1728569: 0, 1728730: 0, 1729545: 0, 1728693: 0})	{'217': '0.137666666667', '819': '0.32', '093': '0.123666666667', '765': '0.0373333333333', '136': '0.2345', '505': '0.120666666667', '138': '0.1155', '491': '0.272', '492': '0.158', '338': '0.3145', '818': '0.129', '406': '0.112', '405': '0.2665', '340': '0.1845', '810': '0.2365', '280': '0.15', '812': '0.196333333333', '348': '0.288666666667', '287': '0.133', '761': '0.182', '716': '0.09', '714…	{'': 'FBgn0000579_1728232_female_SSE', '774': '0.335333333333', '031': '0.43', '142': '0.375666666667', '335': '0.37', '158': '0.2905', '707': '0.1955', '808': '0.324', '320': '0.398666666667', '318': '0.317', '370': '0.399333333333', '045': '0.463666666667', '057': '0.5'}	[1728299, 1728357, 1728361, 1728435, 1728569, 1728598, 1728730, 1728839, 1729274, 1729355, 1729545, 1729549, 1729742, 1730825]	GCCATTTGATTGTTTATGCTTTATTAACGAGAGCATTTATTATTATGTAG	ATAGACATGCAATCCACAGCTACGTGTGGATCCCGATTACTCTAACCTTG	4.02149	119	2L_1728232	3	{'217': '0.137666666667', '819': '0.32', '093': '0.123666666667', '765': '0.0373333333333', '136': '0.2345', '505': '0.120666666667', '138': '0.1155', '491': '0.272', '492': '0.158', '338': '0.3145', '818': '0.129', '406': '0.112', '405': '0.2665', '340': '0.1845', '810': '0.2365', '280': '0.15', '812': '0.196333333333', '348': '0.288666666667', '287': '0.133', '761': '0.182', '716': '0.09', '714…	{'774': '0.335333333333', '031': '0.43', '142': '0.375666666667', '335': '0.37', '158': '0.2905', '707': '0.1955', '808': '0.324', '320': '0.398666666667', '318': '0.317', '370': '0.399333333333', '045': '0.463666666667', '057': '0.5'}	{}	0.189239	0.366639	NA	181	12	0	0.177399	1728221	12	12	C
Drosophila	2L	2L_1_950	1728232	1728233	FBgn0000579	acceptor	AG	-	left	sex_diff	cis	2L	2243495	SUB	-515262	4.85e-11	0.201367	GGA	TTT	181	12	-0.28586	-0.0882153	0.197645	Counter({'total': 0})	Counter({'total': 0})	{'217': '-0.443', '819': '-0.2285', '093': '-0.339666666667', '765': '-0.513666666667', '911': '-0.4555', '136': '-0.3825', '505': '-0.392', '138': '-0.193833333333', '491': '-0.225333333333', '492': '-0.19625', '818': '-0.261666666667', '406': '-0.492', '405': '-0.4325', '340': '-0.244166666667', '810': '-0.255', '280': '-0.301', '812': '-0.218', '348': '-0.278333333333', '287': '-0.4495', '761'…	{'': 'FBgn0000579_1728232_sex_diff_SSE', '821': '-0.09375', '892': '-0.0206666666667', '783': '0.0918333333333', '639': '-0.0035', '712': '-0.074', '849': '-0.297333333333', '508': '0.001', '325': '-0.0521666666667', '057': '0.1285', '502': '-0.1635', '427': '-0.189', '361': '-0.386'}	[1728299, 1728357, 1728361, 1728435, 1728569, 1728598, 1728730, 1728839, 1729274, 1729355, 1729545, 1729549, 1729742, 1730825]	GCCATTTGATTGTTTATGCTTTATTAACGAGAGCATTTATTATTATGTAG	ATAGACATGCAATCCACAGCTACGTGTGGATCCCGATTACTCTAACCTTG	4.07213	312	2L_1728232	3	{'217': '-0.443', '819': '-0.2285', '093': '-0.339666666667', '765': '-0.513666666667', '911': '-0.4555', '136': '-0.3825', '505': '-0.392', '138': '-0.193833333333', '491': '-0.225333333333', '492': '-0.19625', '818': '-0.261666666667', '406': '-0.492', '405': '-0.4325', '340': '-0.244166666667', '810': '-0.255', '280': '-0.301', '812': '-0.218', '348': '-0.278333333333', '287': '-0.4495', '761'…	{'821': '-0.09375', '892': '-0.0206666666667', '783': '0.0918333333333', '639': '-0.0035', '712': '-0.074', '508': '0.001', '325': '-0.0521666666667', '057': '0.1285'}	{'849': '-0.297333333333', '502': '-0.1635', '427': '-0.189', '361': '-0.386'}	-0.28586	-0.00284375	-0.258958	181	8	4	0.283017	1728717	-484	-484	G
Drosophila	2L	2L_1_950	1728232	1728233	FBgn0000579	acceptor	AG	-	left	male	cis	2L	1726662	DEL	1571	2.04e-15	0.271197	TCAAAAAA	T	180	20	0.490007	0.317733	-0.172274	Counter({'total': 16945, 1729549: 6158, 1728361: 770, 1729274: 640, 1728302: 505, 1730825: 53, 1728569: 17, 1729355: 15, 1728435: 11, 1729742: 10, 1728598: 5, 1728299: 2, 1728693: 2, 1728839: 1, 1729844: 1, 1729545: 1, 1728730: 0})	Counter({'total': 1792, 1729549: 399, 1729274: 34, 1728361: 32, 1728302: 30, 1730825: 7, 1729355: 0, 1728839: 0, 1728299: 0, 1728435: 0, 1729844: 0, 1729742: 0, 1728598: 0, 1728569: 0, 1728730: 0, 1729545: 0, 1728693: 0})	{'217': '0.580666666667', '819': '0.5485', '091': '0.488', '093': '0.463333333333', '765': '0.551', '136': '0.617', '138': '0.309333333333', '491': '0.497333333333', '492': '0.35425', '818': '0.390666666667', '406': '0.604', '405': '0.699', '340': '0.428666666667', '280': '0.451', '812': '0.414333333333', '348': '0.567', '287': '0.5825', '761': '0.4025', '642': '0.61', '714': '0.4295', '026': '0.…	{'': 'FBgn0000579_1728232_male_SSE', '796': '0.451', '153': '0.419', '075': '0.0976666666667', '849': '0.373', '737': '0.4155', '783': '0.0455', '362': '0.42', '712': '0.074', '085': '0.495666666667', '892': '0.0676666666667', '776': '0.5605', '890': '0.4', '239': '0.442', '716': '0.493666666667', '639': '0.0735', '810': '0.4915', '821': '0.124', '223': '0.182', '374': '0.324', '040': '0.4045'}	[1728299, 1728357, 1728361, 1728435, 1728569, 1728598, 1728730, 1728839, 1729274, 1729355, 1729545, 1729549, 1729742, 1730825]	GCCATTTGATTGTTTATGCTTTATTAACGAGAGCATTTATTATTATGTAG	ATAGACATGCAATCCACAGCTACGTGTGGATCCCGATTACTCTAACCTTG	4.53644	1160	2L_1728232	3	{'217': '0.580666666667', '819': '0.5485', '091': '0.488', '093': '0.463333333333', '765': '0.551', '136': '0.617', '138': '0.309333333333', '491': '0.497333333333', '492': '0.35425', '818': '0.390666666667', '406': '0.604', '405': '0.699', '340': '0.428666666667', '280': '0.451', '812': '0.414333333333', '348': '0.567', '287': '0.5825', '761': '0.4025', '642': '0.61', '714': '0.4295', '026': '0.…	{'075': '0.0976666666667', '783': '0.0455', '821': '0.124'}	{'796': '0.451', '153': '0.419', '849': '0.373', '737': '0.4155', '362': '0.42', '712': '0.074', '085': '0.495666666667', '892': '0.0676666666667', '776': '0.5605', '890': '0.4', '239': '0.442', '716': '0.493666666667', '639': '0.0735', '810': '0.4915', '223': '0.182', '374': '0.324', '040': '0.4045'}	0.490007	0.0890556	0.358088	180	3	17	-0.400952	1728323	-90	-90	T
Drosophila	2L	2L_1_950	1728302	1728302	FBgn0000579	donor	GT	-	right	female	cis	2L	1729584	SNP	-1282	9.32e-12	0.214674	G	T	140	53	0.065381	0.123858	0.0584775	Counter({'total': 7380, 1728232: 407, 1728228: 46, 1728251: 0})	Counter({'total': 3163, 1728232: 315, 1728228: 48, 1728251: 1})	{'217': '0.0796666666667', '819': '0.0475', '093': '0.0', '765': '0.0806666666667', '911': '0.0', '136': '0.016', '138': '0.0515', '491': '0.0863333333333', '492': '0.055', '818': '0.0265', '406': '0.0995', '405': '0.0185', '340': '0.068', '280': '0.0685', '348': '0.163', '761': '0.0975', '716': '0.035', '714': '0.086', '712': '0.0', '026': '0.077', '021': '0.097', '028': '0.1345', '362': '0.0256…	{'': 'FBgn0000579_1728302_female_SSE', '153': '0.122', '049': '0.135', '317': '0.0726666666667', '319': '0.185', '703': '0.1355', '392': '0.181', '397': '0.1715', '239': '0.0575', '176': '0.074', '040': '0.1835', '832': '0.093', '855': '0.0625', '853': '0.0825', '897': '0.170666666667', '443': '0.106333333333', '321': '0.101', '324': '0.1195', '325': '0.194666666667', '810': '0.2335', '367': '0.1…	[1728053, 1728299, 1728302, 1728435, 1728569, 1728598, 1728730, 1728839, 1729274, 1729355, 1729545, 1729549, 1729742, 1729844, 1730825]	GTTGTTACACTTCTCTTGACGCCATTTGATTGTTTATGCTTTATTAACGA	TTTGAATGACCCGATTGTCCAGAAACCACGGGAACATTTCATTATCATTG	3.87354	73	2L_1728302	1	{'217': '0.0796666666667', '819': '0.0475', '093': '0.0', '765': '0.0806666666667', '911': '0.0', '136': '0.016', '138': '0.0515', '491': '0.0863333333333', '492': '0.055', '818': '0.0265', '406': '0.0995', '405': '0.0185', '340': '0.068', '280': '0.0685', '348': '0.163', '761': '0.0975', '716': '0.035', '714': '0.086', '712': '0.0', '026': '0.077', '021': '0.097', '028': '0.1345', '362': '0.0256…	{'153': '0.122', '049': '0.135', '317': '0.0726666666667', '319': '0.185', '703': '0.1355', '392': '0.181', '397': '0.1715', '239': '0.0575', '176': '0.074', '040': '0.1835', '832': '0.093', '855': '0.0625', '897': '0.170666666667', '321': '0.101', '324': '0.1195', '325': '0.194666666667', '810': '0.2335', '367': '0.175', '189': '0.0705', '287': '0.067', '634': '0.1205', '737': '0.201', '642': '0…	{'853': '0.0825', '443': '0.106333333333', '812': '0.120333333333', '502': '0.1495', '563': '0.121', '109': '0.109', '100': '0.0693333333333', '101': '0.1365', '377': '0.129'}	0.065381	0.125932	0.113722	140	44	9	0.0605509	1728297	5	5	T
Drosophila	2L	2L_1_950	1728361	1728361	FBgn0000579	donor	GT	-	right	female	cis	2L	1728365	SNP	-4	1.09e-22	0.396832	T	C	179	12	0.0662561	0.263694	0.197438	Counter({'total': 9676, 1728232: 589, 1728228: 18, 1728213: 1, 1727880: 0})	Counter({'total': 495, 1728232: 114, 1727880: 0, 1728228: 0, 1728213: 0})	{'217': '0.0716666666667', '819': '0.217', '093': '0.048', '765': '0.0', '136': '0.206', '505': '0.00733333333333', '138': '0.0', '491': '0.135333333333', '492': '0.05875', '338': '0.176', '818': '0.0675', '406': '0.024', '405': '0.1435', '340': '0.046', '810': '0.0', '280': '0.0515', '812': '0.0463333333333', '348': '0.0625', '287': '0.0423333333333', '761': '0.057', '716': '0.016', '714': '0.06…	{'': 'FBgn0000579_1728361_female_SSE', '774': '0.200666666667', '031': '0.3335', '142': '0.271666666667', '335': '0.32', '158': '0.173', '707': '0.096', '808': '0.3075', '320': '0.372333333333', '318': '0.156', '370': '0.291666666667', '045': '0.359', '057': '0.283'}	[1728175, 1728213, 1728228, 1728231, 1728232, 1729458, 1729503]	GTATGTGACTTTGAATGACCCGATTGTCCAGAAACCACGGGAACATTTCA	GCATTTATTTGTTCTAATTTATGGCAGCTAAAAAGCGTGACTAACCACAA	4.871	263	2L_1728361	1	{'217': '0.0716666666667', '819': '0.217', '093': '0.048', '765': '0.0', '136': '0.206', '505': '0.00733333333333', '138': '0.0', '491': '0.135333333333', '492': '0.05875', '338': '0.176', '818': '0.0675', '406': '0.024', '405': '0.1435', '340': '0.046', '810': '0.0', '280': '0.0515', '812': '0.0463333333333', '348': '0.0625', '287': '0.0423333333333', '761': '0.057', '716': '0.016', '714': '0.06…	{'774': '0.200666666667', '031': '0.3335', '142': '0.271666666667', '335': '0.32', '158': '0.173', '707': '0.096', '808': '0.3075', '320': '0.372333333333', '318': '0.156', '370': '0.291666666667', '045': '0.359', '057': '0.283'}	{}	0.0662561	0.263694	NA	179	12	0	0.197438	1728365	-4	-4	C
Drosophila	2L	2L_1_950	1732654	1732655	FBgn0264494	donor	GT	+	left	male	trans	2L	12848646	SNP	11115991	1.94e-22	0.386934	C	A	181	14	0.848497	0.625012	-0.223485	Counter({'total': 12966, 1741659: 10828, 1736735: 101, 1741632: 24, 1736411: 13, 1733324: 13, 1722380: 3, 1743344: 2, 1741634: 1, 1732843: 1, 1740815: 1, 1741676: 1, 1744922: 1, 1737917: 1, 1736409: 0})	Counter({'total': 870, 1741659: 529, 1722380: 1, 1741632: 0, 1741634: 0, 1736411: 0, 1732843: 0, 1733324: 0, 1740815: 0, 1743344: 0, 1741676: 0, 1736409: 0, 1744922: 0, 1737917: 0, 1736735: 0})	{'217': '0.829666666667', '091': '0.842333333333', '761': '0.7665', '765': '0.809', '911': '0.853', '136': '0.928', '748': '0.96', '505': '0.831666666667', '138': '0.868333333333', '491': '0.844', '818': '0.922333333333', '406': '0.9315', '405': '0.809', '340': '0.727333333333', '810': '0.803', '280': '0.931', '812': '0.894', '348': '0.9235', '287': '0.8655', '642': '0.844666666667', '716': '0.88…	{'': 'FBgn0264494_1732654_male_SSE', '336': '0.546', '595': '0.824', '313': '0.393666666667', '301': '0.7885', '093': '0.725666666667', '443': '0.722', '026': '0.5975', '390': '0.407', '377': '0.6795', '386': '0.435', '492': '0.3725', '237': '0.730333333333', '502': '0.647', '359': '0.8815'}	[1732654, 1733532, 1735139, 1735250, 1737054, 1737825, 1737871, 1738019, 1738031, 1740433]	GTAAGTTTAAAAGTTAAAGTGAAAAGTGTTTAGCAACTAAAGAGTCAGTT	ATTCAAATTTTAATGACAGAGCCTTCAATTTCAAAGTGCCAATTTATACA	4.82797	477	2L_1732654	2	{'217': '0.829666666667', '091': '0.842333333333', '761': '0.7665', '765': '0.809', '911': '0.853', '136': '0.928', '748': '0.96', '505': '0.831666666667', '138': '0.868333333333', '491': '0.844', '818': '0.922333333333', '406': '0.9315', '405': '0.809', '340': '0.727333333333', '810': '0.803', '280': '0.931', '812': '0.894', '348': '0.9235', '287': '0.8655', '642': '0.844666666667', '716': '0.88…	{'336': '0.546', '313': '0.393666666667', '093': '0.725666666667', '026': '0.5975', '390': '0.407', '386': '0.435', '492': '0.3725', '359': '0.8815'}	{'595': '0.824', '301': '0.7885', '443': '0.722', '377': '0.6795', '237': '0.730333333333', '502': '0.647'}	0.848497	0.544854	0.731889	181	8	6	-0.303643	NA	NA	NA	NA
Drosophila	2L	2L_1_950	1732654	1732655	FBgn0264494	donor	GT	+	left	male	cis	2L	1757861	SNP	25206	9.71e-28	0.458892	T	C	178	17	0.852293	0.624701	-0.227592	Counter({'total': 12505, 1741659: 10524, 1736735: 95, 1741632: 24, 1733324: 12, 1736411: 9, 1722380: 3, 1743344: 2, 1741634: 1, 1732843: 1, 1740815: 1, 1741676: 1, 1744922: 1, 1737917: 1, 1736409: 0})	Counter({'total': 1331, 1741659: 833, 1736735: 6, 1736411: 4, 1722380: 1, 1733324: 1, 1741632: 0, 1741634: 0, 1732843: 0, 1740815: 0, 1743344: 0, 1741676: 0, 1736409: 0, 1744922: 0, 1737917: 0})	{'217': '0.829666666667', '091': '0.842333333333', '093': '0.725666666667', '765': '0.809', '911': '0.853', '136': '0.928', '748': '0.96', '505': '0.831666666667', '138': '0.868333333333', '491': '0.844', '818': '0.922333333333', '406': '0.9315', '405': '0.809', '340': '0.727333333333', '810': '0.803', '280': '0.931', '812': '0.894', '348': '0.9235', '287': '0.8655', '761': '0.7665', '642': '0.84…	{'': 'FBgn0264494_1732654_male_SSE', '492': '0.3725', '313': '0.393666666667', '301': '0.7885', '336': '0.546', '849': '0.686', '443': '0.722', '884': '0.8455', '026': '0.5975', '390': '0.407', '352': '0.700333333333', '386': '0.435', '802': '0.937', '100': '0.59075', '237': '0.730333333333', '502': '0.647', '377': '0.6795', '233': '0.541333333333'}	[1732654, 1733532, 1735139, 1735250, 1737054, 1737825, 1737871, 1738019, 1738031, 1740433]	GTAAGTTTAAAAGTTAAAGTGAAAAGTGTTTAGCAACTAAAGAGTCAGTT	ATTCAAATTTTAATGACAGAGCCTTCAATTTCAAAGTGCCAATTTATACA	4.85621	187	2L_1732654	2	{'217': '0.829666666667', '091': '0.842333333333', '093': '0.725666666667', '765': '0.809', '911': '0.853', '136': '0.928', '748': '0.96', '505': '0.831666666667', '138': '0.868333333333', '491': '0.844', '818': '0.922333333333', '406': '0.9315', '405': '0.809', '340': '0.727333333333', '810': '0.803', '280': '0.931', '812': '0.894', '348': '0.9235', '287': '0.8655', '761': '0.7665', '642': '0.84…	{'492': '0.3725', '313': '0.393666666667', '884': '0.8455', '026': '0.5975', '390': '0.407', '386': '0.435', '233': '0.541333333333'}	{'301': '0.7885', '336': '0.546', '849': '0.686', '443': '0.722', '352': '0.700333333333', '802': '0.937', '100': '0.59075', '237': '0.730333333333', '502': '0.647', '377': '0.6795'}	0.852293	0.513214	0.702742	178	7	10	-0.339079	1732705	50	50	C
Drosophila	2L	2L_1_950	1732960	1732961	FBgn0264494	donor	GT	+	left	male	trans	2L	12443389	SNP	10710428	1.01e-30	0.497457	G	A	176	18	0.00490909	0.204866	0.199957	Counter({'total': 12751, 1741659: 39, 1722380: 1, 1737296: 0, 1733324: 0, 1743344: 0})	Counter({'total': 1513, 1741659: 333, 1737296: 3, 1722380: 0, 1733324: 0, 1743344: 0})	{'217': '0.0', '091': '0.0', '761': '0.0', '765': '0.0', '911': '0.0', '136': '0.0', '748': '0.0', '505': '0.0', '138': '0.0', '491': '0.0', '818': '0.0', '406': '0.0', '405': '0.0', '340': '0.0', '810': '0.0', '280': '0.0', '812': '0.0', '348': '0.0', '287': '0.0', '716': '0.0', '714': '0.0', '712': '0.0', '026': '0.381', '021': '0.0', '129': '0.0', '028': '0.0', '528': '0.0', '379': '0.0', '535…	{'': 'FBgn0264494_1732960_male_SSE', '336': '0.217666666667', '383': '0.0', '492': '0.45375', '313': '0.471666666667', '301': '0.0', '093': '0.0', '849': '0.199', '443': '0.311', '109': '0.0', '390': '0.431', '352': '0.209', '386': '0.428666666667', '100': '0.285', '101': '0.0', '502': '0.1165', '377': '0.173', '359': '0.0', '233': '0.391333333333'}	[]	GTCATTTTCTTGTTTTTTCTTAATCTGCTCAATTGACATACAATTGATGG	TTTCTATATCCTCCCCCTGGCCGCTCACCCGTGATGGGTTTTCCTCTTTG	4.95694	715	2L_1732960	3	{'217': '0.0', '091': '0.0', '761': '0.0', '765': '0.0', '911': '0.0', '136': '0.0', '748': '0.0', '505': '0.0', '138': '0.0', '491': '0.0', '818': '0.0', '406': '0.0', '405': '0.0', '340': '0.0', '810': '0.0', '280': '0.0', '812': '0.0', '348': '0.0', '287': '0.0', '716': '0.0', '714': '0.0', '712': '0.0', '026': '0.381', '021': '0.0', '129': '0.0', '028': '0.0', '528': '0.0', '379': '0.0', '535…	{'383': '0.0', '492': '0.45375', '313': '0.471666666667', '093': '0.0', '443': '0.311', '390': '0.431', '386': '0.428666666667', '359': '0.0', '233': '0.391333333333'}	{'336': '0.217666666667', '301': '0.0', '849': '0.199', '109': '0.0', '352': '0.209', '100': '0.285', '101': '0.0', '502': '0.1165', '377': '0.173'}	0.00490909	0.27638	0.133352	176	9	9	0.271471	NA	NA	NA	NA
Drosophila	2L	2L_1_950	1732960	1732961	FBgn0264494	donor	GT	+	left	male	cis	2L	1732963	SNP	2	1.21e-102	0.909808	C	A	180	14	0.00182037	0.301708	0.299888	Counter({'total': 13032, 1741659: 22, 1722380: 1, 1737296: 0, 1733324: 0, 1743344: 0})	Counter({'total': 1232, 1741659: 350, 1737296: 3, 1722380: 0, 1733324: 0, 1743344: 0})	{'217': '0.0', '091': '0.0', '093': '0.0', '765': '0.0', '911': '0.0', '136': '0.0', '748': '0.0', '505': '0.0', '138': '0.0', '491': '0.0', '818': '0.0', '406': '0.0', '405': '0.0', '340': '0.0', '810': '0.0', '280': '0.0', '812': '0.0', '348': '0.0', '287': '0.0', '761': '0.0', '642': '0.0', '716': '0.0', '714': '0.0', '712': '0.0', '021': '0.0', '129': '0.0', '028': '0.0', '528': '0.0', '379':…	{'': 'FBgn0264494_1732960_male_SSE', '492': '0.45375', '313': '0.471666666667', '908': '0.373', '849': '0.199', '443': '0.311', '026': '0.381', '390': '0.431', '352': '0.209', '386': '0.428666666667', '802': '0.0', '100': '0.285', '502': '0.1165', '377': '0.173', '233': '0.391333333333'}	[]	GTCATTTTCTTGTTTTTTCTTAATCTGCTCAATTGACATACAATTGATGG	TTTCTATATCCTCCCCCTGGCCGCTCACCCGTGATGGGTTTTCCTCTTTG	4.99594	593	2L_1732960	3	{'217': '0.0', '091': '0.0', '093': '0.0', '765': '0.0', '911': '0.0', '136': '0.0', '748': '0.0', '505': '0.0', '138': '0.0', '491': '0.0', '818': '0.0', '406': '0.0', '405': '0.0', '340': '0.0', '810': '0.0', '280': '0.0', '812': '0.0', '348': '0.0', '287': '0.0', '761': '0.0', '642': '0.0', '716': '0.0', '714': '0.0', '712': '0.0', '021': '0.0', '129': '0.0', '028': '0.0', '528': '0.0', '379':…	{'492': '0.45375', '313': '0.471666666667', '908': '0.373', '026': '0.381', '390': '0.431', '386': '0.428666666667', '233': '0.391333333333'}	{'849': '0.199', '443': '0.311', '352': '0.209', '802': '0.0', '100': '0.285', '502': '0.1165', '377': '0.173'}	0.00182037	0.418631	0.184786	180	7	7	0.416811	1732963	2	2	A
Drosophila	2L	2L_1_950	1732960	1732961	FBgn0264494	donor	GT	+	left	female	cis	2L	1757861	SNP	24900	1.67e-46	0.718637	T	C	150	13	0.00190444	0.258506	0.256602	Counter({'total': 6542, 1741659: 13, 1722380: 1, 1737296: 0, 1733324: 0, 1743344: 0})	Counter({'total': 561, 1741659: 127, 1733324: 1, 1743344: 1, 1737296: 0, 1722380: 0})	{'217': '0.0', '091': '0.0', '093': '0.0', '136': '0.0', '505': '0.0', '138': '0.0', '491': '0.0', '818': '0.0', '406': '0.0', '405': '0.0', '810': '0.0', '280': '0.0', '812': '0.0', '348': '0.0', '287': '0.0', '761': '0.0', '714': '0.0', '712': '0.0', '021': '0.0385', '129': '0.0', '528': '0.0', '535': '0.0', '360': '0.031', '531': '0.0', '530': '0.0', '371': '0.0', '370': '0.0', '373': '0.0', '…	{'': 'FBgn0264494_1732960_female_SSE', '884': '0.0', '443': '0.211666666667', '301': '0.0', '336': '0.3025', '849': '0.149666666667', '026': '0.4545', '390': '0.4445', '352': '0.2165', '100': '0.390333333333', '237': '0.258666666667', '502': '0.1265', '492': '0.31725', '233': '0.4885'}	[]	GTCATTTTCTTGTTTTTTCTTAATCTGCTCAATTGACATACAATTGATGG	TTTCTATATCCTCCCCCTGGCCGCTCACCCGTGATGGGTTTTCCTCTTTG	4.96217	841	2L_1732960	3	{'217': '0.0', '091': '0.0', '093': '0.0', '136': '0.0', '505': '0.0', '138': '0.0', '491': '0.0', '818': '0.0', '406': '0.0', '405': '0.0', '810': '0.0', '280': '0.0', '812': '0.0', '348': '0.0', '287': '0.0', '761': '0.0', '714': '0.0', '712': '0.0', '021': '0.0385', '129': '0.0', '528': '0.0', '535': '0.0', '360': '0.031', '531': '0.0', '530': '0.0', '371': '0.0', '370': '0.0', '373': '0.0', '…	{'884': '0.0', '026': '0.4545', '390': '0.4445', '492': '0.31725', '233': '0.4885'}	{'443': '0.211666666667', '301': '0.0', '336': '0.3025', '849': '0.149666666667', '352': '0.2165', '100': '0.390333333333', '237': '0.258666666667', '502': '0.1265'}	0.00190444	0.34095	0.206979	150	5	8	0.339046	1733052	91	91	T
Drosophila	2L	2L_1_950	1743633	1743633	FBgn0264494	acceptor	AG	+	right	male	cis	2L	1743556	SNP	-77	4.69e-77	0.824297	A	G	94	106	0.891163	0.698939	0.192224	Counter({'total': 14633, 1743540: 13087, 1743476: 1})	Counter({'total': 17232, 1743540: 12051, 1743476: 0})	{'761': '0.865', '138': '0.894', '105': '0.888', '819': '0.8855', '810': '0.9005', '287': '0.9065', '716': '0.914666666667', '714': '0.853', '712': '0.9525', '028': '0.94', '379': '0.9425', '535': '0.8995', '371': '0.8665', '373': '0.907', '821': '0.887', '820': '0.8335', '822': '0.948', '319': '0.879', '596': '0.91', '195': '0.948666666667', '317': '0.8665', '315': '0.9005', '703': '0.8435', '39…	{'': 'FBgn0264494_1743633_male_SSE', '217': '0.734666666667', '091': '0.744', '093': '0.670666666667', '765': '0.7115', '136': '0.6855', '491': '0.732333333333', '492': '0.65675', '818': '0.692666666667', '406': '0.7145', '405': '0.774333333333', '340': '0.683666666667', '280': '0.6925', '812': '0.801333333333', '348': '0.588', '026': '0.694', '021': '0.647333333333', '129': '0.7035', '911': '0.7…	[1732654, 1738019, 1742260, 1743540, 1743776, 1743938, 1744034, 1744114, 1744255, 1744852, 1745161, 1745361, 1745657, 1746029, 1747860]	AGGGCAACGATACGATATCTTATCCGAAATACTTCTGCACTCCTTCCCAG	ATCAAGCACATCTTATCGCTGCTGGGTCTGGACCATCGCTACAATGTGCC	4.99836	433	2L_1743633	2	{'761': '0.865', '138': '0.894', '105': '0.888', '819': '0.8855', '810': '0.9005', '287': '0.9065', '716': '0.914666666667', '714': '0.853', '712': '0.9525', '028': '0.94', '379': '0.9425', '535': '0.8995', '371': '0.8665', '373': '0.907', '821': '0.887', '820': '0.8335', '822': '0.948', '319': '0.879', '596': '0.91', '195': '0.948666666667', '317': '0.8665', '315': '0.9005', '703': '0.8435', '39…	{'217': '0.734666666667', '091': '0.744', '093': '0.670666666667', '765': '0.7115', '136': '0.6855', '491': '0.732333333333', '492': '0.65675', '818': '0.692666666667', '406': '0.7145', '405': '0.774333333333', '340': '0.683666666667', '280': '0.6925', '348': '0.588', '026': '0.694', '021': '0.647333333333', '129': '0.7035', '911': '0.726333333333', '360': '0.583333333333', '531': '0.6915', '530'…	{'812': '0.801333333333', '377': '0.826', '796': '0.727', '303': '0.966333333333', '443': '0.8195', '301': '0.685', '101': '0.78', '849': '0.7635', '100': '0.71825', '502': '0.747', '563': '0.805', '088': '0.8435', '085': '0.809', '352': '0.767333333333'}	0.891163	0.685095	0.789911	94	92	14	-0.206068	1743639	6	6	A
Drosophila	2L	2L_1_950	1743633	1743633	FBgn0264494	acceptor	AG	+	right	female	cis	2L	1743556	SNP	-77	5.98e-48	0.655214	A	G	94	106	0.890309	0.720572	0.169736	Counter({'total': 7945, 1743540: 7113, 1743476: 0})	Counter({'total': 8447, 1743540: 6103, 1743476: 0})	{'761': '0.8595', '138': '0.888', '105': '0.905', '819': '0.9015', '810': '0.8345', '287': '0.963333333333', '716': '0.903666666667', '714': '0.8085', '712': '0.855', '028': '0.8745', '379': '0.928', '535': '0.948666666667', '371': '0.841', '373': '0.965', '821': '0.97575', '820': '0.859333333333', '822': '0.943', '319': '0.8965', '596': '0.9735', '195': '0.9535', '317': '0.822', '315': '0.904333…	{'': 'FBgn0264494_1743633_female_SSE', '217': '0.674666666667', '091': '0.729666666667', '093': '0.769', '765': '0.744666666667', '136': '0.6455', '491': '0.673666666667', '492': '0.697', '818': '0.709333333333', '406': '0.5595', '405': '0.741666666667', '340': '0.762', '280': '0.6395', '812': '0.717333333333', '348': '0.820666666667', '026': '0.642', '021': '0.586', '129': '0.669', '911': '0.747…	[1732654, 1738019, 1742260, 1743540, 1743776, 1743938, 1744034, 1744114, 1744255, 1744852, 1745161, 1745361, 1745657, 1746029, 1747860]	AGGGCAACGATACGATATCTTATCCGAAATACTTCTGCACTCCTTCCCAG	ATCAAGCACATCTTATCGCTGCTGGGTCTGGACCATCGCTACAATGTGCC	4.99094	361	2L_1743633	2	{'761': '0.8595', '138': '0.888', '105': '0.905', '819': '0.9015', '810': '0.8345', '287': '0.963333333333', '716': '0.903666666667', '714': '0.8085', '712': '0.855', '028': '0.8745', '379': '0.928', '535': '0.948666666667', '371': '0.841', '373': '0.965', '821': '0.97575', '820': '0.859333333333', '822': '0.943', '319': '0.8965', '596': '0.9735', '195': '0.9535', '317': '0.822', '315': '0.904333…	{'217': '0.674666666667', '091': '0.729666666667', '093': '0.769', '765': '0.744666666667', '136': '0.6455', '491': '0.673666666667', '492': '0.697', '818': '0.709333333333', '406': '0.5595', '405': '0.741666666667', '340': '0.762', '280': '0.6395', '348': '0.820666666667', '026': '0.642', '021': '0.586', '129': '0.669', '911': '0.747', '360': '0.6285', '531': '0.77', '530': '0.629666666667', '37…	{'812': '0.717333333333', '377': '0.729', '796': '0.7365', '303': '0.975', '443': '0.847', '301': '0.6335', '101': '0.8145', '849': '0.831333333333', '100': '0.781333333333', '502': '0.885', '563': '0.8415', '088': '0.746666666667', '085': '0.819', '352': '0.8135'}	0.890309	0.708799	0.79794	94	92	14	-0.18151	1743639	6	6	A
Drosophila	2L	2L_1_950	1837190	1837190	FBgn0051665	acceptor	AG	+	right	male	cis	2L	1837411	SNP	221	3.42e-47	0.672023	G	A	156	32	0.450283	0.0484375	-0.401845	Counter({'total': 6534, 1836652: 2580, 1836783: 148, 1836776: 83, 1836779: 56, 1836625: 41, 1837068: 11, 1836567: 2, 1837060: 1, 1836807: 1, 1836679: 1, 1836627: 1, 1836638: 1, 1836883: 0})	Counter({'total': 1188, 1836652: 63, 1836783: 2, 1836625: 2, 1836776: 1, 1836779: 1, 1837068: 1, 1837060: 0, 1836807: 0, 1836679: 0, 1836627: 0, 1836567: 0, 1836883: 0, 1836638: 0})	{'217': '0.458', '093': '0.4815', '765': '0.379', '136': '0.792', '138': '0.479333333333', '491': '0.412333333333', '492': '0.503333333333', '338': '0.6425', '818': '0.4245', '406': '0.507', '405': '0.417333333333', '340': '0.335', '810': '0.4165', '280': '0.393', '348': '0.5275', '287': '0.32', '761': '0.303', '642': '0.332333333333', '716': '0.639333333333', '714': '0.4775', '712': '0.406', '02…	{'': 'FBgn0051665_1837190_male_SSE', '153': '0.0', '884': '0.0295', '091': '0.0', '707': '0.0125', '703': '0.0', '038': '0.0525', '176': '0.0', '799': '0.031', '028': '0.0835', '819': '0.0215', '509': '0.0295', '738': '0.0223333333333', '812': '0.281', '426': '0.286', '890': '0.119', '142': '0.0865', '897': '0.0', '069': '0.0', '441': '0.025', '530': '0.0256666666667', '566': '0.028', '149': '0.0…	[1832378, 1836652, 1836779, 1836783, 1837406, 1837464, 1838514, 1844720]	TGCCCCCAAAGATAACATTCTATTGAAGTTAGCCACAAAATTCTTTACAG	TACAAACAAAGTAAAATTCATGAAAAACAAACACAAAGCGACAAAGTGAA	4.95423	284	2L_1837190	1	{'217': '0.458', '093': '0.4815', '765': '0.379', '136': '0.792', '138': '0.479333333333', '491': '0.412333333333', '492': '0.503333333333', '338': '0.6425', '818': '0.4245', '406': '0.507', '405': '0.417333333333', '340': '0.335', '810': '0.4165', '280': '0.393', '348': '0.5275', '287': '0.32', '761': '0.303', '642': '0.332333333333', '716': '0.639333333333', '714': '0.4775', '712': '0.406', '02…	{'153': '0.0', '884': '0.0295', '091': '0.0', '707': '0.0125', '703': '0.0', '038': '0.0525', '176': '0.0', '799': '0.031', '028': '0.0835', '819': '0.0215', '509': '0.0295', '738': '0.0223333333333', '890': '0.119', '142': '0.0865', '897': '0.0', '069': '0.0', '441': '0.025', '530': '0.0256666666667', '566': '0.028', '149': '0.0', '486': '0.0295', '045': '0.037', '223': '0.0', '042': '0.0', '861…	{'812': '0.281', '426': '0.286', '381': '0.2395'}	0.450283	0.0256379	0.268833	156	29	3	-0.424645	1837170	-20	-20	C
Drosophila	2L	2L_1_950	1837406	1837407	FBgn0051665	donor	GT	+	left	male	cis	2L	1837411	SNP	4	2.52e-64	0.772646	G	A	163	32	0.622285	0.0362031	-0.586082	Counter({'total': 6908, 1842898: 4278, 1848064: 9, 1837455: 6, 1841375: 2, 1851109: 1})	Counter({'total': 1181, 1842898: 66, 1848064: 0, 1851109: 0, 1837455: 0, 1841375: 0})	{'217': '0.771333333333', '093': '0.693333333333', '765': '0.582', '911': '0.712', '136': '0.838', '138': '0.687666666667', '491': '0.504', '492': '0.65275', '338': '0.7895', '818': '0.412', '406': '0.696', '405': '0.519333333333', '340': '0.469', '810': '0.621', '280': '0.636', '348': '0.796', '287': '0.7965', '761': '0.396', '642': '0.437333333333', '716': '0.724', '714': '0.7365', '712': '0.67…	{'': 'FBgn0051665_1837406_male_SSE', '153': '0.0', '884': '0.0', '091': '0.0', '707': '0.0', '703': '0.0', '038': '0.0', '176': '0.0', '799': '0.0', '042': '0.0', '819': '0.0', '509': '0.0', '738': '0.0', '812': '0.34', '426': '0.346', '890': '0.0', '142': '0.0', '897': '0.0', '069': '0.0', '441': '0.0', '530': '0.089', '566': '0.0', '149': '0.0', '381': '0.3835', '486': '0.0', '045': '0.0', '223…	[1841375, 1842898, 1848064]	GTACGTGATTTTGCTTTCAAGAACTACATTGAATAATATTTACCGGCAGA	AGCGAACTCAACGGATCGGATCGACGGACAAGGGATTTTAGCCGGAGTTT	4.98552	135	2L_1837406	1	{'217': '0.771333333333', '093': '0.693333333333', '765': '0.582', '911': '0.712', '136': '0.838', '138': '0.687666666667', '491': '0.504', '492': '0.65275', '338': '0.7895', '818': '0.412', '406': '0.696', '405': '0.519333333333', '340': '0.469', '810': '0.621', '280': '0.636', '348': '0.796', '287': '0.7965', '761': '0.396', '642': '0.437333333333', '716': '0.724', '714': '0.7365', '712': '0.67…	{'153': '0.0', '884': '0.0', '091': '0.0', '707': '0.0', '703': '0.0', '038': '0.0', '176': '0.0', '799': '0.0', '042': '0.0', '819': '0.0', '509': '0.0', '738': '0.0', '890': '0.0', '142': '0.0', '897': '0.0', '069': '0.0', '441': '0.0', '530': '0.089', '566': '0.0', '149': '0.0', '486': '0.0', '045': '0.0', '223': '0.0', '028': '0.0', '040': '0.0', '861': '0.0', '357': '0.0', '439': '0.0', '437…	{'812': '0.34', '426': '0.346', '381': '0.3835'}	0.622285	0.00306897	0.3565	163	29	3	-0.619216	1837411	4	4	A
Drosophila	2L	2L_1_950	1843129	1843130	FBgn0051665	donor	AA	+	left	male	cis	2L	1843129	DEL	-1	7.54e-98	0.928227	AAATTTCAGCTCTGGGCGGGTC	A	156	13	0.000189103	0.796346	0.796157	Counter({'total': 6666, 1843150: 1})	Counter({'total': 593, 1843150: 487})	{'091': '0.0', '093': '0.0', '765': '0.0', '491': '0.0', '818': '0.0', '406': '0.0', '405': '0.0', '340': '0.0', '810': '0.0', '280': '0.0', '812': '0.0', '348': '0.0', '287': '0.0', '761': '0.0', '716': '0.0', '714': '0.0', '712': '0.0', '026': '0.0', '028': '0.0', '528': '0.0', '535': '0.0', '360': '0.0', '530': '0.0', '371': '0.0', '370': '0.0', '373': '0.0295', '375': '0.0', '374': '0.0', '37…	{'': 'FBgn0051665_1843129_male_SSE', '774': '0.864666666667', '318': '0.9205', '850': '0.9375', '853': '0.328333333333', '085': '0.398', '379': '0.836', '787': '0.876', '385': '0.859', '395': '0.8695', '325': '0.9275', '235': '0.8485', '399': '0.8545', '361': '0.8325'}	[]	AATTTCAGCTCTGGGCGGGTCAACCTCAACGGCCACGCCCACCACGACGG	GCGAAAAGCAACAGAACGCTTTTGAAAACTTCCACGGAGGAATCGAGGGA	4.99785	117	2L_1843129	1	{'091': '0.0', '093': '0.0', '765': '0.0', '491': '0.0', '818': '0.0', '406': '0.0', '405': '0.0', '340': '0.0', '810': '0.0', '280': '0.0', '812': '0.0', '348': '0.0', '287': '0.0', '761': '0.0', '716': '0.0', '714': '0.0', '712': '0.0', '026': '0.0', '028': '0.0', '528': '0.0', '535': '0.0', '360': '0.0', '530': '0.0', '371': '0.0', '370': '0.0', '373': '0.0295', '375': '0.0', '374': '0.0', '37…	{'318': '0.9205', '379': '0.836', '787': '0.876', '385': '0.859', '395': '0.8695', '325': '0.9275', '235': '0.8485', '399': '0.8545'}	{'774': '0.864666666667', '850': '0.9375', '853': '0.328333333333', '085': '0.398', '361': '0.8325'}	0.000189103	0.873938	0.6722	156	8	5	0.873748	1843129	-1	-1	A
Drosophila	2L	2L_1_950	1843150	1843150	FBgn0051665	acceptor	TC	+	right	male	cis	2L	1843129	DEL	-21	1.24e-96	0.923464	AAATTTCAGCTCTGGGCGGGTC	A	159	12	0.000210692	0.887125	0.886914	Counter({'total': 7933, 1843129: 1})	Counter({'total': 504, 1843129: 453})	{'091': '0.0', '093': '0.0', '765': '0.0', '491': '0.0', '492': '0.0', '818': '0.0', '406': '0.0', '405': '0.0', '340': '0.0', '810': '0.0', '280': '0.0', '812': '0.0', '348': '0.0', '287': '0.0', '761': '0.0', '716': '0.0', '714': '0.0', '712': '0.0', '026': '0.0', '028': '0.0', '528': '0.0', '535': '0.0', '360': '0.0', '531': '0.0', '530': '0.0', '371': '0.0', '370': '0.0', '373': '0.0335', '37…	{'': 'FBgn0051665_1843150_male_SSE', '774': '0.95', '318': '1.0', '850': '1.0', '853': '0.299', '085': '0.4805', '379': '1.0', '787': '1.0', '385': '1.0', '395': '0.9845', '325': '0.9555', '399': '0.976', '361': '1.0'}	[]	TTGAAAACTTCCACGGAGGAATCGAGGGAAATTTCAGCTCTGGGCGGGTC	AACCTCAACGGCCACGCCCACCACGACGGCCACAACTAGCACAACAACGA	4.99832	119	2L_1843150	1	{'091': '0.0', '093': '0.0', '765': '0.0', '491': '0.0', '492': '0.0', '818': '0.0', '406': '0.0', '405': '0.0', '340': '0.0', '810': '0.0', '280': '0.0', '812': '0.0', '348': '0.0', '287': '0.0', '761': '0.0', '716': '0.0', '714': '0.0', '712': '0.0', '026': '0.0', '028': '0.0', '528': '0.0', '535': '0.0', '360': '0.0', '531': '0.0', '530': '0.0', '371': '0.0', '370': '0.0', '373': '0.0335', '37…	{'318': '1.0', '379': '1.0', '787': '1.0', '385': '1.0', '395': '0.9845', '325': '0.9555', '399': '0.976'}	{'774': '0.95', '850': '1.0', '853': '0.299', '085': '0.4805', '361': '1.0'}	0.000210692	0.988	0.7459	159	7	5	0.987789	1843129	-21	-21	A
Drosophila	2L	2L_1_950	1859001	1859002	FBgn0051663	acceptor	AG	-	left	female	cis	2L	1858999	SNP	3	7.61e-16	0.330115	G	A	133	30	0.9633	0.879958	-0.0833418	Counter({'total': 4987, 1864931: 3957, 1862719: 827, 1864584: 10, 1865458: 2, 1859593: 1, 1865986: 0, 1860709: 0, 1859758: 0, 1869073: 0, 1863145: 0, 1864933: 0})	Counter({'total': 1000, 1864931: 733, 1862719: 144, 1865986: 0, 1860709: 0, 1864584: 0, 1859593: 0, 1859758: 0, 1869073: 0, 1865458: 0, 1863145: 0, 1864933: 0})	{'217': '0.944666666667', '091': '0.969', '093': '0.928333333333', '765': '0.95', '136': '0.916', '138': '0.9545', '491': '0.941666666667', '340': '0.9855', '810': '0.9585', '280': '0.953', '348': '0.959666666667', '287': '0.913', '761': '1.0', '716': '0.955666666667', '714': '0.9585', '712': '1.0', '021': '0.9545', '911': '0.8335', '379': '0.932', '535': '1.0', '530': '0.948666666667', '371': '0…	{'': 'FBgn0051663_1859001_female_SSE', '595': '0.8265', '338': '0.8015', '313': '0.8165', '336': '0.8695', '627': '0.9705', '237': '0.8755', '492': '0.83275', '233': '0.8395', '837': '0.78', '406': '0.921', '405': '0.915', '502': '0.9675', '409': '0.893', '426': '0.766', '630': '0.886666666667', '584': '0.6165', '088': '0.980333333333', '894': '0.834', '443': '0.974333333333', '563': '0.96', '085…	[1859593, 1859758, 1860709, 1863145, 1864584, 1864931, 1864933, 1865458, 1865986, 1869073]	ACTATTATTTCAAAGTCATTAATCCGCCTATTTACCTTCGCATTTCATAG	GACCAAGAGGGTCGCAAGGTCATTCCGGAGGAGACGGAGTTGCACGCCTC	4.4481	217	2L_1859001	1	{'217': '0.944666666667', '091': '0.969', '093': '0.928333333333', '765': '0.95', '136': '0.916', '138': '0.9545', '491': '0.941666666667', '340': '0.9855', '810': '0.9585', '280': '0.953', '348': '0.959666666667', '287': '0.913', '761': '1.0', '716': '0.955666666667', '714': '0.9585', '712': '1.0', '021': '0.9545', '911': '0.8335', '379': '0.932', '535': '1.0', '530': '0.948666666667', '371': '0…	{'595': '0.8265', '313': '0.8165', '627': '0.9705', '492': '0.83275', '233': '0.8395', '837': '0.78', '406': '0.921', '409': '0.893', '630': '0.886666666667', '584': '0.6165', '894': '0.834', '048': '0.929', '161': '0.919', '531': '0.9165', '359': '0.89'}	{'338': '0.8015', '336': '0.8695', '237': '0.8755', '405': '0.915', '502': '0.9675', '426': '0.766', '088': '0.980333333333', '443': '0.974333333333', '563': '0.96', '085': '0.885', '109': '0.763', '100': '0.932666666667', '528': '0.8825', '849': '1.0', '802': '0.9545'}	0.9633	0.858094	0.901822	133	15	15	-0.105206	1858999	3	3	A
Drosophila	2L	2L_1_950	1912283	1912284	FBgn0031374	donor	GT	+	left	male	cis	2L	1912170	SNP	-114	4.16e-11	0.196231	G	A	125	75	0.103698	0.160857	0.0571587	Counter({'total': 9525, 1913208: 902, 1913116: 39, 1913230: 33, 1912561: 2, 1912668: 2, 1913247: 2, 1912604: 0, 1913065: 0, 1912632: 0, 1913305: 0, 1913082: 0})	Counter({'total': 5841, 1913208: 845, 1913230: 47, 1913116: 14, 1912561: 2, 1913247: 2, 1913305: 1, 1912604: 0, 1913065: 0, 1912632: 0, 1913082: 0, 1912668: 0})	{'091': '0.0476666666667', '093': '0.121', '138': '0.077', '492': '0.057', '406': '0.1225', '405': '0.159666666667', '340': '0.101', '810': '0.072', '280': '0.176', '812': '0.102', '348': '0.1255', '287': '0.175', '761': '0.1245', '716': '0.155666666667', '714': '0.182', '712': '0.02', '026': '0.0955', '129': '0.123', '028': '0.106', '362': '0.082', '360': '0.12', '373': '0.094', '821': '0.0575',…	{'': 'FBgn0031374_1912283_male_SSE', '217': '0.139333333333', '075': '0.147333333333', '559': '0.1085', '073': '0.256', '765': '0.2025', '882': '0.095', '555': '0.165', '705': '0.123666666667', '317': '0.171', '703': '0.1365', '038': '0.2655', '318': '0.2125', '239': '0.204', '440': '0.091', '176': '0.115', '235': '0.078', '256': '0.1345', '491': '0.138', '796': '0.2265', '850': '0.142', '730': '…	[1910149, 1911863, 1911869, 1911950, 1911975, 1912021, 1912097, 1912124, 1912234, 1912283, 1912393, 1912668, 1912718, 1912781]	GTACTCAGATTCTTGCGGTTAATTAAATTAGGCGATTAGATCACTGCCAC	TGTAAAAGAGCAAAGAAAAGCGGCGAAAAAAGAACCCAAGTCAATTTACG	3.7697	121	2L_1912283	1	{'091': '0.0476666666667', '093': '0.121', '138': '0.077', '492': '0.057', '406': '0.1225', '405': '0.159666666667', '340': '0.101', '810': '0.072', '280': '0.176', '812': '0.102', '348': '0.1255', '287': '0.175', '761': '0.1245', '716': '0.155666666667', '714': '0.182', '712': '0.02', '026': '0.0955', '129': '0.123', '028': '0.106', '362': '0.082', '360': '0.12', '373': '0.094', '821': '0.0575',…	{'217': '0.139333333333', '075': '0.147333333333', '559': '0.1085', '073': '0.256', '765': '0.2025', '882': '0.095', '555': '0.165', '705': '0.123666666667', '317': '0.171', '703': '0.1365', '318': '0.2125', '239': '0.204', '440': '0.091', '176': '0.115', '235': '0.078', '256': '0.1345', '491': '0.138', '796': '0.2265', '850': '0.142', '730': '0.177', '530': '0.284666666667', '822': '0.2345', '79…	{'038': '0.2655', '853': '0.267666666667', '443': '0.1135', '426': '0.074', '088': '0.187', '085': '0.151333333333', '109': '0.1075', '100': '0.12075', '101': '0.140666666667', '849': '0.1075', '352': '0.113333333333', '377': '0.1385'}	0.103698	0.163127	0.148938	125	63	12	0.059429	1912170	-114	-114	A
Drosophila	2L	2L_1_950	1934898	1934899	FBgn0031374	donor	GT	+	left	male	cis	2L	1934966	SNP	67	6.77e-75	0.815272	T	C	137	63	0.96901	0.80323	-0.16578	Counter({'total': 14798, 1934960: 14309})	Counter({'total': 6886, 1934960: 5557})	{'819': '1.0', '091': '0.996333333333', '093': '0.924666666667', '765': '0.978', '748': '0.971666666667', '138': '0.978333333333', '492': '0.96875', '105': '0.963', '818': '0.978333333333', '406': '0.97', '405': '0.955', '280': '0.9775', '812': '1.0', '348': '0.982', '287': '0.977', '761': '0.972', '642': '0.909', '716': '0.99', '714': '0.986', '712': '0.9835', '026': '1.0', '021': '0.94566666666…	{'': 'FBgn0031374_1934898_male_SSE', '217': '0.773666666667', '073': '0.797', '774': '0.791666666667', '335': '0.8005', '336': '0.927333333333', '317': '0.823', '315': '0.7185', '391': '0.7455', '757': '0.785666666667', '136': '0.7905', '395': '0.7215', '177': '0.89', '176': '0.769', '399': '0.744', '057': '0.721', '256': '0.8215', '491': '0.816333333333', '338': '0.9655', '850': '0.8395', '790':…	[]	GTAGGGTATTTTAAATAGTTTGGCAATAATTGAATACTAATTATTAATTG	CCAAGTTCCCCGACTGCATTGCCATGGTGTTCGACGAACAGCGTTCGAAG	4.99669	69	2L_1934898	2	{'819': '1.0', '091': '0.996333333333', '093': '0.924666666667', '765': '0.978', '748': '0.971666666667', '138': '0.978333333333', '492': '0.96875', '105': '0.963', '818': '0.978333333333', '406': '0.97', '405': '0.955', '280': '0.9775', '812': '1.0', '348': '0.982', '287': '0.977', '761': '0.972', '642': '0.909', '716': '0.99', '714': '0.986', '712': '0.9835', '026': '1.0', '021': '0.94566666666…	{'217': '0.773666666667', '073': '0.797', '774': '0.791666666667', '335': '0.8005', '317': '0.823', '315': '0.7185', '391': '0.7455', '757': '0.785666666667', '136': '0.7905', '395': '0.7215', '177': '0.89', '176': '0.769', '399': '0.744', '057': '0.721', '256': '0.8215', '491': '0.816333333333', '850': '0.8395', '790': '0.751', '535': '0.757', '799': '0.8585', '028': '0.753', '340': '0.767666666…	{'336': '0.927333333333', '338': '0.9655', '911': '0.776666666667', '443': '0.889', '085': '0.883333333333', '100': '0.8885', '377': '0.9165'}	0.96901	0.792083	0.892405	137	56	7	-0.176926	1934895	-4	-4	C
Drosophila	2L	2L_1_950	1934898	1934899	FBgn0031374	donor	GT	+	left	female	cis	2L	1934966	SNP	67	3.55e-69	0.789076	T	C	137	63	0.975431	0.816566	-0.158865	Counter({'total': 13498, 1934960: 13166})	Counter({'total': 5647, 1934960: 4593})	{'819': '0.985666666667', '091': '0.986', '093': '0.949333333333', '765': '0.972333333333', '748': '0.989', '138': '1.0', '492': '0.971', '105': '0.978666666667', '818': '0.981666666667', '406': '0.9535', '405': '0.970666666667', '280': '0.994', '812': '0.973', '348': '0.975666666667', '287': '0.981', '761': '0.965', '642': '0.91875', '716': '0.988', '714': '0.991', '712': '0.9535', '026': '1.0',…	{'': 'FBgn0031374_1934898_female_SSE', '217': '0.767', '073': '0.819', '774': '0.821', '335': '0.847', '336': '0.897', '317': '0.804', '315': '0.888333333333', '391': '0.832', '757': '0.775666666667', '136': '0.8045', '395': '0.845', '177': '0.757', '176': '0.948', '399': '0.7885', '057': '0.795', '256': '0.776333333333', '491': '0.792', '338': '0.91', '850': '0.8945', '790': '0.756333333333', '5…	[]	GTAGGGTATTTTAAATAGTTTGGCAATAATTGAATACTAATTATTAATTG	CCAAGTTCCCCGACTGCATTGCCATGGTGTTCGACGAACAGCGTTCGAAG	4.99589	353	2L_1934898	2	{'819': '0.985666666667', '091': '0.986', '093': '0.949333333333', '765': '0.972333333333', '748': '0.989', '138': '1.0', '492': '0.971', '105': '0.978666666667', '818': '0.981666666667', '406': '0.9535', '405': '0.970666666667', '280': '0.994', '812': '0.973', '348': '0.975666666667', '287': '0.981', '761': '0.965', '642': '0.91875', '716': '0.988', '714': '0.991', '712': '0.9535', '026': '1.0',…	{'217': '0.767', '073': '0.819', '774': '0.821', '335': '0.847', '317': '0.804', '315': '0.888333333333', '391': '0.832', '757': '0.775666666667', '136': '0.8045', '395': '0.845', '177': '0.757', '176': '0.948', '399': '0.7885', '057': '0.795', '256': '0.776333333333', '491': '0.792', '850': '0.8945', '790': '0.756333333333', '535': '0.810333333333', '799': '0.781333333333', '028': '0.7875', '340…	{'336': '0.897', '338': '0.91', '911': '0.7535', '443': '0.909333333333', '085': '0.9185', '100': '0.930333333333', '377': '0.8475'}	0.975431	0.808527	0.880881	137	56	7	-0.166904	1934895	-4	-4	C
Drosophila	2L	2L_1_950	1934960	1934960	FBgn0031374	acceptor	AG	+	right	female	trans	2L	4203064	SNP	2268104	7.91e-10	0.172671	C	T	162	38	0.911102	0.801842	-0.10926	Counter({'total': 13655, 1934898: 13166, 1931508: 0, 1934890: 0, 1934901: 0})	Counter({'total': 6296, 1934898: 4593, 1934890: 1, 1931508: 0, 1934901: 0})	{'819': '0.962333333333', '091': '0.964333333333', '093': '0.907666666667', '765': '0.927333333333', '748': '0.9735', '138': '0.9675', '492': '0.94275', '105': '0.942666666667', '818': '0.915333333333', '406': '0.953', '405': '0.962', '280': '0.9825', '812': '0.971333333333', '348': '0.975666666667', '287': '0.99', '761': '0.942', '642': '0.97975', '716': '0.977', '714': '0.956', '712': '0.907', …	{'': 'FBgn0031374_1934960_female_SSE', '217': '0.772', '073': '0.6715', '774': '0.804333333333', '335': '0.698', '336': '0.8595', '317': '0.720666666667', '315': '0.755333333333', '391': '0.767666666667', '757': '0.738', '136': '0.6985', '395': '0.7575', '177': '0.652', '176': '0.7395', '399': '0.8155', '057': '0.764', '256': '0.681', '491': '0.669', '338': '0.8825', '850': '0.7705', '790': '0.62…	[1935675, 1935687, 1936991]	AAATAGTTTGGCAATAATTGAATACTAATTATTAATTGTTTTTTTTTCAG	GTGAGTTGCGTTTACAACGATCACTCTCTTTACATCTGGGATCTGCGCGA	4.99864	165	2L_1934960	3	{'091': '0.964333333333', '093': '0.907666666667', '765': '0.927333333333', '748': '0.9735', '138': '0.9675', '492': '0.94275', '105': '0.942666666667', '818': '0.915333333333', '406': '0.953', '405': '0.962', '280': '0.9825', '812': '0.971333333333', '348': '0.975666666667', '287': '0.99', '761': '0.942', '642': '0.97975', '716': '0.977', '714': '0.956', '026': '0.9685', '021': '0.959', '129': '…	{'819': '0.962333333333', '712': '0.907', '370': '0.959', '821': '0.937', '304': '0.986666666667', '786': '0.9715', '843': '0.9785', '075': '0.9645', '083': '0.953', '073': '0.6715', '317': '0.720666666667', '391': '0.767666666667', '395': '0.7575', '176': '0.7395', '399': '0.8155', '790': '0.623666666667', '799': '0.736333333333', '367': '0.6935', '365': '0.752', '409': '0.7095', '551': '0.623',…	{'303': '0.9445', '849': '0.983666666667', '502': '0.966', '237': '0.982666666667', '100': '0.885666666667', '377': '0.8475'}	0.911102	0.776875	0.935	162	32	6	-0.134227	NA	NA	NA	NA
Drosophila	2L	2L_1_950	1934960	1934960	FBgn0031374	acceptor	AG	+	right	female	cis	2L	1934944	SNP	-16	9.61e-94	0.880711	A	C	137	63	0.961361	0.735907	-0.225453	Counter({'total': 16307, 1934898: 14825, 1931508: 0, 1934890: 0, 1934901: 0})	Counter({'total': 3644, 1934898: 2934, 1934890: 1, 1931508: 0, 1934901: 0})	{'217': '0.772', '091': '0.964333333333', '093': '0.907666666667', '765': '0.927333333333', '911': '0.6445', '136': '0.6985', '748': '0.9735', '505': '0.936666666667', '138': '0.9675', '491': '0.669', '492': '0.94275', '338': '0.8825', '818': '0.915333333333', '406': '0.953', '405': '0.962', '340': '0.7415', '810': '0.768', '280': '0.9825', '812': '0.971333333333', '348': '0.975666666667', '287':…	{'': 'FBgn0031374_1934960_female_SSE', '075': '0.9645', '073': '0.6715', '317': '0.720666666667', '391': '0.767666666667', '395': '0.7575', '176': '0.7395', '399': '0.8155', '237': '0.982666666667', '790': '0.623666666667', '799': '0.736333333333', '819': '0.962333333333', '367': '0.6935', '365': '0.752', '502': '0.966', '409': '0.7095', '083': '0.953', '551': '0.623', '303': '0.9445', '304': '0.…	[1935675, 1935687, 1936991]	AAATAGTTTGGCAATAATTGAATACTAATTATTAATTGTTTTTTTTTCAG	GTGAGTTGCGTTTACAACGATCACTCTCTTTACATCTGGGATCTGCGCGA	3.40533	55	2L_1934960	3	{'091': '0.964333333333', '093': '0.907666666667', '765': '0.927333333333', '748': '0.9735', '505': '0.936666666667', '138': '0.9675', '492': '0.94275', '818': '0.915333333333', '406': '0.953', '405': '0.962', '280': '0.9825', '812': '0.971333333333', '348': '0.975666666667', '287': '0.99', '761': '0.942', '642': '0.97975', '716': '0.977', '714': '0.956', '026': '0.9685', '021': '0.959', '129': '…	{'217': '0.772', '911': '0.6445', '136': '0.6985', '491': '0.669', '340': '0.7415', '810': '0.768', '028': '0.8725', '535': '0.753666666667', '371': '0.649666666667', '820': '0.649', '315': '0.755333333333', '361': '0.864', '309': '0.7685', '380': '0.732666666667', '382': '0.692', '908': '0.688', '439': '0.686333333333', '335': '0.698', '177': '0.652', '057': '0.764', '256': '0.681', '850': '0.77…	{'338': '0.8825', '443': '0.837', '336': '0.8595', '085': '0.8525', '367': '0.6935', '100': '0.885666666667', '377': '0.8475'}	0.961361	0.723286	0.836881	137	56	7	-0.238075	1934966	6	6	C
Drosophila	2L	2L_1_950	1934960	1934960	FBgn0031374	acceptor	AG	+	right	male	cis	2L	1934944	SNP	-16	5.77e-106	0.910185	A	C	137	63	0.953036	0.734007	-0.219029	Counter({'total': 15028, 1934898: 14309, 1934901: 1, 1931508: 0, 1934890: 0})	Counter({'total': 7566, 1934898: 5557, 1931508: 0, 1934890: 0, 1934901: 0})	{'819': '0.982', '091': '0.956333333333', '093': '0.931333333333', '765': '0.959', '748': '0.952', '138': '0.950666666667', '492': '0.95125', '105': '0.929333333333', '818': '0.942', '406': '0.959', '405': '0.942666666667', '280': '0.9565', '812': '0.975', '348': '0.944', '287': '0.977', '761': '0.9585', '642': '0.965', '716': '0.97', '714': '0.923', '712': '0.9815', '026': '0.9645', '021': '0.92…	{'': 'FBgn0031374_1934960_male_SSE', '217': '0.732333333333', '073': '0.728', '774': '0.744333333333', '335': '0.6815', '336': '0.857', '317': '0.774', '315': '0.756', '391': '0.7245', '757': '0.719', '136': '0.7255', '395': '0.6825', '177': '0.766', '176': '0.7085', '399': '0.6875', '057': '0.763', '256': '0.744', '491': '0.663', '338': '0.822', '850': '0.727', '790': '0.645', '535': '0.696', '7…	[1935675, 1935687, 1936991]	AAATAGTTTGGCAATAATTGAATACTAATTATTAATTGTTTTTTTTTCAG	GTGAGTTGCGTTTACAACGATCACTCTCTTTACATCTGGGATCTGCGCGA	4.99901	85	2L_1934960	3	{'819': '0.982', '091': '0.956333333333', '093': '0.931333333333', '765': '0.959', '748': '0.952', '138': '0.950666666667', '492': '0.95125', '105': '0.929333333333', '818': '0.942', '406': '0.959', '405': '0.942666666667', '280': '0.9565', '812': '0.975', '348': '0.944', '287': '0.977', '761': '0.9585', '642': '0.965', '716': '0.97', '714': '0.923', '712': '0.9815', '026': '0.9645', '021': '0.92…	{'217': '0.732333333333', '073': '0.728', '774': '0.744333333333', '335': '0.6815', '317': '0.774', '315': '0.756', '391': '0.7245', '757': '0.719', '136': '0.7255', '395': '0.6825', '177': '0.766', '176': '0.7085', '399': '0.6875', '057': '0.763', '256': '0.744', '491': '0.663', '850': '0.727', '790': '0.645', '535': '0.696', '799': '0.7175', '028': '0.7465', '340': '0.693333333333', '324': '0.8…	{'336': '0.857', '338': '0.822', '367': '0.735333333333', '443': '0.8425', '085': '0.821', '100': '0.78375', '377': '0.8545'}	0.953036	0.723685	0.816583	137	56	7	-0.229351	1934966	6	6	C
Drosophila	2L	2L_1_950	1986796	1986796	FBgn0001125	donor	GT	-	right	male	cis	2L	1986547	SNP	249	5.65e-23	0.388096	C	G	102	97	0.128931	0.210841	0.0819097	Counter({'total': 73624, 1986105: 9177, 1986258: 1})	Counter({'total': 47533, 1986105: 9640, 1986258: 0})	{'217': '0.108', '091': '0.127', '765': '0.244', '136': '0.1685', '138': '0.109333333333', '818': '0.103', '819': '0.1065', '340': '0.138', '810': '0.0965', '287': '0.109', '716': '0.203666666667', '714': '0.132', '712': '0.161', '021': '0.163666666667', '129': '0.1825', '028': '0.1235', '379': '0.1095', '360': '0.111333333333', '371': '0.114', '370': '0.216', '375': '0.126', '374': '0.1475', '82…	{'': 'FBgn0001125_1986796_male_SSE', '093': '0.176666666667', '491': '0.25', '492': '0.14925', '406': '0.1865', '405': '0.134333333333', '280': '0.2175', '812': '0.154333333333', '348': '0.276', '761': '0.1865', '026': '0.222', '911': '0.207', '535': '0.176', '531': '0.242', '530': '0.178', '373': '0.166', '377': '0.137', '595': '0.212', '596': '0.249', '313': '0.255333333333', '705': '0.15533333…	[1986190, 1986423, 1986503, 1986535, 1986547, 1986657, 1986718, 1986782, 1986791, 1986796, 1986798, 1986909, 1986931, 1987063, 1987078, 1987183, 1987294, 1987438, 1987478, 1987580, 1987630, 1987639, 1987967, 1988104, 1991821, 1995444, 1998231]	GTAGGGTATTCGTGGTCATATCACGCTTCTGTCGCGTGCTTTGATTTCCA	CATGTGTGGTCCAACGACCCGGGAGAACGGATGTGCCGAGCGAACAGAGT	4.829	201	2L_1986796	1	{'217': '0.108', '091': '0.127', '765': '0.244', '136': '0.1685', '138': '0.109333333333', '818': '0.103', '819': '0.1065', '340': '0.138', '810': '0.0965', '287': '0.109', '716': '0.203666666667', '714': '0.132', '712': '0.161', '021': '0.163666666667', '129': '0.1825', '028': '0.1235', '379': '0.1095', '360': '0.111333333333', '371': '0.114', '370': '0.216', '375': '0.126', '374': '0.1475', '82…	{'093': '0.176666666667', '491': '0.25', '492': '0.14925', '406': '0.1865', '280': '0.2175', '348': '0.276', '761': '0.1865', '026': '0.222', '911': '0.207', '535': '0.176', '531': '0.242', '530': '0.178', '373': '0.166', '595': '0.212', '596': '0.249', '313': '0.255333333333', '705': '0.155333333333', '707': '0.2375', '038': '0.205', '390': '0.197333333333', '395': '0.349', '032': '0.27866666666…	{'405': '0.134333333333', '812': '0.154333333333', '377': '0.137', '443': '0.222', '301': '0.198', '303': '0.195', '109': '0.1795', '100': '0.1745', '101': '0.163', '849': '0.169', '338': '0.2325', '336': '0.171666666667', '502': '0.2065', '563': '0.1195', '161': '0.2815', '237': '0.149', '088': '0.0845', '085': '0.212666666667'}	0.128931	0.218571	0.176917	102	79	18	0.0896393	1986756	40	40	G
Drosophila	2L	2L_1_950	2038106	2038107	FBgn0003557	donor	CG	+	left	male	cis	2L	2037626	SNP	-481	1.1e-55	0.741534	C	T	151	33	8.61e-05	0.159429	0.159343	Counter({'total': 7234, 2038138: 1})	Counter({'total': 1342, 2038138: 208})	{'217': '0.0', '819': '0.0', '091': '0.0', '093': '0.0', '765': '0.0', '138': '0.0', '491': '0.0', '492': '0.0', '818': '0.0', '406': '0.0', '405': '0.0', '340': '0.0', '280': '0.0', '812': '0.0', '348': '0.0', '287': '0.0', '761': '0.0', '714': '0.0', '712': '0.0', '021': '0.0', '028': '0.0', '535': '0.0', '913': '0.0', '531': '0.0', '371': '0.0', '370': '0.0', '373': '0.0', '426': '0.0', '375':…	{'': 'FBgn0003557_2038106_male_SSE', '073': '0.1185', '335': '0.208', '707': '0.115', '551': '0.17', '332': '0.1245', '397': '0.243666666667', '136': '0.2715', '395': '0.1635', '790': '0.147', '555': '0.1065', '808': '0.245', '325': '0.0', '810': '0.2855', '528': '0.0715', '427': '0.111', '774': '0.0696666666667', '634': '0.268666666667', '716': '0.331', '303': '0.175', '304': '0.345', '149': '0.…	[2041053, 2043624, 2046434]	CGGTAGAGCGGCGGCAGCGAGTGCGAGCGGGACGGAAGTCGCGACCTTTG	AGAAATTGCTAAAAACAAAAAGGAACGCCTCTTGCATTGGAATTCGCCAG	4.99329	259	2L_2038106	1	{'217': '0.0', '819': '0.0', '091': '0.0', '093': '0.0', '765': '0.0', '138': '0.0', '491': '0.0', '492': '0.0', '818': '0.0', '406': '0.0', '405': '0.0', '340': '0.0', '280': '0.0', '812': '0.0', '348': '0.0', '287': '0.0', '761': '0.0', '714': '0.0', '712': '0.0', '021': '0.0', '028': '0.0', '535': '0.0', '913': '0.0', '531': '0.0', '371': '0.0', '370': '0.0', '373': '0.0', '426': '0.0', '375':…	{'073': '0.1185', '335': '0.208', '707': '0.115', '551': '0.17', '332': '0.1245', '397': '0.243666666667', '136': '0.2715', '395': '0.1635', '790': '0.147', '555': '0.1065', '808': '0.245', '325': '0.0', '810': '0.2855', '427': '0.111', '774': '0.0696666666667', '634': '0.268666666667', '716': '0.331', '304': '0.345', '149': '0.0455', '385': '0.1565', '042': '0.0225', '040': '0.153', '900': '0.21…	{'528': '0.0715', '303': '0.175'}	8.60927e-05	0.161763	0.12325	151	31	2	0.161677	2038106	-1	-1	G
Drosophila	2L	2L_1_950	2038138	2038138	FBgn0003557	acceptor	GA	+	right	female	cis	2L	2037626	SNP	-512	4.08e-64	0.776772	C	T	156	36	0	0.115956	0.115956	Counter({'total': 10173, 2036016: 0, 2036881: 0, 2038106: 0, 2037076: 0})	Counter({'total': 2334, 2038106: 226, 2037076: 9, 2036016: 1, 2036881: 1})	{'217': '0.0', '819': '0.0', '093': '0.0', '765': '0.0', '138': '0.0', '491': '0.0', '492': '0.0', '338': '0.0', '818': '0.0', '406': '0.0', '405': '0.0', '340': '0.0', '280': '0.0', '812': '0.0', '348': '0.0', '287': '0.0', '761': '0.0', '714': '0.0', '712': '0.0', '026': '0.0', '021': '0.0', '028': '0.0', '379': '0.0', '535': '0.0', '913': '0.0', '531': '0.0', '371': '0.0', '370': '0.0', '373':…	{'': 'FBgn0003557_2038138_female_SSE', '319': '0.135', '073': '0.0855', '335': '0.1025', '707': '0.098', '551': '0.042', '332': '0.144', '397': '0.107', '136': '0.088', '395': '0.1395', '399': '0.141', '790': '0.106666666667', '555': '0.082', '808': '0.223', '325': '0.0', '810': '0.0265', '362': '0.124666666667', '427': '0.1355', '774': '0.099', '634': '0.0945', '716': '0.0896666666667', '303': '…	[2037721, 2037726, 2037733, 2037746, 2037748, 2037749, 2037751, 2037752, 2037764, 2037765, 2037780, 2037788, 2037826, 2037829, 2037831, 2037837, 2037844, 2037848, 2037869, 2037870, 2037896, 2037903, 2037995, 2038041, 2038055, 2038058, 2038228, 2038282, 2038353, 2038385, 2038507, 2038596, 2038721, 2038752, 2039013, 2039021, 2039391, 2039560, 2039563, 2039606, 2039737, 2039794, 2039930, 2039942, 20…	TGCATTGGAATTCGCCAGCGGTAGAGCGGCGGCAGCGAGTGCGAGCGGGA	CGGAAGTCGCGACCTTTGCCTCAATTACAAGCGCACACACACAAACACAC	4.99515	279	2L_2038138	2	{'217': '0.0', '819': '0.0', '093': '0.0', '765': '0.0', '138': '0.0', '491': '0.0', '492': '0.0', '338': '0.0', '818': '0.0', '406': '0.0', '405': '0.0', '340': '0.0', '280': '0.0', '812': '0.0', '348': '0.0', '287': '0.0', '761': '0.0', '714': '0.0', '712': '0.0', '026': '0.0', '021': '0.0', '028': '0.0', '379': '0.0', '535': '0.0', '913': '0.0', '531': '0.0', '371': '0.0', '370': '0.0', '373':…	{'319': '0.135', '073': '0.0855', '335': '0.1025', '707': '0.098', '551': '0.042', '332': '0.144', '397': '0.107', '136': '0.088', '395': '0.1395', '790': '0.106666666667', '555': '0.082', '808': '0.223', '325': '0.0', '810': '0.0265', '362': '0.124666666667', '427': '0.1355', '774': '0.099', '634': '0.0945', '716': '0.0896666666667', '304': '0.0916666666667', '149': '0.0935', '385': '0.209', '04…	{'399': '0.141', '303': '0.2035', '528': '0.00566666666667'}	0	0.115886	0.116722	156	33	3	0.115886	2038106	-32	-32	G
Drosophila	2L	2L_1_950	2038138	2038138	FBgn0003557	acceptor	GA	+	right	male	cis	2L	2037626	SNP	-512	7.27e-54	0.731365	C	T	151	32	8.94e-05	0.173844	0.173754	Counter({'total': 7460, 2038106: 1, 2036016: 0, 2036881: 0, 2037076: 0})	Counter({'total': 1314, 2038106: 203, 2037076: 23, 2036016: 0, 2036881: 0})	{'217': '0.0', '819': '0.0', '091': '0.0', '093': '0.0', '765': '0.0', '138': '0.0', '491': '0.0', '492': '0.0', '818': '0.0', '406': '0.0', '405': '0.0', '340': '0.0', '280': '0.0', '812': '0.0', '348': '0.0', '287': '0.0', '761': '0.0', '714': '0.0', '712': '0.0', '021': '0.0', '028': '0.0', '535': '0.0', '913': '0.0', '531': '0.0', '371': '0.0', '370': '0.0', '373': '0.0', '426': '0.0', '375':…	{'': 'FBgn0003557_2038138_male_SSE', '073': '0.1185', '335': '0.208', '707': '0.115', '551': '0.17', '332': '0.1245', '397': '0.322', '136': '0.2715', '395': '0.1815', '790': '0.147', '555': '0.107', '808': '0.245', '325': '0.0', '810': '0.2855', '528': '0.077', '427': '0.222', '774': '0.093', '634': '0.268666666667', '716': '0.3985', '303': '0.208333333333', '304': '0.345', '149': '0.0455', '385…	[2037721, 2037726, 2037733, 2037746, 2037748, 2037749, 2037751, 2037752, 2037764, 2037765, 2037780, 2037788, 2037826, 2037829, 2037831, 2037837, 2037844, 2037848, 2037869, 2037870, 2037896, 2037903, 2037995, 2038041, 2038055, 2038058, 2038228, 2038282, 2038353, 2038385, 2038507, 2038596, 2038721, 2038752, 2039013, 2039021, 2039391, 2039560, 2039563, 2039606, 2039737, 2039794, 2039930, 2039942, 20…	TGCATTGGAATTCGCCAGCGGTAGAGCGGCGGCAGCGAGTGCGAGCGGGA	CGGAAGTCGCGACCTTTGCCTCAATTACAAGCGCACACACACAAACACAC	4.99245	227	2L_2038138	2	{'217': '0.0', '819': '0.0', '091': '0.0', '093': '0.0', '765': '0.0', '138': '0.0', '491': '0.0', '492': '0.0', '818': '0.0', '406': '0.0', '405': '0.0', '340': '0.0', '280': '0.0', '812': '0.0', '348': '0.0', '287': '0.0', '761': '0.0', '714': '0.0', '712': '0.0', '021': '0.0', '028': '0.0', '535': '0.0', '913': '0.0', '531': '0.0', '371': '0.0', '370': '0.0', '373': '0.0', '426': '0.0', '375':…	{'073': '0.1185', '335': '0.208', '707': '0.115', '551': '0.17', '332': '0.1245', '397': '0.322', '136': '0.2715', '395': '0.1815', '790': '0.147', '555': '0.107', '808': '0.245', '325': '0.0', '810': '0.2855', '427': '0.222', '774': '0.093', '634': '0.268666666667', '716': '0.3985', '304': '0.345', '149': '0.0455', '385': '0.219', '042': '0.0225', '040': '0.153', '362': '0.254', '908': '0.206', …	{'528': '0.077', '303': '0.208333333333'}	8.9404e-05	0.175922	0.142667	151	30	2	0.175833	2038106	-32	-32	G
Drosophila	2L	2L_1_950	2043521	2043522	FBgn0003557	donor	TA	+	left	female	cis	2L	2348742	SNP	305220	2.04e-18	0.514951	C	T	99	8	0.0173535	0.515885	0.498532	Counter({'total': 12974, 2043558: 165, 2043619: 0})	Counter({'total': 1247, 2043558: 748, 2043619: 0})	{'091': '0.0', '761': '0.0', '765': '0.0', '491': '0.0', '492': '0.0', '818': '0.0', '819': '0.0', '810': '0.0', '812': '0.0', '093': '0.0', '716': '0.0', '712': '0.0', '911': '0.0', '535': '0.0', '913': '0.0', '531': '0.0', '530': '0.0', '821': '0.0', '820': '0.0', '822': '0.0', '595': '0.0', '596': '0.0', '705': '0.0', '707': '0.0', '703': '0.0', '088': '0.0', '796': '0.0', '837': '0.0', '790':…	{'': 'FBgn0003557_2043521_female_SSE', '832': '0.775333333333', '850': '0.0', '853': '0.0', '714': '0.0', '855': '0.7705', '727': '0.871', '642': '0.83075', '059': '0.8795'}	[]	TAAATTTAAGACAAAGTTTGATTGATTCGCTTCTGTTGATATTTCTTACG	ATATTTATAATTTGTTAGGCATAATTTATCCACTGCATAACTCTCCTGTG	4.14401	79	2L_2043521	2	{'091': '0.0', '761': '0.0', '765': '0.0', '491': '0.0', '492': '0.0', '818': '0.0', '819': '0.0', '810': '0.0', '812': '0.0', '093': '0.0', '716': '0.0', '712': '0.0', '911': '0.0', '535': '0.0', '913': '0.0', '531': '0.0', '530': '0.0', '821': '0.0', '820': '0.0', '822': '0.0', '595': '0.0', '596': '0.0', '705': '0.0', '707': '0.0', '703': '0.0', '088': '0.0', '796': '0.0', '837': '0.0', '790':…	{'832': '0.775333333333', '850': '0.0', '714': '0.0', '855': '0.7705', '727': '0.871', '642': '0.83075', '059': '0.8795'}	{'853': '0.0'}	0.0173535	0.589583	0	99	7	1	0.57223	2043691	169	169	A
Drosophila	2L	2L_1_950	2043521	2043522	FBgn0003557	donor	TA	+	left	male	cis	2L	2040499	SNP	-3023	3.38e-22	0.587999	G	A	95	12	0.000214035	0.462056	0.461842	Counter({'total': 7482, 2043619: 2, 2043558: 0})	Counter({'total': 1182, 2043558: 559, 2043619: 0})	{'091': '0.0', '093': '0.0', '491': '0.0', '818': '0.0', '819': '0.0', '810': '0.0', '812': '0.0', '716': '0.0', '714': '0.0', '712': '0.0', '911': '0.0', '535': '0.0', '913': '0.0', '531': '0.0', '530': '0.0', '821': '0.0', '820': '0.0', '822': '0.0', '595': '0.0', '596': '0.0', '705': '0.0', '707': '0.0', '703': '0.0', '088': '0.0', '796': '0.0', '837': '0.0', '790': '0.0', '799': '0.0', '528':…	{'': 'FBgn0003557_2043521_male_SSE', '832': '0.759333333333', '907': '0.8485', '855': '0.8075', '761': '0.0', '849': '0.0', '765': '0.0', '727': '0.7685', '642': '0.774333333333', '890': '0.0', '059': '0.7855', '737': '0.801', '492': '0.0'}	[]	TAAATTTAAGACAAAGTTTGATTGATTCGCTTCTGTTGATATTTCTTACG	ATATTTATAATTTGTTAGGCATAATTTATCCACTGCATAACTCTCCTGTG	4.8026	775	2L_2043521	2	{'091': '0.0', '093': '0.0', '491': '0.0', '818': '0.0', '819': '0.0', '810': '0.0', '812': '0.0', '716': '0.0', '714': '0.0', '712': '0.0', '911': '0.0', '535': '0.0', '913': '0.0', '531': '0.0', '530': '0.0', '821': '0.0', '820': '0.0', '822': '0.0', '595': '0.0', '596': '0.0', '705': '0.0', '707': '0.0', '703': '0.0', '088': '0.0', '796': '0.0', '837': '0.0', '790': '0.0', '799': '0.0', '528':…	{'832': '0.759333333333', '907': '0.8485', '855': '0.8075', '761': '0.0', '765': '0.0', '727': '0.7685', '642': '0.774333333333', '890': '0.0', '059': '0.7855', '737': '0.801', '492': '0.0'}	{'849': '0.0'}	0.000214035	0.504061	0	95	11	1	0.503847	2043691	169	169	A
Drosophila	2L	2L_1_950	2043558	2043558	FBgn0003557	acceptor	TT	+	right	female	cis	2L	2040499	SNP	-3059	3.29e-22	0.588209	G	A	95	12	0.000194737	0.448292	0.448097	Counter({'total': 12226, 2043521: 1, 2043627: 1})	Counter({'total': 2021, 2043521: 912, 2043627: 0})	{'091': '0.0', '093': '0.0', '491': '0.0', '818': '0.0', '819': '0.0', '810': '0.0', '812': '0.0', '716': '0.0', '714': '0.0', '712': '0.0', '911': '0.0', '535': '0.0', '913': '0.0', '531': '0.0', '530': '0.0', '821': '0.0', '820': '0.0', '822': '0.0', '595': '0.0', '596': '0.0', '705': '0.0', '707': '0.007', '703': '0.0', '088': '0.0', '796': '0.0', '837': '0.0', '790': '0.0', '799': '0.0', '528…	{'': 'FBgn0003557_2043558_female_SSE', '832': '0.762', '907': '0.7575', '855': '0.763', '761': '0.0', '849': '0.0', '765': '0.0', '727': '0.7795', '642': '0.7335', '890': '0.0', '059': '0.799', '737': '0.785', '492': '0.0'}	[2037502, 2037726, 2037729, 2037733, 2037749, 2037750, 2037751, 2037752, 2037765, 2037785, 2037788, 2037809, 2037822, 2037826, 2037828, 2037845, 2037852, 2037870, 2037885, 2037889, 2037893, 2037896, 2037912, 2037914, 2037916, 2037918, 2037924, 2037948, 2037956, 2038032, 2038072, 2038078, 2038079, 2038186, 2038281, 2038297, 2038439, 2038496, 2038531, 2038557, 2038561, 2038642, 2038647, 2038721, 20…	TAACTCTCCTGTGTAAATTTAAGACAAAGTTTGATTGATTCGCTTCTGTT	GATATTTCTTACGACCATCTATCTTCAAATGTAATTGTCATACATTTCTT	4.74048	554	2L_2043558	2	{'091': '0.0', '093': '0.0', '491': '0.0', '818': '0.0', '819': '0.0', '810': '0.0', '812': '0.0', '716': '0.0', '714': '0.0', '712': '0.0', '911': '0.0', '535': '0.0', '913': '0.0', '531': '0.0', '530': '0.0', '821': '0.0', '820': '0.0', '822': '0.0', '595': '0.0', '596': '0.0', '705': '0.0', '707': '0.007', '703': '0.0', '088': '0.0', '796': '0.0', '837': '0.0', '790': '0.0', '799': '0.0', '528…	{'832': '0.762', '907': '0.7575', '855': '0.763', '761': '0.0', '765': '0.0', '727': '0.7795', '642': '0.7335', '890': '0.0', '059': '0.799', '737': '0.785', '492': '0.0'}	{'849': '0.0'}	0.000194737	0.489045	0	95	11	1	0.488851	2043691	133	133	A
Drosophila	2L	2L_1_950	2043558	2043558	FBgn0003557	acceptor	TT	+	right	male	cis	2L	2040499	SNP	-3059	5.14e-22	0.588233	G	A	94	12	0	0.442264	0.442264	Counter({'total': 6835, 2043521: 0, 2043627: 0})	Counter({'total': 1184, 2043521: 559, 2043627: 0})	{'091': '0.0', '093': '0.0', '491': '0.0', '818': '0.0', '819': '0.0', '810': '0.0', '812': '0.0', '716': '0.0', '714': '0.0', '712': '0.0', '911': '0.0', '535': '0.0', '913': '0.0', '531': '0.0', '530': '0.0', '821': '0.0', '820': '0.0', '822': '0.0', '595': '0.0', '596': '0.0', '705': '0.0', '707': '0.0', '703': '0.0', '088': '0.0', '796': '0.0', '837': '0.0', '799': '0.0', '528': '0.0', '427':…	{'': 'FBgn0003557_2043558_male_SSE', '832': '0.708', '907': '0.7995', '855': '0.84', '761': '0.0', '849': '0.0', '765': '0.0', '727': '0.7565', '642': '0.695666666667', '890': '0.0', '059': '0.7175', '737': '0.79', '492': '0.0'}	[2037502, 2037726, 2037729, 2037733, 2037749, 2037750, 2037751, 2037752, 2037765, 2037785, 2037788, 2037809, 2037822, 2037826, 2037828, 2037845, 2037852, 2037870, 2037885, 2037889, 2037893, 2037896, 2037912, 2037914, 2037916, 2037918, 2037924, 2037948, 2037956, 2038032, 2038072, 2038078, 2038079, 2038186, 2038281, 2038297, 2038439, 2038496, 2038531, 2038557, 2038561, 2038642, 2038647, 2038721, 20…	TAACTCTCCTGTGTAAATTTAAGACAAAGTTTGATTGATTCGCTTCTGTT	GATATTTCTTACGACCATCTATCTTCAAATGTAATTGTCATACATTTCTT	4.79829	719	2L_2043558	2	{'091': '0.0', '093': '0.0', '491': '0.0', '818': '0.0', '819': '0.0', '810': '0.0', '812': '0.0', '716': '0.0', '714': '0.0', '712': '0.0', '911': '0.0', '535': '0.0', '913': '0.0', '531': '0.0', '530': '0.0', '821': '0.0', '820': '0.0', '822': '0.0', '595': '0.0', '596': '0.0', '705': '0.0', '707': '0.0', '703': '0.0', '088': '0.0', '796': '0.0', '837': '0.0', '799': '0.0', '528': '0.0', '427':…	{'832': '0.708', '907': '0.7995', '855': '0.84', '761': '0.0', '765': '0.0', '727': '0.7565', '642': '0.695666666667', '890': '0.0', '059': '0.7175', '737': '0.79', '492': '0.0'}	{'849': '0.0'}	0	0.48247	0	94	11	1	0.48247	2043691	133	133	A
Drosophila	2L	2L_1_950	2145799	2145800	FBgn0031391	acceptor	TA	-	left	female	cis	2L	2145799	DEL	1	3.19e-83	0.859325	GTATGAGTAGGGTTTCATCTAAGACTTGTAACAA	G	176	16	0.000233902	0.57113	0.570896	Counter({'total': 16946, 2145832: 4})	Counter({'total': 1748, 2145832: 1004})	{'217': '0.0', '819': '0.0', '091': '0.0', '093': '0.0', '765': '0.0', '911': '0.0', '748': '0.0', '492': '0.0', '338': '0.0145', '818': '0.0', '406': '0.0', '405': '0.0', '340': '0.0', '810': '0.0', '280': '0.0', '812': '0.0', '348': '0.0', '287': '0.0', '761': '0.0', '716': '0.0', '714': '0.0', '712': '0.0', '026': '0.0', '021': '0.0', '028': '0.0', '528': '0.0', '379': '0.0', '535': '0.0', '91…	{'': 'FBgn0031391_2145799_female_SSE', '853': '0.289', '563': '0.186', '850': '0.5875', '395': '0.6945', '897': '0.591333333333', '727': '0.7225', '303': '0.7325', '304': '0.504666666667', '149': '0.466', '356': '0.492', '181': '0.64525', '385': '0.678', '324': '0.7015', '787': '0.6525', '491': '0.618333333333', '360': '0.5765'}	[2140521, 2140750, 2141098, 2141300, 2141439, 2141689, 2141870, 2141935, 2142092, 2142300, 2142344, 2142852, 2143344, 2143595, 2143641, 2143684, 2143713, 2143771, 2144242, 2144283, 2144478, 2144510, 2144829, 2145894, 2146237, 2146489, 2146546]	GGAGTATTCCTTTCATATTGTTACAAGTCTTAGATGAAACCCTACTCATA	CATGAGTAGTTGTTTGGCAAAATGCCTATCATAAGACCATTATCCACACG	4.98435	83	2L_2145799	1	{'217': '0.0', '819': '0.0', '091': '0.0', '093': '0.0', '765': '0.0', '911': '0.0', '748': '0.0', '492': '0.0', '338': '0.0145', '818': '0.0', '406': '0.0', '405': '0.0', '340': '0.0', '810': '0.0', '280': '0.0', '812': '0.0', '348': '0.0', '287': '0.0', '761': '0.0', '716': '0.0', '714': '0.0', '712': '0.0', '026': '0.0', '021': '0.0', '028': '0.0', '528': '0.0', '379': '0.0', '535': '0.0', '91…	{'395': '0.6945', '304': '0.504666666667', '149': '0.466', '356': '0.492', '181': '0.64525', '385': '0.678', '324': '0.7015', '491': '0.618333333333'}	{'853': '0.289', '563': '0.186', '850': '0.5875', '897': '0.591333333333', '727': '0.7225', '303': '0.7325', '787': '0.6525', '360': '0.5765'}	0.000233902	0.600031	0.542229	176	8	8	0.599797	2145799	1	1	G
Drosophila	2L	2L_1_950	2145832	2145833	FBgn0031391	acceptor	TA	-	left	male	cis	2L	2145799	DEL	34	1.12e-81	0.871735	GTATGAGTAGGGTTTCATCTAAGACTTGTAACAA	G	164	16	0.000952236	0.568865	0.567912	Counter({'total': 6048, 2145799: 8, 2154520: 0})	Counter({'total': 704, 2145799: 412, 2154520: 0})	{'217': '0.0', '819': '0.0', '091': '0.0', '093': '0.0', '765': '0.0', '911': '0.0', '492': '0.0', '818': '0.0', '406': '0.0', '405': '0.0', '340': '0.0', '810': '0.0', '280': '0.0', '812': '0.0', '348': '0.0', '287': '0.0', '761': '0.0', '716': '0.0', '714': '0.0', '026': '0.0', '028': '0.0', '528': '0.0', '379': '0.0', '535': '0.0', '531': '0.0', '530': '0.0', '371': '0.0', '370': '0.0', '373':…	{'': 'FBgn0031391_2145832_male_SSE', '853': '0.437666666667', '563': '0.4045', '850': '0.498', '395': '0.528', '897': '0.548', '727': '0.5135', '303': '0.684', '304': '0.8235', '149': '0.3415', '356': '0.5355', '181': '0.7265', '385': '0.505', '324': '0.900666666667', '787': '0.4275', '491': '0.543666666667', '360': '0.684333333333'}	[2139631, 2139637, 2139676, 2139790, 2139791, 2139802, 2139821, 2139828, 2139856, 2139863, 2139900, 2139902, 2139908, 2139927, 2139947, 2139954, 2139955, 2139959, 2139969, 2139991, 2140011, 2140031, 2140032, 2140033, 2140045, 2140064, 2140068, 2140081, 2140082, 2140095, 2140114, 2140129, 2140163, 2140176, 2140177, 2140181, 2140185, 2140219, 2140227, 2140228, 2140253, 2140274, 2140280, 2140286, 21…	TTTACGATTTTACATTCACCAATAATTCTCTAAGGAGTATTCCTTTCATA	TTGTTACAAGTCTTAGATGAAACCCTACTCATACATGAGTAGTTGTTTGG	4.98284	73	2L_2145832	2	{'217': '0.0', '819': '0.0', '091': '0.0', '093': '0.0', '765': '0.0', '911': '0.0', '492': '0.0', '818': '0.0', '406': '0.0', '405': '0.0', '340': '0.0', '810': '0.0', '280': '0.0', '812': '0.0', '348': '0.0', '287': '0.0', '761': '0.0', '716': '0.0', '714': '0.0', '026': '0.0', '028': '0.0', '528': '0.0', '379': '0.0', '535': '0.0', '531': '0.0', '530': '0.0', '371': '0.0', '370': '0.0', '373':…	{'395': '0.528', '304': '0.8235', '149': '0.3415', '356': '0.5355', '181': '0.7265', '385': '0.505', '324': '0.900666666667', '491': '0.543666666667'}	{'853': '0.437666666667', '563': '0.4045', '850': '0.498', '897': '0.548', '727': '0.5135', '303': '0.684', '787': '0.4275', '360': '0.684333333333'}	0.000952236	0.613042	0.524687	164	8	8	0.612089	2145799	34	34	G
Drosophila	2L	2L_1_950	2145832	2145833	FBgn0031391	acceptor	TA	-	left	female	cis	2L	2145799	DEL	34	7.02e-84	0.861543	GTATGAGTAGGGTTTCATCTAAGACTTGTAACAA	G	176	16	0.000306818	0.620182	0.619875	Counter({'total': 13895, 2145799: 4, 2154520: 1})	Counter({'total': 1594, 2145799: 1004, 2154520: 0})	{'217': '0.0', '819': '0.0', '091': '0.0', '093': '0.0', '765': '0.0', '911': '0.0', '748': '0.0', '492': '0.0', '338': '0.0145', '818': '0.0', '406': '0.0', '405': '0.0', '340': '0.0', '810': '0.0', '280': '0.0', '812': '0.0', '348': '0.0', '287': '0.0', '761': '0.0', '716': '0.0', '714': '0.0', '712': '0.0', '026': '0.0', '021': '0.0', '028': '0.0', '528': '0.0', '379': '0.0', '535': '0.0', '91…	{'': 'FBgn0031391_2145832_female_SSE', '853': '0.3265', '563': '0.235', '850': '0.649', '395': '0.745', '897': '0.616333333333', '727': '0.7895', '303': '0.7845', '304': '0.566333333333', '149': '0.5115', '356': '0.528', '181': '0.72975', '385': '0.7035', '324': '0.7355', '787': '0.7115', '491': '0.654', '360': '0.637'}	[2139631, 2139637, 2139676, 2139790, 2139791, 2139802, 2139821, 2139828, 2139856, 2139863, 2139900, 2139902, 2139908, 2139927, 2139947, 2139954, 2139955, 2139959, 2139969, 2139991, 2140011, 2140031, 2140032, 2140033, 2140045, 2140064, 2140068, 2140081, 2140082, 2140095, 2140114, 2140129, 2140163, 2140176, 2140177, 2140181, 2140185, 2140219, 2140227, 2140228, 2140253, 2140274, 2140280, 2140286, 21…	TTTACGATTTTACATTCACCAATAATTCTCTAAGGAGTATTCCTTTCATA	TTGTTACAAGTCTTAGATGAAACCCTACTCATACATGAGTAGTTGTTTGG	4.98478	59	2L_2145832	2	{'217': '0.0', '819': '0.0', '091': '0.0', '093': '0.0', '765': '0.0', '911': '0.0', '748': '0.0', '492': '0.0', '338': '0.0145', '818': '0.0', '406': '0.0', '405': '0.0', '340': '0.0', '810': '0.0', '280': '0.0', '812': '0.0', '348': '0.0', '287': '0.0', '761': '0.0', '716': '0.0', '714': '0.0', '712': '0.0', '026': '0.0', '021': '0.0', '028': '0.0', '528': '0.0', '379': '0.0', '535': '0.0', '91…	{'395': '0.745', '304': '0.566333333333', '149': '0.5115', '356': '0.528', '181': '0.72975', '385': '0.7035', '324': '0.7355', '491': '0.654'}	{'853': '0.3265', '563': '0.235', '850': '0.649', '897': '0.616333333333', '727': '0.7895', '303': '0.7845', '787': '0.7115', '360': '0.637'}	0.000306818	0.646698	0.593667	176	8	8	0.646391	2145799	34	34	G
Drosophila	2L	2L_1_950	2222770	2222771	FBgn0031401	donor	GT	+	left	sex_diff	cis	2L	2225274	DEL	2503	7.44e-09	0.15505	TTGTTTATAAGA	T	132	67	-0.44739	-0.363504	0.0838858	Counter({'total': 0})	Counter({'total': 0})	{'217': '-0.468666666667', '091': '-0.436333333333', '093': '-0.357666666667', '492': '-0.33075', '818': '-0.467', '406': '-0.343', '405': '-0.540666666667', '810': '-0.604', '280': '-0.322', '348': '-0.3615', '287': '-0.4185', '761': '-0.46', '642': '-0.736666666667', '716': '-0.527', '712': '-0.4405', '026': '-0.4225', '129': '-0.5765', '028': '-0.39', '362': '-0.404', '535': '-0.353', '913': '…	{'': 'FBgn0031401_2222770_sex_diff_SSE', '801': '-0.2885', '153': '-0.387666666667', '075': '-0.464', '596': '-0.2575', '310': '-0.394333333333', '551': '-0.391', '315': '-0.311833333333', '703': '-0.353', '714': '0.206', '031': '-0.4485', '136': '-0.436', '804': '-0.3805', '176': '-0.3495', '057': '-0.3465', '491': '-0.418333333333', '379': '-0.3', '138': '-0.351666666667', '850': '-0.263', '852…	[2220951, 2221261, 2222298, 2222442, 2222770, 2222791, 2223068, 2223144]	GTAAGTGGCTGAATTATGTGGGCTAGTGTACCCCAATAACGTCACTTGTC	AAAAATTCGCAGTTTAATGGCGAAATCCGCCAGGCAATGCATTAATCGCT	3.02621	51	2L_2222770	1	{'217': '-0.468666666667', '091': '-0.436333333333', '093': '-0.357666666667', '492': '-0.33075', '818': '-0.467', '406': '-0.343', '405': '-0.540666666667', '810': '-0.604', '280': '-0.322', '348': '-0.3615', '287': '-0.4185', '761': '-0.46', '642': '-0.736666666667', '716': '-0.527', '712': '-0.4405', '026': '-0.4225', '129': '-0.5765', '028': '-0.39', '362': '-0.404', '535': '-0.353', '913': '…	{'153': '-0.387666666667', '075': '-0.464', '596': '-0.2575', '310': '-0.394333333333', '315': '-0.311833333333', '703': '-0.353', '714': '0.206', '136': '-0.436', '804': '-0.3805', '176': '-0.3495', '057': '-0.3465', '491': '-0.418333333333', '379': '-0.3', '138': '-0.351666666667', '852': '-0.441', '513': '-0.372333333333', '730': '-0.3685', '737': '-0.369', '325': '-0.6275', '911': '-0.4656666…	{'801': '-0.2885', '551': '-0.391', '031': '-0.4485', '850': '-0.263', '853': '-0.334166666667', '808': '-0.3915', '340': '-0.211', '812': '-0.283', '189': '-0.329', '360': '-0.232333333333', '309': '-0.415666666667', '088': '-0.362', '301': '-0.3415', '563': '-0.2985', '303': '-0.452', '306': '-0.328666666667', '381': '-0.4285', '085': '-0.591333333333', '486': '-0.616333333333', '900': '-0.446'…	-0.44739	-0.354847	-0.380065	132	44	23	0.0925429	2222653	-118	-118	C
Drosophila	2L	2L_1_950	2287456	2287457	FBgn0261523	acceptor	AG	-	left	male	cis	2L	2287066	SNP	391	3.26e-14	0.32739	G	T	73	73	0.245142	0.110192	0.13495	Counter({'total': 2824, 2287538: 688})	Counter({'total': 2440, 2287538: 292})	{'761': '0.3035', '801': '0.36', '153': '0.158666666667', '075': '0.2675', '559': '0.296', '338': '0.2565', '884': '0.382', '335': '0.176', '091': '0.188', '336': '0.3445', '913': '0.305', '765': '0.369', '392': '0.339', '136': '0.2405', '395': '0.292', '399': '0.319', '031': '0.519', '256': '0.3085', '738': '0.107', '379': '0.2595', '237': '0.132', '852': '0.3335', '822': '0.223', '799': '0.307'…	{'': 'FBgn0261523_2287456_male_SSE', '217': '0.120666666667', '319': '0.077', '318': '0.2375', '882': '0.1125', '195': '0.189', '705': '0.0665', '310': '0.257666666667', '551': '0.039', '332': '0.154', '038': '0.05', '390': '0.145', '397': '0.119', '239': '0.077', '748': '0.516', '032': '0.0123333333333', '235': '0.129', '491': '0.0256666666667', '492': '0.0355', '233': '0.0', '832': '0.053333333…	[2278722, 2279093, 2284889, 2288639, 2288995, 2289014, 2289203, 2289278, 2289353, 2290443]	CGAGAGATACAATCATCACTTCGTAATTAAATCCATGTTCGAACCTCGAG	ATCACAAAAATGGTCAAACAATTTTGTCGATTTTTCGCGAAGTTTCCCAC	4.0286	52	2L_2287456	1	{'761': '0.3035', '801': '0.36', '153': '0.158666666667', '075': '0.2675', '559': '0.296', '884': '0.382', '335': '0.176', '091': '0.188', '336': '0.3445', '913': '0.305', '765': '0.369', '392': '0.339', '136': '0.2405', '395': '0.292', '399': '0.319', '031': '0.519', '256': '0.3085', '738': '0.107', '379': '0.2595', '852': '0.3335', '822': '0.223', '799': '0.307', '042': '0.2205', '818': '0.3', …	{'217': '0.120666666667', '319': '0.077', '318': '0.2375', '882': '0.1125', '195': '0.189', '705': '0.0665', '310': '0.257666666667', '551': '0.039', '332': '0.154', '038': '0.05', '390': '0.145', '397': '0.119', '239': '0.077', '748': '0.516', '032': '0.0123333333333', '235': '0.129', '491': '0.0256666666667', '492': '0.0355', '233': '0.0', '832': '0.0533333333333', '855': '0.1955', '857': '0.06…	{'338': '0.2565', '237': '0.132', '802': '0.2555', '502': '0.1405', '426': '0.213', '303': '0.226666666667', '100': '0.307666666667', '101': '0.0385', '409': '0.3085'}	0.250258	0.110192	0.208759	64	73	9	0.140066	2287452	5	5	A
Drosophila	2L	2L_1_950	2287538	2287538	FBgn0261523	donor	GT	-	right	male	cis	2L	2287066	SNP	472	2.86e-09	0.248927	G	T	67	57	0.299102	0.177763	-0.121339	Counter({'total': 2369, 2287456: 654, 2287404: 33, 2287414: 29, 2286908: 2, 2287378: 1, 2285854: 1, 2284325: 0})	Counter({'total': 1894, 2287456: 281, 2287414: 33, 2287404: 31, 2285854: 6, 2284325: 1, 2286908: 1, 2287378: 0})	{'801': '0.393', '075': '0.3895', '559': '0.443', '338': '0.2765', '884': '0.426', '335': '0.354', '091': '0.158666666667', '336': '0.4', '913': '0.32', '765': '0.33', '392': '0.29', '776': '0.2615', '136': '0.3375', '395': '0.3095', '176': '0.198', '181': '0.343', '399': '0.484', '031': '0.5195', '256': '0.3635', '045': '0.184', '379': '0.2665', '237': '0.172333333333', '852': '0.193', '799': '0…	{'': 'FBgn0261523_2287538_male_SSE', '217': '0.108666666667', '748': '0.492', '318': '0.19', '195': '0.2085', '310': '0.310666666667', '551': '0.097', '315': '0.3925', '332': '0.121', '038': '0.087', '397': '0.2335', '239': '0.1415', '032': '0.024', '235': '0.177', '491': '0.101', '233': '0.0', '832': '0.1185', '796': '0.282', '857': '0.0835', '850': '0.0915', '406': '0.157', '405': '0.0975', '31…	[2287631]	GTAAGTCTTAAAAGCTTTGATTTCAACGCGGACGAGAGATACAATCATCA	TGAATCCCAATACCGGCAGGATAGGACCATATTCCTCCAGCGAGATCATC	3.25548	161	2L_2287538	1	{'801': '0.393', '075': '0.3895', '559': '0.443', '884': '0.426', '335': '0.354', '091': '0.158666666667', '336': '0.4', '913': '0.32', '765': '0.33', '392': '0.29', '776': '0.2615', '136': '0.3375', '395': '0.3095', '176': '0.198', '181': '0.343', '399': '0.484', '031': '0.5195', '256': '0.3635', '045': '0.184', '379': '0.2665', '852': '0.193', '799': '0.272', '818': '0.3065', '321': '0.1805', '…	{'217': '0.108666666667', '748': '0.492', '318': '0.19', '195': '0.2085', '310': '0.310666666667', '551': '0.097', '315': '0.3925', '332': '0.121', '038': '0.087', '397': '0.2335', '239': '0.1415', '032': '0.024', '235': '0.177', '491': '0.101', '233': '0.0', '832': '0.1185', '796': '0.282', '857': '0.0835', '850': '0.0915', '406': '0.157', '405': '0.0975', '313': '0.1555', '320': '0.075', '642':…	{'338': '0.2765', '237': '0.172333333333', '802': '0.285', '502': '0.325', '426': '0.204', '303': '0.329666666667', '100': '0.398', '409': '0.279'}	0.301192	0.177763	0.283687	59	57	8	-0.123429	2287530	8	8	C
Drosophila	2L	2L_1_950	2290633	2290634	FBgn0028570	acceptor	AA	-	left	male	cis	2L	2290760	SNP	-126	1.84e-116	0.93337	T	C	160	36	0.00156562	0.43675	0.435184	Counter({'total': 19636, 2290656: 9})	Counter({'total': 2525, 2290656: 1038})	{'217': '0.0', '091': '0.0', '761': '0.0', '765': '0.0', '911': '0.0', '136': '0.0', '748': '0.0', '138': '0.0', '491': '0.0', '819': '0.0', '405': '0.0', '810': '0.0', '280': '0.0', '812': '0.0', '348': '0.0', '287': '0.0', '716': '0.0', '714': '0.0', '712': '0.0', '026': '0.0', '021': '0.0', '129': '0.0', '028': '0.0', '528': '0.0', '379': '0.0', '535': '0.0', '360': '0.0', '531': '0.0', '530':…	{'': 'FBgn0028570_2290633_male_SSE', '559': '0.494', '338': '0.147', '335': '0.4595', '093': '0.537', '395': '0.5115', '336': '0.171333333333', '627': '0.74', '837': '0.5325', '799': '0.614', '818': '0.3465', '406': '0.5525', '181': '0.392666666667', '340': '0.575666666667', '508': '0.498', '367': '0.525666666667', '443': '0.1265', '426': '0.216333333333', '088': '0.055', '894': '0.662', '069': '…	[2290630]	CAGAACGAACACCTTCTTTGCATCGAAATTTCTCTAATAAGGTAATCGAA	TAGACGCAAGGATGTCCGCCGAAGTGGAGGAACTATTGAAGCGCTTTCAG	4.99866	709	2L_2290633	1	{'217': '0.0', '091': '0.0', '761': '0.0', '765': '0.0', '911': '0.0', '136': '0.0', '748': '0.0', '138': '0.0', '491': '0.0', '819': '0.0', '405': '0.0', '810': '0.0', '280': '0.0', '812': '0.0', '348': '0.0', '287': '0.0', '716': '0.0', '714': '0.0', '712': '0.0', '026': '0.0', '021': '0.0', '129': '0.0', '028': '0.0', '528': '0.0', '379': '0.0', '535': '0.0', '360': '0.0', '531': '0.0', '530':…	{'559': '0.494', '335': '0.4595', '093': '0.537', '395': '0.5115', '627': '0.74', '837': '0.5325', '799': '0.614', '818': '0.3465', '406': '0.5525', '181': '0.392666666667', '340': '0.575666666667', '508': '0.498', '367': '0.525666666667', '894': '0.662', '069': '0.627', '304': '0.4455', '589': '0.5665', '383': '0.659333333333', '385': '0.547', '386': '0.561333333333', '040': '0.542', '900': '0.4…	{'338': '0.147', '336': '0.171333333333', '443': '0.1265', '426': '0.216333333333', '088': '0.055', '301': '0.1415', '563': '0.092', '303': '0.450666666667', '101': '0.154333333333', '849': '0.368', '109': '0.1785'}	0.00156562	0.544873	0.191015	160	25	11	0.543308	2290633	1	1	A
Drosophila	2L	2L_1_950	2290656	2290656	FBgn0028570	donor	AT	-	right	male	cis	2L	2290760	SNP	-104	1.66e-115	0.949097	T	C	149	28	9.4e-05	0.748119	0.748025	Counter({'total': 12741, 2290633: 1})	Counter({'total': 1258, 2290633: 886})	{'217': '0.0', '091': '0.0', '761': '0.0', '765': '0.0', '911': '0.0', '136': '0.0', '748': '0.0', '138': '0.0', '491': '0.0', '819': '0.0', '405': '0.0', '810': '0.0', '280': '0.0', '812': '0.0', '348': '0.0', '287': '0.0', '716': '0.0', '712': '0.0', '026': '0.0', '021': '0.0', '129': '0.0', '028': '0.0', '528': '0.0', '379': '0.0', '535': '0.0', '360': '0.0', '531': '0.0', '530': '0.0', '371':…	{'': 'FBgn0028570_2290656_male_SSE', '559': '1.0', '338': '0.257', '335': '1.0', '336': '0.27', '395': '0.9815', '627': '1.0', '799': '1.0', '443': '0.2175', '181': '1.0', '340': '1.0', '367': '0.955666666667', '088': '0.0815', '069': '0.981', '301': '0.279', '563': '0.1835', '303': '1.0', '304': '0.976', '589': '0.9415', '383': '1.0', '385': '0.982', '386': '0.896333333333', '101': '0.2453333333…	[2290683, 2290686]	ATTTCTCTAATAAGGTAATCGAATAGACGCAAGGATGTCCGCCGAAGTGG	CATGTATGGTTGTATTGTAGTAGCAGAACGAACACCTTCTTTGCATCGAA	4.99907	485	2L_2290656	1	{'217': '0.0', '091': '0.0', '761': '0.0', '765': '0.0', '911': '0.0', '136': '0.0', '748': '0.0', '138': '0.0', '491': '0.0', '819': '0.0', '405': '0.0', '810': '0.0', '280': '0.0', '812': '0.0', '348': '0.0', '287': '0.0', '716': '0.0', '712': '0.0', '026': '0.0', '021': '0.0', '129': '0.0', '028': '0.0', '528': '0.0', '379': '0.0', '535': '0.0', '360': '0.0', '531': '0.0', '530': '0.0', '371':…	{'559': '1.0', '335': '1.0', '395': '0.9815', '627': '1.0', '799': '1.0', '181': '1.0', '340': '1.0', '367': '0.955666666667', '069': '0.981', '304': '0.976', '589': '0.9415', '383': '1.0', '385': '0.982', '386': '0.896333333333', '040': '1.0', '861': '0.9445', '359': '1.0', '517': '0.95'}	{'338': '0.257', '336': '0.27', '443': '0.2175', '088': '0.0815', '301': '0.279', '563': '0.1835', '303': '1.0', '101': '0.245333333333', '849': '0.5545', '109': '0.2505'}	9.39597e-05	0.97825	0.333883	149	18	10	0.978156	2290633	23	23	A
Drosophila	2L	2L_1_950	2377131	2377131	FBgn0031420	acceptor	AG	+	right	male	cis	2L	2377064	SNP	-67	1.06e-19	0.38078	G	T	149	24	0.888045	0.739903	-0.148142	Counter({'total': 5154, 2376143: 3134, 2376263: 1251, 2376558: 102, 2376202: 15, 2376606: 15, 2376614: 9, 2376431: 9, 2376380: 7, 2377072: 5, 2377061: 4, 2376206: 3, 2376956: 3, 2376672: 2, 2375701: 1, 2376259: 1, 2376267: 1, 2376271: 1, 2376668: 1, 2376933: 1, 2376079: 0, 2376610: 0, 2376927: 0, 2377021: 0, 2376396: 0})	Counter({'total': 894, 2376143: 455, 2376263: 175, 2376558: 14, 2377072: 4, 2376606: 2, 2376614: 2, 2376202: 1, 2376206: 1, 2376079: 1, 2376380: 1, 2376956: 1, 2375701: 0, 2376610: 0, 2376927: 0, 2377021: 0, 2376259: 0, 2376267: 0, 2376396: 0, 2376271: 0, 2376668: 0, 2377061: 0, 2376672: 0, 2376933: 0, 2376431: 0})	{'217': '0.887666666667', '091': '0.919', '093': '0.8675', '765': '0.816', '136': '0.909', '748': '0.9', '505': '0.859', '491': '0.881666666667', '492': '0.926', '338': '0.8605', '406': '0.9545', '340': '0.840333333333', '810': '0.7335', '812': '0.881', '348': '0.871', '287': '0.9735', '761': '0.9665', '714': '0.9125', '712': '0.844', '026': '0.9525', '021': '0.810333333333', '129': '0.8885', '02…	{'': 'FBgn0031420_2377131_male_SSE', '075': '0.6635', '705': '0.643666666667', '391': '0.817', '395': '0.7615', '832': '0.6475', '855': '0.7415', '790': '0.6005', '732': '0.781', '509': '0.8005', '367': '0.707', '361': '0.7865', '208': '0.835666666667', '563': '0.8355', '085': '0.7145', '380': '0.528', '385': '0.719', '716': '0.747333333333', '228': '0.7275', '045': '0.72', '843': '0.747', '379':…	[2365299, 2365391, 2365435, 2365476, 2365534, 2365604, 2365637, 2365667, 2365715, 2365786, 2366342, 2366350, 2366466, 2366576, 2366591, 2366769, 2366775, 2366835, 2366880, 2367025, 2367039, 2367124, 2367339, 2367421, 2367707, 2367811, 2367934, 2367982, 2368338, 2368522, 2368530, 2368611, 2368613, 2368766, 2368895, 2369098, 2369193, 2369211, 2369230, 2369233, 2369324, 2369404, 2369543, 2369577, 23…	TGTCACTATCAAAGTTTCTCTGGAACTAATAAATCAATCCTGTTTTGCAG	GTGCTTTAAGGGGCAATTTTGCTCGAGTGTACCGAATCCCCGGATCCCGC	4.49573	95	2L_2377131	2	{'217': '0.887666666667', '091': '0.919', '093': '0.8675', '765': '0.816', '136': '0.909', '748': '0.9', '505': '0.859', '491': '0.881666666667', '492': '0.926', '338': '0.8605', '406': '0.9545', '340': '0.840333333333', '810': '0.7335', '812': '0.881', '348': '0.871', '287': '0.9735', '761': '0.9665', '714': '0.9125', '712': '0.844', '026': '0.9525', '021': '0.810333333333', '129': '0.8885', '02…	{'075': '0.6635', '705': '0.643666666667', '391': '0.817', '395': '0.7615', '832': '0.6475', '855': '0.7415', '790': '0.6005', '732': '0.781', '509': '0.8005', '367': '0.707', '361': '0.7865', '208': '0.835666666667', '380': '0.528', '385': '0.719', '716': '0.747333333333', '228': '0.7275', '045': '0.72', '843': '0.747', '379': '0.861', '642': '0.769', '721': '0.7515', '804': '0.8515'}	{'563': '0.8355', '085': '0.7145'}	0.888045	0.736712	0.775	149	22	2	-0.151333	2377064	-67	-67	T
Drosophila	2L	2L_1_950	2377131	2377131	FBgn0031420	acceptor	AG	+	right	sex_diff	cis	2L	2377064	SNP	-67	5.06e-14	0.281948	G	T	148	24	0.0571486	0.194247	0.137098	Counter({'total': 0})	Counter({'total': 0})	{'217': '0.0156666666667', '091': '0.0366666666667', '093': '0.110833333333', '765': '0.1575', '136': '0.034', '748': '0.055', '505': '0.0376666666667', '491': '0.0666666666667', '492': '0.01', '338': '0.1395', '406': '0.002', '340': '0.0311666666667', '810': '0.2665', '812': '0.0706666666667', '348': '0.0956666666667', '287': '-0.0528333333333', '761': '0.0055', '714': '0.0465', '712': '0.104', …	{'': 'FBgn0031420_2377131_sex_diff_SSE', '075': '0.196', '705': '0.303833333333', '391': '0.0885', '395': '0.0545', '832': '0.328833333333', '855': '0.204', '790': '0.303166666667', '732': '0.0873333333333', '509': '0.1995', '367': '0.2255', '361': '0.1535', '208': '0.145833333333', '563': '0.0965', '085': '0.2085', '380': '0.443333333333', '385': '0.208', '716': '0.219333333333', '228': '0.2155'…	[2365299, 2365391, 2365435, 2365476, 2365534, 2365604, 2365637, 2365667, 2365715, 2365786, 2366342, 2366350, 2366466, 2366576, 2366591, 2366769, 2366775, 2366835, 2366880, 2367025, 2367039, 2367124, 2367339, 2367421, 2367707, 2367811, 2367934, 2367982, 2368338, 2368522, 2368530, 2368611, 2368613, 2368766, 2368895, 2369098, 2369193, 2369211, 2369230, 2369233, 2369324, 2369404, 2369543, 2369577, 23…	TGTCACTATCAAAGTTTCTCTGGAACTAATAAATCAATCCTGTTTTGCAG	GTGCTTTAAGGGGCAATTTTGCTCGAGTGTACCGAATCCCCGGATCCCGC	3.72526	60	2L_2377131	2	{'217': '0.0156666666667', '091': '0.0366666666667', '093': '0.110833333333', '765': '0.1575', '136': '0.034', '748': '0.055', '505': '0.0376666666667', '491': '0.0666666666667', '492': '0.01', '338': '0.1395', '406': '0.002', '340': '0.0311666666667', '810': '0.2665', '812': '0.0706666666667', '348': '0.0956666666667', '287': '-0.0528333333333', '761': '0.0055', '714': '0.0465', '712': '0.104', …	{'075': '0.196', '705': '0.303833333333', '391': '0.0885', '395': '0.0545', '832': '0.328833333333', '855': '0.204', '790': '0.303166666667', '732': '0.0873333333333', '509': '0.1995', '367': '0.2255', '361': '0.1535', '208': '0.145833333333', '380': '0.443333333333', '385': '0.208', '716': '0.219333333333', '228': '0.2155', '045': '0.28', '843': '0.226', '379': '0.0775', '642': '0.18975', '721':…	{'563': '0.0965', '085': '0.2085'}	0.0571486	0.198042	0.1525	148	22	2	0.140893	2377064	-67	-67	T
Drosophila	2L	2L_1_950	2416435	2416435	FBgn0051948	donor	GT	-	right	male	cis	2L	2416391	SNP	44	6.19e-45	0.631497	T	A	59	140	0.144814	0.243628	-0.0988144	Counter({'total': 140981, 2416379: 28622, 2416386: 3696, 2416369: 212, 2416389: 20, 2416353: 6, 2412026: 3, 2416376: 1, 2416339: 0})	Counter({'total': 35693, 2416379: 5140, 2416386: 577, 2416369: 21, 2416389: 14, 2416339: 1, 2416353: 0, 2416376: 0, 2412026: 0})	{'217': '0.113', '091': '0.214', '761': '0.3315', '765': '0.1175', '136': '0.2175', '138': '0.246333333333', '491': '0.130666666667', '818': '0.257666666667', '819': '0.188', '340': '0.237666666667', '810': '0.257', '280': '0.2235', '287': '0.191', '716': '0.207666666667', '714': '0.179', '712': '0.212', '021': '0.28', '129': '0.1095', '028': '0.195', '911': '0.315', '379': '0.2175', '535': '0.22…	{'': 'FBgn0051948_2416435_male_SSE', '748': '0.116', '595': '0.107', '338': '0.2245', '313': '0.0983333333333', '705': '0.24', '093': '0.205', '177': '0.229', '390': '0.106', '812': '0.072', '336': '0.128', '627': '0.154', '237': '0.212', '492': '0.1515', '233': '0.126', '837': '0.121666666667', '406': '0.137', '405': '0.241666666667', '032': '0.116333333333', '348': '0.1085', '409': '0.070333333…	[]	GTAGCGAAGAAATGTAAAGCTGACCTCTTCGCTTTTAATAATGAAGAAGT	ACATTAGATTTTTCGATGCTGTTCTCAAAGACGAATACCTCTTGTGCAAG	4.15405	296	2L_2416435	3	{'217': '0.113', '765': '0.1175', '491': '0.130666666667', '129': '0.1095', '319': '0.0945', '808': '0.2985', '309': '0.0946666666667', '332': '0.1155', '509': '0.108', '757': '0.168333333333', '075': '0.114333333333', '555': '0.118', '158': '0.123', '324': '0.0943333333333', '748': '0.116', '595': '0.107', '313': '0.0983333333333', '093': '0.205', '390': '0.106', '812': '0.072', '627': '0.154', …	{'091': '0.214', '761': '0.3315', '136': '0.2175', '138': '0.246333333333', '818': '0.257666666667', '819': '0.188', '340': '0.237666666667', '810': '0.257', '280': '0.2235', '287': '0.191', '716': '0.207666666667', '714': '0.179', '712': '0.212', '021': '0.28', '028': '0.195', '911': '0.315', '379': '0.2175', '535': '0.2295', '360': '0.223', '531': '0.223', '530': '0.227666666667', '371': '0.284…	{'338': '0.2245', '237': '0.212', '405': '0.241666666667', '426': '0.205333333333', '088': '0.2355', '443': '0.194', '563': '0.22', '381': '0.1685', '109': '0.1835', '528': '0.122', '100': '0.1935', '101': '0.172', '802': '0.307', '502': '0.163', '849': '0.163', '377': '0.197', '352': '0.203'}	0.122345	0.243628	0.200324	42	140	17	-0.121283	2416391	44	44	A
Drosophila	2L	2L_1_950	2416435	2416435	FBgn0051948	donor	GT	-	right	male	cis	2L	3265802	SNP	-849367	6.94e-15	0.263287	T	C	152	47	0.23315	0.151323	-0.081827	Counter({'total': 141967, 2416379: 28932, 2416386: 3739, 2416369: 213, 2416389: 20, 2416353: 6, 2412026: 3, 2416376: 1, 2416339: 0})	Counter({'total': 34707, 2416379: 4830, 2416386: 534, 2416369: 20, 2416389: 14, 2416339: 1, 2416353: 0, 2416376: 0, 2412026: 0})	{'217': '0.113', '091': '0.214', '761': '0.3315', '765': '0.1175', '136': '0.2175', '138': '0.246333333333', '491': '0.130666666667', '818': '0.257666666667', '819': '0.188', '340': '0.237666666667', '810': '0.257', '280': '0.2235', '287': '0.191', '716': '0.207666666667', '714': '0.179', '712': '0.212', '021': '0.28', '129': '0.1095', '028': '0.195', '911': '0.315', '379': '0.2175', '535': '0.22…	{'': 'FBgn0051948_2416435_male_SSE', '748': '0.116', '595': '0.107', '338': '0.2245', '313': '0.0983333333333', '093': '0.205', '332': '0.1155', '032': '0.116333333333', '390': '0.106', '812': '0.072', '336': '0.128', '627': '0.154', '237': '0.212', '492': '0.1515', '233': '0.126', '837': '0.121666666667', '406': '0.137', '405': '0.241666666667', '377': '0.197', '348': '0.1085', '409': '0.0703333…	[]	GTAGCGAAGAAATGTAAAGCTGACCTCTTCGCTTTTAATAATGAAGAAGT	ACATTAGATTTTTCGATGCTGTTCTCAAAGACGAATACCTCTTGTGCAAG	4.34392	220	2L_2416435	3	{'217': '0.113', '091': '0.214', '761': '0.3315', '765': '0.1175', '136': '0.2175', '138': '0.246333333333', '491': '0.130666666667', '818': '0.257666666667', '819': '0.188', '340': '0.237666666667', '810': '0.257', '280': '0.2235', '287': '0.191', '716': '0.207666666667', '714': '0.179', '712': '0.212', '021': '0.28', '129': '0.1095', '028': '0.195', '911': '0.315', '379': '0.2175', '535': '0.22…	{'748': '0.116', '595': '0.107', '313': '0.0983333333333', '093': '0.205', '032': '0.116333333333', '390': '0.106', '627': '0.154', '492': '0.1515', '837': '0.121666666667', '406': '0.137', '348': '0.1085', '630': '0.0906666666667', '584': '0.1065', '894': '0.104333333333', '386': '0.112333333333', '048': '0.081', '161': '0.1935', '383': '0.153666666667', '026': '0.139', '350': '0.1315', '437': '…	{'705': '0.24', '338': '0.2245', '812': '0.072', '336': '0.128', '237': '0.212', '233': '0.126', '405': '0.241666666667', '377': '0.197', '409': '0.0703333333333', '426': '0.205333333333', '088': '0.2355', '443': '0.194', '301': '0.0485', '563': '0.22', '085': '0.102', '381': '0.1685', '109': '0.1835', '528': '0.122', '100': '0.1935', '101': '0.172', '802': '0.307', '502': '0.163', '849': '0.163'…	0.23315	0.126949	0.174681	152	23	24	-0.1062	2416391	44	44	A
Drosophila	2L	2L_1_950	2416435	2416435	FBgn0051948	donor	GT	-	right	male	trans	2L	12016274	SNP	-9599839	2.94e-17	0.301186	C	T	153	47	0.233936	0.148674	-0.0852625	Counter({'total': 45128, 2416379: 6000, 2416386: 641, 2416389: 27, 2416369: 26, 2416353: 1, 2416339: 1, 2416376: 0, 2412026: 0})	Counter({'total': 131546, 2416379: 27762, 2416386: 3632, 2416369: 207, 2416389: 7, 2416353: 5, 2412026: 3, 2416376: 1, 2416339: 0})	{'217': '0.113', '319': '0.0945', '075': '0.114333333333', '595': '0.107', '338': '0.2245', '313': '0.0983333333333', '158': '0.123', '093': '0.205', '332': '0.1155', '390': '0.106', '812': '0.072', '748': '0.116', '032': '0.116333333333', '627': '0.154', '237': '0.212', '491': '0.130666666667', '492': '0.1515', '233': '0.126', '837': '0.121666666667', '894': '0.104333333333', '406': '0.137', '40…	{'': 'FBgn0051948_2416435_male_SSE', '091': '0.214', '761': '0.3315', '136': '0.2175', '138': '0.246333333333', '818': '0.257666666667', '819': '0.188', '340': '0.237666666667', '810': '0.257', '280': '0.2235', '287': '0.191', '716': '0.207666666667', '714': '0.179', '712': '0.212', '021': '0.28', '028': '0.195', '911': '0.315', '379': '0.2175', '535': '0.2295', '360': '0.223', '531': '0.223', '5…	[]	GTAGCGAAGAAATGTAAAGCTGACCTCTTCGCTTTTAATAATGAAGAAGT	ACATTAGATTTTTCGATGCTGTTCTCAAAGACGAATACCTCTTGTGCAAG	4.97346	503	2L_2416435	3	{'217': '0.113', '319': '0.0945', '075': '0.114333333333', '158': '0.123', '491': '0.130666666667', '808': '0.2985', '324': '0.0943333333333', '509': '0.108', '309': '0.0946666666667', '757': '0.168333333333', '555': '0.118', '129': '0.1095', '765': '0.1175', '091': '0.214', '761': '0.3315', '136': '0.2175', '138': '0.246333333333', '818': '0.257666666667', '819': '0.188', '340': '0.237666666667'…	{'595': '0.107', '093': '0.205', '332': '0.1155', '390': '0.106', '748': '0.116', '032': '0.116333333333', '627': '0.154', '492': '0.1515', '233': '0.126', '837': '0.121666666667', '894': '0.104333333333', '406': '0.137', '348': '0.1085', '630': '0.0906666666667', '584': '0.1065', '386': '0.112333333333', '048': '0.081', '161': '0.1935', '383': '0.153666666667', '026': '0.139', '350': '0.1315', '…	{'338': '0.2245', '313': '0.0983333333333', '812': '0.072', '237': '0.212', '405': '0.241666666667', '377': '0.197', '409': '0.0703333333333', '426': '0.205333333333', '088': '0.2355', '443': '0.194', '301': '0.0485', '563': '0.22', '085': '0.102', '381': '0.1685', '109': '0.1835', '528': '0.122', '100': '0.1935', '101': '0.172', '802': '0.307', '502': '0.163', '849': '0.163', '352': '0.203', '33…	0.233936	0.127625	0.170638	153	24	23	-0.106311	NA	NA	NA	NA
Drosophila	2L	2L_1_950	2491442	2491443	FBgn0264978	acceptor	AG	-	left	male	cis	2L	2491441	SNP	2	1.25e-38	0.576092	T	C	173	25	0.961801	0.724587	-0.237214	Counter({'total': 11680, 2491512: 11229, 2491508: 47})	Counter({'total': 1341, 2491512: 987, 2491508: 5})	{'217': '0.977333333333', '819': '0.9705', '091': '0.967666666667', '093': '0.969666666667', '765': '0.9335', '911': '0.966', '136': '0.99', '748': '0.99', '138': '0.978', '491': '1.0', '492': '0.97725', '818': '1.0', '406': '0.983', '405': '0.979', '340': '1.0', '810': '0.9645', '812': '0.965666666667', '348': '0.9735', '287': '0.981', '761': '0.976', '716': '0.956333333333', '714': '0.9805', '7…	{'': 'FBgn0264978_2491442_male_SSE', '317': '0.5525', '059': '0.7575', '796': '0.767', '857': '0.715', '321': '0.784', '280': '0.648', '502': '0.7635', '426': '0.848333333333', '774': '0.759666666667', '634': '0.784', '208': '0.740333333333', '303': '0.953666666667', '566': '0.6325', '589': '0.6695', '382': '0.785', '306': '0.6495', '227': '0.747', '101': '0.839', '105': '0.639666666667', '843': …	[2491512]	CAAGGCGCTGAATAACTGAGACTCACCAACTACGTTTTCCTATTCTTTAG	GAGCCCGCAAAAAACCCAAGGCCTGTGACTTGGACCGCAACGACCGCTTC	4.96847	139	2L_2491442	2	{'217': '0.977333333333', '819': '0.9705', '091': '0.967666666667', '093': '0.969666666667', '765': '0.9335', '911': '0.966', '136': '0.99', '748': '0.99', '138': '0.978', '491': '1.0', '492': '0.97725', '818': '1.0', '406': '0.983', '405': '0.979', '340': '1.0', '810': '0.9645', '812': '0.965666666667', '348': '0.9735', '287': '0.981', '761': '0.976', '716': '0.956333333333', '714': '0.9805', '7…	{'317': '0.5525', '059': '0.7575', '796': '0.767', '857': '0.715', '321': '0.784', '280': '0.648', '774': '0.759666666667', '634': '0.784', '208': '0.740333333333', '566': '0.6325', '589': '0.6695', '382': '0.785', '227': '0.747', '843': '0.59', '808': '0.777', '801': '0.588', '375': '0.716'}	{'502': '0.7635', '426': '0.848333333333', '303': '0.953666666667', '306': '0.6495', '101': '0.839', '105': '0.639666666667', '727': '0.5985', '802': '0.8095'}	0.961801	0.706647	0.762708	173	17	8	-0.255154	2491441	2	2	C
Drosophila	2L	2L_1_950	2491442	2491443	FBgn0264978	acceptor	AG	-	left	female	cis	2L	2492801	SNP	-1358	4.16e-37	0.557115	A	T	160	40	0.97737	0.788563	-0.188807	Counter({'total': 11451, 2491512: 11165, 2491508: 23})	Counter({'total': 2040, 2491512: 1660, 2491508: 3})	{'217': '0.969666666667', '819': '0.953666666667', '091': '1.0', '093': '1.0', '765': '0.964333333333', '911': '0.9665', '136': '0.9715', '748': '0.9655', '138': '1.0', '491': '0.995', '492': '1.0', '818': '0.987333333333', '406': '0.9665', '405': '0.977666666667', '340': '0.9765', '810': '0.9875', '280': '0.6235', '812': '0.982666666667', '348': '0.994333333333', '287': '0.981', '761': '0.985', …	{'': 'FBgn0264978_2491442_female_SSE', '049': '0.986', '596': '0.662', '317': '0.736666666667', '059': '0.8135', '395': '1.0', '796': '0.8315', '857': '0.7855', '566': '0.8335', '837': '0.544', '321': '0.7275', '508': '0.973', '367': '0.984', '502': '0.7965', '426': '0.9665', '630': '0.524666666667', '774': '0.627', '714': '0.9665', '634': '0.681', '208': '0.643', '303': '1.0', '461': '0.98866666…	[2491512]	CAAGGCGCTGAATAACTGAGACTCACCAACTACGTTTTCCTATTCTTTAG	GAGCCCGCAAAAAACCCAAGGCCTGTGACTTGGACCGCAACGACCGCTTC	4.96296	171	2L_2491442	2	{'217': '0.969666666667', '819': '0.953666666667', '091': '1.0', '093': '1.0', '765': '0.964333333333', '911': '0.9665', '136': '0.9715', '748': '0.9655', '138': '1.0', '491': '0.995', '492': '1.0', '818': '0.987333333333', '406': '0.9665', '405': '0.977666666667', '340': '0.9765', '810': '0.9875', '280': '0.6235', '812': '0.982666666667', '348': '0.994333333333', '287': '0.981', '761': '0.985', …	{'596': '0.662', '317': '0.736666666667', '059': '0.8135', '395': '1.0', '796': '0.8315', '857': '0.7855', '566': '0.8335', '837': '0.544', '321': '0.7275', '508': '0.973', '367': '0.984', '630': '0.524666666667', '774': '0.627', '714': '0.9665', '634': '0.681', '208': '0.643', '461': '0.988666666667', '589': '0.7845', '382': '0.655', '385': '0.9915', '386': '0.75', '227': '0.7235', '486': '0.736…	{'049': '0.986', '502': '0.7965', '426': '0.9665', '303': '1.0', '306': '0.4935', '381': '0.8695', '109': '0.896', '101': '0.866'}	0.97737	0.770891	0.85925	160	32	8	-0.206479	2491441	2	2	C
Drosophila	2L	2L_1_950	2491512	2491512	FBgn0264978	donor	GC	-	right	male	cis	2L	2491441	SNP	71	2.36e-45	0.635748	T	C	172	27	0.96054	0.739068	-0.221472	Counter({'total': 11648, 2491442: 11212, 2491441: 0})	Counter({'total': 1376, 2491442: 1038, 2491441: 0})	{'217': '0.977333333333', '819': '0.9185', '091': '0.990666666667', '093': '0.972', '765': '0.9195', '911': '0.971666666667', '136': '0.99', '748': '0.959', '138': '0.966333333333', '491': '0.971333333333', '492': '0.97725', '818': '0.915666666667', '406': '0.9855', '405': '0.992333333333', '340': '0.967', '810': '0.9415', '812': '0.990666666667', '348': '0.9705', '287': '0.9435', '761': '1.0', '…	{'': 'FBgn0264978_2491512_male_SSE', '596': '0.594', '317': '0.5695', '059': '0.655', '796': '0.7325', '857': '0.815', '321': '0.803', '280': '0.7755', '502': '0.802', '426': '0.842333333333', '774': '0.8885', '634': '0.702333333333', '208': '0.746', '303': '0.963666666667', '566': '0.6455', '589': '0.6165', '382': '0.724333333333', '306': '0.639', '227': '0.598666666667', '486': '0.6975', '101':…	[]	GCAAGTAAAATTACTTTTATCAAGGCGCTGAATAACTGAGACTCACCAAC	GGACTTGGGACTGAATCTTGTCTACGTGGAGGACGAGACGGCTAGTGCGG	4.97344	149	2L_2491512	2	{'217': '0.977333333333', '819': '0.9185', '091': '0.990666666667', '093': '0.972', '765': '0.9195', '911': '0.971666666667', '136': '0.99', '748': '0.959', '138': '0.966333333333', '491': '0.971333333333', '492': '0.97725', '818': '0.915666666667', '406': '0.9855', '405': '0.992333333333', '340': '0.967', '810': '0.9415', '812': '0.990666666667', '348': '0.9705', '287': '0.9435', '761': '1.0', '…	{'596': '0.594', '317': '0.5695', '059': '0.655', '796': '0.7325', '857': '0.815', '321': '0.803', '280': '0.7755', '774': '0.8885', '634': '0.702333333333', '208': '0.746', '566': '0.6455', '589': '0.6165', '382': '0.724333333333', '227': '0.598666666667', '486': '0.6975', '843': '0.714', '808': '0.788', '801': '0.7085', '375': '0.7585'}	{'502': '0.802', '426': '0.842333333333', '303': '0.963666666667', '306': '0.639', '101': '0.889', '105': '0.742', '727': '0.757', '802': '0.787'}	0.96054	0.712254	0.80275	172	19	8	-0.248286	2491532	-20	-20	T
Drosophila	2L	2L_1_950	2491512	2491512	FBgn0264978	donor	GC	-	right	female	cis	2L	2491441	SNP	71	3.51e-38	0.571625	T	C	173	25	0.96868	0.774593	-0.194087	Counter({'total': 12202, 2491442: 11854, 2491441: 5})	Counter({'total': 1207, 2491442: 925, 2491441: 0})	{'217': '0.969666666667', '819': '0.988666666667', '091': '0.990666666667', '093': '0.985', '765': '0.942666666667', '911': '0.9885', '136': '0.9255', '748': '0.982', '138': '1.0', '491': '1.0', '492': '0.969', '818': '0.987333333333', '406': '0.989', '405': '0.978333333333', '340': '0.9665', '810': '0.9875', '812': '0.966', '348': '0.994333333333', '287': '0.963', '761': '0.9215', '716': '0.9826…	{'': 'FBgn0264978_2491512_female_SSE', '596': '0.7025', '317': '0.724', '059': '0.7985', '796': '0.89', '857': '0.875', '321': '0.666', '280': '0.652', '502': '0.799', '426': '0.9665', '774': '0.816', '634': '0.71', '208': '0.7305', '303': '0.984', '566': '0.807', '589': '0.7845', '382': '0.8005', '227': '0.643', '486': '0.699333333333', '101': '0.838', '105': '0.744', '843': '0.6685', '727': '0.…	[]	GCAAGTAAAATTACTTTTATCAAGGCGCTGAATAACTGAGACTCACCAAC	GGACTTGGGACTGAATCTTGTCTACGTGGAGGACGAGACGGCTAGTGCGG	4.9654	253	2L_2491512	2	{'217': '0.969666666667', '819': '0.988666666667', '091': '0.990666666667', '093': '0.985', '765': '0.942666666667', '911': '0.9885', '136': '0.9255', '748': '0.982', '138': '1.0', '491': '1.0', '492': '0.969', '818': '0.987333333333', '406': '0.989', '405': '0.978333333333', '340': '0.9665', '810': '0.9875', '812': '0.966', '348': '0.994333333333', '287': '0.963', '761': '0.9215', '716': '0.9826…	{'596': '0.7025', '317': '0.724', '059': '0.7985', '796': '0.89', '857': '0.875', '321': '0.666', '280': '0.652', '774': '0.816', '634': '0.71', '208': '0.7305', '566': '0.807', '589': '0.7845', '382': '0.8005', '227': '0.643', '486': '0.699333333333', '843': '0.6685', '808': '0.707', '801': '0.814', '375': '0.788'}	{'502': '0.799', '426': '0.9665', '303': '0.984', '101': '0.838', '105': '0.744', '727': '0.757'}	0.96868	0.751386	0.848083	173	19	6	-0.217294	2491532	-20	-20	T
Drosophila	2L	2L_1_950	2496398	2496398	FBgn0011818	acceptor	AG	+	right	sex_diff	cis	2L	3492658	SNP	996260	3.16e-18	0.457263	A	T	107	18	0.103498	0.340917	0.237419	Counter({'total': 0})	Counter({'total': 0})	{'217': '0.0168333333333', '091': '0.0351666666667', '136': '-0.0745', '138': '0.1685', '491': '0.118333333333', '492': '0.175', '819': '0.290833333333', '405': '0.2175', '340': '0.0965', '280': '-0.0185', '812': '0.122', '716': '0.189333333333', '714': '0.118', '712': '0.1265', '026': '0.082', '021': '0.2505', '129': '-0.0115', '028': '-0.008', '535': '0.0835', '913': '0.004', '530': '0.21083333…	{'': 'FBgn0011818_2496398_sex_diff_SSE', '443': '0.362166666667', '627': '0.315833333333', '837': '0.2975', '350': '0.152', '313': '0.593', '301': '0.227', '336': '0.190666666667', '849': '0.374333333333', '406': '0.3765', '383': '0.471333333333', '352': '0.292666666667', '386': '0.265', '048': '0.441', '894': '0.334333333333', '100': '0.183333333333', '348': '0.53', '377': '0.334', '358': '0.395…	[]	GTTTACGCTTTTGTTTCGCTTTCCGTTCGTTGTACTCCTGCTCCTGGCAG	GCTCCTCGATTTCCAGCCTGGAGGCCGCCACCGAAAAGTTCCCGGACACG	4.65994	1337	2L_2496398	1	{'217': '0.0168333333333', '091': '0.0351666666667', '136': '-0.0745', '138': '0.1685', '491': '0.118333333333', '492': '0.175', '819': '0.290833333333', '405': '0.2175', '340': '0.0965', '280': '-0.0185', '812': '0.122', '716': '0.189333333333', '714': '0.118', '712': '0.1265', '026': '0.082', '021': '0.2505', '129': '-0.0115', '028': '-0.008', '535': '0.0835', '913': '0.004', '530': '0.21083333…	{'627': '0.315833333333', '837': '0.2975', '350': '0.152', '313': '0.593', '406': '0.3765', '383': '0.471333333333', '386': '0.265', '048': '0.441', '894': '0.334333333333', '348': '0.53', '358': '0.395833333333'}	{'443': '0.362166666667', '301': '0.227', '336': '0.190666666667', '849': '0.374333333333', '352': '0.292666666667', '100': '0.183333333333', '377': '0.334'}	0.103498	0.379303	0.280595	107	11	7	0.275805	2496290	-108	-108	A
Drosophila	2L	2L_1_950	2498235	2498236	FBgn0011818	donor	CC	+	left	female	cis	2L	2675108	SNP	176872	1.65e-17	0.373108	C	T	146	10	0.0200913	0.368217	0.348125	Counter({'total': 8280, 2498262: 106})	Counter({'total': 575, 2498262: 125})	{'091': '0.0', '093': '0.0', '765': '0.0', '911': '0.0', '491': '0.0', '492': '0.0', '338': '0.0', '818': '0.0', '406': '0.0', '405': '0.0', '340': '0.0', '810': '0.0', '280': '0.0', '812': '0.0', '348': '0.0', '287': '0.0', '761': '0.0', '716': '0.0', '714': '0.0', '026': '0.0', '028': '0.0', '528': '0.0', '379': '0.0', '535': '0.0', '360': '0.0', '531': '0.0', '530': '0.0', '371': '0.0', '370':…	{'': 'FBgn0011818_2498235_female_SSE', '821': '0.78', '634': '0.646', '639': '0.710666666667', '712': '0.58', '355': '0.0', '354': '0.0', '843': '0.4775', '237': '0.0', '256': '0.488', '820': '0.0', '377': '0.0'}	[]	CCACTCGAAAATGGCTGTTTGAGATACCCACTCCCGTTTTTTTTCCTACT	TAACCAAAACGAATGCCGCATAAAAAAAAATAAAAAGCTTTTGCATTTTA	4.5641	805	2L_2498235	1	{'091': '0.0', '093': '0.0', '765': '0.0', '911': '0.0', '491': '0.0', '492': '0.0', '338': '0.0', '818': '0.0', '406': '0.0', '405': '0.0', '340': '0.0', '810': '0.0', '280': '0.0', '812': '0.0', '348': '0.0', '287': '0.0', '761': '0.0', '716': '0.0', '714': '0.0', '026': '0.0', '028': '0.0', '528': '0.0', '379': '0.0', '535': '0.0', '360': '0.0', '531': '0.0', '530': '0.0', '371': '0.0', '370':…	{'821': '0.78', '634': '0.646', '639': '0.710666666667', '712': '0.58', '355': '0.0', '354': '0.0', '843': '0.4775', '256': '0.488', '820': '0.0'}	{'377': '0.0'}	0.0200913	0.40913	0	146	9	1	0.389038	2497994	-242	-242	A
Drosophila	2L	2L_1_950	2564119	2564120	FBgn0031432	acceptor	AG	-	left	male	cis	2L	2582850	INS	-18730	1.12e-14	0.266873	A	TC	131	62	0.870831	0.802527	-0.0683039	Counter({'total': 10836, 2564170: 9525, 2564360: 1})	Counter({'total': 4335, 2564170: 3522, 2564360: 0})	{'765': '0.7655', '136': '0.9095', '138': '0.855', '491': '0.845333333333', '492': '0.9595', '338': '0.79', '818': '0.901333333333', '819': '0.831', '405': '0.890333333333', '340': '0.942666666667', '810': '0.8905', '812': '0.870333333333', '348': '0.812', '409': '0.907333333333', '714': '0.8865', '026': '0.846', '021': '0.762666666667', '129': '0.892', '028': '0.95', '911': '0.866', '379': '0.86…	{'': 'FBgn0031432_2564119_male_SSE', '153': '0.799333333333', '318': '0.737', '596': '0.7655', '195': '0.841333333333', '091': '0.775', '093': '0.8575', '390': '0.881666666667', '397': '0.897666666667', '799': '0.755', '395': '0.712', '748': '0.814666666667', '177': '0.8635', '894': '0.777', '237': '0.781333333333', '256': '0.7485', '336': '0.893666666667', '716': '0.829', '761': '0.728', '808': …	[2564360]	TGAGAACCTAGACCGAAACTCATTTCCACCAAGCTAATATAACTCTTCAG	CTTGCCTATCGATTTACGGCCAACGCGATGGCGGATTTCATCTGGGGCAT	4.61985	279	2L_2564119	1	{'765': '0.7655', '136': '0.9095', '138': '0.855', '491': '0.845333333333', '492': '0.9595', '338': '0.79', '818': '0.901333333333', '819': '0.831', '405': '0.890333333333', '340': '0.942666666667', '810': '0.8905', '812': '0.870333333333', '348': '0.812', '409': '0.907333333333', '714': '0.8865', '026': '0.846', '021': '0.762666666667', '129': '0.892', '028': '0.95', '911': '0.866', '379': '0.86…	{'153': '0.799333333333', '318': '0.737', '596': '0.7655', '195': '0.841333333333', '091': '0.775', '093': '0.8575', '799': '0.755', '395': '0.712', '748': '0.814666666667', '177': '0.8635', '894': '0.777', '256': '0.7485', '716': '0.829', '761': '0.728', '808': '0.7385', '406': '0.6875', '732': '0.794333333333', '639': '0.7945', '367': '0.732', '443': '0.836', '427': '0.843', '630': '0.8035', '8…	{'390': '0.881666666667', '397': '0.897666666667', '237': '0.781333333333', '336': '0.893666666667', '189': '0.777333333333', '426': '0.839666666667', '088': '0.894', '301': '0.909', '712': '0.8095', '085': '0.824666666667', '381': '0.8635', '528': '0.78', '100': '0.818666666667', '041': '0.715', '783': '0.897', '502': '0.8105', '849': '0.8255', '352': '0.847666666667', '802': '0.7725', '801': '0…	0.870831	0.787591	0.833892	131	42	20	-0.0832395	2564129	-9	-9	G
Drosophila	2L	2L_1_950	2579955	2579956	FBgn0031436	acceptor	AG	-	left	male	cis	2L	2578294	SNP	1662	9.03e-18	0.310398	C	T	132	67	0.320919	0.43535	0.114431	Counter({'total': 21580, 2580014: 6802, 2580010: 2})	Counter({'total': 11572, 2580014: 5013, 2580010: 1})	{'093': '0.389', '765': '0.3205', '136': '0.2975', '138': '0.222666666667', '491': '0.163', '818': '0.249', '406': '0.3685', '405': '0.339666666667', '340': '0.223666666667', '810': '0.251', '280': '0.4475', '409': '0.291', '761': '0.268', '712': '0.389', '129': '0.3795', '028': '0.393', '911': '0.389666666667', '535': '0.3085', '913': '0.3125', '531': '0.4715', '530': '0.372333333333', '371': '0…	{'': 'FBgn0031436_2579955_male_SSE', '217': '0.425', '153': '0.444333333333', '595': '0.510666666667', '338': '0.367', '596': '0.4095', '195': '0.362', '091': '0.369666666667', '032': '0.577', '714': '0.4895', '776': '0.4275', '397': '0.431333333333', '395': '0.4765', '177': '0.435', '627': '0.541', '057': '0.4765', '492': '0.52825', '233': '0.458333333333', '796': '0.34', '837': '0.503333333333'…	[2580010]	AGAAAATCGAAATTATTTACGTTTAATATATTTCTGGGTTTTCCCGGCAG	CATGGCAAAGTTTTTGGGCATCAACCGGCTGACAAAGCTGTTCCAGATGG	4.58639	1031	2L_2579955	1	{'093': '0.389', '765': '0.3205', '136': '0.2975', '138': '0.222666666667', '491': '0.163', '818': '0.249', '406': '0.3685', '405': '0.339666666667', '340': '0.223666666667', '810': '0.251', '280': '0.4475', '409': '0.291', '761': '0.268', '712': '0.389', '129': '0.3795', '028': '0.393', '911': '0.389666666667', '535': '0.3085', '913': '0.3125', '531': '0.4715', '530': '0.372333333333', '371': '0…	{'217': '0.425', '153': '0.444333333333', '595': '0.510666666667', '596': '0.4095', '195': '0.362', '091': '0.369666666667', '032': '0.577', '714': '0.4895', '776': '0.4275', '397': '0.431333333333', '395': '0.4765', '177': '0.435', '627': '0.541', '057': '0.4765', '492': '0.52825', '233': '0.458333333333', '796': '0.34', '837': '0.503333333333', '819': '0.3125', '884': '0.3845', '732': '0.334666…	{'338': '0.367', '812': '0.374666666667', '563': '0.3405', '303': '0.241666666667', '085': '0.395', '109': '0.4', '528': '0.448', '101': '0.416', '377': '0.4195', '502': '0.383', '352': '0.394666666667'}	0.320919	0.446222	0.38	132	56	11	0.125303	2579960	-4	-4	A
Drosophila	2L	2L_1_950	2580014	2580014	FBgn0031436	donor	GT	-	right	male	cis	2L	2580172	SNP	-158	2.08e-17	0.303574	C	A	96	104	0.537304	0.433848	0.103456	Counter({'total': 13314, 2579955: 7131})	Counter({'total': 10993, 2579955: 4684})	{'217': '0.55', '091': '0.501333333333', '093': '0.581666666667', '491': '0.26', '492': '0.57425', '406': '0.574', '405': '0.45', '280': '0.49', '812': '0.491333333333', '348': '0.532', '716': '0.622', '714': '0.5345', '712': '0.6225', '026': '0.612', '379': '0.4875', '821': '0.5705', '374': '0.594', '377': '0.575', '822': '0.5085', '595': '0.552', '596': '0.5365', '195': '0.494666666667', '705':…	{'': 'FBgn0031436_2580014_male_SSE', '761': '0.451', '765': '0.4205', '136': '0.5205', '138': '0.361666666667', '818': '0.336666666667', '819': '0.427', '340': '0.297333333333', '810': '0.3115', '287': '0.385', '021': '0.511666666667', '129': '0.537', '028': '0.575', '911': '0.551', '861': '0.4605', '535': '0.4105', '913': '0.4045', '531': '0.5165', '530': '0.466666666667', '371': '0.3885', '370'…	[2574698, 2574912, 2574952, 2575391, 2575410, 2575420, 2575425, 2575439, 2575502, 2575507, 2575541, 2575568, 2575620, 2575725, 2575756, 2575862, 2575888, 2575902, 2575905, 2575922, 2575940, 2575963, 2575977, 2575978, 2576004, 2576024, 2576045, 2576133, 2576136, 2576146, 2576241, 2576244, 2576248, 2576316, 2576323, 2576333, 2576336, 2576351, 2576366, 2576381, 2576383, 2576405, 2576410, 2576417, 25…	GTGAGTCCAAGAAAATCGAAATTATTTACGTTTAATATATTTCTGGGTTT	CTTTTGACCTCTCCTGGCCACACTGCAGATTGACTTTGTTTTTGTTTCAA	4.53796	1089	2L_2580014	1	{'217': '0.55', '091': '0.501333333333', '093': '0.581666666667', '491': '0.26', '492': '0.57425', '406': '0.574', '280': '0.49', '348': '0.532', '716': '0.622', '714': '0.5345', '712': '0.6225', '026': '0.612', '379': '0.4875', '821': '0.5705', '374': '0.594', '377': '0.575', '822': '0.5085', '595': '0.552', '596': '0.5365', '195': '0.494666666667', '705': '0.612333333333', '315': '0.273', '390'…	{'761': '0.451', '765': '0.4205', '136': '0.5205', '138': '0.361666666667', '818': '0.336666666667', '819': '0.427', '340': '0.297333333333', '810': '0.3115', '287': '0.385', '021': '0.511666666667', '129': '0.537', '028': '0.575', '911': '0.551', '861': '0.4605', '535': '0.4105', '913': '0.4045', '531': '0.5165', '530': '0.466666666667', '371': '0.3885', '370': '0.439', '373': '0.282', '375': '0…	{'405': '0.45', '812': '0.491333333333', '426': '0.529', '443': '0.5565', '301': '0.5025', '303': '0.428333333333', '381': '0.499', '100': '0.559', '101': '0.472666666667', '338': '0.474', '336': '0.456', '639': '0.55375', '563': '0.463', '352': '0.535333333333'}	0.544034	0.433848	0.497887	82	104	14	0.110186	2580074	-60	-60	A
Drosophila	2L	2L_1_950	2592070	2592070	FBgn0250835	acceptor	AG	+	right	male	cis	2L	2592078	SNP	8	8.89e-11	0.301514	G	A	54	64	0.214063	0.0866263	0.127437	Counter({'total': 2243, 2592009: 432, 2592003: 3, 2579782: 1})	Counter({'total': 2565, 2592009: 237, 2592003: 2, 2579782: 0})	{'801': '0.1855', '075': '0.301', '559': '0.147', '336': '0.114', '315': '0.25', '765': '0.204', '392': '0.114', '776': '0.2265', '059': '0.1945', '757': '0.218666666667', '399': '0.1915', '031': '0.3505', '045': '0.2575', '589': '0.0535', '832': '0.0743333333333', '517': '0.0303333333333', '850': '0.1175', '853': '0.2655', '513': '0.3785', '897': '0.1845', '491': '0.215333333333', '818': '0.2055…	{'': 'FBgn0250835_2592070_male_SSE', '217': '0.164', '748': '0.339666666667', '595': '0.098', '073': '0.0', '884': '0.033', '313': '0.169666666667', '091': '0.071', '093': '0.0385', '892': '0.063', '703': '0.53', '390': '0.1505', '032': '0.0', '627': '0.0535', '138': '0.0', '492': '0.06075', '233': '0.0', '796': '0.2525', '237': '0.118', '837': '0.0126666666667', '048': '0.099', '028': '0.0295', …	[2580158, 2580193, 2580302, 2580312, 2580313, 2580339, 2580340, 2580341, 2580342, 2580349, 2580356, 2580360, 2580361, 2580365, 2580367, 2580371, 2580372, 2580373, 2580376, 2580388, 2580393, 2580452, 2580453, 2580455, 2580457, 2580458, 2580461, 2580474, 2580477, 2580492, 2580522, 2580524, 2580527, 2580530, 2580544, 2580549, 2580657, 2580658, 2580692, 2580717, 2580764, 2580774, 2580794, 2580798, 25…	AATCGATCAGAGAACTCATAAGAGAACTCACTAATTTATGGAGTGTTTAG	CAACAAAGGCTGCCTTAAAAACTTGAGAACAAAACTAGATAACATCAGTA	3.48368	337	2L_2592070	1	{'801': '0.1855', '075': '0.301', '559': '0.147', '315': '0.25', '765': '0.204', '392': '0.114', '776': '0.2265', '059': '0.1945', '757': '0.218666666667', '399': '0.1915', '031': '0.3505', '045': '0.2575', '589': '0.0535', '832': '0.0743333333333', '517': '0.0303333333333', '850': '0.1175', '853': '0.2655', '513': '0.3785', '897': '0.1845', '491': '0.215333333333', '818': '0.2055', '819': '0.290…	{'217': '0.164', '748': '0.339666666667', '595': '0.098', '073': '0.0', '884': '0.033', '313': '0.169666666667', '091': '0.071', '093': '0.0385', '892': '0.063', '703': '0.53', '390': '0.1505', '032': '0.0', '627': '0.0535', '138': '0.0', '492': '0.06075', '233': '0.0', '796': '0.2525', '237': '0.118', '837': '0.0126666666667', '048': '0.099', '028': '0.0295', '406': '0.05', '405': '0.03333333333…	{'336': '0.114', '812': '0.121', '426': '0.186666666667', '301': '0.037', '303': '0.381666666667', '085': '0.113666666667', '100': '0.06525', '802': '0.0615', '377': '0.1425'}	0.229693	0.0866263	0.135917	45	64	9	0.143066	2592078	8	8	A
Drosophila	2L	2L_1_950	2665198	2665199	FBgn0031444	donor	GT	+	left	male	cis	2L	2660637	SNP	-4562	8.6e-50	0.68847	G	A	172	18	0.956192	0.767931	-0.188262	Counter({'total': 8832, 2665255: 8445, 2665283: 0})	Counter({'total': 1037, 2665255: 787, 2665283: 1})	{'217': '0.910666666667', '091': '0.986', '761': '0.921', '765': '0.921', '911': '0.987333333333', '136': '0.9615', '748': '0.973333333333', '505': '0.923', '138': '0.977666666667', '491': '0.984', '818': '0.972333333333', '406': '0.9615', '405': '0.851333333333', '340': '0.923666666667', '810': '1.0', '280': '0.9645', '812': '0.961', '287': '0.988', '716': '0.884666666667', '714': '0.9145', '712…	{'': 'FBgn0031444_2665198_male_SSE', '563': '0.9665', '595': '0.713666666667', '837': '0.736666666667', '383': '0.763', '350': '0.705', '313': '0.757666666667', '093': '0.718', '085': '0.777', '109': '0.84', '849': '0.819', '386': '0.670333333333', '048': '0.7615', '627': '0.7475', '426': '0.913666666667', '348': '0.801', '161': '0.7015', '492': '0.71675', '358': '0.714'}	[2656629, 2665283, 2671206]	GTAGGTCCTTGAGATGAGAGGTTATCCATTAATTATTTGTTATTGTGCCA	TCCGTGATCAAAAGGTTTAAGGCGCTAAACCACGGGGATGACTATGAGGA	4.98481	829	2L_2665198	1	{'217': '0.910666666667', '091': '0.986', '761': '0.921', '765': '0.921', '911': '0.987333333333', '136': '0.9615', '748': '0.973333333333', '505': '0.923', '138': '0.977666666667', '491': '0.984', '818': '0.972333333333', '406': '0.9615', '405': '0.851333333333', '340': '0.923666666667', '810': '1.0', '280': '0.9645', '812': '0.961', '287': '0.988', '716': '0.884666666667', '714': '0.9145', '712…	{'595': '0.713666666667', '837': '0.736666666667', '383': '0.763', '350': '0.705', '313': '0.757666666667', '093': '0.718', '386': '0.670333333333', '048': '0.7615', '627': '0.7475', '348': '0.801', '161': '0.7015', '492': '0.71675', '358': '0.714'}	{'563': '0.9665', '085': '0.777', '109': '0.84', '849': '0.819', '426': '0.913666666667'}	0.956192	0.731276	0.863233	172	13	5	-0.224917	2665214	15	15	A
Drosophila	2L	2L_1_950	2665255	2665255	FBgn0031444	acceptor	AG	+	right	male	cis	2L	2648087	INS	-17168	3.08e-46	0.664226	T	TA	170	18	0.954613	0.762287	-0.192326	Counter({'total': 8860, 2665198: 8421, 2665162: 13, 2656335: 12, 2656331: 5, 2650532: 1, 2658766: 1, 2665202: 1, 2663646: 1})	Counter({'total': 1031, 2665198: 787, 2650532: 0, 2665162: 0, 2656331: 0, 2658766: 0, 2656335: 0, 2665202: 0, 2663646: 0})	{'217': '0.911333333333', '091': '0.973333333333', '761': '0.9475', '765': '0.9345', '911': '1.0', '136': '1.0', '748': '0.973333333333', '505': '0.901333333333', '138': '0.977666666667', '491': '0.97', '818': '0.972333333333', '406': '0.9615', '405': '0.864', '340': '0.951333333333', '810': '1.0', '280': '1.0', '812': '0.961', '287': '0.966', '716': '0.863', '714': '0.9145', '712': '0.9545', '02…	{'': 'FBgn0031444_2665255_male_SSE', '563': '0.9375', '595': '0.759333333333', '837': '0.736333333333', '383': '0.78', '350': '0.672', '313': '0.757666666667', '093': '0.701333333333', '085': '0.719666666667', '109': '0.84', '849': '0.803', '386': '0.626666666667', '048': '0.695', '627': '0.79', '426': '0.901666666667', '348': '0.789', '161': '0.7945', '492': '0.7105', '358': '0.707'}	[2656629, 2665283, 2671206]	CTTGAGATGAGAGGTTATCCATTAATTATTTGTTATTGTGCCACTTACAG	AAATGACGCACGATTTGATGGGGTCAAGTTGAAGGAAGGGACGTCAGCTA	4.9799	587	2L_2665255	1	{'217': '0.911333333333', '091': '0.973333333333', '761': '0.9475', '765': '0.9345', '911': '1.0', '136': '1.0', '748': '0.973333333333', '505': '0.901333333333', '138': '0.977666666667', '491': '0.97', '818': '0.972333333333', '406': '0.9615', '405': '0.864', '340': '0.951333333333', '810': '1.0', '280': '1.0', '812': '0.961', '287': '0.966', '716': '0.863', '714': '0.9145', '712': '0.9545', '02…	{'595': '0.759333333333', '837': '0.736333333333', '383': '0.78', '350': '0.672', '313': '0.757666666667', '093': '0.701333333333', '085': '0.719666666667', '386': '0.626666666667', '492': '0.7105', '358': '0.707'}	{'563': '0.9375', '109': '0.84', '849': '0.803', '048': '0.695', '627': '0.79', '426': '0.901666666667', '348': '0.789', '161': '0.7945'}	0.954613	0.71705	0.818833	170	10	8	-0.237563	2665251	-4	-4	C
Drosophila	2L	2L_1_950	2730236	2730237	FBgn0031449	donor	GT	+	left	male	cis	2L	2730196	SNP	-41	1.55e-16	0.289557	T	G	124	76	0.0539039	0.1482	0.0942957	Counter({'total': 14095, 2736173: 565, 2736129: 94, 2736310: 52, 2735890: 12, 2735720: 10, 2736068: 4, 2730455: 3, 2730353: 3, 2736194: 2, 2736239: 2, 2731072: 1, 2730359: 1, 2736100: 1, 2730459: 0, 2730478: 0, 2736020: 0})	Counter({'total': 8959, 2736173: 1093, 2736129: 158, 2736310: 60, 2735720: 11, 2735890: 8, 2736020: 2, 2730359: 2, 2736068: 1, 2730455: 1, 2730353: 1, 2731072: 0, 2736194: 0, 2730459: 0, 2730478: 0, 2736239: 0, 2736100: 0})	{'091': '0.076', '761': '0.0', '765': '0.0725', '136': '0.0735', '138': '0.0596666666667', '491': '0.0696666666667', '105': '0.0566666666667', '818': '0.0656666666667', '819': '0.0', '340': '0.0296666666667', '810': '0.0105', '280': '0.07', '287': '0.0405', '716': '0.023', '714': '0.069', '712': '0.0295', '021': '0.008', '129': '0.0115', '028': '0.055', '911': '0.022', '379': '0.024', '535': '0.0…	{'': 'FBgn0031449_2730236_male_SSE', '217': '0.126333333333', '748': '0.0953333333333', '075': '0.197', '595': '0.146', '073': '0.1415', '313': '0.210666666667', '093': '0.158', '315': '0.1785', '703': '0.166', '391': '0.2235', '318': '0.152', '059': '0.085', '440': '0.1375', '804': '0.1905', '032': '0.227', '627': '0.215', '057': '0.055', '492': '0.199', '233': '0.138333333333', '517': '0.126666…	[2718863, 2730130, 2730215, 2730268, 2730275, 2730295, 2730328, 2730341, 2730348, 2730362, 2730449, 2730563, 2730677, 2731030, 2731051, 2731072, 2731082, 2731100]	GTATATATGGTCTCGGTTCTTCTGCGCGCGTGTTACAAATCAAAAAGTTT	GCATATATTTTATATATATACATATATATTCTTGGCCAGAGATATACATG	4.06374	87	2L_2730236	1	{'091': '0.076', '761': '0.0', '765': '0.0725', '136': '0.0735', '138': '0.0596666666667', '491': '0.0696666666667', '105': '0.0566666666667', '818': '0.0656666666667', '819': '0.0', '340': '0.0296666666667', '810': '0.0105', '280': '0.07', '287': '0.0405', '716': '0.023', '714': '0.069', '712': '0.0295', '021': '0.008', '129': '0.0115', '028': '0.055', '911': '0.022', '379': '0.024', '535': '0.0…	{'217': '0.126333333333', '748': '0.0953333333333', '075': '0.197', '595': '0.146', '073': '0.1415', '313': '0.210666666667', '093': '0.158', '703': '0.166', '391': '0.2235', '059': '0.085', '440': '0.1375', '032': '0.227', '627': '0.215', '057': '0.055', '492': '0.199', '233': '0.138333333333', '517': '0.126666666667', '850': '0.176', '837': '0.148666666667', '790': '0.172', '721': '0.291', '406…	{'315': '0.1785', '318': '0.152', '804': '0.1905', '237': '0.086', '405': '0.051', '812': '0.144333333333', '426': '0.148333333333', '088': '0.042', '443': '0.1205', '301': '0.1185', '563': '0.2075', '303': '0.104', '380': '0.014', '109': '0.111', '528': '0.104666666667', '100': '0.2105', '101': '0.0933333333333', '802': '0.0205', '502': '0.083', '853': '0.146666666667', '849': '0.214', '352': '0…	0.0539039	0.159975	0.119295	124	54	22	0.106071	2730196	-41	-41	G
Drosophila	2L	2L_1_950	2730372	2730373	FBgn0031449	donor	GT	+	left	female	trans	2L	12961140	SNP	10230767	1.39e-12	0.226585	G	C	151	45	0.672834	0.56628	-0.106554	Counter({'total': 10921, 2736173: 6641, 2736310: 397, 2736129: 244, 2735890: 46, 2735720: 21, 2736239: 8, 2736020: 4, 2737031: 3, 2731072: 3, 2736068: 2, 2736280: 1, 2736053: 1, 2731076: 1, 2736100: 1, 2735101: 1, 2737036: 0, 2730771: 0, 2736408: 0, 2736263: 0, 2730455: 0, 2736098: 0, 2736383: 0})	Counter({'total': 3265, 2736173: 1750, 2736310: 61, 2736129: 38, 2735890: 7, 2735720: 3, 2736020: 1, 2736239: 1, 2737031: 0, 2737036: 0, 2736280: 0, 2730771: 0, 2736408: 0, 2736068: 0, 2736263: 0, 2736053: 0, 2731072: 0, 2731076: 0, 2730455: 0, 2736098: 0, 2736100: 0, 2735101: 0, 2736383: 0})	{'217': '0.615333333333', '091': '0.523666666667', '761': '0.707', '765': '0.725666666667', '136': '0.6335', '505': '0.653333333333', '138': '0.629', '491': '0.801666666667', '818': '0.663666666667', '340': '0.665', '810': '0.619', '280': '0.5885', '287': '0.699666666667', '716': '0.742333333333', '714': '0.8055', '712': '0.7585', '021': '0.6575', '129': '0.73', '028': '0.66', '379': '0.727', '53…	{'': 'FBgn0031449_2730372_female_SSE', '555': '0.7025', '595': '0.6425', '338': '0.598', '313': '0.4325', '093': '0.571', '032': '0.456333333333', '390': '0.398', '812': '0.550333333333', '748': '0.5355', '336': '0.62', '627': '0.519666666667', '237': '0.732', '492': '0.45875', '233': '0.638', '837': '0.662', '406': '0.671', '405': '0.739666666667', '377': '0.611', '348': '0.609666666667', '409':…	[2724622, 2725738, 2726335, 2726531, 2726732, 2727828, 2728999, 2729833, 2729934, 2729990, 2730172, 2730195, 2730235, 2730236, 2730245, 2730282, 2730292, 2730315, 2730361, 2730371, 2730372, 2730374, 2730412, 2730454, 2730467, 2730473, 2730684, 2730754, 2730847, 2730892, 2730906, 2730957, 2730979, 2731050, 2731273, 2731510, 2732012, 2732553, 2733309, 2733867, 2734256, 2734295, 2734708, 2734716, 27…	GTGTGTTTCGCGTTGGAAAATCGCGAAAAAAAAGAGCATAGTGATCGCGA	TCATCGTTTCAATCGCCGGTCAACAATCGAGTGCCAGCTGTGTTTTTTTG	4.05926	167	2L_2730372	2	{'217': '0.615333333333', '091': '0.523666666667', '761': '0.707', '765': '0.725666666667', '136': '0.6335', '505': '0.653333333333', '138': '0.629', '491': '0.801666666667', '818': '0.663666666667', '340': '0.665', '810': '0.619', '280': '0.5885', '287': '0.699666666667', '716': '0.742333333333', '714': '0.8055', '712': '0.7585', '021': '0.6575', '129': '0.73', '028': '0.66', '379': '0.727', '53…	{'555': '0.7025', '595': '0.6425', '313': '0.4325', '093': '0.571', '032': '0.456333333333', '390': '0.398', '748': '0.5355', '627': '0.519666666667', '492': '0.45875', '233': '0.638', '837': '0.662', '406': '0.671', '348': '0.609666666667', '630': '0.408666666667', '584': '0.63', '894': '0.5585', '048': '0.6775', '528': '0.517333333333', '161': '0.628', '383': '0.4415', '026': '0.448', '350': '0…	{'338': '0.598', '812': '0.550333333333', '336': '0.62', '237': '0.732', '405': '0.739666666667', '377': '0.611', '409': '0.537', '426': '0.5295', '088': '0.548', '443': '0.540666666667', '301': '0.5125', '563': '0.517', '085': '0.4695', '381': '0.457', '109': '0.684333333333', '100': '0.558666666667', '101': '0.6595', '502': '0.7085', '849': '0.616', '352': '0.4485', '802': '0.7125'}	0.672834	0.547184	0.588103	151	24	21	-0.12565	NA	NA	NA	NA
Drosophila	2L	2L_1_950	2730372	2730373	FBgn0031449	donor	GT	+	left	female	cis	2L	3265802	SNP	535429	1.45e-14	0.261251	T	C	149	47	0.673781	0.566927	-0.106854	Counter({'total': 10807, 2736173: 6577, 2736310: 393, 2736129: 243, 2735890: 46, 2735720: 22, 2736239: 8, 2736020: 4, 2737031: 3, 2731072: 3, 2736068: 2, 2736280: 1, 2736053: 1, 2731076: 1, 2736100: 1, 2735101: 1, 2737036: 0, 2730771: 0, 2736408: 0, 2736263: 0, 2730455: 0, 2736098: 0, 2736383: 0})	Counter({'total': 3379, 2736173: 1814, 2736310: 65, 2736129: 39, 2735890: 7, 2735720: 2, 2736020: 1, 2736239: 1, 2737031: 0, 2737036: 0, 2736280: 0, 2730771: 0, 2736408: 0, 2736068: 0, 2736263: 0, 2736053: 0, 2731072: 0, 2731076: 0, 2730455: 0, 2736098: 0, 2736100: 0, 2735101: 0, 2736383: 0})	{'217': '0.615333333333', '091': '0.523666666667', '761': '0.707', '765': '0.725666666667', '136': '0.6335', '138': '0.629', '491': '0.801666666667', '818': '0.663666666667', '340': '0.665', '810': '0.619', '280': '0.5885', '287': '0.699666666667', '716': '0.742333333333', '714': '0.8055', '712': '0.7585', '021': '0.6575', '129': '0.73', '028': '0.66', '379': '0.727', '535': '0.625666666667', '36…	{'': 'FBgn0031449_2730372_female_SSE', '748': '0.5355', '595': '0.6425', '338': '0.598', '313': '0.4325', '705': '0.698', '093': '0.571', '177': '0.6515', '390': '0.398', '812': '0.550333333333', '336': '0.62', '627': '0.519666666667', '237': '0.732', '492': '0.45875', '233': '0.638', '837': '0.662', '406': '0.671', '405': '0.739666666667', '032': '0.456333333333', '348': '0.609666666667', '409':…	[2724622, 2725738, 2726335, 2726531, 2726732, 2727828, 2728999, 2729833, 2729934, 2729990, 2730172, 2730195, 2730235, 2730236, 2730245, 2730282, 2730292, 2730315, 2730361, 2730371, 2730372, 2730374, 2730412, 2730454, 2730467, 2730473, 2730684, 2730754, 2730847, 2730892, 2730906, 2730957, 2730979, 2731050, 2731273, 2731510, 2732012, 2732553, 2733309, 2733867, 2734256, 2734295, 2734708, 2734716, 27…	GTGTGTTTCGCGTTGGAAAATCGCGAAAAAAAAGAGCATAGTGATCGCGA	TCATCGTTTCAATCGCCGGTCAACAATCGAGTGCCAGCTGTGTTTTTTTG	4.29559	531	2L_2730372	2	{'217': '0.615333333333', '091': '0.523666666667', '761': '0.707', '765': '0.725666666667', '136': '0.6335', '138': '0.629', '491': '0.801666666667', '818': '0.663666666667', '340': '0.665', '810': '0.619', '280': '0.5885', '287': '0.699666666667', '716': '0.742333333333', '714': '0.8055', '712': '0.7585', '021': '0.6575', '129': '0.73', '028': '0.66', '379': '0.727', '535': '0.625666666667', '36…	{'748': '0.5355', '595': '0.6425', '313': '0.4325', '093': '0.571', '390': '0.398', '627': '0.519666666667', '492': '0.45875', '837': '0.662', '406': '0.671', '032': '0.456333333333', '348': '0.609666666667', '630': '0.408666666667', '584': '0.63', '894': '0.5585', '386': '0.61', '048': '0.6775', '161': '0.628', '383': '0.4415', '026': '0.448', '350': '0.5375', '437': '0.5575', '359': '0.42733333…	{'338': '0.598', '705': '0.698', '812': '0.550333333333', '336': '0.62', '237': '0.732', '233': '0.638', '405': '0.739666666667', '409': '0.537', '426': '0.5295', '088': '0.548', '443': '0.540666666667', '301': '0.5125', '563': '0.517', '085': '0.4695', '381': '0.457', '109': '0.684333333333', '528': '0.517333333333', '100': '0.558666666667', '101': '0.6595', '802': '0.7125', '502': '0.7085', '84…	0.673781	0.54096	0.591812	149	23	24	-0.132821	2730364	-9	-9	G
Drosophila	2L	2L_1_950	2739718	2739719	FBgn0031449	donor	TA	+	left	female	cis	2L	2810413	SNP	70694	2.33e-27	0.509232	C	A	157	9	0.00523355	0.479778	0.474544	Counter({'total': 17966, 2739743: 176})	Counter({'total': 1091, 2739743: 457})	{'091': '0.0', '093': '0.0', '765': '0.0', '911': '0.0', '491': '0.8', '492': '0.0', '338': '0.0', '818': '0.0', '406': '0.0', '405': '0.0', '340': '0.0', '810': '0.0', '812': '0.0', '348': '0.0', '409': '0.0', '761': '0.0', '716': '0.0', '714': '0.0', '712': '0.0', '528': '0.0', '379': '0.0', '360': '0.0', '530': '0.0', '371': '0.0', '370': '0.0', '373': '0.0', '426': '0.0', '375': '0.0', '374':…	{'': 'FBgn0031449_2739718_female_SSE', '832': '0.853333333333', '757': '0.0', '852': '0.0', '855': '0.757', '301': '0.265', '882': '0.8335', '535': '0.780666666667', '642': '0.8285', '531': '0.0'}	[]	TATGTATGGATAACTAACCTTTATATATGTATGTACGTGTAGTTATTTGT	AACTGTTGCGGCAACCTCTAAGCATAGCGAATCATAGTTTTTATACTGTT	4.85089	929	2L_2739718	2	{'091': '0.0', '093': '0.0', '765': '0.0', '911': '0.0', '491': '0.8', '492': '0.0', '338': '0.0', '818': '0.0', '406': '0.0', '405': '0.0', '340': '0.0', '810': '0.0', '812': '0.0', '348': '0.0', '409': '0.0', '761': '0.0', '716': '0.0', '714': '0.0', '712': '0.0', '528': '0.0', '379': '0.0', '360': '0.0', '530': '0.0', '371': '0.0', '370': '0.0', '373': '0.0', '426': '0.0', '375': '0.0', '374':…	{'832': '0.853333333333', '757': '0.0', '852': '0.0', '855': '0.757', '882': '0.8335', '535': '0.780666666667', '642': '0.8285', '531': '0.0'}	{'301': '0.265'}	0.00523355	0.506625	0.265	157	8	1	0.501391	2740051	332	332	C
Drosophila	2L	2L_1_950	2739718	2739719	FBgn0031449	donor	TA	+	left	male	cis	2L	2810413	SNP	70694	1.61e-27	0.509294	C	A	158	9	0.00506329	0.500519	0.495455	Counter({'total': 20270, 2739743: 168})	Counter({'total': 1248, 2739743: 508})	{'091': '0.0', '093': '0.00566666666667', '765': '0.0', '911': '0.0', '491': '0.794333333333', '492': '0.0', '338': '0.0', '818': '0.0', '406': '0.0', '405': '0.0', '340': '0.0', '810': '0.0', '812': '0.0', '348': '0.0', '409': '0.0', '761': '0.0', '716': '0.0', '714': '0.0', '712': '0.0', '528': '0.0', '379': '0.0', '360': '0.0', '530': '0.0', '371': '0.0', '370': '0.0', '373': '0.0', '426': '0.…	{'': 'FBgn0031449_2739718_male_SSE', '832': '0.842333333333', '757': '0.0', '852': '0.0', '855': '0.8435', '301': '0.2405', '882': '0.803', '535': '0.927', '642': '0.848333333333', '531': '0.0'}	[]	TATGTATGGATAACTAACCTTTATATATGTATGTACGTGTAGTTATTTGT	AACTGTTGCGGCAACCTCTAAGCATAGCGAATCATAGTTTTTATACTGTT	4.86102	917	2L_2739718	2	{'091': '0.0', '093': '0.00566666666667', '765': '0.0', '911': '0.0', '491': '0.794333333333', '492': '0.0', '338': '0.0', '818': '0.0', '406': '0.0', '405': '0.0', '340': '0.0', '810': '0.0', '812': '0.0', '348': '0.0', '409': '0.0', '761': '0.0', '716': '0.0', '714': '0.0', '712': '0.0', '528': '0.0', '379': '0.0', '360': '0.0', '530': '0.0', '371': '0.0', '370': '0.0', '373': '0.0', '426': '0.…	{'832': '0.842333333333', '757': '0.0', '852': '0.0', '855': '0.8435', '882': '0.803', '535': '0.927', '642': '0.848333333333', '531': '0.0'}	{'301': '0.2405'}	0.00506329	0.533021	0.2405	158	8	1	0.527958	2740051	332	332	C
Drosophila	2L	2L_1_950	2739743	2739743	FBgn0031449	acceptor	TA	+	right	male	cis	2L	2810413	SNP	70670	1.23e-26	0.49719	C	A	158	9	0.00631013	0.581556	0.575245	Counter({'total': 19312, 2739718: 168, 2739717: 0})	Counter({'total': 1137, 2739718: 508, 2739717: 1})	{'091': '0.0', '093': '0.00633333333333', '765': '0.0', '911': '0.0', '491': '0.990666666667', '492': '0.0', '338': '0.0', '818': '0.0', '406': '0.0', '405': '0.0', '340': '0.0', '810': '0.0', '812': '0.0', '348': '0.0', '409': '0.0', '761': '0.0', '716': '0.0', '714': '0.0', '712': '0.0', '528': '0.0', '379': '0.0', '360': '0.0', '530': '0.0', '371': '0.0', '370': '0.0', '373': '0.0', '426': '0.…	{'': 'FBgn0031449_2739743_male_SSE', '832': '1.0', '757': '0.0', '852': '0.0', '855': '0.988', '301': '0.246', '882': '1.0', '535': '1.0', '642': '1.0', '531': '0.0'}	[]	AGCGAATCATAGTTTTTATACTGTTTATGTATGGATAACTAACCTTTATA	TATGTATGTACGTGTAGTTATTTGTCTAGTTAACCTAATTGTAAGCGAGA	4.84285	927	2L_2739743	2	{'091': '0.0', '093': '0.00633333333333', '765': '0.0', '911': '0.0', '491': '0.990666666667', '492': '0.0', '338': '0.0', '818': '0.0', '406': '0.0', '405': '0.0', '340': '0.0', '810': '0.0', '812': '0.0', '348': '0.0', '409': '0.0', '761': '0.0', '716': '0.0', '714': '0.0', '712': '0.0', '528': '0.0', '379': '0.0', '360': '0.0', '530': '0.0', '371': '0.0', '370': '0.0', '373': '0.0', '426': '0.…	{'832': '1.0', '757': '0.0', '852': '0.0', '855': '0.988', '882': '1.0', '535': '1.0', '642': '1.0', '531': '0.0'}	{'301': '0.246'}	0.00631013	0.6235	0.246	158	8	1	0.61719	2740051	308	308	C
Drosophila	2L	2L_1_950	2739743	2739743	FBgn0031449	acceptor	TA	+	right	female	cis	2L	2810413	SNP	70670	2.01e-26	0.496335	C	A	157	9	0.00642144	0.571176	0.564754	Counter({'total': 17065, 2739718: 176, 2739717: 0})	Counter({'total': 985, 2739718: 457, 2739717: 1})	{'091': '0.0', '093': '0.0', '765': '0.0', '911': '0.0', '491': '0.985666666667', '492': '0.0', '338': '0.0', '818': '0.0', '406': '0.0', '405': '0.0', '340': '0.0', '810': '0.0', '812': '0.0', '348': '0.0', '409': '0.0', '761': '0.0', '716': '0.0', '714': '0.0', '712': '0.0', '528': '0.0', '379': '0.0', '360': '0.0', '530': '0.0', '371': '0.0', '370': '0.0', '373': '0.0', '426': '0.0', '375': '0…	{'': 'FBgn0031449_2739743_female_SSE', '832': '0.929333333333', '757': '0.0', '852': '0.0', '855': '1.0', '301': '0.273', '882': '1.0', '535': '0.9835', '642': '0.95475', '531': '0.0'}	[]	AGCGAATCATAGTTTTTATACTGTTTATGTATGGATAACTAACCTTTATA	TATGTATGTACGTGTAGTTATTTGTCTAGTTAACCTAATTGTAAGCGAGA	4.83633	915	2L_2739743	2	{'091': '0.0', '093': '0.0', '765': '0.0', '911': '0.0', '491': '0.985666666667', '492': '0.0', '338': '0.0', '818': '0.0', '406': '0.0', '405': '0.0', '340': '0.0', '810': '0.0', '812': '0.0', '348': '0.0', '409': '0.0', '761': '0.0', '716': '0.0', '714': '0.0', '712': '0.0', '528': '0.0', '379': '0.0', '360': '0.0', '530': '0.0', '371': '0.0', '370': '0.0', '373': '0.0', '426': '0.0', '375': '0…	{'832': '0.929333333333', '757': '0.0', '852': '0.0', '855': '1.0', '882': '1.0', '535': '0.9835', '642': '0.95475', '531': '0.0'}	{'301': '0.273'}	0.00642144	0.608448	0.273	157	8	1	0.602026	2740051	308	308	C
Drosophila	2L	2L_1_950	2742762	2742763	FBgn0031450	donor	CT	+	left	male	cis	2L	2743635	SNP	872	1.98e-13	0.244975	T	A	123	70	0.0800583	0.0043	-0.0757583	Counter({'total': 5605, 2742858: 202, 2742786: 107, 2742810: 90, 2742834: 77})	Counter({'total': 3092, 2742834: 10, 2742858: 4, 2742810: 2, 2742786: 0})	{'091': '0.041', '093': '0.027', '765': '0.0485', '136': '0.133', '748': '0.423333333333', '491': '0.138', '819': '0.2605', '405': '0.066', '340': '0.081', '810': '0.0625', '280': '0.0', '812': '0.1285', '348': '0.09', '287': '0.0', '761': '0.112', '021': '0.0893333333333', '129': '0.1745', '028': '0.0425', '911': '0.0743333333333', '379': '0.112', '535': '0.1275', '360': '0.103333333333', '531':…	{'': 'FBgn0031450_2742762_male_SSE', '217': '0.0', '319': '0.0', '627': '0.0525', '073': '0.0', '884': '0.0', '313': '0.0', '158': '0.0', '336': '0.03', '332': '0.0', '391': '0.0', '390': '0.0', '059': '0.0', '032': '0.0', '235': '0.0', '138': '0.0', '256': '0.0', '040': '0.0', '799': '0.0', '406': '0.0', '320': '0.0', '321': '0.0', '492': '0.0', '508': '0.0', '639': '0.0', '189': '0.0', '528': '…	[2742762, 2742834, 2742882]	CTCAACAGATTCCTGGTCAGCAGCCTCAACAGATTCCTGGTCAGCAGCCT	GCAGCAGCATTCGATCGCCCAGCCTCCTCAAATACCATTCCAACCGCAGC	4.33287	147	2L_2742762	2	{'091': '0.041', '093': '0.027', '765': '0.0485', '136': '0.133', '748': '0.423333333333', '491': '0.138', '819': '0.2605', '405': '0.066', '340': '0.081', '810': '0.0625', '280': '0.0', '812': '0.1285', '348': '0.09', '287': '0.0', '761': '0.112', '021': '0.0893333333333', '129': '0.1745', '028': '0.0425', '911': '0.0743333333333', '379': '0.112', '535': '0.1275', '360': '0.103333333333', '531':…	{'217': '0.0', '319': '0.0', '627': '0.0525', '073': '0.0', '884': '0.0', '313': '0.0', '158': '0.0', '332': '0.0', '391': '0.0', '390': '0.0', '059': '0.0', '032': '0.0', '235': '0.0', '138': '0.0', '256': '0.0', '040': '0.0', '799': '0.0', '406': '0.0', '320': '0.0', '321': '0.0', '492': '0.0', '508': '0.0', '189': '0.0', '714': '0.0', '426': '0.0', '890': '0.0', '774': '0.0', '892': '0.0', '63…	{'336': '0.03', '639': '0.0', '528': '0.0335', '409': '0.0', '707': '0.0', '443': '0.0', '301': '0.017', '802': '0.083', '849': '0.0545', '377': '0.0305'}	0.0800583	0.000875	0.02485	123	60	10	-0.0791833	2742764	1	1	A
Drosophila	2L	2L_1_950	2742762	2742763	FBgn0031450	donor	CT	+	left	female	cis	2L	2741675	SNP	-1088	9.92e-15	0.261968	C	A	98	100	0.0878716	0.0170008	0.0708708	Counter({'total': 6154, 2742858: 226, 2742810: 134, 2742786: 116, 2742834: 40})	Counter({'total': 5954, 2742834: 77, 2742858: 22, 2742786: 3, 2742810: 0})	{'761': '0.029', '136': '0.1195', '819': '0.21', '405': '0.0636666666667', '340': '0.0235', '810': '0.087', '280': '0.0', '812': '0.102', '287': '0.0', '021': '0.1365', '129': '0.118', '028': '0.06', '911': '0.0715', '379': '0.031', '535': '0.115666666667', '360': '0.077', '531': '0.0', '530': '0.0', '371': '0.0', '370': '0.0', '375': '0.0', '820': '0.150666666667', '377': '0.0145', '318': '0.128…	{'': 'FBgn0031450_2742762_female_SSE', '217': '0.0', '091': '0.091', '093': '0.028', '765': '0.0513333333333', '138': '0.0', '491': '0.063', '492': '0.0', '818': '0.0', '406': '0.0', '348': '0.0473333333333', '409': '0.0', '716': '0.0', '714': '0.0', '712': '0.0', '026': '0.01', '373': '0.0', '821': '0.0', '374': '0.0', '776': '0.0', '822': '0.0276666666667', '319': '0.0', '595': '0.0615', '313':…	[2742762, 2742834, 2742882]	CTCAACAGATTCCTGGTCAGCAGCCTCAACAGATTCCTGGTCAGCAGCCT	GCAGCAGCATTCGATCGCCCAGCCTCCTCAAATACCATTCCAACCGCAGC	4.51532	166	2L_2742762	2	{'761': '0.029', '136': '0.1195', '819': '0.21', '340': '0.0235', '810': '0.087', '280': '0.0', '021': '0.1365', '129': '0.118', '028': '0.06', '911': '0.0715', '379': '0.031', '535': '0.115666666667', '360': '0.077', '531': '0.0', '530': '0.0', '371': '0.0', '370': '0.0', '375': '0.0', '318': '0.128', '596': '0.086', '195': '0.351', '310': '0.0', '317': '0.0743333333333', '315': '0.0066666666666…	{'217': '0.0', '091': '0.091', '093': '0.028', '765': '0.0513333333333', '138': '0.0', '491': '0.063', '492': '0.0', '818': '0.0', '406': '0.0', '348': '0.0473333333333', '409': '0.0', '716': '0.0', '714': '0.0', '712': '0.0', '026': '0.01', '373': '0.0', '821': '0.0', '374': '0.0', '776': '0.0', '822': '0.0276666666667', '319': '0.0', '595': '0.0615', '313': '0.0', '705': '0.0', '707': '0.0', '7…	{'405': '0.0636666666667', '812': '0.102', '287': '0.0', '820': '0.150666666667', '377': '0.0145', '303': '0.0765', '443': '0.0', '301': '0.0', '109': '0.072', '101': '0.1165', '627': '0.064', '338': '0.224', '336': '0.07', '853': '0.213', '502': '0.1625', '639': '0.0', '774': '0.0', '352': '0.0795', '802': '0.125', '804': '0.0'}	0.0907382	0.0170008	0.0766917	78	100	20	0.0737374	2742764	1	1	A
Drosophila	2L	2L_1_950	2742810	2742810	FBgn0031450	acceptor	GC	+	right	male	cis	2L	2742920	SNP	110	1.24e-17	0.342725	G	A	163	12	0.0104663	0.141819	0.131353	Counter({'total': 6942, 2742762: 23, 2742834: 22, 2742786: 17, 2742882: 5, 2742861: 1})	Counter({'total': 426, 2742762: 49, 2742834: 2, 2742882: 0, 2742786: 0, 2742861: 0})	{'217': '0.0', '091': '0.0', '093': '0.0', '765': '0.0', '136': '0.0135', '748': '0.5635', '138': '0.0', '491': '0.0793333333333', '492': '0.0', '406': '0.0', '405': '0.0', '810': '0.0', '812': '0.0', '348': '0.0515', '287': '0.0', '761': '0.075', '642': '0.0', '716': '0.0', '714': '0.0', '712': '0.0', '028': '0.0', '528': '0.0', '535': '0.0', '360': '0.0206666666667', '530': '0.0223333333333', '…	{'': 'FBgn0031450_2742810_male_SSE', '318': '0.125', '338': '0.0', '083': '0.1625', '639': '0.0', '336': '0.0373333333333', '340': '0.2165', '239': '0.173', '440': '0.2975', '176': '0.1365', '399': '0.262', '502': '0.097', '820': '0.1945'}	[2742762, 2742786, 2742810, 2742858, 2742882]	GCCTCAACAGATTCCTGGTCAGCAGCCTCAACAGATTCCTGGTCAGCAGC	CTCAACAGATTCCTGGTCAGCAGCCTCAACAGATTCCTGGTCAGCAGCCA	4.15473	63	2L_2742810	2	{'217': '0.0', '091': '0.0', '093': '0.0', '765': '0.0', '136': '0.0135', '748': '0.5635', '138': '0.0', '491': '0.0793333333333', '492': '0.0', '406': '0.0', '405': '0.0', '810': '0.0', '812': '0.0', '348': '0.0515', '287': '0.0', '761': '0.075', '642': '0.0', '716': '0.0', '714': '0.0', '712': '0.0', '028': '0.0', '528': '0.0', '535': '0.0', '360': '0.0206666666667', '530': '0.0223333333333', '…	{'318': '0.125', '083': '0.1625', '340': '0.2165', '239': '0.173', '440': '0.2975', '176': '0.1365', '399': '0.262', '820': '0.1945'}	{'338': '0.0', '639': '0.0', '336': '0.0373333333333', '502': '0.097'}	0.0104663	0.195937	0.0335833	163	8	4	0.185471	2742761	-49	-49	A
Drosophila	2L	2L_1_950	2742810	2742810	FBgn0031450	acceptor	GC	+	right	female	cis	2L	2742761	SNP	-49	1.06e-21	0.381391	G	A	174	17	0.00978927	0.151294	0.141505	Counter({'total': 10049, 2742762: 25, 2742834: 21, 2742786: 17, 2742882: 7, 2742861: 0})	Counter({'total': 921, 2742762: 105, 2742834: 3, 2742882: 1, 2742786: 0, 2742861: 0})	{'217': '0.0', '819': '0.0', '091': '0.0', '093': '0.0', '765': '0.0', '136': '0.0', '748': '0.4945', '138': '0.0', '491': '0.057', '492': '0.0', '818': '0.0', '406': '0.0', '405': '0.0', '810': '0.0', '280': '0.0', '812': '0.0', '348': '0.091', '287': '0.0', '761': '0.05', '642': '0.0', '716': '0.0', '714': '0.0', '712': '0.0', '026': '0.0', '028': '0.0', '528': '0.0146666666667', '379': '0.0', …	{'': 'FBgn0031450_2742810_female_SSE', '796': '0.2245', '318': '0.1675', '142': '0.156333333333', '338': '0.1695', '439': '0.0', '350': '0.075', '639': '0.0', '908': '0.0', '336': '0.0705', '790': '0.202666666667', '440': '0.156', '392': '0.207333333333', '021': '0.226', '229': '0.122666666667', '176': '0.1945', '129': '0.192', '399': '0.2425', '502': '0.063', '820': '0.1335', '340': '0.0435'}	[2742762, 2742786, 2742810, 2742858, 2742882]	GCCTCAACAGATTCCTGGTCAGCAGCCTCAACAGATTCCTGGTCAGCAGC	CTCAACAGATTCCTGGTCAGCAGCCTCAACAGATTCCTGGTCAGCAGCCA	4.53705	77	2L_2742810	2	{'217': '0.0', '819': '0.0', '091': '0.0', '093': '0.0', '765': '0.0', '136': '0.0', '748': '0.4945', '138': '0.0', '491': '0.057', '492': '0.0', '818': '0.0', '406': '0.0', '405': '0.0', '810': '0.0', '280': '0.0', '812': '0.0', '348': '0.091', '287': '0.0', '761': '0.05', '642': '0.0', '716': '0.0', '714': '0.0', '712': '0.0', '026': '0.0', '028': '0.0', '528': '0.0146666666667', '379': '0.0', …	{'796': '0.2245', '318': '0.1675', '142': '0.156333333333', '790': '0.202666666667', '440': '0.156', '392': '0.207333333333', '021': '0.226', '229': '0.122666666667', '176': '0.1945', '129': '0.192', '399': '0.2425', '340': '0.0435'}	{'338': '0.1695', '639': '0.0', '336': '0.0705', '502': '0.063', '820': '0.1335'}	0.00978927	0.177958	0.0873	174	12	5	0.168169	2742761	-49	-49	A
Drosophila	2L	2L_1_950	2752837	2752838	FBgn0031453	donor	GT	+	left	female	cis	2L	2788431	SNP	35593	1.55e-29	0.486996	T	G	178	13	0.0533478	0.607968	0.55462	Counter({'total': 18963, 2753371: 1337, 2753382: 0, 2756007: 0})	Counter({'total': 2235, 2753371: 1466, 2753382: 10, 2756007: 1})	{'217': '0.0933333333333', '819': '0.116666666667', '093': '0.0536666666667', '765': '0.0', '911': '0.0625', '136': '0.0', '748': '0.0', '505': '0.0536666666667', '491': '0.908666666667', '492': '0.0', '818': '0.0', '406': '0.0', '405': '0.0', '340': '0.0', '810': '0.174', '280': '0.145', '812': '0.0', '348': '0.0', '287': '0.0296666666667', '761': '0.0715', '716': '0.101333333333', '714': '0.0',…	{'': 'FBgn0031453_2752837_female_SSE', '832': '0.955', '757': '0.0', '073': '0.1775', '852': '0.937', '855': '0.973', '069': '0.0', '301': '0.4175', '317': '0.0', '882': '0.9835', '535': '0.936', '642': '0.94275', '531': '0.189333333333', '325': '0.0', '176': '0.935', '138': '0.346', '517': '0.111'}	[2749580, 2749585, 2750410, 2750704, 2750735, 2751151, 2751281, 2751327, 2751421, 2751730, 2752711, 2752837, 2752839, 2752844, 2752878, 2752891, 2753080, 2753085, 2753118, 2753296, 2753571, 2753660, 2755837, 2755937, 2755945]	GTGGTTAGCAAACCAAAGGAAAACGGATATTCCATACATCAGTGGGGCCT	ACGGACGGCAAGCTCAGTCTTGTACGAACCGTCGACGGGAGCACATATCG	4.8547	639	2L_2752837	2	{'217': '0.0933333333333', '819': '0.116666666667', '093': '0.0536666666667', '765': '0.0', '911': '0.0625', '136': '0.0', '748': '0.0', '505': '0.0536666666667', '491': '0.908666666667', '492': '0.0', '818': '0.0', '406': '0.0', '405': '0.0', '340': '0.0', '810': '0.174', '280': '0.145', '812': '0.0', '348': '0.0', '287': '0.0296666666667', '761': '0.0715', '716': '0.101333333333', '714': '0.0',…	{'832': '0.955', '757': '0.0', '073': '0.1775', '852': '0.937', '855': '0.973', '882': '0.9835', '535': '0.936', '642': '0.94275', '531': '0.189333333333', '176': '0.935', '138': '0.346'}	{'301': '0.4175', '517': '0.111'}	0.0533478	0.670462	0.26425	178	11	2	0.617114	2752143	-695	-695	C
Drosophila	2L	2L_1_950	2752837	2752838	FBgn0031453	donor	GT	+	left	male	cis	2L	2810413	SNP	57575	4.21e-28	0.461789	C	A	185	11	0.045241	0.64053	0.595289	Counter({'total': 13411, 2753371: 742, 2753382: 0, 2756007: 0})	Counter({'total': 940, 2753371: 658, 2753382: 5, 2756007: 0})	{'217': '0.0', '819': '0.0', '091': '0.0', '093': '0.0', '765': '0.2535', '911': '0.0', '748': '0.0', '505': '0.12', '138': '0.0463333333333', '491': '0.851', '492': '0.0', '818': '0.0', '406': '0.0', '405': '0.0', '340': '0.0', '810': '0.0', '280': '0.0295', '812': '0.0', '348': '0.0', '287': '0.0', '761': '0.0', '716': '0.279666666667', '714': '0.159', '712': '0.0', '026': '0.0', '129': '0.0', …	{'': 'FBgn0031453_2752837_male_SSE', '832': '0.91', '757': '0.0', '852': '0.823', '855': '0.882', '301': '0.5885', '882': '0.965', '535': '0.9505', '642': '0.857333333333', '136': '0.0', '531': '0.1875', '176': '0.882'}	[2749580, 2749585, 2750410, 2750704, 2750735, 2751151, 2751281, 2751327, 2751421, 2751730, 2752711, 2752837, 2752839, 2752844, 2752878, 2752891, 2753080, 2753085, 2753118, 2753296, 2753571, 2753660, 2755837, 2755937, 2755945]	GTGGTTAGCAAACCAAAGGAAAACGGATATTCCATACATCAGTGGGGCCT	ACGGACGGCAAGCTCAGTCTTGTACGAACCGTCGACGGGAGCACATATCG	4.83581	499	2L_2752837	2	{'217': '0.0', '819': '0.0', '091': '0.0', '093': '0.0', '765': '0.2535', '911': '0.0', '748': '0.0', '505': '0.12', '138': '0.0463333333333', '491': '0.851', '492': '0.0', '818': '0.0', '406': '0.0', '405': '0.0', '340': '0.0', '810': '0.0', '280': '0.0295', '812': '0.0', '348': '0.0', '287': '0.0', '761': '0.0', '716': '0.279666666667', '714': '0.159', '712': '0.0', '026': '0.0', '129': '0.0', …	{'832': '0.91', '757': '0.0', '852': '0.823', '855': '0.882', '882': '0.965', '535': '0.9505', '642': '0.857333333333', '136': '0.0', '531': '0.1875', '176': '0.882'}	{'301': '0.5885'}	0.045241	0.645733	0.5885	185	10	1	0.600492	2752143	-695	-695	C
Drosophila	2L	2L_1_950	2752840	2752841	FBgn0031453	donor	GT	+	left	male	cis	2L	2810413	SNP	57572	3.21e-28	0.456507	C	A	189	11	0.705337	0.248894	-0.456443	Counter({'total': 20903, 2753371: 15020, 2756007: 19, 2753382: 6, 2752971: 2, 2753364: 2, 2753400: 0, 2753372: 0})	Counter({'total': 1134, 2753371: 299, 2753382: 0, 2756007: 0, 2752971: 0, 2753364: 0, 2753400: 0, 2753372: 0})	{'217': '0.566666666667', '819': '0.7285', '091': '0.447', '093': '0.733333333333', '765': '0.744', '911': '0.739666666667', '748': '0.646333333333', '505': '0.674', '138': '0.814', '491': '0.195333333333', '492': '0.77525', '818': '0.810333333333', '406': '0.6535', '405': '0.657', '340': '0.734', '810': '0.5605', '280': '0.7215', '812': '0.720666666667', '348': '0.6225', '287': '0.7015', '761': …	{'': 'FBgn0031453_2752840_male_SSE', '832': '0.0', '757': '0.675666666667', '852': '0.0105', '855': '0.148', '301': '0.4655', '882': '0.0', '535': '0.0', '642': '0.0876666666667', '136': '0.6515', '531': '0.699', '176': '0.0'}	[2749585, 2750410, 2750704, 2750735, 2751151, 2751281, 2751327, 2751421, 2751730, 2752711, 2752837, 2752840, 2752844, 2752878, 2752891, 2753080, 2753085, 2753296]	GTTAGCAAACCAAAGGAAAACGGATATTCCATACATCAGTGGGGCCTACG	GACGGCAAGCTCAGTCTTGTACGAACCGTCGACGGGAGCACATATCGGTG	4.84439	521	2L_2752840	3	{'217': '0.566666666667', '819': '0.7285', '091': '0.447', '093': '0.733333333333', '765': '0.744', '911': '0.739666666667', '748': '0.646333333333', '505': '0.674', '138': '0.814', '491': '0.195333333333', '492': '0.77525', '818': '0.810333333333', '406': '0.6535', '405': '0.657', '340': '0.734', '810': '0.5605', '280': '0.7215', '812': '0.720666666667', '348': '0.6225', '287': '0.7015', '761': …	{'832': '0.0', '757': '0.675666666667', '852': '0.0105', '855': '0.148', '882': '0.0', '535': '0.0', '642': '0.0876666666667', '136': '0.6515', '531': '0.699', '176': '0.0'}	{'301': '0.4655'}	0.705337	0.227233	0.4655	189	10	1	-0.478104	2752143	-698	-698	C
Drosophila	2L	2L_1_950	2752840	2752841	FBgn0031453	donor	GT	+	left	female	cis	2L	2810413	SNP	57572	2.68e-24	0.405255	C	A	189	11	0.731386	0.304053	-0.427333	Counter({'total': 29893, 2753371: 22120, 2753382: 16, 2756007: 13, 2753364: 2, 2753400: 1, 2752971: 0, 2753372: 0})	Counter({'total': 1875, 2753371: 595, 2753382: 0, 2756007: 0, 2752971: 0, 2753364: 0, 2753400: 0, 2753372: 0})	{'217': '0.720666666667', '819': '0.731666666667', '091': '0.418', '093': '0.735666666667', '765': '0.841333333333', '911': '0.7185', '136': '0.7555', '505': '0.780333333333', '138': '0.752', '491': '0.0603333333333', '492': '0.71475', '818': '0.694', '406': '0.7095', '405': '0.683', '340': '0.7065', '280': '0.8085', '348': '0.805333333333', '287': '0.775', '761': '0.804', '642': '0.04525', '716'…	{'': 'FBgn0031453_2752840_female_SSE', '832': '0.0', '882': '0.0', '852': '0.0', '855': '0.0', '555': '0.0415', '712': '0.7895', '352': '0.685', '810': '0.707', '812': '0.776666666667', '409': '0.718'}	[2749585, 2750410, 2750704, 2750735, 2751151, 2751281, 2751327, 2751421, 2751730, 2752711, 2752837, 2752840, 2752844, 2752878, 2752891, 2753080, 2753085, 2753296]	GTTAGCAAACCAAAGGAAAACGGATATTCCATACATCAGTGGGGCCTACG	GACGGCAAGCTCAGTCTTGTACGAACCGTCGACGGGAGCACATATCGGTG	3.61078	55	2L_2752840	3	{'217': '0.720666666667', '819': '0.731666666667', '091': '0.418', '093': '0.735666666667', '765': '0.841333333333', '911': '0.7185', '505': '0.780333333333', '138': '0.752', '491': '0.0603333333333', '492': '0.71475', '818': '0.694', '406': '0.7095', '405': '0.683', '340': '0.7065', '280': '0.8085', '348': '0.805333333333', '287': '0.775', '761': '0.804', '716': '0.759666666667', '714': '0.79', …	{'136': '0.7555', '642': '0.04525', '535': '0.241333333333', '531': '0.741', '176': '0.1505', '757': '0.766', '832': '0.0', '882': '0.0', '852': '0.0', '855': '0.0'}	{'301': '0.645'}	0.731386	0.269958	0.645	189	10	1	-0.461428	2752143	-698	-698	C
Drosophila	2L	2L_1_950	2752840	2752841	FBgn0031453	donor	GT	+	left	female	trans	3L	18824325	SNP	NA	4.52e-14	0.248534	G	A	190	10	0.725573	0.371767	-0.353807	Counter({'total': 29455, 2753371: 22046, 2753382: 15, 2756007: 13, 2753364: 2, 2753400: 1, 2752971: 0, 2753372: 0})	Counter({'total': 2313, 2753371: 669, 2753382: 1, 2756007: 0, 2752971: 0, 2753364: 0, 2753400: 0, 2753372: 0})	{'217': '0.720666666667', '819': '0.731666666667', '091': '0.418', '093': '0.735666666667', '765': '0.841333333333', '911': '0.7185', '748': '0.7055', '505': '0.780333333333', '138': '0.752', '491': '0.0603333333333', '492': '0.71475', '818': '0.694', '406': '0.7095', '405': '0.683', '340': '0.7065', '810': '0.707', '280': '0.8085', '812': '0.776666666667', '348': '0.805333333333', '287': '0.775'…	{'': 'FBgn0031453_2752840_female_SSE', '832': '0.0', '757': '0.766', '852': '0.0', '855': '0.0', '301': '0.645', '882': '0.0', '535': '0.241333333333', '642': '0.04525', '136': '0.7555', '531': '0.741', '176': '0.1505'}	[2749585, 2750410, 2750704, 2750735, 2751151, 2751281, 2751327, 2751421, 2751730, 2752711, 2752837, 2752840, 2752844, 2752878, 2752891, 2753080, 2753085, 2753296]	GTTAGCAAACCAAAGGAAAACGGATATTCCATACATCAGTGGGGCCTACG	GACGGCAAGCTCAGTCTTGTACGAACCGTCGACGGGAGCACATATCGGTG	4.74413	651	2L_2752840	3	{'217': '0.720666666667', '819': '0.731666666667', '091': '0.418', '093': '0.735666666667', '765': '0.841333333333', '911': '0.7185', '748': '0.7055', '505': '0.780333333333', '138': '0.752', '491': '0.0603333333333', '492': '0.71475', '818': '0.694', '406': '0.7095', '405': '0.683', '340': '0.7065', '280': '0.8085', '348': '0.805333333333', '287': '0.775', '761': '0.804', '716': '0.759666666667'…	{'810': '0.707', '812': '0.776666666667', '712': '0.7895', '409': '0.718', '555': '0.0415', '352': '0.685', '832': '0.0', '852': '0.0', '855': '0.0', '882': '0.0'}	{}	0.725573	0.371767	NA	190	10	0	-0.353807	NA	NA	NA	NA
Drosophila	2L	2L_1_950	2770258	2770258	FBgn0031459	acceptor	AG	+	right	sex_diff	cis	2L	2772037	SNP	1779	2.86e-11	0.200097	C	T	115	84	0.0771116	0.0130784	-0.0640332	Counter({'total': 0})	Counter({'total': 0})	{'217': '0.16', '819': '0.0496666666667', '093': '-0.0383333333333', '136': '0.179', '491': '0.0433333333333', '492': '0.05', '818': '0.0303333333333', '406': '0.061', '405': '0.115666666667', '810': '0.0945', '280': '0.1415', '812': '0.0443333333333', '348': '-0.0245', '409': '-0.0156666666667', '761': '0.074', '026': '0.112', '028': '0.0415', '535': '0.0441666666667', '531': '0.110166666667', '…	{'': 'FBgn0031459_2770258_sex_diff_SSE', '153': '0.00266666666667', '318': '-0.052', '073': '-0.0275', '884': '-0.019', '091': '-0.126666666667', '861': '0.022', '336': '-0.0866666666667', '319': '-0.0375', '332': '0.139', '391': '0.00933333333333', '911': '0.0423333333333', '397': '-0.0276666666667', '239': '0.042', '395': '-0.006', '486': '-0.055', '235': '0.0075', '138': '-0.018', '256': '-0.0…	[2770191, 2770399]	TGGCTTAATTATCTAAAGTGCCGCGATTATATACTGTATTTACGCTGCAG	CTCTCGCCAAATAGCAAGCTGCAGTGCTAGAATGGCAAGCGAAGTGGAAA	3.96736	115	2L_2770258	1	{'217': '0.16', '819': '0.0496666666667', '093': '-0.0383333333333', '136': '0.179', '491': '0.0433333333333', '492': '0.05', '818': '0.0303333333333', '406': '0.061', '405': '0.115666666667', '810': '0.0945', '280': '0.1415', '812': '0.0443333333333', '348': '-0.0245', '409': '-0.0156666666667', '761': '0.074', '026': '0.112', '028': '0.0415', '535': '0.0441666666667', '531': '0.110166666667', '…	{'153': '0.00266666666667', '318': '-0.052', '073': '-0.0275', '884': '-0.019', '091': '-0.126666666667', '861': '0.022', '319': '-0.0375', '332': '0.139', '391': '0.00933333333333', '911': '0.0423333333333', '397': '-0.0276666666667', '239': '0.042', '395': '-0.006', '486': '-0.055', '235': '0.0075', '138': '-0.018', '256': '-0.0541666666667', '040': '0.062', '379': '-0.023', '031': '0.0085', '8…	{'336': '-0.0866666666667', '100': '-0.01825', '233': '0.095', '443': '-0.0591666666667', '085': '0.0806666666667', '381': '0.075', '338': '0.031', '563': '0.051', '849': '0.1125', '377': '0.111'}	0.0771116	0.0095473	0.0392083	115	74	10	-0.0675643	2770274	16	16	C
Drosophila	2L	2L_1_950	2772645	2772646	FBgn0004242	acceptor	TA	-	left	male	cis	2L	2772548	SNP	98	6.42e-25	0.491874	G	A	100	58	0.468458	0.111295	-0.357164	Counter({'total': 4643, 2779176: 1765, 2779178: 365, 2779180: 47, 2779182: 3})	Counter({'total': 2318, 2779176: 182, 2779178: 40, 2779180: 3, 2779182: 0})	{'217': '0.579', '761': '0.648', '136': '0.6375', '491': '0.673', '818': '0.746', '406': '0.171', '405': '0.728', '340': '0.582333333333', '810': '0.666', '812': '0.599', '348': '0.0', '409': '0.501333333333', '716': '0.62', '026': '0.1165', '379': '0.149', '535': '0.641', '530': '0.694333333333', '371': '0.742', '370': '0.0866666666667', '373': '0.1475', '820': '0.0805', '318': '0.112', '595': '…	{'': 'FBgn0004242_2772645_male_SSE', '153': '0.199', '911': '0.098', '073': '0.0215', '091': '0.190666666667', '319': '0.0695', '332': '0.0695', '391': '0.179', '397': '0.0956666666667', '239': '0.0926666666667', '486': '0.114333333333', '235': '0.06', '138': '0.084', '256': '0.1055', '045': '0.1215', '040': '0.058', '031': '0.0665', '727': '0.1515', '443': '0.138', '181': '0.0833333333333', '427…	[2772651, 2772653]	AAATAATGGAAGTGGCTGGTTTGGACCACCCAAATACGTCACTATATATA	CACACTAATGTGCAACTGTATTGCAAGACAAGCATAGCATTTTATTTCCG	4.77672	379	2L_2772645	1	{'217': '0.579', '761': '0.648', '136': '0.6375', '491': '0.673', '818': '0.746', '406': '0.171', '405': '0.728', '340': '0.582333333333', '810': '0.666', '812': '0.599', '348': '0.0', '409': '0.501333333333', '716': '0.62', '026': '0.1165', '379': '0.149', '535': '0.641', '530': '0.694333333333', '371': '0.742', '370': '0.0866666666667', '373': '0.1475', '820': '0.0805', '318': '0.112', '595': '…	{'153': '0.199', '911': '0.098', '073': '0.0215', '091': '0.190666666667', '319': '0.0695', '332': '0.0695', '391': '0.179', '397': '0.0956666666667', '239': '0.0926666666667', '486': '0.114333333333', '235': '0.06', '138': '0.084', '256': '0.1055', '045': '0.1215', '040': '0.058', '031': '0.0665', '727': '0.1515', '181': '0.0833333333333', '427': '0.0745', '324': '0.142666666667', '705': '0.0635…	{'443': '0.138', '563': '0.0645', '085': '0.1425', '381': '0.0735', '049': '0.6505', '100': '0.06625'}	0.468458	0.102304	0.189208	100	52	6	-0.366154	2772559	87	87	G
Drosophila	2L	2L_1_950	2772653	2772654	FBgn0004242	acceptor	AC	-	left	male	cis	2L	2772548	SNP	106	5.04e-24	0.487274	G	A	96	58	0.46647	0.852724	0.386254	Counter({'total': 4241, 2779182: 1971, 2779174: 0})	Counter({'total': 2224, 2779182: 1931, 2779174: 2})	{'217': '0.350333333333', '761': '0.3295', '136': '0.3455', '491': '0.286', '818': '0.23', '406': '0.7585', '405': '0.225', '340': '0.311666666667', '810': '0.273', '812': '0.297', '348': '0.9645', '409': '0.395666666667', '716': '0.346', '026': '0.882', '379': '0.837', '535': '0.3175', '530': '0.244333333333', '371': '0.258', '370': '0.883666666667', '373': '0.8455', '820': '0.872', '318': '0.86…	{'': 'FBgn0004242_2772653_male_SSE', '153': '0.721', '911': '0.78', '073': '0.9775', '091': '0.738', '319': '0.9305', '332': '0.93', '391': '0.815', '397': '0.898666666667', '239': '0.891666666667', '486': '0.883666666667', '235': '0.9215', '138': '0.916', '256': '0.87', '045': '0.8725', '040': '0.9015', '031': '0.9', '727': '0.7725', '443': '0.825', '181': '0.885666666667', '427': '0.9025', '324…	[]	TTTCTTTGAAATAATGGAAGTGGCTGGTTTGGACCACCCAAATACGTCAC	TATATATACACACTAATGTGCAACTGTATTGCAAGACAAGCATAGCATTT	4.75389	350	2L_2772653	1	{'217': '0.350333333333', '761': '0.3295', '136': '0.3455', '491': '0.286', '818': '0.23', '406': '0.7585', '405': '0.225', '340': '0.311666666667', '810': '0.273', '812': '0.297', '348': '0.9645', '409': '0.395666666667', '716': '0.346', '026': '0.882', '379': '0.837', '535': '0.3175', '530': '0.244333333333', '371': '0.258', '370': '0.883666666667', '373': '0.8455', '820': '0.872', '318': '0.86…	{'153': '0.721', '911': '0.78', '073': '0.9775', '091': '0.738', '319': '0.9305', '332': '0.93', '391': '0.815', '397': '0.898666666667', '239': '0.891666666667', '486': '0.883666666667', '235': '0.9215', '138': '0.916', '256': '0.87', '045': '0.8725', '040': '0.9015', '031': '0.9', '727': '0.7725', '181': '0.885666666667', '427': '0.9025', '324': '0.839666666667', '705': '0.848', '738': '0.835',…	{'443': '0.825', '563': '0.907', '085': '0.8095', '381': '0.891', '049': '0.239', '100': '0.931'}	0.46647	0.862606	0.767083	96	52	6	0.396135	2772559	95	95	G
[truncated: 7,612 more rows]
[truncated: 16 more columns]
