# Supplementary material for: A basic framework to explain splice-site choice in eukaryotes
Source: Nat Commun. 2025 Sep 29;16:8284. doi: 10.1038/s41467-025-63622-9 (PMC12480690; doi:10.1038/s41467-025-63622-9)
Supplement: Supplementary file 3 — Supplementary Data 1-15 [file 41467_2025_63622_MOESM3_ESM.zip › Supplementary Data_3.xlsx]

## Sheet: Sheet1
Supplementary Data 3. SpliSER-GWAS results for all associations detected in Human heart atrial tissue
Species	Site_Chromosome	Batch	Site_position	G_position	Site_gene	Strand	Site_type	Side	Dimer	Partners	Competitors_x	Up_100	Down_100	Peak_Type1Mb	TS_Chrom	TS_position	TS_PVal	TS_PVE	TS_Major_Allele	TS_Minor_Allele	TS_Major_SSE	TS_Minor_SSE	TS_Het_SSE	TS_Major_Counts	TS_Minor_Counts	TS_Het_Counts	TS_dSSE	Top SNP distance to G (in the direction of the Gene)	Peak_GQS	Peak_Count	Peak_PassByChromFilter	Peak_PassMaxFilter	Variance_SSE	Tot_Accn_Count	Avg_SSE	CloseSNP_Pos	CloseSNP_ID	CloseSNP_af	CloseSNP_Pval	CS_Pval	CS_Major_Allele	CS_Minor_Allele	CS_Major_SSE	CS_Minor_SSE	CS_Hetero_SSE	CS_Major_Count	CS_Minor_Count	CS_Hetero_Count	CS_dSSE
Humans	chr1	chr1_1_950	999787	999788	ENSG00000188290.10	-	acceptor	left	AG	[999865]	[999432, 999611, 999613, 999647, 999698, 999727, 999805]	AGTCCTCCAAGCCGGTCATGGAGAAGCGGCGCCGAGCGCGTATTAACGAGAGCCTCGCTCAGCTCAAAACCCTCATCCTGGACGCCCTCAGAAAAGAGGTAAG	GGAGCGCGGCCGAGCACCGCAAGGTGGGGTCCCGGCCGGGCGTGAGGGGGGCGACCGGGGGGCGGGAGGGACGCGGGACTCAGCCGGTGCCCGACCCGCAG	cis	chr1	989068	1.6458e-12	0.210982	C	TCAAC	0.154092	0.250462	0.202424	109	91	170	-0.0963698	10720	3.67063	214	TRUE	TRUE	0.0102083	370	0.2	999842	chr1_999842_C_A_b38	0.495	3.01352e-11	3.01352e-11	T	G	0.154444	0.240596	0.204418	108	104	158	-0.0861517
Humans	chr1	chr1_1_950	999865	999865	ENSG00000188290.10	-	donor	right	GT	[999727, 999698, 999611, 999805, 999432, 999787, 999613, 999647]	[999525, 999532, 999687, 999691, 999847]	GTGGGGTCCCGGCCGGGCGTGAGGGGGGCGACCGGGGGGCGGGAGGGACGCGGGACTCAGCCGGTGCCCGACCCGCAGTCCTCCAAGCCGGTCATGGAGAAG	AGACACGCCGGGGAAACCGAGCGCCTCGCCGATGGCAGGAGCGCCGGCCAGCGCCAGCCGGACCCCAGACAAGCCCCGGAGCGCGGCCGAGCACCGCAAGGT	cis	chr1	1005757	9.04261e-12	0.208973	T	ACTGCTGCGGGGGCT	0.395208	0.614171	0.511819	106	82	182	-0.218963	-5892	3.49513	196	TRUE	TRUE	0.0512122	370	0.501095	999842	chr1_999842_C_A_b38	0.495	1.70974e-10	1.70974e-10	T	G	0.406778	0.588712	0.507892	108	104	158	-0.181934
Humans	chr1	chr1_1_950	1008193	1008193	ENSG00000187608.8	+	acceptor	right	AG	[1001281, 982666, 982487, 1007128, 1007701, 1001263, 1000728, 1000667, 995680, 999457, 1006767, 1003704, 1000953, 1002302]	[982593, 982882, 985754, 989589, 994002, 995530, 995963, 996045, 997060, 1002206, 1003383, 1006201, 1006545, 1013983]	AGGAATCGCTTAATTCTGAAAGTCTGGTGAGAAGACACGGCGAGAATCGGGGTCCAGCACAGATGATGGCGACAGCGGAGAAGGGAAGGTAAGGGAGGGGGC	TGTTCTCCAGTGTCTCCTTTGGGAGTTGTACCTGATTTTATTACCAGTTTTCATCTGAATCCACTGGGGAATGGGACGATTTTGCTTTTGTTTCTTGGCCAG	cis	chr1	1002833	1.21935e-18	0.27668	G	A	0.0589787	0.359	0.258115	235	2	26	-0.300021	-5360	4.26406	94	TRUE	TRUE	0.0160561	263	0.0809468	1008088	chr1_1008088_T_C_b38	0.08	9.54085e-13	9.54085e-13	C	T	0.0620622	0.3045	0.179618	225	4	34	-0.242438
Humans	chr1	chr1_1_950	1046159	1046159	ENSG00000188157.14	+	acceptor	right	AG	[1046088, 1045876, 1046095]	[1045963, 1046172]	AGGTCTGTGGGTCAGATGGAGTCACATACGGCAACGAGTGTCAGCTGAAGACCATCGCCTGCCGCCAGGGCCTGCAAATCTCTATCCAGAGCCTGGGCCCGT	GCTCACCTGTCCAGAGGCCAACGCTACCAAGGTGAGGGGTGTGGGATGTGAAGGGGAGTGGGGAGGAGGCCTCGCCTTGAACATCCTTGTTCTCTGCCCCAG	trans	chr7	78469503	2.84067e-09	0.158611	T	A	0.651014	0.366691	0.491409	142	55	164	0.284323	NA	2.71655	59	TRUE	TRUE	0.102595	361	0.535188	NA	NA	NA	NA	NA	NA	NA	NA	NA	NA	NA	NA	NA	NA
Humans	chr1	chr1_1_950	1099103	1099104	ENSG00000131591.17	-	donor	left	GT	[1099029, 1099333, 1099638, 1099255, 1099176, 1099561, 1099717, 1099484, 1099869, 1099407]	[1099333, 1099407, 1099484, 1099559, 1099561, 1099636, 1099638, 1099717, 1099792, 1099869]	GGTTAAAATCTCTGACGATGATTGTGGATTGTCTATTGATGTTTTTGGTCTATTATTCTAAGAATCGGAGAGAGATTAAAATCTCCAACTATGATTGTGGGT	ATTGTTCCAAGAATCGGAGACAGAGAGGTTAAAATCTCCGACTATGATTGTGGGTTGTCTATTGATGTTTTTGGTCTATTCTAAGAATCGGAGAGAGAGAGG	cis	chr1	1098820	1.33131e-19	0.337369	T	C	0.00105814	0.219067	0.105248	172	15	101	-0.218009	284	4.47036	120	TRUE	TRUE	0.0159374	288	0.0489514	1098863	chr1_1098863_C_T_b38	0.149	3.3138e-10	3.3138e-10	C	T	0.0227343	0.2206	0.109066	207	5	76	-0.197866
Humans	chr1	chr1_1_950	1099717	1099717	ENSG00000131591.17	-	acceptor	right	AG	[1099333, 1099561, 1099407, 1099638, 1099869, 1099103]	[1099029, 1099103, 1099176, 1099255, 1099333, 1099407, 1099484, 1099561, 1099638, 1099715, 1099792, 1099867, 1099869]	AGGTTAAAATCTCCGACTATGATTGTGGATTGTCTATTGCTGTTTTTGGTCTATTGTTCTAAGAATCGGAGAGAGAGGTTAAAATCTCCTACTATGATTCTG	TTCTAAGAATTGGAGAGAGAGAGGTTAAAATCTCTGACTATGATTGTGGATTGTCTGCTGATGTTTTTGGTCTATTGTTCTAAGAATTGGAGAGAGAGAGAG	cis	chr1	1098820	1.68795e-18	0.321842	T	C	0.000377907	0.1702	0.0796701	172	15	97	-0.169822	897	4.44291	192	TRUE	TRUE	0.00988825	284	0.0364296	1098863	chr1_1098863_C_T_b38	0.144	6.39078e-09	6.39078e-09	C	T	0.0166957	0.1106	0.0880139	207	5	72	-0.0939043
Humans	chr1	chr1_1_950	1295938	1295939	ENSG00000131584.18	-	acceptor	left	AG	[1296009, 1296210, 1296014]	[1291331, 1295934, 1296086, 1296109]	AGGCAGGACAAGGAGGCCTGGATCAAGGACAAATACGTGGAAAAGAAGTTTCTGCGGAAGGCGCCCATGGCACCAGCCCTGGAGGCCCCAAGACGCTGGAGGG	GGAAACCCACAGCCAGCAGCTCCCGGTGAGGTGGGGTACAGTCTGGATCAGTCAGGGAGCCCCAGCCTGGGGGCACAGCCTCATGTTCCCCCCTGGTCCAG	trans	chr2	204713524	2.07803e-15	0.169545	T	C	0.837865	0.165	0.686667	334	3	33	0.672865	NA	3.20463	55	TRUE	TRUE	0.0288255	370	0.818924	NA	NA	NA	NA	NA	NA	NA	NA	NA	NA	NA	NA	NA	NA
Humans	chr1	chr1_1_950	1455916	1455917	ENSG00000215915.9	+	donor	left	GT	[1456224, 1456243]	[]	GGTGAGAGTGCCTAGCTGAACAGGTGGGCCAGGGGCCGCTGGGGTCTCACCTGCCTGCAGGTGTCTGGGGGGCTCAGCTGCCTGGGGAATGGACCCCCCTTA	ACATCGCCATAATGACAAGGAACATCAAGAAGAACCGGGGCCTGTACAGGCACATCCTGCTGTACGGGCCACCAGGCACCGGGAAGACGCTGTTTGCCAAGG	trans	chr9	29886919	3.594e-12	0.141072	AAGATATCT	A	0.877108	0.6317	0.755722	305	10	54	0.245408	NA	3.65482	73	FALSE	FALSE	0.0258368	369	0.852694	NA	NA	NA	NA	NA	NA	NA	NA	NA	NA	NA	NA	NA	NA
Humans	chr1	chr1_1_950	1456224	1456224	ENSG00000215915.9	+	acceptor	right	AG	[1455916]	[1456243]	AGAAACTCGCCCTGCACTCAGGCATGGACTACGCCATCATGACAGGCGGGGACGTGGCCCCCATGGGGCGGGAAGGCGTGACCGCCATGCACAAGCTCTTTG	GCAGGGACGCTGGGCAGAGCCTCCACACTCCGGGTGGAGTGTGCAGGCTTTGCAGAGGCGGAGGGAACATCTGTTCTGTCTCCCCTCACTCTTCTTGTCCAG	trans	chr9	29921537	9.45271e-12	0.137111	A	C	0.857197	0.563571	0.743491	305	7	57	0.293625	NA	3.59136	77	TRUE	TRUE	0.0246072	369	0.834062	NA	NA	NA	NA	NA	NA	NA	NA	NA	NA	NA	NA	NA	NA
Humans	chr1	chr1_1_950	1457180	1457181	ENSG00000215915.9	+	donor	left	GT	[1488000, 1457286, 1490256, 1458902, 1459160, 1459163, 1458464, 1488865, 1458466, 1489691, 1458024, 1489203, 1489206]	[1456349, 1458121, 1458515, 1458998, 1486668, 1487914, 1488816, 1488998, 1489274, 1489811]	TGTGAGTGTCACTAAGCCTCTGTCTGGCCACAGGAGGGTGGTGGGGTGTGTGCGGCTGTCATCCTGGGCCAGGCCGCAGCCCACTGCTCAATTTCTTTTTCT	CTGCTCCTGGCATCACTCTCACCCAGCTTGGCCTCCCTCTCGTCCACAGCCTCCTGCTCTTTGTGGATGAAGCGGACGCCTTCCTTCGGAAGCGAGCCACTG	cis	chr1	1481959	5.83131e-11	0.245344	C	T	0.306227	0.599263	0.604685	128	19	54	-0.293037	24778	3.4087	77	FALSE	FALSE	0.0794604	208	0.410625	1457919	chr1_1457919_C_A_b38	0.099	2.63069e-05	2.63069e-05	C	A	0.370895	0.5728	0.604903	172	5	31	-0.201905
Humans	chr1	chr1_1_950	1459160	1459160	ENSG00000215915.9	+	acceptor	right	AG	[1458121, 1458515, 1457180, 1456349, 1458998]	[1457128, 1457286, 1458024, 1458464, 1458466, 1458902, 1459163, 1488000, 1488865, 1489203, 1489206, 1489691, 1490256]	AGGAGAAGATAAGCGAGGACCTCAGGGCCACACTGAACGCCTTCCTGTACCGCACGGGCCAGCACAGCAACAAGTGAGGGAGCCCCTCGGGTCCTGGGCCCC	ATGTCCCTGCTCCCTGCAGGAGGGAGGCCTGTGGGACTTTCTGCTGTGGCTGTTTACAAGGCTTTGCTCCTGGTGCCTAAGGCTGGAACCTTCTCTCTGCAG	cis	chr1	1445187	1.99942e-14	0.331479	T	G	0.284266	0.0164643	0.114171	109	28	70	0.267802	-13973	3.70068	172	TRUE	TRUE	0.0419805	207	0.190522	1459004	chr1_1459004_T_C_b38	0.188	4.12431e-10	4.12431e-10	T	C	0.250371	0.0334286	0.06334	143	14	50	0.216942
Humans	chr1	chr1_1_950	1459231	1459232	ENSG00000215915.9	+	donor	left	GT	[1490562, 1460749, 1490256, 1527603, 1509204, 1459509]	[1459446, 1462708, 1489274, 1489811, 1490424, 1505191, 1505736, 1509067, 1526531]	AGTGAGGGAGCCCCTCGGGTCCTGGGCCCCCGGGCAGGGCTGTGCAGCCGTCACCCTTGGTTCCCACCGAGGGACCTGAGGGGCCCTGGCTCACAGTGCTGG	GTGCCTAAGGCTGGAACCTTCTCTCTGCAGGAGAAGATAAGCGAGGACCTCAGGGCCACACTGAACGCCTTCCTGTACCGCACGGGCCAGCACAGCAACAAG	cis	chr1	1490032	2.89976e-13	0.286682	A	G	0.256242	0.0336316	0.0718906	132	19	64	0.222611	30800	3.48112	188	TRUE	TRUE	0.0366616	215	0.181693	1459004	chr1_1459004_T_C_b38	0.188	0.000412937	0.000412937	T	C	0.234608	0.0585714	0.0664528	148	14	53	0.176037
Humans	chr1	chr1_1_950	1460749	1460749	ENSG00000215915.9	+	acceptor	right	AG	[1459446, 1459231]	[1459509, 1490256, 1490562, 1509204, 1527603]	AGATTCATGCTGATCCTGGCCAGCTGCCACCCCGAGCAGTTCGACTGGGCCATCAATGCCTGCATCGACGTGATGGTCCACTTCGACCTGCCAGGGCAGGAG	TTCTCCCAGAAAGTCTTCCTGAGGGGGCTGAGGAGCACCTGTTCCCCTGGGGACAGCTCGGCCGGCAGCCCCAGCGTTTCCTTCCCCATCCCCGCCCCGCAG	cis	chr1	1482624	5.44694e-13	0.27939	T	C	0.25711	0.0347308	0.0684286	127	26	56	0.222379	21875	3.43806	128	TRUE	TRUE	0.0385945	209	0.17889	1459662	chr1_1459662_C_T_b38	0.191	1.85544e-08	1.85544e-08	C	T	0.235986	0.0411429	0.0589615	143	14	52	0.194843
Humans	chr1	chr1_1_950	1460917	1460918	ENSG00000215915.9	+	donor	left	GT	[1490562, 1469766, 1462599, 1462475, 1466711, 1462427, 1468383]	[1462708, 1490424]	GGTAAGTGTCCCGCCCCACCAGCCCCCGTCCAGGGGCCCTCGCTCAGGGTCCACCCCTGCTCCTGTTCTCCGGACACACCCAGCAGGCCCTGTCTCCAGGAT	GTGATGGTCCACTTCGACCTGCCAGGGCAGGAGGAGCGGGCGCGCCTGGTGAGAATGTATCTTAACGAGTATGTTCTTAAGCCGGCCACAGAAGGAAAGCGG	cis	chr1	1490032	3.51324e-16	0.327099	A	G	0.307099	0.0365789	0.0722698	141	19	63	0.27052	29114	3.85438	114	TRUE	TRUE	0.0475581	223	0.217709	1459662	chr1_1459662_C_T_b38	0.179	1.05631e-10	1.05631e-10	C	T	0.28314	0.0651429	0.0612308	157	14	52	0.217997
Humans	chr1	chr1_1_950	1462599	1462599	ENSG00000215915.9	+	acceptor	right	AG	[1460917]	[1462427, 1462475, 1466711, 1468383, 1469766, 1490562]	AGGCGTCTGAAGCTGGCCCAGTTTGACTACGGGAGGAAGTGCTTAGAGATCGCTCGGCTGACAGAGGGCATGTCATGCCGGAAGATCGCACAGCTGGCCGTG	GCATCTGGCATGGGTGTCCGCCTGGCTGCCTGTCTTCCGGCCTCCACCTCGTGGTGTGGGAGCTGCTGCCTTGGCCGGCCCACTTGGGAACTCCTTCCCCAG	cis	chr1	1490032	2.27178e-18	0.336068	A	G	0.269465	0.0294737	0.0588636	159	19	66	0.239992	27433	4.08744	184	TRUE	TRUE	0.0355047	244	0.193811	1459662	chr1_1459662_C_T_b38	0.17	2.53284e-13	2.53284e-13	C	T	0.250863	0.0540714	0.0478545	175	14	55	0.196791
Humans	chr1	chr1_1_950	1462708	1462709	ENSG00000215915.9	+	donor	left	GT	[1509185, 1491852, 1468364, 1465296, 1509204, 1466711, 1477273, 1468383, 1467809, 1478643, 1495484]	[1450758, 1459231, 1460917, 1463058, 1468246, 1472089, 1472306, 1477305, 1477350, 1490671, 1503661, 1505191, 1505736, 1509067]	GGTGAGTCAGGCTCGGGTGCACCCACCCAGATGGAAGCCCAGCTGCTGTGCAGATGCTTGGTTGCGCCAGGCCTGTCCCAGCACCGGTGTCACGTGGGAGCT	AGCTGGCCCAGTTTGACTACGGGAGGAAGTGCTTAGAGATCGCTCGGCTGACAGAGGGCATGTCATGCCGGAAGATCGCACAGCTGGCCGTGTCCTGGCAGG	cis	chr1	1482624	3.14369e-14	0.256201	T	C	0.385405	0.111846	0.168288	163	26	59	0.273559	19915	3.65147	164	TRUE	TRUE	0.0558187	248	0.305073	1459662	chr1_1459662_C_T_b38	0.167	4.86952e-05	4.86952e-05	C	T	0.367419	0.157929	0.139618	179	14	55	0.20949
Humans	chr1	chr1_1_950	1468383	1468383	ENSG00000215915.9	+	acceptor	right	AG	[1450758, 1462708, 1460917, 1468246, 1463058]	[1452045, 1462475, 1462599, 1465296, 1466711, 1467809, 1468364, 1477273, 1477750, 1478643, 1491852, 1495347, 1495484, 1509185, 1509204]	AGGCCACGGCGTATGCCTCCAAGGACGGGGTCCTGACCGAGGCCATGATGGACGCCTGCGTGCAAGACTTTGTCCAGCAGCACCAGCAGATGATGCGCTGGC	TGGAGCCCCTGGTTTGGTCCCTCCCCACCTCAGGGCCCTGGCGTGCATTTGGGGTGGGGGGTTCCCATGGCGGCCTCCCTCAGCTCCCTCTCTCCCCACTAG	cis	chr1	1511945	1.09451e-15	0.274655	G	A	0.376215	0.105	0.184868	163	30	68	0.271215	43562	3.96018	228	TRUE	TRUE	0.0493815	261	0.295188	1468592	chr1_1468592_C_CG_b38	0.151	6.53391e-06	6.53391e-06	C	CG	0.346051	0.128625	0.137617	198	16	47	0.217426
Humans	chr1	chr1_1_950	1472089	1472090	ENSG00000160072.19	+	donor	left	GT	[1515633, 1513612, 1515636, 1477750, 1487862, 1479048, 1477273, 1509204, 1495484]	[1450758, 1462708, 1472093, 1472306, 1477305, 1477350, 1478745, 1486668, 1490671, 1503661, 1505191, 1512473, 1516011]	CGTGAGTGCGGCGGGGCGGGGCGGGGCGGGCGGGCGGGCGGGACGGGCCGGGGAAGCGGGAGCCCTGGCCCTTGCCGCTCCTCGCTGCTGTCGGCAGCCACT	CGGTTTGGGAGACCGGCCGGCGCCCAAGGACAAATGGAGCAACTTCGACCCCACCGGCCTGGAGCGCGCCGCCAAGGCGGCGCGCGAGCTGGAGCACTCGCG	cis	chr1	1482624	3.27673e-20	0.245046	T	C	0.569591	0.255885	0.353397	269	26	68	0.313706	10534	4.4087	196	TRUE	TRUE	0.0546426	363	0.506623	1472158	chr1_1472158_C_G_b38	0.11	1.66432e-07	1.66432e-07	C	G	0.546933	0.276	0.33556	298	15	50	0.270933
Humans	chr1	chr1_1_950	1477273	1477273	ENSG00000160072.19	+	acceptor	right	AG	[1516011, 1472306, 1462708, 1477305, 1472089, 1472093]	[1466711, 1468364, 1468383, 1477750, 1479048, 1487862, 1495484, 1509204, 1511755, 1512473, 1513612, 1515633, 1515636]	AGGTTACGCCAAGGAGGCCCTGAATCTGGCGCAGATGCAGGAGCAGACGCTGCAGTTGGAGCAACAGTCCAAGCTCAAAGTGAGTGGGGCCGGTGTGGGCGA	CTAGGTTTTTGTATTTTTAGTAGAGGTTGGGTTTCACCATGTTGGCCAGGCTTTGGTATCCGTGTATCCTACACCTGCTCTCCGTGCCACATGCGCCCGCAG	cis	chr1	1487887	4.76586e-20	0.242546	A	G	0.57267	0.252538	0.359603	270	26	68	0.320132	10614	4.36074	184	TRUE	TRUE	0.0557484	364	0.51	1476079	chr1_1476079_T_C_b38	0.141	1.08137e-09	1.08137e-09	T	C	0.559982	0.27255	0.362444	281	20	63	0.287432
Humans	chr1	chr1_1_950	1477350	1477351	ENSG00000160072.19	+	donor	left	GT	[1517313, 1480835, 1503622, 1479048, 1478026, 1516049, 1517715, 1478434, 1518889, 1478593, 1477750, 1487434, 1517260, 1501133, 1478480, 1525459, 1509204, 1485015, 1483736, 1517147, 1516896, 1533925, 1516011, 1478643, 1505013, 1478646, 1477673]	[1249918, 1450758, 1462708, 1468246, 1472089, 1477848, 1477939, 1478207, 1478351, 1478745, 1479108, 1482614, 1490671, 1495347, 1503431, 1503661, 1505191, 1505736, 1506001, 1506497, 1508734, 1509067, 1509113, 1511755, 1512473, 1515858, 1516088, 1517412, 1517775, 1529331]	AGTGAGTGGGGCCGGTGTGGGCGAGGAGGCCGGGGCGCACATGGGGTTCAGGCGTGGAGATTGGTGGGGCTGCTACTGGTGGGTAGGGCCAGGGGCGTGTAC	TCTCCGTGCCACATGCGCCCGCAGGTTACGCCAAGGAGGCCCTGAATCTGGCGCAGATGCAGGAGCAGACGCTGCAGTTGGAGCAACAGTCCAAGCTCAAAG	cis	chr1	1487887	2.22274e-23	0.274211	A	G	0.754406	0.446269	0.561515	276	26	68	0.308137	10536	4.58398	150	TRUE	TRUE	0.0426234	370	0.697303	1476079	chr1_1476079_T_C_b38	0.139	2.69676e-11	2.69676e-11	T	C	0.744031	0.4753	0.554905	287	20	63	0.268731
Humans	chr1	chr1_1_950	1477750	1477750	ENSG00000160072.19	+	acceptor	right	AG	[1472089, 1450758, 1477350]	[1452014, 1452045, 1468383, 1472878, 1477273, 1477673, 1478026, 1478434, 1478480, 1478593, 1478643, 1478646, 1479048, 1480835, 1483736, 1485015, 1487434, 1501133, 1503622, 1505013, 1509204, 1516011, 1516049, 1516896, 1517147, 1517260, 1517313, 1517715, 1518889, 1525459, 1533925]	AGGCTGGAGTGCAATGGCGCAATCTCGGCTCACTGCAACCTCCGCCTCCCGGGTTCAAGCGATTCATCTGCCTCAGCCTCTGGAGTAGCTGGGATTACAGGC	CACCTCATTTCTTTTCACTCAGCAGGATTTTTTATTTTATTTTATTTTATTTTATTTTATTTTATTTTATTTATTTTGAAACGGAGTCTCACTCTTGCCTAG	cis	chr1	1482624	5.6657e-14	0.16836	T	C	0.380449	0.2145	0.273353	276	26	68	0.165949	4874	3.7152	212	TRUE	TRUE	0.0210456	370	0.349105	1476079	chr1_1476079_T_C_b38	0.139	3.7723e-06	3.7723e-06	T	C	0.373216	0.2253	0.278571	287	20	63	0.147916
Humans	chr1	chr1_1_950	1478745	1478746	ENSG00000160072.19	+	donor	left	GT	[1479090, 1517717, 1517367, 1479048, 1517250, 1479050, 1517346, 1517394, 1517757, 1517391]	[1450758, 1472089, 1477350, 1517412]	CGTAAGAGCGCAAGAGGCCGCGAGGGAGGCCGCCCGGCTGCGGGGAGCGGCCTGGGGCAGGACTGGGAGCTGGGTGTGGTCCCGGGGCACTCTGGAGTCAGC	AGTATGAGGCCGCCGTGGAGCAGCTCAAGAGCGAGCAGATCCGGGCGCAGGCTGAGGAGAGGAGGAAGACCCTGAGCGAGGAGACCCGGCAGCACCAGGCCG	cis	chr1	1487887	1.78934e-17	0.209604	A	G	0.82633	0.619808	0.691162	276	26	68	0.206522	9141	4.08197	128	TRUE	TRUE	0.02628	370	0.786976	1479683	chr1_1479683_T_G_b38	0.099	0.000345924	0.000345924	T	G	0.805816	0.633522	0.694407	320	23	27	0.172294
Humans	chr1	chr1_1_950	1479048	1479048	ENSG00000160072.19	+	acceptor	right	AG	[1478745, 1477350, 1450758, 1472089]	[1452045, 1477273, 1477750, 1478026, 1478643, 1479050, 1479090, 1517147, 1517250, 1517346, 1517367, 1517391, 1517394, 1517715, 1517717, 1517757]	AGAGGGCCCAGTATCAAGACAAGCTGGCCCGGCAGCGCTACGAGGACCAACTGAAGCAGCAGGTGAGCTCAGCCTCCCCTGCGAGGCGCCTGCGTCCCTGAG	GTGTGAGGCTGATGGCGCGTCGGAGTCCCCGGCGCTCCGCCCAGTCGGCCCAGACTGCAGCTCCCGGCTGAGATGTGTCTTTGCCGCCCTCTTCTCCCCCAG	cis	chr1	1487887	6.90002e-16	0.191197	A	G	0.808424	0.612385	0.678191	276	26	68	0.196039	8839	3.96948	126	TRUE	TRUE	0.026369	370	0.770714	1479683	chr1_1479683_T_G_b38	0.099	0.000587139	0.000587139	T	G	0.788544	0.625826	0.682815	320	23	27	0.162718
Humans	chr1	chr1_1_950	1479108	1479109	ENSG00000160072.19	+	donor	left	GT	[1480866, 1480835, 1518889, 1520140, 1517346, 1482137]	[1450758, 1477350, 1480936, 1517775, 1518990]	GGTGAGCTCAGCCTCCCCTGCGAGGCGCCTGCGTCCCTGAGAACGTAGGTGGCTTTGTGGGACCAGTCAGTGGGTCAGAGGCCACGGGGCAAGAACGATGGG	TCCCGGCTGAGATGTGTCTTTGCCGCCCTCTTCTCCCCCAGAGGGCCCAGTATCAAGACAAGCTGGCCCGGCAGCGCTACGAGGACCAACTGAAGCAGCAGG	cis	chr1	1482624	5.72447e-20	0.237639	T	C	0.879732	0.667308	0.73225	276	26	68	0.212424	3515	4.269	152	TRUE	TRUE	0.0256215	370	0.8377	1479683	chr1_1479683_T_G_b38	0.099	0.000324277	0.000324277	T	G	0.858059	0.680696	0.730148	320	23	27	0.177364
Humans	chr1	chr1_1_950	1480866	1480866	ENSG00000160072.19	+	acceptor	right	AG	[1479108]	[1480835, 1482137, 1517346, 1518889, 1520140]	AGCAACTTCTCAATGAGGAGAATTTACGGAAGCAGGAGGAGTCCGTGCAGAAGCAGGAAGCCATGCGGCGAGGTAGGCTGTCTGCTCTCCTGGCTGGGGCGG	GCTTGGAGTTCTGTGGTCCTGGGGCGGACGCAACCTCTGGATTGGTGTTGAGCATTTTTCTGGTTTTAAAGGCTTTTCTCTTTTTCTGCGGCTTCTTCTCAG	cis	chr1	1487887	8.47337e-20	0.235761	A	G	0.869822	0.660192	0.723456	276	26	68	0.20963	7021	4.26142	156	TRUE	TRUE	0.0252802	370	0.828192	1480096	chr1_1480096_G_C_b38	0.099	0.000241558	0.000241558	G	C	0.848719	0.672913	0.717185	320	23	27	0.175806
Humans	chr1	chr1_1_950	1480936	1480937	ENSG00000160072.19	+	donor	left	GT	[1519491, 1482148, 1523510, 1483846, 1485015, 1522743, 1517391, 1482544, 1519090, 1517331, 1485781, 1487862, 1520151, 1482137, 1481437, 1520547]	[1479108, 1481517, 1482303, 1482614, 1483102, 1485141, 1485171, 1485556, 1486668, 1518990, 1520306, 1520617, 1522899]	GGTAGGCTGTCTGCTCTCCTGGCTGGGGCGGAGGTGGCGGGGGCTGCTTGTGGATCCGGCGTGCACTCTGAGCCTGAGTTCTGCCGCCCGGCCCCTCATAGC	GCTTTTCTCTTTTTCTGCGGCTTCTTCTCAGCAACTTCTCAATGAGGAGAATTTACGGAAGCAGGAGGAGTCCGTGCAGAAGCAGGAAGCCATGCGGCGAGG	cis	chr1	1482624	7.98881e-22	0.257778	T	C	0.852641	0.605654	0.703235	276	26	68	0.246987	1687	4.37944	147	TRUE	TRUE	0.0284436	370	0.807827	1480096	chr1_1480096_G_C_b38	0.099	9.7019e-06	9.7019e-06	G	C	0.830378	0.62087	0.699815	320	23	27	0.209509
Humans	chr1	chr1_1_950	1482137	1482137	ENSG00000160072.19	+	acceptor	right	AG	[1480936, 1479108, 1481517]	[1480866, 1481437, 1482148, 1482544, 1483846, 1485015, 1485781, 1487862, 1517331, 1517391, 1519090, 1519491, 1520140, 1520151, 1520547, 1522743, 1523510]	AGCCACCGTGGAGCGGGAGATGGAGCTGCGGCACAAGAATGAGATGCTGCGAGTGGAGACCGAGGCCCGGGCGCGCGCCAAGGCCGAGCGGGAGAATGCAGA	CCGTGGCGTGGGCCGGTCCGTGGCGTGGGCCGGTCCACAGTGTGGGTGGAGGTGGACGTGCTGCACTGCATGGTGCTGAGCTGCCCTGCCTCTCTGGGGCAG	cis	chr1	1482624	8.09977e-22	0.257714	T	C	0.847181	0.601923	0.698471	276	26	68	0.245258	487	4.36395	154	TRUE	TRUE	0.0281057	370	0.802616	1481959	chr1_1481959_C_T_b38	0.144	1.4358e-12	1.4358e-12	C	T	0.847181	0.605947	0.704348	276	19	66	0.241234
Humans	chr1	chr1_1_950	1482303	1482304	ENSG00000160072.19	+	donor	left	GT	[1482544, 1520306, 1522724, 1485781, 1523510, 1522743, 1482570, 1485015, 1523838]	[1452122, 1452434, 1454500, 1480936, 1482614, 1482904, 1483102, 1483370, 1485141, 1485171, 1485556, 1518990, 1520306, 1520547, 1520617, 1522743, 1522899, 1523283, 1523510, 1523567]	GGTGAGCACTGCCCAGGCCCGGGCCGGCCACAGATGGAGCCCCGCAGGTGTGAGTCGCTGGTCCCAGGGCGCTCTCCAGCTCTTCCAGGCCTGGCCGCCATA	CGGGCGCGCGCCAAGGCCGAGCGGGAGAATGCAGACATCATCCGCGAGCAGATCCGCCTGAAGGCGTCCGAGCACCGTCAGACCGTCTTGGAGTCCATCAGG	cis	chr1	1482624	3.93348e-24	0.282012	T	C	0.747112	0.422577	0.534221	276	26	68	0.324535	320	4.57539	214	TRUE	TRUE	0.0476715	370	0.685181	1482624	chr1_1482624_T_C_b38	0.162	3.93348e-24	3.93348e-24	T	C	0.747112	0.422577	0.534221	276	26	68	0.324535
Humans	chr1	chr1_1_950	1482544	1482544	ENSG00000160072.19	+	acceptor	right	AG	[1480936, 1452122, 1482303]	[1452364, 1482137, 1482570, 1485015, 1485781, 1520306, 1520547, 1522724, 1522743, 1523510, 1523838]	AGGACGGCTGGCACCTTGTTTGGGGAAGGATTCCGTGCCTTTGTGACAGACCGGGACAAAGTGACAGCCACGGTAAACATATTCATAAAACAGGGCTGGCAG	GCAAGGCCGTGCCGCCATGTCAGGGCCTCACCCTCAACCTGCTCTCGCTGCGTGGTACGGATCTTCGTGTCCTTCCTGGTCACACCACTGCTTTCCCCGCAG	cis	chr1	1487887	1.71932e-22	0.264875	A	G	0.712609	0.408115	0.514191	276	26	68	0.304493	5343	4.48438	182	TRUE	TRUE	0.0445817	370	0.654746	1482624	chr1_1482624_T_C_b38	0.162	2.0711e-22	2.0711e-22	T	C	0.712471	0.408115	0.51475	276	26	68	0.304356
Humans	chr1	chr1_1_950	1482614	1482615	ENSG00000160072.19	+	donor	left	GT	[1487862, 1485781, 1523510, 1485015, 1522743, 1484922, 1485055, 1483846, 1503583]	[1450758, 1452122, 1452434, 1454470, 1454500, 1477350, 1480936, 1482303, 1482822, 1482904, 1483102, 1483370, 1485171, 1485556, 1486668, 1487305, 1520306, 1520617, 1522899, 1523283]	GGTAAACATATTCATAAAACAGGGCTGGCAGGTGGCTGAGAGGCAGCATGTGGGGGCCTCCTGGAGCCCCAGGTCCTGTCCCTGCCGGCTCTGCACAGCCCT	CTTCCTGGTCACACCACTGCTTTCCCCGCAGGACGGCTGGCACCTTGTTTGGGGAAGGATTCCGTGCCTTTGTGACAGACCGGGACAAAGTGACAGCCACGG	cis	chr1	1487887	2.06702e-13	0.162003	A	G	0.574855	0.369615	0.444368	275	26	68	0.205239	5272	3.51079	90	TRUE	TRUE	0.0331696	369	0.536347	1482624	chr1_1482624_T_C_b38	0.163	4.16303e-13	4.16303e-13	T	C	0.574207	0.369615	0.446985	275	26	68	0.204592
Humans	chr1	chr1_1_950	1485015	1485015	ENSG00000160072.19	+	acceptor	right	AG	[1450758, 1482904, 1452122, 1483102, 1454470, 1477350, 1480936, 1483370, 1482614, 1482822, 1482303]	[1452045, 1452364, 1454344, 1477750, 1478643, 1482137, 1482148, 1482544, 1483192, 1483846, 1484922, 1485055, 1485781, 1487862, 1503583, 1520306, 1522743, 1523510]	AGGTGGCTGGGCTGACGCTGCTGGCTGTCGGGGTCTACTCAGCCAAGAATGCGACAGCCGTCACTGGCCGCTTCATCGAGGCTCGGCTGGGGAAGCCGTCCC	CTCCCTCAGGCGGAGAGAGGGTGGGGGCAGCCCCGTGCGTCTCCTGCTCTAGGAGGGAGGGACGGTGGGGGCCGGTGCGCCAGTGCGGTGTCTCTGCTGCAG	cis	chr1	1487887	2.05038e-12	0.149707	A	G	0.5644	0.363308	0.448618	275	26	68	0.201092	2872	3.36922	88	TRUE	TRUE	0.0319703	369	0.528894	1485510	chr1_1485510_G_A_b38	0.053	0.000624778	0.000624778	G	A	0.539236	0.28	0.443108	331	1	37	0.259236
Humans	chr1	chr1_1_950	1485171	1485172	ENSG00000160072.19	+	donor	left	GT	[1485389, 1485781, 1485336, 1485786, 1486109, 1485283, 1454500, 1523117, 1485746, 1523510, 1523064]	[1452122, 1452434, 1454500, 1455459, 1480936, 1482303, 1482614, 1485556, 1485838, 1520306, 1520617, 1522899]	GGTAGCGGCGCAGGCCTGGCCCTCCCTGAGTGCAGTTCCTGGCTGAGTCCCTTCTGCCCCACGAGCACAGCCCACGCACACCCTCCCGTCCCTTCCCTTTCC	CCGTCACTGGCCGCTTCATCGAGGCTCGGCTGGGGAAGCCGTCCCTAGTGAGGGAGACGTCCCGCATCACGGTGCTGGAGGCGCTGCGGCACCCCATCCAGG	cis	chr1	1487887	1.85222e-12	0.150256	A	G	0.723291	0.495154	0.590809	275	26	68	0.228137	2715	3.35852	140	TRUE	TRUE	0.04126	369	0.682802	1485510	chr1_1485510_G_A_b38	0.053	0.000232407	0.000232407	G	A	0.695091	0.259	0.584324	331	1	37	0.436091
Humans	chr1	chr1_1_950	1485781	1485781	ENSG00000160072.19	+	acceptor	right	AG	[1452434, 1485171, 1485556, 1482614, 1480936, 1454500, 1452122, 1482303]	[1452364, 1453659, 1454344, 1454500, 1455459, 1455462, 1482137, 1482544, 1485015, 1485283, 1485336, 1485389, 1485746, 1485786, 1486109, 1487862, 1520306, 1522743, 1523064, 1523117, 1523510]	AGGTCAGCCGGCGGCTCCTCAGTCGACCCCAGGACGTGCTGGAGGGTGTTGTGCTTAGTGTAAGTCGGTGTGCCTGGGACCGGGGAGGTGCAGGGAGGGGAC	GGCAGCTCCGTTTCTGTGTGTTACCGAGCATGTGTGTGCGTTGGTGGCTGTTCCGTGGCTGTGGCAGGTGACCCAATGGTGCTTCCCCTTCCCCTCCGGCAG	cis	chr1	1486151	2.51007e-18	0.217677	C	A	0.726954	0.45772	0.556859	280	25	64	0.269234	370	4.03979	120	TRUE	TRUE	0.0400458	369	0.679211	1485510	chr1_1485510_G_A_b38	0.053	1.19138e-05	1.19138e-05	G	A	0.693529	0.273	0.562108	331	1	37	0.420529
Humans	chr1	chr1_1_950	1486109	1486109	ENSG00000160072.19	+	acceptor	right	AG	[1485171, 1485838]	[1485389, 1485781, 1485981, 1485985, 1486045, 1486075, 1486114, 1523838, 1523843]	AGCCCAGCCTGGAAGCACGGGTGCGCGACATCGCCATAGCAACCAGGAACACCAAGAAGAACCGGGGCCTGTACAGGCACATCCTGCTGTATGGGCCACCAG	TCCTGAGGAGCAGAGTCCGCACCCGGGCATTCCCGCAGCCCCTGTCACCGAGGCTTCCGTGGGTGCAGAGTGTCTCCCCCAAACCCCCGTCTTCCCCGGCAG	cis	chr1	1486151	5.37374e-47	0.476773	C	A	0.712025	0.29788	0.412438	281	25	64	0.414145	42	4.93768	246	TRUE	TRUE	0.0461001	370	0.632222	1486151	chr1_1486151_C_A_b38	0.154	5.37374e-47	5.37374e-47	C	A	0.712025	0.29788	0.412438	281	25	64	0.414145
Humans	chr1	chr1_1_950	1486235	1486236	ENSG00000160072.19	+	donor	left	GT	[1523882, 1489203, 1486543]	[1486668, 1487914]	GGTGAGAGCGCCTGGCTGAACAGGTGGGCCAGGGGCCGCTGGGGTCTCACCTGCCTGCAGGTGTCTGGGGGCCTCAGCCGCCTGGGGAATGGACCCCCCTTA	ACATCGCCATAGCAACCAGGAACACCAAGAAGAACCGGGGCCTGTACAGGCACATCCTGCTGTATGGGCCACCAGGCACCGGGAAGACGCTGTTTGCCAAGG	cis	chr1	1486151	5.85561e-49	0.49073	C	A	0.821947	0.44368	0.541406	281	25	64	0.378267	-85	4.95042	236	TRUE	TRUE	0.0380844	370	0.747862	1486151	chr1_1486151_C_A_b38	0.154	5.85561e-49	5.85561e-49	C	A	0.821947	0.44368	0.541406	281	25	64	0.378267
Humans	chr1	chr1_1_950	1486543	1486543	ENSG00000160072.19	+	acceptor	right	AG	[1486235]	[1489203, 1523882]	AGAAACTCGCCCTGCACTCAGGCATGGACTACGCCATCATGACAGGCGGGGACGTGGCCCCCATGGGGCGGGAAGGCGTGACCGCCATGCACAAGCTCTTTG	ACAGGGACACCCGGCAGGGGCTCCACACTCCAGGTGGAGTGTGCAGGCTTTGCAGAGGCAGAGGGAACATCTGTTCTGTCTCCCCTCACTCTTCTTGTCCAG	cis	chr1	1486151	1.55811e-48	0.487742	C	A	0.812338	0.43928	0.536	281	25	64	0.373058	-392	4.94968	244	TRUE	TRUE	0.0372502	370	0.739332	1486611	chr1_1486611_G_A_b38	0.143	1.26597e-20	1.26597e-20	G	A	0.801933	0.45295	0.556742	284	20	66	0.348983
Humans	chr1	chr1_1_950	1486668	1486669	ENSG00000160072.19	+	donor	left	GT	[1490256, 1487073, 1489203, 1487862, 1525239, 1487194, 1524923, 1526460, 1487197]	[1452434, 1456349, 1456423, 1457180, 1472089, 1480936, 1482614, 1486235, 1486742, 1487305, 1487914, 1488816, 1488907, 1488998, 1489274, 1489811, 1524397, 1525291]	GGTGAGACGTCCCCACAGCATGCACCAGGCCCTTGGCTGCGGCCCAGCAGGCTGCCTTCTGGGAAGGGGGTCCAGGTGTCTCTTGGGGACCCTGTCTTTCTG	GACTACGCCATCATGACAGGCGGGGACGTGGCCCCCATGGGGCGGGAAGGCGTGACCGCCATGCACAAGCTCTTTGACTGGGCCAATACCAGCCGGCGCGGG	cis	chr1	1483898	8.54718e-47	0.474503	G	A	0.724585	0.36596	0.439746	282	25	63	0.358625	-2771	4.94075	224	TRUE	TRUE	0.0374496	370	0.651854	1486611	chr1_1486611_G_A_b38	0.143	2.09715e-22	2.09715e-22	G	A	0.716331	0.3747	0.458394	284	20	66	0.341631
Humans	chr1	chr1_1_950	1487862	1487862	ENSG00000160072.19	+	acceptor	right	AG	[1452434, 1486742, 1482614, 1487305, 1480936, 1472089, 1456423, 1486668]	[1454344, 1457128, 1477273, 1482137, 1485015, 1485781, 1487073, 1487194, 1487197, 1489203, 1490256, 1515633, 1524923, 1525239, 1526460]	AGCCTCCTGCTCTTCATGGATGAAGCAGACGCCTTCCTTCGGAAGCGAGCCACTGTGAGTGTCACTAAGCCTCTGTCTGGCCACAGGAGGGTGGTCGGGTGG	GTGGGGATCTGCCTGCCTGGCCTGCTCCTGCCGCGGCCGGACGCTGCTGTGGGCTGCTCCTGGCGTCACTCTCGCCTTGCTTGGCCTCTCTCTCGTTCACAG	cis	chr1	1483898	1.32782e-41	0.435429	G	A	0.667514	0.34244	0.417603	282	25	63	0.325074	-3964	4.89722	192	TRUE	TRUE	0.0324052	370	0.602997	1487887	chr1_1487887_A_G_b38	0.162	1.61293e-28	1.61293e-28	A	G	0.667424	0.343808	0.440603	276	26	68	0.323616
Humans	chr1	chr1_1_950	1487914	1487915	ENSG00000160072.19	+	donor	left	GT	[1490256, 1488865, 1489203, 1488949, 1489206, 1527160, 1526460, 1489691, 1495484, 1489182]	[1456349, 1457180, 1486235, 1486668, 1488816, 1488907, 1488998, 1489274, 1489811, 1490671, 1525291]	TGTGAGTGTCACTAAGCCTCTGTCTGGCCACAGGAGGGTGGTCGGGTGGGCGCGGCTGTCATCCTGGGCCAGGCTGCAGCCCTTAAGCTGGCTTGCAGTGGC	CTGCTCCTGGCGTCACTCTCGCCTTGCTTGGCCTCTCTCTCGTTCACAGCCTCCTGCTCTTCATGGATGAAGCAGACGCCTTCCTTCGGAAGCGAGCCACTG	cis	chr1	1483898	1.34206e-52	0.514739	G	A	0.760348	0.35584	0.458302	282	25	63	0.404508	-4017	4.95925	272	TRUE	TRUE	0.0412817	370	0.681586	1487887	chr1_1487887_A_G_b38	0.162	1.84983e-48	1.84983e-48	A	G	0.760891	0.356231	0.484103	276	26	68	0.404661
Humans	chr1	chr1_1_950	1489203	1489203	ENSG00000160072.19	+	acceptor	right	AG	[1488998, 1487914, 1488907, 1486668, 1488816, 1486235, 1457180]	[1458024, 1458902, 1459160, 1486543, 1487073, 1487194, 1487197, 1487862, 1488865, 1488949, 1489182, 1489206, 1489691, 1490256, 1495484, 1524923, 1525239, 1526460, 1527160]	AGGAGGAGATAAGCAAGGACCTCAGAGCCACACTGAACGCCTTCCTGTACCACATGGGCCAACACAGCAACAAGTGAGGGAGCCCCTCGGGTCCTGAGCCCC	ACGTCCCTGCTCCCTGCAGGAGGGAGGCCTGTGGGACTTTCTGCTCTGGCTGTTTACAAGGCTTTGCTTCTGGTGCCTAAGGCTGGAACCTTCTCTCTGCAG	cis	chr1	1486151	6.91172e-33	0.363248	C	A	0.805274	0.49652	0.575562	281	25	64	0.308754	-3052	4.76244	202	TRUE	TRUE	0.0342251	370	0.744678	1488652	chr1_1488652_A_G_b38	0.164	2.12775e-22	2.12775e-22	A	G	0.804058	0.496269	0.601623	275	26	69	0.307789
Humans	chr1	chr1_1_950	1489274	1489275	ENSG00000160072.19	+	donor	left	GT	[1489697, 1490277, 1490313, 1527694, 1490256, 1489691]	[1456349, 1457180, 1459231, 1459446, 1486668, 1487914, 1489480, 1489811, 1489826, 1489955, 1526531]	AGTGAGGGAGCCCCTCGGGTCCTGAGCCCCCGGGCAGGGCTGTGCAGCCGTCGCCCTTGGTTCCCACTGAGGGTCCCTGGCTCACAGTGCTGGGCACCAGCT	GTGCCTAAGGCTGGAACCTTCTCTCTGCAGGAGGAGATAAGCAAGGACCTCAGAGCCACACTGAACGCCTTCCTGTACCACATGGGCCAACACAGCAACAAG	cis	chr1	1486151	7.42011e-20	0.23403	C	A	0.638438	0.37284	0.442563	281	25	64	0.265598	-3124	4.18861	102	TRUE	TRUE	0.0304469	370	0.586611	1488652	chr1_1488652_A_G_b38	0.164	1.03068e-13	1.03068e-13	A	G	0.635745	0.373577	0.471058	275	26	69	0.262169
Humans	chr1	chr1_1_950	1490256	1490256	ENSG00000160072.19	+	acceptor	right	AG	[1489480, 1486668, 1489811, 1457180, 1456349, 1459231, 1489826, 1489955, 1487914, 1459446, 1489274]	[1457128, 1459160, 1459980, 1460749, 1487194, 1487862, 1488949, 1489203, 1489691, 1489697, 1490277, 1490313, 1524923, 1527098, 1527694]	AGATTCATGCTGGTCCTGGCCAGCAATCTGCCTGAGCAGTTCGACTGTGCCATCAACAGCCGCATTGACGTGATGGTCCACTTCGACCTGCCGCAGCAGGAG	TTCTCCCAAAAAGTCTCCCCGAGGGGGCTGAGGAGCCCCCGTTGCCCTCGGGGCATCTCAGCTGGCAGCCCCAGCGTTTCCTTCCCCATCCCTGTCCTACAG	cis	chr1	1483898	3.19127e-16	0.193104	G	A	0.55727	0.30432	0.35527	281	25	63	0.25295	-6358	3.74879	70	TRUE	TRUE	0.0304461	369	0.505645	1490320	chr1_1490320_T_C_b38	0.164	3.98524e-11	3.98524e-11	T	C	0.554164	0.303077	0.389304	274	26	69	0.251087
Humans	chr1	chr1_1_950	1490424	1490425	ENSG00000160072.19	+	donor	left	GT	[1490562, 1495484]	[1459231, 1460864, 1460917, 1490371, 1490671, 1490935, 1492004]	GGTGAGTGTCCCGCCTCACCCGGCCCCCAATCCAGGCACCATATGGCATGGGTGTAGGCCAGCTGCCTGTCTTCCGGCCTCCACCTCATGGTGTGGGGTCCG	GTGATGGTCCACTTCGACCTGCCGCAGCAGGAGGAGCGGGAGCGCCTGGTGAGACTGCATTTTGACAACTGTGTTCTTAAGCCGGCCACAGAAGGAAAACGG	cis	chr1	1486151	8.45587e-30	0.334956	C	A	0.776573	0.42364	0.525547	281	25	64	0.352933	-4274	4.80602	197	TRUE	TRUE	0.0386055	370	0.709305	1490436	chr1_1490436_G_A_b38	0.062	3.32332e-06	3.32332e-06	G	A	0.72548	0.347	0.598068	325	1	44	0.37848
Humans	chr1	chr1_1_950	1490562	1490562	ENSG00000160072.19	+	acceptor	right	AG	[1490424, 1460864, 1490371, 1460917, 1459231]	[1460749, 1462599, 1495484, 1529222]	AGGCGCCTGAAGCTGGCCCAGTTTGACTACGGGAGGAAGTGCTCGGAGGTCGCTCGGCTGACGGAGGGCATGTCGGGCCGGGAGATCGCTCAGCTGGCCGTG	ACCATATGGCATGGGTGTAGGCCAGCTGCCTGTCTTCCGGCCTCCACCTCATGGTGTGGGGTCCGCGGCCTTGGCTGCCTCACTTGGGAACTCCTTCCCCAG	cis	chr1	1486151	1.73957e-28	0.322506	C	A	0.763986	0.41936	0.524469	281	25	64	0.344626	-4411	4.77904	196	TRUE	TRUE	0.0376757	370	0.69927	1490436	chr1_1490436_G_A_b38	0.062	7.4209e-06	7.4209e-06	G	A	0.714782	0.347	0.592705	325	1	44	0.367782
Humans	chr1	chr1_1_950	1490671	1490672	ENSG00000160072.19	+	donor	left	GT	[1533057, 1523205, 1509185, 1491852, 1533906, 1509204, 1495452, 1503583, 1533925, 1495465, 1494634, 1495484, 1517310]	[1249918, 1450758, 1462708, 1468246, 1472089, 1477350, 1487914, 1490424, 1490935, 1492004, 1493594, 1495058, 1503661, 1505191, 1505736, 1506497, 1509067, 1509113, 1516088, 1529331]	GGTGAGTCAGGCTCCGGCACGTCCACCCAGACGGGACCCCAGCTGCTGTGGAGATGCTCAGTTGCGCCAGGCCTGTCCCAGCACCGGTGTCATGTGGGAGCT	AGCTGGCCCAGTTTGACTACGGGAGGAAGTGCTCGGAGGTCGCTCGGCTGACGGAGGGCATGTCGGGCCGGGAGATCGCTCAGCTGGCCGTGTCCTGGCAGG	cis	chr1	1483898	3.92409e-31	0.346601	G	A	0.753848	0.4518	0.539254	282	25	63	0.302048	-6774	4.70229	139	TRUE	TRUE	0.0337516	370	0.6969	1490436	chr1_1490436_G_A_b38	0.062	2.78613e-05	2.78613e-05	G	A	0.710846	0.377	0.601159	325	1	44	0.333846
Humans	chr1	chr1_1_950	1495484	1495484	ENSG00000160072.19	+	acceptor	right	AG	[1492004, 1462708, 1490935, 1490424, 1472089, 1487914, 1495058, 1493594, 1490671]	[1468383, 1477273, 1489203, 1490562, 1491852, 1494634, 1495452, 1495465, 1503583, 1509185, 1509204, 1517310, 1523205, 1530352, 1533057, 1533906, 1533925]	AGGCCACGGCATATGCCTCCAAGGACGGGGTCCTCACTGAGGCCATGATGGACGCCTGTGTGCAAGATGCTGTCCAGCAGTACCGACAGAAGATGCGCTGGC	TGGTGCCCCTGGTTTGGCCCCTCCCCACCTCGGGGCCCTGGCGTGCATTAAGGGTGGCGGGTTCCCATAGCGGCCTCCCTCAGCTCCCTCTCTCTTCACTAG	cis	chr1	1486151	1.74526e-32	0.359638	C	A	0.758886	0.45384	0.531391	281	25	64	0.305046	-9333	4.83564	196	TRUE	TRUE	0.0347777	370	0.698924	1495605	chr1_1495605_C_T_b38	0.062	9.10636e-06	9.10636e-06	C	T	0.713828	0.377	0.596159	325	1	44	0.336828
Humans	chr1	chr1_1_950	1512473	1512474	ENSG00000197785.13	+	donor	left	GT	[1515633, 1513612, 1516011, 1515636, 1533925]	[1450041, 1472089, 1472301, 1477273, 1477350, 1503431, 1503661, 1505191, 1505736, 1509527, 1511755, 1512685, 1512690, 1515585, 1515858, 1516088, 1527862, 1529331]	CGTGAGTGCGGCGGGGCGGGGCGGCGCGGGCGGGCGGGCGGGACGGGCCGGGGAAGCGGGAGCCCTGGCCCTTGCCGCTCCTCGCCGCTGTCGGCAGCCACT	CGGGTTGGGAGACCGGCCGGCGCCCAAGGACAAATGGAGCAACTTCGACCCCACCGGCCTGGAGCGCGCCGCCAAGGCGGCGCGCGAGCTGGAGCACTCGCG	cis	chr1	1486151	1.3774e-37	0.405711	C	A	0.661996	0.29744	0.381219	279	25	64	0.364556	-26323	4.86785	184	TRUE	TRUE	0.0451246	368	0.588399	1511945	chr1_1511945_G_A_b38	0.202	1.22854e-17	1.22854e-17	G	A	0.656438	0.284125	0.502035	251	32	85	0.372313
Humans	chr1	chr1_1_950	1516011	1516011	ENSG00000197785.13	+	acceptor	right	AG	[1515585, 1503431, 1505736, 1511755, 1512685, 1515858, 1512473, 1477273, 1477350, 1505191, 1472301, 1512690, 1450041, 1503661, 1509527]	[1472089, 1477750, 1478643, 1506425, 1509185, 1509204, 1513612, 1515633, 1515636, 1533925]	AGGTTATGCCAAGGACGCCCTGAATCTGGCACAGATGCAGGAGCAGACGCTGCAGTTGGAGCAACAGTCCAAGCTCAAAGTGAGTGGGGCCGGTGTGGGTGG	GGCGTGGCCGTGGATTCCAGAAAGCCCCTTGGCTGGTGTGCGTGCCTGCCCAGCGGCATCCGTGTATCCTAACACCTGCCCTCCGTGTCCTTGCGTCTGCAG	cis	chr1	1486151	5.41073e-39	0.417316	C	A	0.694437	0.3102	0.398156	279	25	64	0.384237	-29860	4.88333	200	TRUE	TRUE	0.0486821	368	0.616807	1516000	chr1_1516000_T_C_b38	0.219	5.37707e-17	5.37707e-17	T	C	0.691946	0.316286	0.532571	242	35	91	0.375661
Humans	chr1	chr1_1_950	1516088	1516089	ENSG00000197785.13	+	donor	left	GT	[1516742, 1517319, 1517260, 1517715, 1517147, 1516893, 1516896, 1533925, 1518889, 1517166, 1516975, 1522743, 1517310]	[1450758, 1477350, 1477939, 1478207, 1478351, 1490671, 1503661, 1505191, 1505736, 1507136, 1508734, 1509067, 1512473, 1517412, 1520306, 1520617, 1525291, 1527809, 1527862, 1529331, 1529613, 1533138, 1533788, 1533834]	AGTGAGTGGGGCCGGTGTGGGTGGGGAGGCCGGGGCGCACATGGGGTTCGGGCATGGAGATTGGTAGGGCTACTGCCGGTGGGTAGGGCCGGGGGTGTGTAC	CCCTCCGTGTCCTTGCGTCTGCAGGTTATGCCAAGGACGCCCTGAATCTGGCACAGATGCAGGAGCAGACGCTGCAGTTGGAGCAACAGTCCAAGCTCAAAG	cis	chr1	1486151	4.0808e-40	0.427385	C	A	0.75395	0.39364	0.472813	278	25	64	0.36031	-29938	4.87336	184	TRUE	TRUE	0.0422583	367	0.680379	1516109	chr1_1516109_T_C_b38	0.075	0.000129282	0.000129282	T	C	0.711358	0.356333	0.490432	321	9	37	0.355025
Humans	chr1	chr1_1_950	1517310	1517310	ENSG00000197785.13	+	acceptor	right	AG	[1516088, 1478207, 1477939, 1490671, 1478351]	[1478480, 1478643, 1495484, 1516742, 1516893, 1516896, 1516975, 1517147, 1517166, 1517260, 1517319, 1517715, 1518889, 1522743, 1533925]	AGGAGTATGAGGCCGCCGTGGAGCAGCTCAAGAGCGAGCAGATCCGGGCGCAGGCTGAGGAGAGGAGGAAGACCCTGAGCGAGGAGACCCGGCAGCACCAGG	GCATGGAGTCTCTGCCGTGCCGGAGCCGTGCAGACACAGGAGCGGCTGTCAGGCAGTGCCAGCCCTGAGCAAGTGCCAGCTGGTGAGTGCTGTGCTCTGCAG	cis	chr1	1486151	2.41627e-25	0.293191	C	A	0.567462	0.32644	0.3865	279	25	64	0.241022	-31159	4.53451	72	TRUE	TRUE	0.0272308	368	0.519617	1517958	chr1_1517958_C_T_b38	0.11	5.24205e-06	5.24205e-06	C	T	0.54612	0.24125	0.429219	291	4	73	0.30487
Humans	chr1	chr1_1_950	1517310	1517310	ENSG00000197785.13	+	acceptor	right	AG	[1516088, 1478207, 1477939, 1490671, 1478351]	[1478480, 1478643, 1495484, 1516742, 1516893, 1516896, 1516975, 1517147, 1517166, 1517260, 1517319, 1517715, 1518889, 1522743, 1533925]	AGGAGTATGAGGCCGCCGTGGAGCAGCTCAAGAGCGAGCAGATCCGGGCGCAGGCTGAGGAGAGGAGGAAGACCCTGAGCGAGGAGACCCGGCAGCACCAGG	GCATGGAGTCTCTGCCGTGCCGGAGCCGTGCAGACACAGGAGCGGCTGTCAGGCAGTGCCAGCCCTGAGCAAGTGCCAGCTGGTGAGTGCTGTGCTCTGCAG	trans	chr19	41888059	9.28258e-10	0.102758	T	C	0.541492	0.316292	0.426478	321	24	23	0.225201	NA	2.54851	61	FALSE	FALSE	0.0272308	368	0.519617	NA	NA	NA	NA	NA	NA	NA	NA	NA	NA	NA	NA	NA	NA
Humans	chr1	chr1_1_950	1517412	1517413	ENSG00000197785.13	+	donor	left	GT	[1517715, 1517757, 1517717]	[1477350, 1478745, 1503661, 1516088]	CGTAAGAGCGCAAGAGGCCGCGAGGGAGGCCGCCCGGCTGCGGGGAGCGGCCTGGGGCAGGACTGGGAGCTGGGTGTGGTCCCGGGGCACTCTGGAGTCAGC	AGTATGAGGCCGCCGTGGAGCAGCTCAAGAGCGAGCAGATCCGGGCGCAGGCTGAGGAGAGGAGGAAGACCCTGAGCGAGGAGACCCGGCAGCACCAGGCCG	cis	chr1	1486151	1.29793e-31	0.351741	C	A	0.79894	0.52432	0.597125	281	25	64	0.27462	-31262	4.7589	146	TRUE	TRUE	0.0284914	370	0.745476	1517958	chr1_1517958_C_T_b38	0.109	3.97157e-08	3.97157e-08	C	T	0.776304	0.38625	0.641425	293	4	73	0.390054
Humans	chr1	chr1_1_950	1517715	1517715	ENSG00000197785.13	+	acceptor	right	AG	[1516088, 1517412, 1503661, 1477350]	[1477750, 1478026, 1478643, 1479048, 1509204, 1517147, 1517310, 1517717, 1517757, 1533925]	AGAGGGCCCAGTATCAAGACAAGCTGGCCCGGCAGCGCTACGAGGACCAACTGAAGCAGCAGGTGAGCTCAGCCTCCCCTGCGAGGCGCCTGCGTCCCTGAG	GTGTGAGGCTGATGGCGCGTCGGAGTCCCCGGCGCTCCGCCCAGTCGGCCCAGACTGCAGCTCCCGGCTGAGATGTGTCTTTGCCGCCCTCTTCTCCCCCAG	cis	chr1	1486151	1.76852e-30	0.3413	C	A	0.794527	0.5234	0.59725	281	25	64	0.271127	-31564	4.74818	148	TRUE	TRUE	0.0284282	370	0.742084	1517958	chr1_1517958_C_T_b38	0.109	5.20302e-08	5.20302e-08	C	T	0.772423	0.38725	0.639753	293	4	73	0.385173
Humans	chr1	chr1_1_950	1517775	1517776	ENSG00000197785.13	+	donor	left	GT	[1518920, 1518889, 1520140]	[1477350, 1479108, 1482187, 1518990]	GGTGAGCTCAGCCTCCCCTGCGAGGCGCCTGCGTCCCTGAGAACGTAGGTGGCTTTGTGGGACCAGTCAGTGGGTCAGAGGCCACGGGGCAAGAACGCTGGG	TCCCGGCTGAGATGTGTCTTTGCCGCCCTCTTCTCCCCCAGAGGGCCCAGTATCAAGACAAGCTGGCCCGGCAGCGCTACGAGGACCAACTGAAGCAGCAGG	cis	chr1	1486151	1.78945e-32	0.35954	C	A	0.895374	0.64544	0.711828	281	25	64	0.249934	-31625	4.77433	158	TRUE	TRUE	0.0223586	370	0.846738	1517958	chr1_1517958_C_T_b38	0.109	8.57216e-10	8.57216e-10	C	T	0.875672	0.4565	0.751986	293	4	73	0.419172
Humans	chr1	chr1_1_950	1518920	1518920	ENSG00000197785.13	+	acceptor	right	AG	[1482187, 1517775]	[1518889, 1520140]	AGCAACTTCTCAATGAGGAGAATTTACGGAAGCAGGAGGAGTCCGTGCAGAAGCAGGAAGCCATGCGGCGAGGTAGGCTGTCTGCTCTCCTGGCTGGGGCGG	CACACTCACCCCCCTGCACACTCGGGCACAGTCATCCCCCGCACACATGGGCACAGTCACAGGTTTTAAAGGCTTTTCTCTTTTTCTGCGGCTTCTTCTCAG	cis	chr1	1486151	1.66684e-27	0.313034	C	A	0.883968	0.63856	0.7055	281	25	64	0.245408	-32769	4.66943	148	TRUE	TRUE	0.0213411	370	0.836516	1517958	chr1_1517958_C_T_b38	0.109	1.98027e-09	1.98027e-09	C	T	0.864451	0.447	0.74574	293	4	73	0.417451
Humans	chr1	chr1_1_950	1518990	1518991	ENSG00000197785.13	+	donor	left	GT	[1519090, 1519491, 1523510, 1520151, 1480968, 1522743, 1520140, 1520547]	[1479108, 1480936, 1481517, 1482303, 1485141, 1517775, 1519571, 1520306, 1520617, 1522899]	GGTAGGCTGTCTGCTCTCCTGGCTGGGGCGGAGGTGGCGGGGGCTGCTTGTGGACCCGGCGTGCACTCTGAGCCTGAGTTCTGCCGCCCGGCCCCTCATAGC	GCTTTTCTCTTTTTCTGCGGCTTCTTCTCAGCAACTTCTCAATGAGGAGAATTTACGGAAGCAGGAGGAGTCCGTGCAGAAGCAGGAAGCCATGCGGCGAGG	cis	chr1	1486151	6.95688e-28	0.316713	C	A	0.895594	0.652	0.726922	281	25	64	0.243594	-32840	4.5861	154	FALSE	FALSE	0.0196272	370	0.849959	1519934	chr1_1519934_T_G_b38	0.336	1.03737e-06	1.03737e-06	T	G	0.893157	0.722844	0.851149	185	64	121	0.170313
Humans	chr1	chr1_1_950	1518990	1518991	ENSG00000197785.13	+	donor	left	GT	[1519090, 1519491, 1523510, 1520151, 1480968, 1522743, 1520140, 1520547]	[1479108, 1480936, 1481517, 1482303, 1485141, 1517775, 1519571, 1520306, 1520617, 1522899]	GGTAGGCTGTCTGCTCTCCTGGCTGGGGCGGAGGTGGCGGGGGCTGCTTGTGGACCCGGCGTGCACTCTGAGCCTGAGTTCTGCCGCCCGGCCCCTCATAGC	GCTTTTCTCTTTTTCTGCGGCTTCTTCTCAGCAACTTCTCAATGAGGAGAATTTACGGAAGCAGGAGGAGTCCGTGCAGAAGCAGGAAGCCATGCGGCGAGG	trans	chr8	16248351	8.60583e-26	0.272347	C	A	0.872872	0.548375	0.7465	328	16	26	0.324497	NA	4.53692	51	FALSE	FALSE	0.0196272	370	0.849959	NA	NA	NA	NA	NA	NA	NA	NA	NA	NA	NA	NA	NA	NA
Humans	chr1	chr1_1_950	1520140	1520140	ENSG00000197785.13	+	acceptor	right	AG	[1519571, 1479108, 1481517, 1518990, 1517775]	[1480866, 1480968, 1482137, 1518920, 1519090, 1519491, 1520151, 1520547, 1522743, 1523510]	AGCCACCGTGGAGCGGGAGATGGAGCTGCGGCACAAGAATGAGATGCTGCGAGTGGAGGCCGAGGCCCGGGCGCGCGCCAAGGCCGAGCGGGAGAATGCAGA	CCGTGGCGTGGGCCGGTCCGTGGCGTGGGCCGGTCCACAGTGTGGGTGGAGGTGGACGCGCTGCACTGCATGGTGCTGAGCTGCCCTGCCTCTCTGGGGCAG	cis	chr1	1486151	6.30015e-27	0.307393	C	A	0.890509	0.65212	0.724734	281	25	64	0.238389	-33989	4.54775	155	FALSE	FALSE	0.0193492	370	0.845727	1519938	chr1_1519938_T_C_b38	0.336	3.72359e-06	3.72359e-06	T	C	0.887438	0.722953	0.846893	185	64	121	0.164485
Humans	chr1	chr1_1_950	1520306	1520307	ENSG00000197785.13	+	donor	left	GT	[1520547, 1522724, 1523510, 1522743, 1522783, 1523838, 1482303]	[1452122, 1452434, 1480936, 1482303, 1482544, 1482614, 1483102, 1483370, 1485015, 1485141, 1485171, 1485781, 1516088, 1518990, 1520297, 1520617, 1522743, 1522899, 1523283, 1523510, 1523567]	GGTGAGCACTGCCGAGGCCCGGGCCGGCCACAGATGGAGCCCCGCAGGTGTGAGTCGCTGGTCCCAGGGCGCTCTCCAGCTCTTCCAGGCCTTGCCGCCGTA	CGGGCGCGCGCCAAGGCCGAGCGGGAGAATGCAGACATCATCCGCGAGCAGATCCGCCTGAAGGCGGCCGAGCACCGTCAGACCGTCTTGGAGTCCATCAGG	cis	chr1	1486151	3.15521e-40	0.425348	C	A	0.807391	0.4694	0.581578	281	25	64	0.337991	-34156	4.89201	170	TRUE	TRUE	0.0324907	370	0.745495	1519938	chr1_1519938_T_C_b38	0.336	4.97654e-09	4.97654e-09	T	C	0.806995	0.572562	0.742934	185	64	121	0.234432
Humans	chr1	chr1_1_950	1520547	1520547	ENSG00000197785.13	+	acceptor	right	AG	[1480936, 1520297, 1520306, 1518990]	[1482137, 1482303, 1482544, 1520140, 1522724, 1522743, 1522783, 1523510, 1523838]	AGGACGGCTGGCACCTTGTTTGGGGAAGGATTCCGTGCCTTTGTGACAGACTGGGACAAAGTGACAGCCACGGTAAACATACTCATAAAACAGGGCTGGCAG	GCAAGGCCGTGCCGCCATGTCAGGGCCTCACCCTCAACCTGCTCTCGCTGCGTGGCACGGATCTTCGTGTCCTTCCTGGTCACACCACTGCTTTCCCCGCAG	cis	chr1	1486151	3.01978e-33	0.366456	C	A	0.75826	0.44412	0.557281	281	25	64	0.31414	-34396	4.80635	136	TRUE	TRUE	0.0317863	370	0.70227	1520875	chr1_1520875_A_G_b38	0.099	6.96837e-12	6.96837e-12	A	G	0.735772	0.415737	0.555343	316	19	35	0.320035
Humans	chr1	chr1_1_950	1520617	1520618	ENSG00000197785.13	+	donor	left	GT	[1522788, 1522084, 1522063, 1523510, 1522743, 1522724, 1522783]	[1452122, 1452434, 1480936, 1482303, 1482614, 1482904, 1483102, 1483370, 1485141, 1485171, 1516088, 1518990, 1520306, 1522899, 1523283]	GGTAAACATACTCATAAAACAGGGCTGGCAGGTGGCTGAGGGGCAGCATGTGGGGGCCTCCTGGAGCCCCAGGTCCTGTCCCTGCCGGCTCTGCACAGCCCT	CTTCCTGGTCACACCACTGCTTTCCCCGCAGGACGGCTGGCACCTTGTTTGGGGAAGGATTCCGTGCCTTTGTGACAGACTGGGACAAAGTGACAGCCACGG	cis	chr1	1486151	5.5324e-25	0.289548	C	A	0.697753	0.37572	0.480297	279	25	64	0.322033	-34467	4.56464	116	TRUE	TRUE	0.0348583	368	0.638057	1520875	chr1_1520875_A_G_b38	0.099	9.4518e-09	9.4518e-09	A	G	0.673736	0.350368	0.474143	314	19	35	0.323367
Humans	chr1	chr1_1_950	1522743	1522743	ENSG00000197785.13	+	acceptor	right	AG	[1518990, 1452434, 1485141, 1482904, 1452122, 1483102, 1480936, 1520617, 1483370, 1520306, 1482614, 1516088, 1482303]	[1452364, 1454344, 1481437, 1482137, 1482303, 1482544, 1482570, 1485015, 1485781, 1517310, 1520140, 1520306, 1520547, 1522063, 1522084, 1522724, 1522783, 1522788, 1523510, 1523838, 1533925]	AGGTGGCTGGGCTGACGCTGCTGGCTGTTGGGGTCTACTCAGCCAAGAATGCCACGCTTGTCGCCGGCCGCTTCATCGAGGCTCGGCTGGGGAAGCCGTCCC	CTCCCTCGGGCGGAGAGAGGGTGGGGGCAGCCCCGTGCGTCTCCTGCTCTAAGAGGGAGGGACGGTGGGGGCCGGTGCGCCAGTGCGGTGTCTCTGCTGCAG	cis	chr1	1486151	3.60975e-46	0.472814	C	A	0.769516	0.41064	0.507812	279	25	64	0.358876	-36592	4.93151	170	TRUE	TRUE	0.0353276	368	0.699622	1522905	chr1_1522905_A_G_b38	0.098	1.92868e-09	1.92868e-09	A	G	0.737543	0.379789	0.527029	315	19	34	0.357753
Humans	chr1	chr1_1_950	1522899	1522900	ENSG00000197785.13	+	donor	left	GT	[1523064, 1523515, 1523117, 1523510, 1523475]	[1452434, 1480936, 1482303, 1482614, 1485171, 1485556, 1518990, 1520306, 1520617, 1523283]	GGTAGCAGCGCAGGCCTGGCCCTCCCTGAGTGCAGTTCCTGGCTGAGTCCCTTCTGCCCCACGAGCACAGCCCACGCACACCCTCCCGTCCCTTCCCTTTCC	TTGTCGCCGGCCGCTTCATCGAGGCTCGGCTGGGGAAGCCGTCCCTAGTGAGGGAGACGTCCCGCATCACGGTGCTTGAGGCGCTGCGGCACCCCATCCAGG	cis	chr1	1486151	3.61151e-47	0.478017	C	A	0.783598	0.38328	0.499703	281	25	64	0.400318	-36749	4.93274	196	TRUE	TRUE	0.0400671	370	0.707443	1522905	chr1_1522905_A_G_b38	0.097	8.56612e-10	8.56612e-10	A	G	0.748032	0.352105	0.527588	317	19	34	0.395926
Humans	chr1	chr1_1_950	1523510	1523510	ENSG00000197785.13	+	acceptor	right	AG	[1485171, 1518990, 1452434, 1522899, 1480936, 1520617, 1520306, 1523283, 1485556, 1482614, 1482303]	[1454344, 1455462, 1482137, 1482303, 1482544, 1485015, 1485389, 1485781, 1520140, 1520306, 1520547, 1522063, 1522743, 1522783, 1523064, 1523117, 1523475, 1523515]	AGGTCAGCCGGCGGCTCCTCAGTCGACCCCAGGACGCGCTGGAGGGTGTTGTGCTCAGTGTAAGTCGGTGTGCCTGGGACCGGGGAGGCGCAGGGAGGGGAC	CAGCTCCGTTTCTGCGTGTTACCGAGCGTGTGTGTGCGCGTTGGTGGCTGTTCCGTGGCTGTGGCAGGTGACCCGATGGCGCTTCCCCTTCCCCTCCGGCAG	cis	chr1	1486151	4.85093e-35	0.382199	C	A	0.801171	0.51328	0.556469	281	25	64	0.287891	-37359	4.82279	144	TRUE	TRUE	0.0326956	370	0.739392	1523187	chr1_1523187_A_G_b38	0.116	1.91652e-10	1.91652e-10	A	G	0.773777	0.506952	0.611977	305	21	44	0.266825
Humans	chr1	chr1_1_950	1523567	1523568	ENSG00000197785.13	+	donor	left	GT	[1523843, 1564854, 1523838]	[1455519, 1482303, 1485838, 1520306, 1523565]	TGTAAGTCGGTGTGCCTGGGACCGGGGAGGCGCAGGGAGGGGACCCTGGAGCTGGGCCGGGCTGTGGCCCTTGCTGGCGCTCGTGGTGGCACCCAGGAGCTT	CTGTGGCAGGTGACCCGATGGCGCTTCCCCTTCCCCTCCGGCAGGTCAGCCGGCGGCTCCTCAGTCGACCCCAGGACGCGCTGGAGGGTGTTGTGCTCAGTG	cis	chr1	1486151	1.84141e-44	0.458127	C	A	0.838897	0.51256	0.594703	281	25	64	0.326337	-37417	4.91339	166	TRUE	TRUE	0.030784	370	0.774608	1523187	chr1_1523187_A_G_b38	0.116	9.53083e-14	9.53083e-14	A	G	0.811715	0.497	0.649886	305	21	44	0.314715
Humans	chr1	chr1_1_950	1637197	1637198	ENSG00000248333.8	-	acceptor	left	AG	[1704306, 1704339, 1637407]	[1637202]	AGGTGAAGACCCTGATGATCCAGCTGCTGCGTGGGGTGAAACACCTGCACGACAACTGGATCCTGCACCGTGACCTCAAGACGTCCAACCTGCTGCTGAGCCA	CTGAGAAGCCTCTGTTGCTGCCGAGGCGAGTGGGCCACCCTGAGTGCCCTGGGCTGGGGGCAGCCAGGTCCACATGGGAGCTTCCCTCCCTCCCAGGGGAG	cis	chr1	1714932	2.04719e-26	0.388201	A	C	0.212659	0.0029759	0.12995	126	83	161	0.209683	-77734	4.67382	290	TRUE	TRUE	0.0220002	370	0.129632	1679993	chr1_1679993_A_G_b38	0.459	4.40312e-12	4.40312e-12	T	C	0.197626	0.0507403	0.123177	107	77	186	0.146886
Humans	chr1	chr1_1_950	1637202	1637203	ENSG00000248333.8	-	acceptor	left	AG	[1637407]	[1636798, 1637004, 1637176, 1637191, 1637197, 1637231, 1637235, 1637268, 1637328]	AGGGGAGGTGAAGACCCTGATGATCCAGCTGCTGCGTGGGGTGAAACACCTGCACGACAACTGGATCCTGCACCGTGACCTCAAGACGTCCAACCTGCTGCTG	AAGCCCTGAGAAGCCTCTGTTGCTGCCGAGGCGAGTGGGCCACCCTGAGTGCCCTGGGCTGGGGGCAGCCAGGTCCACATGGGAGCTTCCCTCCCTCCCAG	cis	chr1	1714932	3.41123e-20	0.313464	A	C	0.65396	0.828181	0.721578	126	83	161	-0.17422	-77729	4.33306	252	TRUE	TRUE	0.0194926	370	0.722465	1663038	chr1_1663038_T_C_b38	0.416	0.000280015	0.000280015	A	G	0.671397	0.731484	0.755006	126	64	180	-0.0600875
Humans	chr1	chr1_1_950	1637407	1637407	ENSG00000248333.8	-	donor	right	GT	[1637328, 1637202, 1637235, 1637268, 1637191, 1637176, 1637004, 1637197, 1636798, 1637231]	[1636896, 1637080]	GTACAGCCGCGCCCCAGGGGCCTGTCTGCGTACAAGTGGGGGCAGGGTCCTGGTCACCCCCGCGGTGACAGTGCTGCAGGGAGGGCCAGCTGCATCCACAGG	GTGGTGGGCAGCAACATGGACAAGATCTACATCGTGATGAACTATGTGGAGCACGACCTCAAGAGCCTGATGGAGACCATGAAACAGCCCTTCCTGCCAGGT	cis	chr1	1706566	3.07127e-18	0.276238	G	C	0.647181	0.811964	0.714906	166	55	149	-0.164783	-69159	4.24845	264	TRUE	TRUE	0.0186136	370	0.698949	1671724	chr1_1671724_C_T_b38	0.254	7.36494e-05	7.36494e-05	G	A	0.717781	0.647182	0.679762	215	33	122	0.0705996
Humans	chr1	chr1_1_950	1637513	1637514	ENSG00000248333.8	-	acceptor	left	AG	[1637761, 1637602, 1704771, 1637767, 1704903, 1637633]	[1637510, 1637528, 1637565, 1637659, 1704652, 1704655, 1704801]	AGGAGATTGTGGTGGGCAGCAACATGGACAAGATCTACATCGTGATGAACTATGTGGAGCACGACCTCAAGAGCCTGATGGAGACCATGAAACAGCCCTTCCT	GTGGCACCGGAGGTCCTTACTGTCCCTCAGCAGCTGCACCCGGGTGCAGGGGTGGGTGGGGGCCTGGAGGTGCCCAGCACCCACAGAGCCGTGCCCTGCAG	cis	chr1	1714932	1.57527e-33	0.461226	A	C	0.729651	0.934735	0.808683	126	83	161	-0.205084	-77418	4.83868	302	TRUE	TRUE	0.016782	370	0.810046	1677707	chr1_1677707_C_T_b38	0.136	0.000474172	0.000474172	G	A	0.821346	0.701364	0.785127	280	11	79	0.119983
Humans	chr1	chr1_1_950	1637761	1637761	ENSG00000248333.8	-	donor	right	GT	[1637528, 1637513, 1637659, 1637565, 1637510]	[1637602, 1637633, 1637767, 1704771, 1704903]	GTGAGCATGGCCCCACCACGCCTGGCCCCGGGTGGAAGGCTTTTCTGACAGGGCCCCGTGCTGTCCTGGGGCCGGGTGCTTCCTACACTCTCCTGCACTTAG	GCTGAAGATGGAGAAGGAGAAGGAGGGCTTCCCGATCACGTCGCTGAGGGAGATCAACACCATCCTCAAGGCCCAGCATCCCAACATCGTCACCGTTAGAGT	cis	chr1	1714932	5.29121e-22	0.336374	A	C	0.73946	0.910325	0.805168	126	83	161	-0.170865	-77171	4.52481	252	TRUE	TRUE	0.017249	370	0.806381	1671724	chr1_1671724_C_T_b38	0.254	0.00025094	0.00025094	G	A	0.822972	0.762576	0.788992	215	33	122	0.0603963
Humans	chr1	chr1_1_950	1637883	1637884	ENSG00000248333.8	-	acceptor	left	AG	[1649498, 1638499, 1640276]	[1637906, 1638300, 1638590, 1639251, 1641113, 1642508, 1645262]	AGATGAAATTGTGGCTCTAAAGCGGCTGAAGATGGAGAAGGAGAAGGAGGGCTTCCCGATCACGTCGCTGAGGGAGATCAACACCATCCTCAAGGCCCAGCAT	CTGGCGCTTTGGGCACTGCCTGCGGTCCTCACTGAACGAGTCCACTGTTGGTACCGTGACTTTGAGAATGCCTCTCAGTGCCGTCTGTATTTTCTTCACAG	cis	chr1	1714932	2.621e-26	0.387005	A	C	0.797119	0.954012	0.859056	126	83	161	-0.156893	-77048	4.67489	250	TRUE	TRUE	0.0123741	370	0.859265	1679993	chr1_1679993_A_G_b38	0.459	3.84888e-13	3.84888e-13	T	C	0.804953	0.920675	0.865086	107	77	186	-0.115722
Humans	chr1	chr1_1_950	1638499	1638499	ENSG00000248333.8	-	donor	right	GT	[1637906, 1637883, 1638300]	[1640276, 1649498]	GTGGGTGGGGTCCCCTCACCCCACAAAGGCAGGGGAAGTGGGGCAGGGGCTGGCTGCCCGAGAGCTGCGACTGCACCTGGGCCCGCCTCACCTGAGCAGCTA	CCTTCCCAGGGCTGCCGGAGCGTCGAGGAGTTCCAGTGCCTGAACAGGATCGAGGAGGGCACCTATGGAGTGGTCTACAGAGCAAAAGACAAGAAAACAGGT	cis	chr1	1714932	1.14049e-26	0.391022	A	C	0.801437	0.962157	0.862621	126	83	161	-0.16072	-76433	4.68509	250	TRUE	TRUE	0.0127587	370	0.864114	1663038	chr1_1663038_T_C_b38	0.416	0.000565024	0.000565024	A	G	0.828905	0.875969	0.884544	126	64	180	-0.047064
Humans	chr1	chr1_1_950	1638590	1638591	ENSG00000248333.8	-	acceptor	left	AG	[1639171, 1645125, 1640392, 1640396, 1640276, 1649498, 1705632, 1639991, 1639928, 1716345, 1719357]	[1637883, 1639251, 1640109, 1640452, 1641113, 1642001, 1642508, 1642780, 1645262, 1645289, 1705732, 1708245, 1709640, 1712400, 1712427, 1716478]	AGGGCTGCCGGAGCGTCGAGGAGTTCCAGTGCCTGAACAGGATCGAGGAGGGCACCTATGGAGTGGTCTACAGAGCAAAAGACAAGAAAACAGGTGGGTGGGG	CTGCACCTGCCCCGTGCCGGGTGTGCCGTGCCTGTGGACGCAGCCGCCCTCCCTCCAGCTGGCATGGCCACTGAGACCTCACACAGGCGCTTCCTTCCCAG	cis	chr1	1714932	3.47576e-25	0.374302	A	C	0.744516	0.91353	0.806696	126	83	161	-0.169014	-76341	4.64454	252	TRUE	TRUE	0.0147836	370	0.809486	1671724	chr1_1671724_C_T_b38	0.254	0.000455775	0.000455775	G	A	0.825279	0.771	0.792066	215	33	122	0.0542791
Humans	chr1	chr1_1_950	1640276	1640276	ENSG00000248333.8	-	donor	right	GT	[1639251, 1640109, 1638590, 1637883]	[1638499, 1639171, 1639928, 1639991, 1640392, 1640396, 1645125, 1649498, 1705632, 1707408, 1716345, 1719357]	GTCAGGCCCTCCCCTCGCCCCGGGCCACTGTCCGCATTGGCAGTCGGAGTTACCACAGGGGCTGAGCGAAGCCTGGCCCCCGTGTTGGCGTCTGTCGCCTCA	GAGCAGCGCCCTGACAGAGGGCGACTATGTGCCCGACTCCCCTGCCCTGTCGCCCATCGAGCTCAAGCAGGAGCTGCCCAAGTACCTGCCGGCCCTGCAGGT	cis	chr1	1714932	3.98777e-28	0.406872	A	C	0.758754	0.953759	0.835062	126	83	161	-0.195005	-74656	4.75201	302	TRUE	TRUE	0.0180737	370	0.835703	1663038	chr1_1663038_T_C_b38	0.416	0.000253505	0.000253505	A	G	0.790444	0.849016	0.86265	126	64	180	-0.0585712
Humans	chr1	chr1_1_950	1640452	1640453	ENSG00000248333.8	-	acceptor	left	AG	[1716345, 1649498, 1641051, 1641047]	[1638590, 1640446, 1640467, 1640479, 1640510, 1641113, 1642001, 1642508, 1645262, 1645289, 1707584, 1708245, 1709640, 1712400, 1712427]	AGTTCCAGAGTCACGGTTCGACCGAGATTCCGGGGAGAGTGAAGAAGCAGAGGAAGAAGTGGGTGAGGGAACGCCGCAGAGCAGCGCCCTGACAGAGGGCGAC	GACACGGGGCAGCCCTGCCACGCGCTTGATGCCCCCGGGGCAGGAGGAGGTTCATGATCCTTGCTTACTCCTAGCTTCGTAATTAGGTTCAACTTTTCCAG	cis	chr1	1714932	3.43669e-24	0.362754	A	C	0.748087	0.920301	0.809559	126	83	161	-0.172214	-74479	4.57598	262	TRUE	TRUE	0.0158678	370	0.813468	1679993	chr1_1679993_A_G_b38	0.459	2.08062e-11	2.08062e-11	T	C	0.757477	0.879442	0.818366	107	77	186	-0.121965
Humans	chr1	chr1_1_950	1641047	1641047	ENSG00000248333.8	-	donor	right	GT	[1640467, 1640452, 1640510, 1640446, 1640479]	[1641051, 1641661, 1649498, 1708179, 1708793, 1716345]	GTAAGAACCTCCCTGGAGACAGAGCCCCCTCCTTGTCTGTCTCCGAGTGCAGCAGCCCTCTCCTAAGACAGCCGGTCCTGCGCAGCGTGGGGCACGCCAGGG	GCTGGTCTGAGCAGACGCCTCCTTTCTCTTGCAGAAGAAGTAAGTGAGGAAGAAATGAGTGAAGATGAAGAACGAGAAAATGAAAACCACCTCTTGGTTGGT	cis	chr1	1714932	6.5181e-24	0.359479	A	C	0.757532	0.928795	0.818379	126	83	161	-0.171263	-73885	4.55183	228	TRUE	TRUE	0.015851	370	0.822427	1680214	chr1_1680214_T_C_b38	0.423	1.07178e-12	1.07178e-12	A	G	0.767345	0.9015	0.831169	119	62	189	-0.134155
Humans	chr1	chr1_1_950	1641113	1641114	ENSG00000248333.8	-	acceptor	left	AG	[1645125, 1649498, 1707548, 1708767, 1658913, 1641635, 1641383, 1641640, 1641661, 1716345, 1719357]	[1637883, 1638590, 1640446, 1640452, 1641110, 1641192, 1641481, 1641505, 1641954, 1642001, 1642508, 1642780, 1645262, 1645289, 1649145, 1657498, 1705732, 1707584, 1708245, 1708324, 1709133, 1709640, 1712400, 1712427, 1716478]	AGAAGAAGTAAGTGAGGAAGAAATGAGTGAAGATGAAGAACGAGAAAATGAAAACCACCTCTTGGTTGGTAAGAACCTCCCTGGAGACAGAGCCCCCTCCTTG	CTTGGGAACACTTGTTGCTTAGCTGAAGCGGAGCCCGCATCCTGCCTGTGGCAGCACTCGCCCCGGTGCTGGTCTGAGCAGACGCCTCCTTTCTCTTGCAG	cis	chr1	1714932	2.54882e-23	0.352427	A	C	0.69181	0.89159	0.766298	126	83	161	-0.199781	-73818	4.52945	224	TRUE	TRUE	0.0222248	370	0.769038	1679993	chr1_1679993_A_G_b38	0.459	1.06893e-10	1.06893e-10	T	C	0.705009	0.845247	0.774323	107	77	186	-0.140237
Humans	chr1	chr1_1_950	1641661	1641661	ENSG00000248333.8	-	donor	right	GT	[1641505, 1641192, 1641481, 1641110, 1641113, 1640446]	[1641047, 1641383, 1641635, 1641640, 1645125, 1649498, 1658913, 1707548, 1708179, 1708767, 1708793, 1716345, 1719357]	GTGAGGCACCGCGACGACTATGTGAGGTGTTGTGACTTCACTATAGTGTTAGAAACCGCAGAGAAGTAGCTGGCGGGCGGGGGAGTTGAAACTCCCTTCTAT	GGGAGCACCAGTGAAGAATCAGAGGAGGAGGAGGAGGAAGAGGAAGAGGAGGAGGAGGAGACCGGCAGCAACTCTGAGGAGGCATCAGAGCAGTCTGCCGGT	cis	chr1	1714932	1.01043e-25	0.380416	A	C	0.70431	0.930639	0.78472	126	83	161	-0.226329	-73271	4.66582	250	TRUE	TRUE	0.0259149	370	0.79007	1663038	chr1_1663038_T_C_b38	0.416	0.000393761	0.000393761	A	G	0.735381	0.801266	0.824372	126	64	180	-0.0658847
Humans	chr1	chr1_1_950	1641723	1641724	ENSG00000248333.8	-	acceptor	left	GA	[1708864, 1708861]	[]	GAAGAGGAAGAGGAGGAGGAGGAGACCGGCAGCAACTCTGAGGAGGCATCAGAGCAGTCTGCCGGTGAGGCACCGCGACGACTATGTGAGGTGTTGTGACTTC	ACAGCGGAATCAGGCTCAGGTTCTGAGGAAGAAGAGGAGGAGGAGGAAGAGGAGGAGGAGGAAGGGAGCACCAGTGAAGAATCAGAGGAGGAGGAGGAGGA	cis	chr1	1720192	1.63046e-47	0.562645	C	A	0.168084	0.00737624	0.107527	119	101	150	0.160708	-78468	4.95774	465	TRUE	TRUE	0.00865208	370	0.0996649	1679993	chr1_1679993_A_G_b38	0.459	3.62911e-23	3.62911e-23	T	C	0.15328	0.0257532	0.0994194	107	77	186	0.127527
Humans	chr1	chr1_1_950	1641820	1641821	ENSG00000248333.8	-	acceptor	left	AG	[1641905, 1649498, 1709517, 1642385]	[1597499, 1641710, 1641954, 1641995, 1642001, 1642508, 1645262, 1708952, 1709086, 1709127, 1709133]	AGCGGAATCAGGCTCAGGTTCTGAGGAAGAAGAGGAGGAGGAGGAAGAGGAGGAGGAGGAAGGGAGCACCAGTGAAGAATCAGAGGAGGAGGAGGAGGAAGAG	GCCGAGTCCTCGTCAGGTACCTGGAACCGCCTGGCCAAGGCCTTGACCACTGCTGCCCAGGAAGGCCCAGGTTCACCCTCTGCTCTGCTGTCTTTCTACAG	cis	chr1	1714932	1.1061e-50	0.596733	A	C	0.53204	0.869723	0.644963	126	83	161	-0.337683	-73111	4.96945	341	TRUE	TRUE	0.0323246	370	0.656927	1680059	chr1_1680059_G_A_b38	0.081	0.000365272	0.000365272	C	T	0.671274	0.51525	0.581192	314	4	52	0.156024
Humans	chr1	chr1_1_950	1641905	1641905	ENSG00000248333.8	-	donor	right	GT	[1597499, 1641820, 1641710]	[1642385, 1649498, 1709517]	GTACCTGGAACCGCCTGGCCAAGGCCTTGACCACTGCTGCCCAGGAAGGCCCAGGTTCACCCTCTGCTCTGCTGTCTTTCTACAGCGGAATCAGGCTCAGGT	TAAGTAAAAGAAGAGAAAATGGAAGAAAGGGACCTGCTGTCCGACTTACAGGACATCAGCGACAGCGAGAGGAAGACCAGCTCGGCCGAGTCCTCGTCAGGT	cis	chr1	1714932	3.5135e-44	0.55104	A	C	0.555254	0.880386	0.672609	126	83	161	-0.325132	-73027	4.94457	321	TRUE	TRUE	0.0336879	370	0.679254	1680059	chr1_1680059_G_A_b38	0.081	0.000697219	0.000697219	C	T	0.693245	0.54725	0.604923	314	4	52	0.145995
Humans	chr1	chr1_1_950	1642385	1642385	ENSG00000248333.8	-	donor	right	GT	[1642001, 1641954, 1641995, 1641820, 1642198]	[1641905, 1642346, 1642348, 1649498, 1709037, 1709480, 1709517]	GTGAGGCCAGGCCGGCGCCTGCGCAGAAGCCAGCACAGTGTGAGTCTTTTCTGGGGGATGTTTGGCATAAGTGTGTAGGATTCATTTAAAGCCCAGCTAAGT	AGAGAGGACTACAGCGACAAAGTGAAAGCCAGCCACTGGAGTCGCAGCCCGCCTCGGCCGCCGCGGGAGCGGTTCGAGTTGGGAGACGGCCGGAAGCCAGGT	cis	chr1	1714932	1.65167e-37	0.49723	A	C	0.535214	0.771169	0.628882	126	83	161	-0.235954	-72547	4.8941	287	TRUE	TRUE	0.0205382	370	0.628903	1663038	chr1_1663038_T_C_b38	0.416	1.60656e-05	1.60656e-05	A	G	0.569437	0.642297	0.665767	126	64	180	-0.0728604
Humans	chr1	chr1_1_950	1642508	1642509	ENSG00000248333.8	-	acceptor	left	AG	[1676194, 1645125, 1642698, 1642603, 1648994, 1716150, 1652468, 1652438, 1649017, 1642616, 1716345, 1649498, 1642620, 1719357, 1643742, 1719327]	[1637883, 1638590, 1640452, 1641113, 1641820, 1641954, 1642001, 1642538, 1642749, 1642780, 1643804, 1644177, 1644646, 1645138, 1645238, 1645262, 1645289, 1645341, 1649085, 1649145, 1649616, 1649637, 1705732, 1707584, 1708245, 1708952, 1709133, 1709640, 1709912, 1712376, 1712400, 1712427, 1715833, 1716241, 1716473, 1716478]	AGTGTCTGCACATCACCGAACGATGAGAGAGGACTACAGCGACAAAGTGAAAGCCAGCCACTGGAGTCGCAGCCCGCCTCGGCCGCCGCGGGAGCGGTTCGAG	TGCCAGGTGCGGGTGTGGGAGACGAGGCAGCTGTGCCGGGTGGGGCCTTTTGAGGAAGGCAGTGCTGCTAGTGCCATCTCCCTCTCTGCCCTGCGCGCCAG	cis	chr1	1714932	4.63215e-39	0.510443	A	C	0.572921	0.820084	0.668503	126	83	161	-0.247164	-72423	4.91429	348	TRUE	TRUE	0.0217095	370	0.669957	1679993	chr1_1679993_A_G_b38	0.459	3.75776e-21	3.75776e-21	T	C	0.574636	0.768351	0.684059	107	77	186	-0.193715
Humans	chr1	chr1_1_950	1645125	1645125	ENSG00000248333.8	-	donor	right	GT	[1642538, 1642508, 1641113, 1642780, 1642749, 1638590]	[1640276, 1641661, 1642603, 1642616, 1642620, 1642698, 1643742, 1648994, 1649017, 1649498, 1652438, 1652468, 1676194, 1712263, 1716150, 1716345, 1719327, 1719357]	GTAGGCGGCGCGGTGGGCAGCTGTGCTCGGCGGGACGCGTGTCTGCTGCCCCCTGGTGCTGGGCACTTGCTGTCACAGGCGGGCGCTTGGTTCCGGTGCTTG	GAGCGCAAGATGCGGGAGCAGCAGAAGGAGCAGCGGGAGCAGAAGGAGCGCGAGCGGCGGGCAGAGGAGCGGCGCAAGGAGCGGGAGGCCCGCAGGGAAGGT	cis	chr1	1714932	2.04816e-35	0.478685	A	C	0.52527	0.762133	0.607093	126	83	161	-0.236863	-69807	4.86898	278	TRUE	TRUE	0.0213014	370	0.614008	1663038	chr1_1663038_T_C_b38	0.416	0.000296935	0.000296935	A	G	0.560135	0.620625	0.649367	126	64	180	-0.0604901
Humans	chr1	chr1_1_950	1645262	1645263	ENSG00000248333.8	-	acceptor	left	AG	[1658913, 1648994, 1722707, 1647534, 1652438, 1649498, 1719357, 1657374, 1719327]	[1637883, 1638590, 1640452, 1641113, 1641820, 1641954, 1642001, 1642508, 1642780, 1643804, 1644177, 1644646, 1645138, 1645238, 1645289, 1645341, 1649085, 1649145, 1649637, 1655484, 1657302, 1657498, 1708245, 1709640, 1712400, 1716473, 1716478, 1719249, 1721711, 1722634]	AGGGACCGCTTGGAGCAGTTAGAAAGGAAGCGGGAGCGGGAGCGCAAGATGCGGGAGCAGCAGAAGGAGCAGCGGGAGCAGAAGGAGCGCGAGCGGCGGGCAG	CTTCACGGATTGAATTACGTAGAAAGCCAGTTTACAAATGTGGACAAAAACGCGATAAGCAAGCTTCTGTTTAGGGGGAATGATGGCGTGTGCCTCTTCAG	cis	chr1	1714932	7.25089e-30	0.425119	A	C	0.553913	0.770518	0.631863	126	83	161	-0.216605	-69669	4.7916	277	TRUE	TRUE	0.0207561	370	0.636422	1677707	chr1_1677707_C_T_b38	0.136	0.000701982	0.000701982	G	A	0.649343	0.540273	0.604013	280	11	79	0.10907
Humans	chr1	chr1_1_950	1649498	1649498	ENSG00000248333.8	-	donor	right	GT	[1641954, 1640452, 1645238, 1644646, 1644177, 1645289, 1642508, 1645262, 1649085, 1642001, 1645138, 1643804, 1649145, 1641820, 1641113, 1637883, 1642780, 1645341, 1638590]	[1638499, 1639991, 1640276, 1640392, 1641047, 1641383, 1641635, 1641640, 1641661, 1641905, 1642346, 1642385, 1642603, 1642616, 1642620, 1642698, 1643742, 1645125, 1647534, 1648994, 1649017, 1652438, 1652468, 1657374, 1658913, 1676194, 1707548, 1708767, 1716150, 1716345, 1719327, 1719357, 1722707]	GTGAGTCGGCTGGGTCAGTTGAGGACTTTATAAAAGGGCTGTGGTAGTGTGTCCCATCCTAGAAATGAAGAAGAATTTGGCAATAGAAGTCACATCTGAGCC	AACGTCGGAAACGGCATCGAGAAGAACAGGATAAAGCTCGCCGGGAATGGGAAAGACAGAAGAGAAGGGAGATGGCAAGGGAGCATTCCAGGAGAGAAAGGT	cis	chr1	1714932	7.63565e-31	0.435052	A	C	0.635349	0.870169	0.723516	126	83	161	-0.234819	-65434	4.80646	279	TRUE	TRUE	0.0238507	370	0.726389	1679993	chr1_1679993_A_G_b38	0.459	7.73275e-18	7.73275e-18	T	C	0.633579	0.818545	0.741629	107	77	186	-0.184966
Humans	chr1	chr1_1_950	1649637	1649638	ENSG00000248333.8	-	acceptor	left	AG	[1655368, 1652468, 1719357, 1652438]	[1642508, 1645262, 1649632, 1652566, 1709640, 1712400, 1716478]	AGGGAAGCATGCTAGAGTGAAAGAAAAAGAAAGAGAGCACGAACGTCGGAAACGGCATCGAGAAGAACAGGATAAAGCTCGCCGGGAATGGGAAAGACAGAAG	CCTCCCAAAGTGCTAGGATTACAGGCATAAGCCTCCGTGCCCGGCTTCATGTGAAATTTTTGAAGTGAGGTTTCTTTGCATGACACTTTATTTCTCATTAG	cis	chr1	1714932	4.86628e-30	0.426896	A	C	0.565238	0.834145	0.66595	126	83	161	-0.268906	-65294	4.7979	293	TRUE	TRUE	0.0320024	370	0.669384	1679993	chr1_1679993_A_G_b38	0.459	2.37598e-18	2.37598e-18	T	C	0.563308	0.78226	0.683677	107	77	186	-0.218951
Humans	chr1	chr1_1_950	1652438	1652438	ENSG00000248333.8	-	donor	right	GT	[1649632, 1642508, 1649637, 1645262]	[1645125, 1648994, 1649498, 1652468, 1655368, 1716345, 1719327, 1719357]	GTACAGAAGCATTTACTTTCTTTGACATCATGTTCAAGTGTGGTTTCTTTCCTGTTCCTACTCTTCTGCCTTCCCCAGAGCACCACTGAAAAACCAGAGAAA	AAACCACCCCAGCAAATGTCTCGGAAAGAAAAAGCTCATCACAGAAAAGATGAAAAGAGAAAAGAGAAACGTAGGCATCGTAGCCATTCAGCAGAAGGGGGT	cis	chr1	1714932	3.8577e-29	0.417598	A	C	0.490032	0.727819	0.579528	126	83	161	-0.237788	-62494	4.79358	293	TRUE	TRUE	0.0257251	370	0.582316	1671724	chr1_1671724_C_T_b38	0.254	0.000444318	0.000444318	G	A	0.599642	0.52297	0.567836	215	33	122	0.0766722
Humans	chr1	chr1_1_950	1652566	1652567	ENSG00000248333.8	-	acceptor	left	AG	[1692448, 1654113, 1722707, 1653925, 1658913, 1655368, 1745723, 1657255, 1657374]	[1646048, 1646143, 1646178, 1649637, 1652561, 1652564, 1652587, 1655484, 1657281, 1657302, 1657498, 1676846, 1691393, 1719455, 1721711, 1722634, 1739704, 1744668]	AGAGGAGAAGAAGATGATTCTTTGGCCATCAAACCACCCCAGCAAATGTCTCGGAAAGAAAAAGCTCATCACAGAAAAGATGAAAAGAGAAAAGAGAAACGTA	TCTGAATCATGCATTTTTCTGGGTTGAAGAAACCTTATAATAGCCTGATGCTTCTTTGCACTTTCTCAAGCATGATGCAGTGCTGTTGTGTTTTATTTCAG	cis	chr1	1714932	3.94545e-31	0.437923	A	C	0.53196	0.824494	0.637348	126	83	161	-0.292534	-62365	4.82691	275	TRUE	TRUE	0.0365074	370	0.643441	1675228	chr1_1675228_C_CG_b38	0.339	0.000815619	0.000815619	CG	G	0.674213	0.637576	0.604857	178	59	133	0.0366372
Humans	chr1	chr1_1_950	1655368	1655368	ENSG00000248333.8	-	donor	right	GT	[1646048, 1652561, 1646178, 1652564, 1649637, 1652566, 1652587, 1646143]	[1652438, 1652468, 1653925, 1654113, 1657255, 1657374, 1658913, 1692448, 1722707, 1745723]	GTGAGCGGATGTACAGATGTGCAAGACCCAGCTGTACACAGCCCTGGCCTGGCCGGTCCTTCCTAGGGTCGCTGTGACAACTGTGTGCTGTTGTAACTATTA	CCAAGCGGGATTCCCTTGAGGAGGGGGAGCTGAGAGATCACCGCATGGAGATCACAATAAGGAACTCCCCGTATAGAAGAGAAGACTCTATGGAAGACAGGT	cis	chr1	1714932	4.70037e-33	0.456713	A	C	0.542952	0.856036	0.653342	126	83	161	-0.313084	-59564	4.85438	325	TRUE	TRUE	0.0395803	370	0.661219	1675228	chr1_1675228_C_CG_b38	0.339	0.00097463	0.00097463	CG	G	0.691882	0.658169	0.621534	178	59	133	0.0337125
Humans	chr1	chr1_1_950	1655484	1655485	ENSG00000248333.8	-	acceptor	left	AG	[1734689, 1668326, 1658913, 1657255, 1657356, 1657374]	[1645262, 1652566, 1657281, 1657302, 1657498, 1660111, 1666019, 1721711, 1722831, 1732523]	AGTCTGATGACCGGGATTCCAAGCGGGATTCCCTTGAGGAGGGGGAGCTGAGAGATCACCGCATGGAGATCACAATAAGGAACTCCCCGTATAGAAGAGAAGA	TTTGGGATGTTGCCCAGGTTTGATTATCATTAAAAATACTTTTATCTATGAAGAAAAAAAAACTTATAAAGAAAATGATTAACTTTCTCTTTGCTTCTTAG	cis	chr1	1714932	1.36428e-33	0.461816	A	C	0.59846	0.881928	0.701373	126	83	161	-0.283467	-59447	4.85084	336	TRUE	TRUE	0.032126	370	0.70683	1663038	chr1_1663038_T_C_b38	0.416	0.000494159	0.000494159	A	G	0.642016	0.713609	0.749789	126	64	180	-0.0715935
Humans	chr1	chr1_1_950	1657374	1657374	ENSG00000248333.8	-	donor	right	GT	[1645262, 1657281, 1655484, 1652566, 1657302]	[1649498, 1655368, 1657255, 1657356, 1658455, 1658604, 1658913, 1668326, 1719357, 1722707, 1723799, 1723948, 1734689]	GTAAGCCATATTTTTTAAGTAAGTGGTTTTCTTAAAGGAGATTTAATTTCTTTGCCCTCATTTTTCCATTAGAACAACGCTTCTTCGGTGAAGTTCTTTTGT	AAAGGACTCTTGGAAAGTGAAAACTTTAGATGAAATTCTTCAGGAAAAGAAACGAAGGAAGGAACAAGAGGAGAAAGCAGAGATAAAACGCTTAAAAAATGT	cis	chr1	1714932	2.489e-35	0.477917	A	C	0.552198	0.846084	0.659981	126	83	161	-0.293886	-57558	4.87522	354	TRUE	TRUE	0.0331236	370	0.665024	1663038	chr1_1663038_T_C_b38	0.416	0.000684034	0.000684034	A	G	0.599675	0.669297	0.70925	126	64	180	-0.0696223
Humans	chr1	chr1_1_950	1657498	1657499	ENSG00000248333.8	-	acceptor	left	AG	[1658696, 1658889, 1658064, 1723758, 1658455, 1659424, 1658913, 1668326, 1658024, 1658414, 1688054]	[1641113, 1645262, 1652566, 1655484, 1657302, 1657522, 1658156, 1660111, 1666019, 1666109, 1722831]	AGTGTTTTAACTCAAATGGGTGATGAAAAGGACTCTTGGAAAGTGAAAACTTTAGATGAAATTCTTCAGGAAAAGAAACGAAGGAAGGAACAAGAGGAGAAAG	TGAGGATTTATTCTGAATCCCTCAAAAGTGACTAGGTTCAAGTGTTCAGCACCATAGCTTGCTGTGTCCTGATGTAGGCTGAATTATTTTTCTTTTTGCAG	cis	chr1	1714932	1.82378e-30	0.432541	A	C	0.275619	0.636061	0.376584	126	82	161	-0.360442	-57433	4.78361	328	TRUE	TRUE	0.0531691	369	0.39977	1679993	chr1_1679993_A_G_b38	0.459	8.13298e-18	8.13298e-18	T	C	0.275701	0.562571	0.403768	107	77	185	-0.28687
Humans	chr1	chr1_1_950	1658913	1658913	ENSG00000248333.8	-	donor	right	GT	[1657522, 1652566, 1657302, 1641113, 1655484, 1657498, 1658156, 1645262]	[1641661, 1648994, 1649498, 1655368, 1657255, 1657374, 1658024, 1658064, 1658414, 1658455, 1658604, 1658696, 1658889, 1659424, 1668326, 1688054, 1723758, 1723948, 1724257, 1734689]	GTGAGTTCCGACTGGGCGGACCAGGTGTGGGAGCGCGAGGAGAACTGCGCACCGAGGTCTTTCTTCCGAGCAGGCCTCGGAGCGGGGCGGACCCGGGCCCGG	AATACAGGAAGTGACGATACTTTTGGCGCGCGCCGGTTGCTGTTTCTTCTCTGGCTCCGGGACCGGCGGCGGCGGCGGCGGCAGCGGCGGCGGCGTAGGGGT	cis	chr1	1714932	4.10876e-31	0.43906	A	C	0.277754	0.648317	0.377826	126	82	161	-0.370563	-56019	4.80299	322	TRUE	TRUE	0.0546955	369	0.403764	1680214	chr1_1680214_T_C_b38	0.423	3.67979e-21	3.67979e-21	A	G	0.271538	0.596452	0.423915	119	62	188	-0.324914
Humans	chr1	chr1_1_950	1662853	1662854	ENSG00000189339.11	-	acceptor	left	AG	[1728763, 1662876]	[]	AGGTGTGGTTACTTCCACTGGGTGTGTCCATGGTCGTGGTCTGTGCTTTTGTAAACGAACAGAACACTTGAACCACCTCCCGAATTGGGTCATCGGCTTCTTT	ACGATTGTACAGACATTTTTTAAAATAACTTTGTGTAATACTTTTCTGGAATAGTAAGTTCTTGTTGAACTGTCACAGGTGAGCTTCTAGGAACACACCAG	cis	chr1	1650452	2.17648e-102	0.745735	C	T	0.00168269	0.3078	0.1962	312	5	50	-0.306117	12402	4.99599	81	TRUE	TRUE	0.00755433	367	0.0323542	1663038	chr1_1663038_T_C_b38	0.413	6.09927e-10	6.09927e-10	A	G	0.000404762	0.0785645	0.038838	126	62	179	-0.0781598
Humans	chr1	chr1_1_950	1666019	1666020	ENSG00000189339.11	-	acceptor	left	AG	[1666338, 1668259, 1668326]	[1655484, 1657302, 1657498, 1658156, 1659006, 1659497, 1660111, 1663770, 1663997, 1664177, 1664747, 1665977, 1666109, 1667385, 1667729, 1667734]	AGCGTCGCCAGCACCGTGAAACATGCCTTGTCCATCTGGCTCAGCGTAATCGTTTTCGGCAACAAGATCACCAGCTTGTCGGCCGTTGGCACAGCCCTGGTGA	ACCCCACCCAGCCTCCAGACCCAGGCTCAGCCGAGCTGCTGGCCACGGGCTGAGGAGACCATAGCCCTGAGCGCCCCTGCTGCCTCCCCTTGCCTCCGCAG	cis	chr1	1714932	1.36418e-29	0.42229	A	C	0.437389	0.736193	0.551578	126	83	161	-0.298804	-48912	4.79348	266	TRUE	TRUE	0.0419781	370	0.554105	1679993	chr1_1679993_A_G_b38	0.459	1.38297e-19	1.38297e-19	T	C	0.429879	0.692701	0.568194	107	77	186	-0.262823
Humans	chr1	chr1_1_950	1668326	1668326	ENSG00000189339.11	-	donor	right	GT	[1666019, 1657302, 1657498, 1664747, 1659497, 1663997, 1658156, 1660111, 1664177, 1667734, 1665977, 1667729, 1667385, 1663770, 1655484, 1666109, 1659006]	[1657255, 1657374, 1658414, 1658913, 1666338, 1668259, 1724257, 1734689]	GTGAGCAGAGGAACTTCCCAAGAGTTGAGTGTGTCCAGGTTGTTTACAAAGGAGACCAGAAATCTAGGTATTTTTATAAGGGACACATGTGATTCTCTTCCA	AGGACGTGGTGCTGCTGCTTCTGACAGACGGAGTCCTGTTCCACCTTCAGAGCGTCACGGCGTACGCCCTCATGGGGAAAATCTCCCCGGTGACTTTCAGGT	cis	chr1	1714932	7.07514e-30	0.425229	A	C	0.441484	0.732795	0.553025	126	83	161	-0.291311	-46606	4.79797	278	TRUE	TRUE	0.0398337	370	0.555368	1679993	chr1_1679993_A_G_b38	0.459	6.81715e-19	6.81715e-19	T	C	0.435168	0.685896	0.570478	107	77	186	-0.250728
Humans	chr1	chr1_1_950	1668472	1668473	ENSG00000189339.11	-	acceptor	left	AG	[1692448, 1669504, 1735203, 1671508, 1675462, 1674695, 1670036, 1676063, 1669663]	[1668462, 1668496, 1670151, 1671599, 1671629, 1671733, 1673202, 1674912, 1674953, 1675590, 1676846, 1691393, 1734835]	AGGACGTCCCAGTGATCGGGAGGAGTGGGAAGAGCTTCAGCTACAACCAGGACGTGGTGCTGCTGCTTCTGACAGACGGAGTCCTGTTCCACCTTCAGAGCGT	TTTACCCAGTTTCTGGGCAGGAGTGGCGCTGGGCGTTTTTGGTGGATGATTAGTAAATGGAAAATGGAAACCGATAGAGTACCCTTTTGTTTGCCACATAG	cis	chr1	1714932	4.81857e-29	0.416587	A	C	0.393532	0.704313	0.497124	126	83	161	-0.310782	-46459	4.79393	283	TRUE	TRUE	0.0457962	370	0.508324	1675228	chr1_1675228_C_CG_b38	0.339	0.000315377	0.000315377	CG	G	0.556472	0.456153	0.46703	178	59	133	0.100319
Humans	chr1	chr1_1_950	1669663	1669663	ENSG00000189339.11	-	donor	right	GT	[1668472, 1668496]	[1669504, 1670036, 1671508, 1674695, 1675462, 1676063, 1692448, 1735203]	GTGGGTTTCAGACACAGGCGTCCCGTCCTTACTTGCCGGGCTGCCTTCTCCGGTGATTCAGGAGCAGAATGACTTCCGTTTCCAGGCCGTGTGCTGGCTGGT	GGGCCCAGCGTGTTCTGTCACCCACAGGGCCCCGGAGCTGCAGTTCTACACCAGCGCCGCTGCGGTGGCCATGCTCGTCCCGGCCCGGGTTTTCTTTACGGT	cis	chr1	1714932	4.95412e-27	0.395014	A	C	0.320651	0.589301	0.407745	126	83	161	-0.26865	-45269	4.7346	270	TRUE	TRUE	0.0350398	370	0.418814	1679993	chr1_1679993_A_G_b38	0.459	1.08632e-20	1.08632e-20	T	C	0.307393	0.553273	0.427247	107	77	186	-0.24588
Humans	chr1	chr1_1_950	1670151	1670152	ENSG00000189339.11	-	acceptor	left	AG	[1738320, 1671345, 1671508, 1670805, 1675462, 1672487, 1670765, 1690975]	[1668472, 1669736, 1671371, 1671599, 1671629, 1671733, 1672512, 1673202, 1674912, 1674953, 1676122, 1676846, 1734835, 1735319, 1735738, 1735969, 1736036, 1736039, 1737768, 1737798, 1737809]	AGTTTGCAAAATGTTTTTTCAAAAAAGCTGCTCAGCGGGGACAAATACAGGTTCTCGTAAGTATTATTCGTCAGTGAAATCTCCAAGTCATAAGACGAAGAGG	GTCATTGTCGCCATCGCTCCGTGTGAGCGCAGACACCTTCTCCCCCTGATGTTCCGTGCCGAGGACTAGTATTGATGCATAACCTCTTTTCTTTATTCTAG	cis	chr1	1714932	3.91191e-21	0.3255	A	C	0.312627	0.521084	0.388783	126	83	161	-0.208457	-44780	4.40204	268	TRUE	TRUE	0.0267997	370	0.392527	1675228	chr1_1675228_C_CG_b38	0.339	0.00046474	0.00046474	CG	G	0.421124	0.356746	0.370128	178	59	133	0.0643778
Humans	chr1	chr1_1_950	1671508	1671508	ENSG00000189339.11	-	donor	right	GT	[1668472, 1669736, 1671371, 1670151]	[1669663, 1670097, 1670765, 1670805, 1671345, 1672487, 1675462, 1690975, 1738320]	GTGAGTCACAGAGAAGGTGGGCGTGAGGGGGACGAGACCCGGTGCTCACCTGCATCTGGGTGTGCAGATTCTCAGGTGAGCTGAGAATTCCTCCCGTGAGCC	TCATCCCAGTCATGGGCGGGCTGGCGCTGTGCACGGCCACTGAGATCAGCTTCAATGTCCTGGGGTTCTCGGCCGCACTGTCCACCAACATCATGGACTGGT	cis	chr1	1714932	2.34476e-22	0.340732	A	C	0.256857	0.459386	0.315068	126	83	161	-0.202528	-43424	4.50968	222	TRUE	TRUE	0.0231933	370	0.327619	1675228	chr1_1675228_C_CG_b38	0.339	0.000319179	0.000319179	CG	G	0.354225	0.289949	0.308722	178	59	133	0.0642756
Humans	chr1	chr1_1_950	1671629	1671630	ENSG00000189339.11	-	acceptor	left	AG	[1692448, 1671753, 1675462, 1672487, 1672264, 1672393, 1675499, 1672365, 1690975]	[1668462, 1668472, 1670151, 1671599, 1671733, 1672512, 1673202, 1674912, 1674953, 1676846, 1691393]	AGGGCTGCTGGTCAACCTCTCCCTCATCCCAGTCATGGGCGGGCTGGCGCTGTGCACGGCCACTGAGATCAGCTTCAATGTCCTGGGGTTCTCGGCCGCACTG	GCATCCGTTCCTTTCATAAGAGGGGATGGAAACAGCCTGGCCCTCGGGAGGGAGCGTCCGCCCGGCGGGTCAGCCACTCACAGGGGCTGTCCTCTCGCCAG	cis	chr1	1714932	3.90028e-23	0.350206	A	C	0.299675	0.518566	0.367416	126	83	161	-0.218892	-43302	4.56022	264	TRUE	TRUE	0.0268155	370	0.378254	1671724	chr1_1671724_C_T_b38	0.254	0.000456077	0.000456077	G	A	0.399749	0.300909	0.361295	215	33	122	0.0988397
Humans	chr1	chr1_1_950	1675462	1675462	ENSG00000189339.11	-	donor	right	GT	[1672512, 1674912, 1673202, 1671733, 1670151, 1668472, 1674953, 1671629, 1668462, 1671599]	[1669504, 1669663, 1670036, 1670765, 1670805, 1671345, 1671508, 1671753, 1672264, 1672365, 1672393, 1672487, 1674695, 1675272, 1675499, 1676063, 1690975, 1692448, 1735203, 1738320]	GTGAGGCCCCCGGGCCCCGCCCCTCCGCCTGCGCCCCACCATCCCAGGCCTCCATCCGTGGTGCCCGTCTCTGCTGCCTGCCATGGGGCTCTGCCGCGAGGA	AGCCTGAAAAATGTGGCGGTTTCGTTTGCTGAGACGGTGAAGAGCTCCGCCCCCATCTTCACGGTGATCATGTCTCGGATGATTCTGGGGGAGTACACAGGT	cis	chr1	1706566	2.2332e-27	0.385491	G	C	0.418494	0.7288	0.545973	166	55	149	-0.310306	-31104	4.7434	302	TRUE	TRUE	0.0409167	370	0.515957	1675228	chr1_1675228_C_CG_b38	0.339	4.49591e-05	4.49591e-05	CG	G	0.564163	0.450898	0.480301	178	59	133	0.113265
Humans	chr1	chr1_1_950	1675590	1675591	ENSG00000189339.11	-	acceptor	left	AG	[1676063]	[1668472, 1675560]	AGGTTTGCAACTGTGGTTTTGGGTTTGGTCAGCCTGAAAAATGTGGCGGTTTCGTTTGCTGAGACGGTGAAGAGCTCCGCCCCCATCTTCACGGTGATCATGT	CGACGTGCCAACCGAGCGAGCGAGCCCCTTGGAGAGCCTGCCCGGTGGGTGCAGGCAGACAGACTCGTTCTAAGGTGATGGTGCTTTTGGCTCATTTTTAG	cis	chr1	1714932	1.03385e-29	0.423534	A	C	0.349635	0.671277	0.461056	126	83	161	-0.321642	-39341	4.78548	270	TRUE	TRUE	0.0470307	370	0.47027	1679993	chr1_1679993_A_G_b38	0.459	5.47427e-19	5.47427e-19	T	C	0.344897	0.617558	0.481419	107	77	186	-0.272661
Humans	chr1	chr1_1_950	1676063	1676063	ENSG00000189339.11	-	donor	right	GT	[1675560, 1668472, 1675590]	[1669663, 1675462]	GTAAAGAATCTCCTGGTTTTGGTTGAGTGTCTCTTTTTCTTTAAATGTAAAGTCCCTCTCGTTACTAGAGCGGGGACTCTGCTGGCTGGTGAGTTTTCAGTG	GTGTGAAAACCCTCGTTCCTTGCTGTTTGTATCAGCACAAGGCCCGGCTTTCCTACCCACCCAACTTCCTTATGACGATGCTGTTTGTGGGTCTGATGAGGT	cis	chr1	1714932	8.73821e-30	0.424286	A	C	0.350294	0.674361	0.461503	126	83	161	-0.324068	-38869	4.78614	270	TRUE	TRUE	0.0476211	370	0.471381	1679993	chr1_1679993_A_G_b38	0.459	5.19781e-19	5.19781e-19	T	C	0.34485	0.61926	0.482952	107	77	186	-0.274409
Humans	chr1	chr1_1_950	1676199	1676200	ENSG00000189339.11	-	acceptor	left	AG	[1692448, 1676418, 1739276, 1676494, 1739352, 1676377, 1724413]	[1675560, 1676128, 1676188, 1676846, 1691393, 1739057]	AGGTGCGGTGCAGATGCTGTCCACCACGGTTATCGGGTGTGTGAAAACCCTCGTTCCTTGCTGTTTGTATCAGCACAAGGCCCGGCTTTCCTACCCACCCAAC	CCGGGGGAGCCCAGGTCAGGATGGGAGGCCGGGGGTGGAGCCCACTGCAGGCATGGGAGGGGTGATTCTCCCTCTTGTCTTCGGCCCCCTCCCTCCCGCAG	cis	chr1	1714932	8.20485e-31	0.434738	A	C	0.32677	0.644723	0.438801	126	83	161	-0.317953	-38732	4.81226	322	TRUE	TRUE	0.0448828	370	0.446843	1679993	chr1_1679993_A_G_b38	0.459	4.98823e-19	4.98823e-19	T	C	0.326916	0.594597	0.454667	107	77	186	-0.267682
Humans	chr1	chr1_1_950	1676377	1676377	ENSG00000189339.11	-	donor	right	GT	[1676128, 1675560, 1676188, 1676199]	[1676418, 1676494, 1692448, 1724413, 1739276, 1739352]	GTAGGCGGCGGCTCGGGCAGGGTGGAAGCCGGCCACCTGCCACCCCACAGGGAGCAGCCAGCAACCACCCGGGAGGGCCGGGGGAGCCCAGGTCAGGATGGG	GCGCTGCTCTACCTCACGCTGTGGTTCTTCTTCAGCTTCTGCACGCTCTTCCTCAACAAGTACATCCTGTCCCTGCTGGGAGGCGAGCCCAGCATGCTAGGT	cis	chr1	1714932	1.60197e-29	0.421568	A	C	0.322913	0.621289	0.432677	126	83	161	-0.298376	-38555	4.79187	308	TRUE	TRUE	0.0410379	370	0.437608	1679993	chr1_1679993_A_G_b38	0.459	2.45033e-18	2.45033e-18	T	C	0.322897	0.573442	0.447366	107	77	186	-0.250544
Humans	chr1	chr1_1_950	1676846	1676847	ENSG00000189339.11	-	acceptor	left	AG	[1691138, 1678022, 1690329, 1744413, 1690975, 1692448, 1690978, 1677797, 1676967, 1683439, 1691316, 1678902, 1716345, 1678334]	[1652566, 1668472, 1670151, 1671629, 1672103, 1676199, 1676589, 1679267, 1689094, 1691393, 1708245, 1712400]	AGCGTCTGCTTCTGCGCTTTGCCTGGGAGAGGCCCTGGTGGCCTCGTTCCTGGCGCCCGGAGTCCCTGCTGCGGCCCCACCCCCGGGCGGTCACGGTGACCCA	CCCAATTGCATTTTCAAAGTGATTTTAAATTGGTGGTTGAAACCTTTGAGGACATTAAATGTTCAAAACGGGTGATGTGTTTCCTTTTCTTAATATTTTAG	cis	chr1	1714932	1.00395e-30	0.433856	A	C	0.247397	0.58041	0.360205	126	83	161	-0.333013	-38085	4.79572	332	TRUE	TRUE	0.0488695	370	0.371186	1675228	chr1_1675228_C_CG_b38	0.339	0.00039124	0.00039124	CG	G	0.412826	0.313847	0.340895	178	59	133	0.0989784
Humans	chr1	chr1_1_950	1692448	1692448	ENSG00000189339.11	-	donor	right	GT	[1691393, 1679267, 1652566, 1676199, 1668472, 1676589, 1676846, 1671629]	[1655368, 1669663, 1675462, 1676377, 1676967, 1677797, 1678022, 1678334, 1678902, 1683439, 1690329, 1690975, 1690978, 1691138, 1691316, 1691690, 1716345, 1744413, 1745723]	GTGGGTTCTGCGTGCGGGGTGCTCTGCTCGGTGATCGGTGCTGGGTGCTGCGTGCTCGGTGCTCGGTGCTGGGTGCTGGGTGCCGGTACTGATGCTGAGTGT	CCACCGCGCGCCTCTCAGGCCCCGCCCGCCAGCGTCCCTTTGTTGTGAAGGCGCCGGGGCCTAGCGCTATGCCTGCGGCGGAGACTGCATCAGGCTCTCGGT	cis	chr1	1714932	8.97218e-31	0.434347	A	C	0.260468	0.595048	0.383211	126	83	161	-0.33458	-22484	4.81356	350	TRUE	TRUE	0.0503143	370	0.388932	1694167	chr1_1694167_G_A_b38	0.385	2.29048e-23	2.29048e-23	T	C	0.281262	0.593906	0.407561	149	64	157	-0.312645
Humans	chr1	chr1_1_950	1702999	1703000	ENSG00000008128.22	-	acceptor	left	AG	[1703212, 1703475, 1703823, 1703079]	[1703269, 1703314, 1703624]	AGGGTGACGACGACCTGAAGGAGACGGGCTTCCACCTTACCACCACGAACCAGGGGGCCTCTGCCGCGGGCCCCGGCTTCAGCCTCAAGTTCTGAAGGTCAGA	GGCCTGGGCTACAGCCAGCTGGTGAGGGGCCTGGCGGGTGGGGCGTGCCCACAGGTGGGGCTGGCTTGGGCAGGGTTCTCACGGTAGCCGACTCGTCCCAG	cis	chr1	1714932	9.61031e-37	0.490554	A	C	0.654317	0.861277	0.734186	126	83	161	-0.20696	-11932	4.92075	314	TRUE	TRUE	0.0162621	370	0.735497	1703669	chr1_1703669_G_A_b38	0.099	0.000661172	0.000661172	C	T	0.728111	0.790625	0.767281	305	8	57	-0.0625135
Humans	chr1	chr1_1_950	1703079	1703079	ENSG00000008128.22	-	donor	right	GT	[1702999]	[1703212, 1703475, 1703823]	GTGAGGGGCCTGGCGGGTGGGGCGTGCCCACAGGTGGGGCTGGCTTGGGCAGGGTTCTCACGGTAGCCGACTCGTCCCAGGGTGACGACGACCTGAAGGAGA	CTCCATGTTCCCCACGTGGCCCGCCAAGAGCGAGCAGCAGCGTGTGAAGCGGGGCACCAGCCCGAGGCCCCCTGAGGGAGGCCTGGGCTACAGCCAGCTGGT	cis	chr1	1714932	8.33968e-36	0.482207	A	C	0.658944	0.863301	0.739453	126	83	161	-0.204357	-11853	4.89925	310	TRUE	TRUE	0.0162154	370	0.739819	1704180	chr1_1704180_T_C_b38	0.353	6.52858e-31	6.52858e-31	G	A	0.674811	0.875491	0.761007	164	55	151	-0.20068
Humans	chr1	chr1_1_950	1703269	1703270	ENSG00000008128.22	-	acceptor	left	AG	[1703475, 1703823]	[1702999, 1703217, 1703314, 1703384, 1703624]	AGGTTCCTGACCTACTTCCCCGGGAGGAGGATCAGCGCTGAGGACGGCCTCAAGCATGAGTATTTCCGCGAGACCCCCCTCCCCATCGACCCCTCCATGTTCC	CTGGCGTCCCATGCCCTGAGCCCCGTCCCAACACAGCCCATCTTTGGGGGACCCAGTGGAGCACACGAGCACCTCCTGGGCCTCTGGCCCTCTCCCCCCAG	cis	chr1	1714932	4.75825e-26	0.384104	A	C	0.576413	0.739434	0.644161	126	83	161	-0.163021	-11662	4.71035	282	TRUE	TRUE	0.0142236	370	0.642462	1704180	chr1_1704180_T_C_b38	0.353	6.14663e-25	6.14663e-25	G	A	0.584323	0.755218	0.664536	164	55	151	-0.170895
Humans	chr1	chr1_1_950	1703475	1703475	ENSG00000008128.22	-	donor	right	GT	[1703384, 1703217, 1703314, 1703269, 1702999]	[1703079, 1703212, 1703823]	GTGAGCCCAGTGCAGCCGGGTGGCGGGAGGTCCCGAGCCATAGCGGTGACTTCCCAGTCCCAGGCCTACCTGCTGGCTCACCACGTTCCAGAACTGCTCTGG	CAGTAGTCAAAAAGATGACCTTCAGCGAGCACCCCTACAACAACCTCCGCAAGCGCTTCGGGGCTCTGCTCTCAGACCAGGGCTTCGACCTCATGAACAAGT	cis	chr1	1704310	5.03999e-30	0.424411	T	G	0.60463	0.791155	0.677075	127	84	159	-0.186525	-835	4.80349	280	TRUE	TRUE	0.0162689	370	0.678108	1704180	chr1_1704180_T_C_b38	0.353	4.31284e-28	4.31284e-28	G	A	0.614616	0.810327	0.698907	164	55	151	-0.195711
Humans	chr1	chr1_1_950	1703624	1703625	ENSG00000008128.22	-	acceptor	left	AG	[1703823]	[1636481, 1702999, 1703269, 1703583, 1703621, 1703640, 1703678]	AGGAGCTGGGGACCCCCAGTGAGAAAATCTGGCCCGGCTACAGTGAGCTCCCAGTAGTCAAAAAGATGACCTTCAGCGAGCACCCCTACAACAACCTCCGCAA	GCCACTGAGAGCCCTCCTGGTGGCTTGTCTTCTCTGACGGGACACAGGTGCCAACACTGTGGGCCACTTGGTGTGGCTGTTGAAGCACCTCTGTCTTTCAG	cis	chr1	1704310	2.09905e-24	0.363057	T	G	0.424339	0.622988	0.501157	127	84	159	-0.19865	-685	4.67189	308	TRUE	TRUE	0.0218289	370	0.502449	1703669	chr1_1703669_G_A_b38	0.099	6.23369e-05	6.23369e-05	C	T	0.491882	0.559375	0.551	305	8	57	-0.067493
Humans	chr1	chr1_1_950	1703823	1703823	ENSG00000008128.22	-	donor	right	GT	[1636481, 1703621, 1702999, 1703624, 1703583, 1703640, 1703678, 1703269]	[1636681, 1703079, 1703475]	GTGGGTCTGGCCCTGCCGCAGGTGCGCTATGGATTTCAGAGGAGTTGCAGGAATGGGGCTGCGGGGCGCACAGGTGCTGGGTTGAGATGGGGACCAGGGCCA	GGACATGTGGTCAGTGGGCTGCATCTTCGGGGAGCTGCTGACTCAGAAGCCTCTGTTCCCCGGGAATTCGGAAATCGATCAGATCAACAAAGTGTTCAAGGT	cis	chr1	1704310	5.30908e-24	0.358338	T	G	0.413866	0.595417	0.48378	127	84	159	-0.181551	-487	4.64536	314	TRUE	TRUE	0.0185907	370	0.485127	1703754	chr1_1703754_T_C_b38	0.099	3.30896e-05	3.30896e-05	A	G	0.475105	0.545125	0.530333	305	8	57	-0.0700201
Humans	chr1	chr1_1_950	1703940	1703941	ENSG00000008128.22	-	acceptor	left	AG	[1704222, 1704075, 1704549, 1704038, 1704046]	[1637119, 1703995, 1704146, 1704344]	AGGAATACTCCACGGCCGTGGACATGTGGTCAGTGGGCTGCATCTTCGGGGAGCTGCTGACTCAGAAGCCTCTGTTCCCCGGGAATTCGGAAATCGATCAGAT	AAGGTGAGTCCTGGGCGTCTGAGTGCCTCCCCTGTCCCCCATGCAGCCTCCCACAGCTTCGCGGGCACTGGCCTTCCTGAACACCTCTCCTGGCGTCTTAG	cis	chr1	1714932	5.4448e-27	0.394564	A	C	0.222952	0.402325	0.282938	126	83	161	-0.179373	-10991	4.76587	224	TRUE	TRUE	0.0154351	370	0.289292	1704126	chr1_1704126_C_T_b38	0.099	0.000932865	0.000932865	G	A	0.281118	0.399625	0.317544	305	8	57	-0.118507
Humans	chr1	chr1_1_950	1703995	1703996	ENSG00000008128.22	-	acceptor	left	AG	[1704146, 1704549, 1704222]	[1637119, 1637444, 1637791, 1703940, 1704058, 1704101, 1704146, 1704222, 1704344, 1704470]	AGCCTCCCACAGCTTCGCGGGCACTGGCCTTCCTGAACACCTCTCCTGGCGTCTTAGGAATACTCCACGGCCGTGGACATGTGGTCAGTGGGCTGCATCTTCG	CACCCCGGTCGTGGTGACCCAGTGGTACCGCGCCCCAGAGCTGCTGCTTGGTGCCAAGGTGAGTCCTGGGCGTCTGAGTGCCTCCCCTGTCCCCCATGCAG	cis	chr1	1717376	1.181e-10	0.162327	CGGGTGTTAG	G	0.241208	0.342074	0.302958	173	54	143	-0.100866	-13380	3.16162	111	TRUE	TRUE	0.013344	370	0.279795	1704180	chr1_1704180_T_C_b38	0.353	2.78254e-10	2.78254e-10	G	A	0.241171	0.342818	0.298788	164	55	151	-0.101647
Humans	chr1	chr1_1_950	1704038	1704038	ENSG00000008128.22	-	donor	right	GT	[1703940]	[1704046, 1704075, 1704222, 1704549]	GTGAGTCCTGGGCGTCTGAGTGCCTCCCCTGTCCCCCATGCAGCCTCCCACAGCTTCGCGGGCACTGGCCTTCCTGAACACCTCTCCTGGCGTCTTAGGAAT	TTTTGGGCTGGCGCGGGAGTACGGATCCCCTCTGAAGGCCTACACCCCGGTCGTGGTGACCCAGTGGTACCGCGCCCCAGAGCTGCTGCTTGGTGCCAAGGT	cis	chr1	1714932	6.68405e-27	0.393584	A	C	0.220762	0.394795	0.280634	126	83	161	-0.174033	-10894	4.76439	268	TRUE	TRUE	0.0146264	370	0.285854	1704126	chr1_1704126_C_T_b38	0.099	0.000974986	0.000974986	G	A	0.277308	0.387625	0.317298	305	8	57	-0.110317
Humans	chr1	chr1_1_950	1704146	1704147	ENSG00000008128.22	-	acceptor	left	AG	[1703995, 1704222]	[1637119, 1637444, 1637791, 1703940, 1703995, 1704058, 1704101, 1704222]	AGGTGGGTGATTTTGGGCTGGCGCGGGAGTACGGATCCCCTCTGAAGGCCTACACCCCGGTCGTGGTGACCCAGTGGTACCGCGCCCCAGAGCTGCTGCTTGG	GCTGAGCCACGCCGGCATCCTCAAGGTGAGCCCCCCTCCGAGTGGCCCATCCCAGGGTGACCCGCCCAGGCCCACCCACAGCCGCCCATCTGTCGTTGCAG	cis	chr1	1714932	7.60639e-26	0.38181	A	C	0.245865	0.425458	0.307	126	83	161	-0.179593	-10785	4.69854	259	TRUE	TRUE	0.0161325	370	0.312754	1704180	chr1_1704180_T_C_b38	0.353	1.26392e-21	1.26392e-21	G	A	0.260854	0.432309	0.325576	164	55	151	-0.171455
Humans	chr1	chr1_1_950	1704222	1704222	ENSG00000008128.22	-	donor	right	GT	[1704146, 1703940, 1704101, 1637791, 1637444, 1704058, 1703995, 1637119]	[1703995, 1704038, 1704146, 1704549]	GTGAGCCCCCCTCCGAGTGGCCCATCCCAGGGTGACCCGCCCAGGCCCACCCACAGCCGCCCATCTGTCGTTGCAGGTGGGTGATTTTGGGCTGGCGCGGGA	CCAGCTGCTGCGGGGGGTGAAACACCTGCACGACAACTGGATCCTGCACCGTGACCTCAAGACGTCCAACCTGCTGCTGAGCCACGCCGGCATCCTCAAGGT	cis	chr1	1714932	1.42831e-35	0.480101	A	C	0.480984	0.751542	0.583919	126	83	161	-0.270558	-10710	4.91096	334	TRUE	TRUE	0.0292913	370	0.586468	1704180	chr1_1704180_T_C_b38	0.353	3.81922e-30	3.81922e-30	G	A	0.498085	0.768636	0.616106	164	55	151	-0.270551
Humans	chr1	chr1_1_950	1704339	1704339	ENSG00000008128.22	-	donor	right	GT	[1637197]	[1704306]	GTGAAGACCCTGATGATCCAGCTGCTGCGGGGGGTGAAACACCTGCACGACAACTGGATCCTGCACCGTGACCTCAAGACGTCCAACCTGCTGCTGAGCCAC	TGAGAAGCCTCTGTTGCTGCCGAGGCGAGCGGGCCACCCTGAGTGCCCTGGGCTTGGGGCGGCCGGGTCCACATGGGAGCCTCCCTCCCTCCCAGGGGAGGT	cis	chr1	1714932	1.13736e-27	0.401976	A	C	0.296063	0	0.167292	126	83	161	0.296063	-10593	4.74219	282	TRUE	TRUE	0.0426938	370	0.173616	1704310	chr1_1704310_C_A_b38	0.442	3.18873e-27	3.18873e-27	T	G	0.29315	0	0.169862	127	84	159	0.29315
Humans	chr1	chr1_1_950	1704344	1704345	ENSG00000008128.22	-	acceptor	left	AG	[1704549]	[1703940, 1703995, 1704318, 1704333, 1704415, 1704470]	AGGGGAGGTGAAGACCCTGATGATCCAGCTGCTGCGGGGGGTGAAACACCTGCACGACAACTGGATCCTGCACCGTGACCTCAAGACGTCCAACCTGCTGCTG	AAGCCCTGAGAAGCCTCTGTTGCTGCCGAGGCGAGCGGGCCACCCTGAGTGCCCTGGGCTTGGGGCGGCCGGGTCCACATGGGAGCCTCCCTCCCTCCCAG	cis	chr1	1715745	3.80739e-11	0.184821	C	T	0.415463	0.535052	0.47457	147	58	165	-0.119589	-11400	3.23489	194	TRUE	TRUE	0.0162821	370	0.460568	1704310	chr1_1704310_C_A_b38	0.442	5.57139e-07	5.57139e-07	T	G	0.425457	0.508679	0.463195	127	84	159	-0.0832219
Humans	chr1	chr1_1_950	1704655	1704656	ENSG00000008128.22	-	acceptor	left	AG	[1704775, 1704771, 1704909, 1704903]	[1637513, 1704652, 1704670, 1704801]	AGGAGATTGTGGTGGGCAGCAACATGGACAAGATCTACATCGTGATGAACTACGTGGAGCACGACCTCAAGAGCCTGATGGAGACCATGAAACAGCCCTTCCT	GTGGCACCGGAGGTCCTTACTGTCCCTCAGCATCTGCGCCCGGGTGCAGGGGTGGGTGGGGGCCTGGAGGTGCCCAGCACCCACAGAGCCGTGCCCTGCAG	cis	chr1	1715745	1.22116e-16	0.270156	C	T	0.37026	0.552086	0.476048	146	58	165	-0.181826	-11089	4.0445	238	TRUE	TRUE	0.026195	369	0.446144	1704605	chr1_1704605_G_A_b38	0.352	3.12723e-14	3.12723e-14	T	C	0.38147	0.556309	0.47646	164	55	150	-0.17484
Humans	chr1	chr1_1_950	1704903	1704903	ENSG00000008128.22	-	donor	right	GT	[1637513, 1704801, 1704652, 1704670, 1704655]	[1637761, 1637767, 1704771, 1704775, 1704909]	GTGAGCATGGCCCCACCACGCCTGGCCCCGGGTGGAAGGCTTTTCCGACAGGGCCCCGTGCTGTCCTGGGGCCGGGTGCTTCCTACACTCTCCTGCACTTAG	GCTGAAGATGGAGAAGGAGAAGGAGGGCTTCCCGATCACGTCCCTGAGGGAGATCAACACCATCCTCAAGGCCCAGCATCCCAACATTGTCACCGTTAGAGT	cis	chr1	1715745	1.77006e-16	0.267843	C	T	0.336664	0.532517	0.437303	146	58	165	-0.195853	-10842	4.0294	270	TRUE	TRUE	0.0284817	369	0.41245	1704835	chr1_1704835_C_T_b38	0.524	3.70952e-12	3.70952e-12	A	G	0.337712	0.48534	0.422583	118	100	151	-0.147628
Humans	chr1	chr1_1_950	1707408	1707408	ENSG00000008128.22	-	donor	right	GT	[1707241, 1705732, 1640109, 1705025]	[1640276, 1705641, 1707060, 1707123, 1707524, 1707528, 1708179, 1712263, 1716345, 1719327, 1719357]	GTCAGGCCCTCCCCTCGCCCCGGGCCGCTGTCCGCATTGGCAGTCGGAGTTACCACAGGGGCTGAGCGAAGCCTGGCCCCCGTGTTGGCGTCTGTCGCCTCA	GAGCAGCGCCCTGACAGAGGGCGACTATGTGCCCGACTCCCCTGCCCTGTTGCCCATCGAGCTCAAGCAGGAGCTGCCCAAGTACCTGCCGGCCCTGCAGGT	cis	chr1	1704310	8.97441e-13	0.20631	T	G	0.622937	0.708726	0.655635	127	84	159	-0.0857892	3098	3.53116	244	TRUE	TRUE	0.00756462	370	0.656465	1706566	chr1_1706566_G_C_b38	0.35	9.57553e-10	9.57553e-10	G	C	0.633627	0.710855	0.661832	166	55	149	-0.077228
Humans	chr1	chr1_1_950	1708864	1708864	ENSG00000008128.22	-	donor	right	GG	[1641723]	[]	GGAGGAGGAAGAGGAAGAGGAGGAGGAGGAGACCGGCAGCAACTCTGAGGAGGCATCAGAGCAGTCTGCCGGTGAGGCACCGCGACGACTGTGTGAGGTGTT	GTCTTTCTACAGCGGAATCAGGCTCAGGTTCTGAGGAAGAAGAGGAGGAGGAGGAAGAGGAGGAGGAGGAAGGGAGCACCAGTGAAGAATCAGAGGAGGAGG	cis	chr1	1720192	1.47694e-81	0.740509	C	A	0.226227	0	0.112927	119	101	150	0.226227	-11328	4.99538	494	TRUE	TRUE	0.0120202	370	0.118541	1708770	chr1_1708770_C_T_b38	0.081	7.20466e-05	7.20466e-05	G	A	0.133013	0	0.0412407	313	3	54	0.133013
Humans	chr1	chr1_1_950	1712400	1712401	ENSG00000008128.22	-	acceptor	left	AG	[1724257, 1714689, 1722707, 1716150, 1716345, 1719357, 1719327]	[1638590, 1640452, 1641113, 1642508, 1642780, 1645262, 1649606, 1649616, 1649637, 1676846, 1705732, 1707584, 1708245, 1708952, 1709133, 1709640, 1709912, 1712376, 1712427, 1715833, 1716238, 1716241, 1716473, 1716478, 1716787, 1719249, 1721711, 1722634, 1722831]	AGGGACCGCTTGGAGCAGTTAGAAAGGAAGCGGGAGCGGGAGCGCAAGATGCGGGAGCAGCAGAAGGAGCAGCGGGAGCAGAAGGAGCGCGAGCGGCGGGCGG	CTTCACGGATTGAATTACGTAGAAAGCCAGCTTACAAATGTGGACAAAAACGCGATAAGCAAGCTTCTGTTTAGGGGGAATGATGGCGTGTGCCTCTTCAG	cis	chr1	1650405	1.38456e-15	0.179429	C	T	0.802255	0.6438	0.698549	314	5	51	0.158455	61996	3.61288	120	TRUE	TRUE	0.00959293	370	0.785819	1715553	chr1_1715553_G_A_b38	0.136	5.68018e-05	5.68018e-05	T	C	0.796674	0.732947	0.752143	288	19	63	0.0637262
Humans	chr1	chr1_1_950	1716345	1716345	ENSG00000008128.22	-	donor	right	GT	[1707584, 1649616, 1705732, 1649606, 1716241, 1709640, 1716238, 1712427, 1642508, 1709133, 1676846, 1638590, 1712400, 1708952, 1708245, 1715833, 1709912, 1641113, 1642780, 1712376, 1640452]	[1640276, 1640396, 1641047, 1641383, 1641635, 1641661, 1642603, 1642616, 1642620, 1642698, 1645125, 1649017, 1649498, 1652438, 1690975, 1692448, 1707408, 1707524, 1707528, 1707548, 1708179, 1708515, 1708767, 1708772, 1708793, 1709037, 1709478, 1709480, 1709517, 1709735, 1709748, 1709752, 1709830, 1710879, 1712263, 1714689, 1716150, 1719327, 1719357, 1722707, 1724257]	GTGAGTGGGCTGGGTCAGTTGAGGACTTTATGAAAGGGCCGTGGTAGTGTGTCCTGTCACAGCAATGAAGAAGAATTTGGCAATAGAAGTCACATTTGTTGC	AACGTCGGAAACGACATCGAGAAGAACAGGATAAAGCTCGCCGGGAATGGGAAAGACAGAAGAGAAGGGAAATGGCAAGGGAGCATTCCAGGAGAGAAAGGT	cis	chr1	1720192	7.80555e-16	0.244248	C	A	0.912076	0.818495	0.86242	119	101	150	0.0935806	-3847	3.88935	176	TRUE	TRUE	0.00804006	370	0.8664	1716097	chr1_1716097_C_T_b38	0.092	0.000447346	0.000447346	G	A	0.860231	0.9497	0.889146	312	10	48	-0.0894692
Humans	chr1	chr1_1_950	1716478	1716479	ENSG00000008128.22	-	acceptor	left	AG	[1716737, 1724257, 1716688, 1721595, 1719357, 1719327]	[1638590, 1641113, 1642508, 1645262, 1649637, 1673666, 1705732, 1707584, 1708245, 1709640, 1712400, 1712427, 1716473, 1716737, 1716787, 1719249, 1719455, 1722831, 1723485]	AGGGAAGCATGCTAGAGTGAAAGAAAGAGAGCACGAACGTCGGAAACGACATCGAGAAGAACAGGATAAAGCTCGCCGGGAATGGGAAAGACAGAAGAGAAGG	GGCCTCCCAAAGTGCTGGGATTACAGGCGTAAGCCACCGTGCCCGGCCTCGTGAAATTTTTGAAGTGAGGTTTCTTTGCATGACACTTTATTTCTCATTAG	cis	chr1	1650452	2.14487e-17	0.199846	C	T	0.812596	0.6226	0.6689	314	5	50	0.189996	66027	4.09151	216	TRUE	TRUE	0.0157727	369	0.79055	1716097	chr1_1716097_C_T_b38	0.092	0.000284912	0.000284912	G	A	0.781199	0.9002	0.828292	311	10	48	-0.119001
Humans	chr1	chr1_1_950	1719327	1719327	ENSG00000008128.22	-	donor	right	GT	[1712400, 1707584, 1716787, 1705732, 1645262, 1709640, 1716473, 1642508, 1716478, 1708245]	[1645125, 1648994, 1649498, 1652438, 1707408, 1707524, 1708179, 1708793, 1709735, 1709830, 1712263, 1716150, 1716345, 1716688, 1716737, 1719357, 1721595, 1722707, 1724257]	GTACAGAAGCATTTACTTTCTTTGACATCATGTTCAAGTGTGGTTTCTTTCCTGTTCCTACTCTTCTGCCTTCCCCAGAGCACCACTGAAAAACCAGAGAAA	AAACCACCCCAGCAAATGTCTCGGAAAGAAAAAGTTCATCACAGAAAAGATGAAAAGAGAAAAGAAAAATGTAGGCATCATAGCCATTCAGCAGAAGGGGGT	cis	chr1	1715553	3.59919e-16	0.192497	T	C	0.403021	0.270474	0.306238	287	19	63	0.132547	3774	4.09585	76	TRUE	TRUE	0.0113041	369	0.379672	1719368	chr1_1719368_T_C_b38	0.11	1.16508e-09	1.16508e-09	G	A	0.400503	0.24875	0.300923	296	8	65	0.151753
Humans	chr1	chr1_1_950	1719357	1719357	ENSG00000008128.22	-	donor	right	GT	[1716737, 1673666, 1705732, 1649637, 1709640, 1712427, 1642508, 1645262, 1638590, 1712400, 1719249, 1716787, 1708245, 1641113, 1716473, 1716478]	[1640276, 1641661, 1642603, 1642698, 1643742, 1645125, 1648994, 1649498, 1652438, 1652468, 1657374, 1707408, 1707524, 1708515, 1708767, 1708793, 1709735, 1709752, 1709830, 1710879, 1712263, 1716150, 1716345, 1716688, 1716737, 1719327, 1721595, 1722707, 1724257]	GTAGGCATCATAGCCATTCAGCAGAAGGGGGTACAGAAGCATTTACTTTCTTTGACATCATGTTCAAGTGTGGTTTCTTTCCTGTTCCTACTCTTCTGCCTT	AGAGGAGAAGAAGATGATTCTTTGGCCATCAAACCACCCCAGCAAATGTCTCGGAAAGAAAAAGTTCATCACAGAAAAGATGAAAAGAGAAAAGAAAAATGT	cis	chr1	1706488	6.71037e-11	0.126278	G	C	0.447987	0.600375	0.512821	305	8	56	-0.152388	12869	3.5489	76	TRUE	TRUE	0.0105111	369	0.46113	1719368	chr1_1719368_T_C_b38	0.11	1.69692e-09	1.69692e-09	G	A	0.447834	0.600375	0.504538	296	8	65	-0.152541
Humans	chr1	chr1_1_950	1719455	1719456	ENSG00000008128.22	-	acceptor	left	AG	[1724257, 1745723, 1719847, 1722707, 1722587, 1721595]	[1652564, 1652566, 1657406, 1709640, 1716478, 1719447, 1719453, 1719476, 1719992, 1721711, 1722613, 1722634, 1722831, 1723485, 1739704, 1744668]	AGAGGAGAAGAAGATGATTCTTTGGCCATCAAACCACCCCAGCAAATGTCTCGGAAAGAAAAAGTTCATCACAGAAAAGATGAAAAGAGAAAAGAAAAATGTA	TCTGAATCATGCATTTTTCTGGGTTGAAAAAACCTCATAATAGCCTGATGCTTTTCCGCACTTTCTCAAGCATGACGCAGTGCTGTTGTGTTTTATTTCAG	cis	chr1	1650452	4.91096e-47	0.465908	C	T	0.892108	0.5878	0.66744	315	5	50	0.304308	69004	4.94452	96	TRUE	TRUE	0.0154939	370	0.857635	1675228	chr1_1675228_C_CG_b38	0.339	0.00014917	0.00014917	CG	G	0.885843	0.768475	0.859436	178	59	133	0.117368
Humans	chr1	chr1_1_950	1721595	1721595	ENSG00000008128.22	-	donor	right	GT	[1709640, 1719476, 1657406, 1719447, 1719992, 1652564, 1719453, 1716478, 1719455]	[1712263, 1719327, 1719357, 1719847, 1722587, 1722707, 1724257, 1745723]	GTGAGCGGATGTACAGATGTGCAAGACCCAACTGTACACAGCCCTGGCCTGGCCAGTCCTTCCTAGGGTCACTGTGACAACTGTGTGCTATTGTAACTATTA	CCAAGCGGGATTCCCTTGAGGAGGGGGAGCTGAGAGATCACTGCATGGAGATCACAATAAGGAACTCCCCGTATAGAAGAGAAGACTCAATGGAAGACAGGT	cis	chr1	1650452	3.01309e-46	0.460208	C	T	0.898616	0.5922	0.67376	315	5	50	0.306416	71143	4.94153	94	TRUE	TRUE	0.0157683	370	0.864089	1675228	chr1_1675228_C_CG_b38	0.339	2.52896e-05	2.52896e-05	CG	G	0.895404	0.777644	0.860526	178	59	133	0.11776
Humans	chr1	chr1_1_950	1721711	1721712	ENSG00000008128.22	-	acceptor	left	AG	[1722688, 1734689, 1722707, 1722587]	[1645262, 1652566, 1655484, 1657281, 1712400, 1719455, 1722613, 1722634, 1722831, 1724808, 1725422, 1729680, 1729907, 1732234, 1732523]	AGTCTGATGACCGGGATTCCAAGCGGGATTCCCTTGAGGAGGGGGAGCTGAGAGATCACTGCATGGAGATCACAATAAGGAACTCCCCGTATAGAAGAGAAGA	TTTGGGATGTTGCCCAGGTTTGATTATCATTAAAAATACTTTTATCTATGAAGAAAAAAAAACTTATAAAGAAAATGATTAACTTTCTCTTTGCTTCTTAG	cis	chr1	1650452	1.93715e-38	0.400073	C	T	0.913514	0.7114	0.7504	315	5	50	0.202114	71260	4.89081	64	TRUE	TRUE	0.00922696	370	0.888741	1675228	chr1_1675228_C_CG_b38	0.339	1.92672e-06	1.92672e-06	CG	G	0.913494	0.820237	0.886	178	59	133	0.0932571
Humans	chr1	chr1_1_950	1722707	1722707	ENSG00000008128.22	-	donor	right	GT	[1712400, 1657281, 1722613, 1652566, 1722634, 1719455, 1645262, 1721711]	[1649498, 1655368, 1657374, 1716345, 1719327, 1719357, 1721595, 1722587, 1722688, 1723799, 1723948, 1724257, 1734689]	GTAAGCCATATTTTTTTAAGTAAGTGGTTTTCTTAAAGGAGATTTAATTTCTTTGCCCTCATTTTTCCATTAGAACAACGCTTCTTCGGTGAAGTTCTTTTG	AAAGGACTCTTGGAAAGTGAAAACTTTAGATGAAATTCTTCAGGAAAAGAAACGAAGGAAGGAACAAGAGGAGAAAGCAGAGATAAAACGCTTAAAAAATGT	cis	chr1	1650452	1.9636e-41	0.423939	C	T	0.90494	0.6822	0.73356	315	5	50	0.22274	72255	4.91388	132	TRUE	TRUE	0.00978206	370	0.87877	1686147	chr1_1686147_T_G_b38	0.389	0.000620286	0.000620286	A	C	0.853514	0.92	0.885455	138	56	176	-0.0664855
Humans	chr1	chr1_1_950	1722831	1722832	ENSG00000008128.22	-	acceptor	left	AG	[1723393, 1734689, 1724040, 1724233, 1723799, 1723353, 1732447, 1724257, 1724263, 1723948, 1723758, 1724735]	[1655484, 1657302, 1657498, 1658156, 1659497, 1712400, 1716478, 1719455, 1721711, 1722634, 1723485, 1723648, 1724808, 1725422, 1729644, 1729677, 1729680, 1729907, 1730083, 1731208, 1732234, 1732523]	AGTGTTTTAACTCAAATGGGTGATGAAAAGGACTCTTGGAAAGTGAAAACTTTAGATGAAATTCTTCAGGAAAAGAAACGAAGGAAGGAACAAGAGGAGAAAG	TGAGGATTTATTCTGAATCCCTCAAAAGTGACTAGGTTCAAGTGTTCAGCACCATAGCTTGCTGTGTCCTGATGTAGGCTGAATTATTTTTCTTTTTGCAG	cis	chr1	1650405	7.34311e-44	0.444281	C	T	0.851415	0.534	0.61098	313	5	51	0.317415	72427	4.93187	84	TRUE	TRUE	0.0187893	369	0.813883	1675228	chr1_1675228_C_CG_b38	0.339	3.31142e-05	3.31142e-05	CG	G	0.846022	0.716203	0.814205	178	59	132	0.129819
Humans	chr1	chr1_1_950	1728763	1728763	ENSG00000215790.6	-	donor	right	GT	[1662853]	[]	GTGTGGTTACTTCCACTGGGTGTGTCCATGGTCGTGGTCTGTGCCTTTGTAAACAAACAGAACACTTGAACCACCTTCCGAATTGGGTCATCGGCTTCTTTA	CGATTGTACAGACATTTTTTTAAATAACTTTGTGTAATACTTTTCTAGAATAGTAAGTTCTTGTTGAACTGTCACAGATGAGCTTCTAGGAACACACCGGGT	cis	chr1	1650452	4.67266e-131	0.833093	C	T	0.00123762	0.5028	0.400388	303	5	49	-0.501562	78311	4.99853	162	TRUE	TRUE	0.0249776	357	0.0630476	1756945	chr1_1756945_G_A_b38	0.074	0.000801189	0.000801189	C	T	0.0575016	0.399	0.0896275	305	1	51	-0.341498
Humans	chr1	chr1_1_950	1737809	1737810	ENSG00000215790.6	-	acceptor	left	AG	[1738320, 1738105, 1738129]	[1670151, 1673202, 1674953, 1676122, 1734835, 1735319, 1735738, 1735969, 1736036, 1736039, 1736794, 1737768, 1737798]	AGGCGATTTCCAGTGACATGTCAGCCCCATGTCGCGTACCCAGTGTGGCTGCATGAAAACCAGCGAGGAGCAGAGGCGCCCACAGAGCGCGGCATCTTGAACG	GCCTCCCCAGCACCCGCCACCACAGGCCTGTCCTGGGCCCCAGCCCCTGACCTCAGCTGCAACCCAGGCTCCTGCCTCTCCCACCTCTTAATGACTCACAG	cis	chr1	1742468	5.5491e-09	0.173984	C	G	0.171479	0.311179	0.248561	94	78	107	-0.139701	-4658	3.06256	121	TRUE	TRUE	0.0260597	279	0.240097	1737789	chr1_1737789_T_C_b38	0.108	0.000297065	0.000297065	G	A	0.258664	0.12875	0.169038	223	4	52	0.129914
Humans	chr1	chr1_1_950	1744250	1744250	ENSG00000215790.6	-	donor	right	GT	[1739704, 1739447]	[1744413, 1745723]	GTAAGTGTGGAATGACTGTTACAGGGCAGTAGAGAAGGAGCATGCACCCTTCCTGCTTCTTATTTGCCTTTTAGAAATTGTCCTCTGTGAATCGCTTGAACC	AGCTTCAGGAGGGACCTTAAGCCAGAGGTGCCTGGCTAAGCTTCCCGCAGATTGCTGCCCCACAGGAGCCAACATCAAAAGCATTTGTTGTTTTGAGGTGGT	cis	chr1	1736472	1.32442e-28	0.530314	G	A	0.293333	0.702209	0.497057	99	43	105	-0.408876	7778	4.76958	318	TRUE	TRUE	0.0576738	247	0.451117	1744499	chr1_1744499_C_T_b38	0.429	8.7285e-27	8.7285e-27	G	A	0.281695	0.702979	0.468534	82	47	118	-0.421284
Humans	chr1	chr1_1_950	1744668	1744669	ENSG00000215790.6	-	acceptor	left	AG	[1745723, 1744965]	[1652566, 1719455, 1734835, 1739057, 1739447, 1739704]	AGTCCTCGGGCTCCACCCGGGGAGCTGTGCCCAGACAGCAGAAGGGAAGGATGTCACTTCTGAGATGAGGTTCAGAAAGGCCTGGGCTCCTGTCCTGGCTGCT	GTGACGCTTTGTCAGTAACCCGGCGTTGAGATTCCTGTGGTGGGACGAGCAGCTCCTATGGCTTTATCCCATTTTAAATCCAAGTTTTCTTTTCCTTCTAG	cis	chr1	1744499	3.50637e-21	0.426303	G	A	0.312779	0.669082	0.473675	95	49	114	-0.356303	170	4.43492	312	TRUE	TRUE	0.0550405	258	0.451543	1744499	chr1_1744499_C_T_b38	0.411	3.50637e-21	3.50637e-21	G	A	0.312779	0.669082	0.473675	95	49	114	-0.356303
Humans	chr1	chr1_1_950	2388238	2388238	ENSG00000116151.13	-	donor	right	GT	[2387529, 2385065, 2374557, 2385897]	[2384977, 2385806, 2387418]	GTGAGCTCTAGCTGGGATGGCACATTCACTCCTTTCTCATAACCCATCGGGCTCAGTTGGTCCGCCGAGTCTAGATGCAGAAGGCGTGACGTGTAGACGGGA	GGTCACGGGAAGTTGTTATTTAAAGATGGCAGTTATTACGAAGGGGCGTTTGTGGACGGAGAGATCACGGGAGAAGGCCGCCGGCACTGGGCCTGGTCAGGT	trans	chr16	6711700	4.63854e-10	0.191148	T	C	0.898656	0.615	0.782733	180	1	30	0.283656	NA	3.379	145	FALSE	FALSE	0.0112279	211	0.880829	NA	NA	NA	NA	NA	NA	NA	NA	NA	NA	NA	NA	NA	NA
Humans	chr1	chr1_1_950	3772841	3772842	ENSG00000235169.7	+	donor	left	GT	[3775298, 3773062, 3773087]	[3769887, 3771354, 3771936, 3772788, 3773181, 3773728, 3773860, 3774309]	GGTGCGACTGTGCGCGGCCTCGCTGGCTGAGAACTGGCGGGGGTGGGGGCGTGCCCTGGACTGACCCCCACCGGCCTAACCCGCGGTGCGGGGCCAGGGCCG	CCCTGCCCAGGCCCGGCCCCTGCGGAGCCCAGAGACGCGGGGACACAGGTGAGGCGCGCGGGGTCCGGGCTGCGGCTTCCCGGTGCGGCCGCAGTGGGCAGG	cis	chr1	3772844	9.36372e-90	0.719047	G	A	0.115229	0.47225	0.374406	288	4	69	-0.357021	2	4.99494	225	TRUE	TRUE	0.0165186	361	0.168723	3772844	chr1_3772844_G_A_b38	0.107	9.36372e-90	9.36372e-90	G	A	0.115229	0.47225	0.374406	288	4	69	-0.357021
Humans	chr1	chr1_1_950	3874680	3874681	ENSG00000169598.15	+	acceptor	left	AG	[3874992, 3874836, 3874290, 3874212, 3874758]	[3874134, 3874212, 3874290, 3874368, 3874446, 3874524, 3874602, 3874758, 3874914]	AGGTGCAGCTACACGGCTCTGCAGACCACAGCGTGGGAGGCCACGTATGTGCATGTTAAACCCACACGCGTGTGGTAAAGGTGCAGCTACACGGCTCTGCAGA	AAATTCACATGCGTGTGGTAAAGGTGCGGCTACACGGCTCTGCAGACCACAGCATGGGAGGCCACATATGTGCATGTTAAACTCACACGCGTGTGGTAAAG	trans	chr4	9625168	4.07077e-10	0.168392	T	A	0.0437727	0.243545	0.0976042	198	11	48	-0.199773	NA	3.4605	289	TRUE	TRUE	0.0120778	257	0.0623774	NA	NA	NA	NA	NA	NA	NA	NA	NA	NA	NA	NA	NA	NA
Humans	chr1	chr1_1_950	3875919	3875920	ENSG00000169598.15	+	donor	left	GT	[3883048, 3883506, 3883511]	[3857717, 3858142, 3858844, 3858866, 3863509, 3869775, 3872572, 3873137, 3873219, 3874023, 3880985]	GGTATGCACCACCACACCCGGCTAATTTTTGTGTTTTTTTAGTAGAGATGGGGTTTTGCCATGTTGGCCAGGCTGGTCTCAAACTCTGACCTCAGGTGATCT	CAGGCTGGAGTGCAGTGGTGTGATTTCGGCTCACTGCCACCTCCACCTCCTAGATTCAAGCGATTCTTCTGCCTCAGCTTCCCGAGTAGCTGGGACTACAGG	cis	chr1	3872798	2.60513e-12	0.224399	C	T	0.362425	0	0.176768	186	2	56	0.362425	-3122	3.75	85	TRUE	TRUE	0.0379892	244	0.316844	3875922	chr1_3875922_A_G_b38	0.129	1.19756e-11	1.19756e-11	A	G	0.361973	0	0.187842	184	3	57	0.361973
Humans	chr1	chr1_1_950	3891057	3891058	ENSG00000198912.10	-	acceptor	left	AG	[3892882, 3891587, 3892740, 3891527, 3892937, 3891625, 3900171, 3891534]	[3890873, 3891038, 3891094, 3891134, 3891666, 3891743, 3891779, 3891816, 3891867, 3891959, 3892649, 3892996, 3896177]	AGACTTCCTCATCCCACAAAGCCACAGACACGCGAACGTCCAAGAAGTTCAAATGTGACAAAGGACATCTTGTGAAGTCAGAATTACAGAAGCTTGTCCCTAA	CTTTATCATTTCCGATGTGAGAAGAAATACTAGCCTCTGGATTGAGGCCTGTTTTATTTGCTAGATATGTCTGGTTCCCCTTACATTTTTTTTCTTGACAG	cis	chr1	3914668	4.22696e-11	0.156134	C	T	0.621256	0.787188	0.705647	234	16	119	-0.165931	-23610	3.11118	63	TRUE	TRUE	0.0206048	369	0.655667	3890824	chr1_3890824_G_A_b38	0.205	3.96398e-06	3.96398e-06	C	T	0.68033	0.562067	0.619777	233	15	121	0.118264
Humans	chr1	chr1_1_950	3891625	3891625	ENSG00000198912.10	-	donor	right	GT	[3891057, 3891038]	[3891527, 3891534, 3891587, 3892740, 3892882, 3900171]	GTGAAGTAGAGCCGCTTCACGGAGCCTACAGTTGAGGGGTTAGGACTTGGCCATATGCCAGCGTGTAGCACAGAGCTTTGCTCATGATGAGGTGCTTGGTAA	GAAGAGAAAGGCAGAGTGGGTGGGGAAAGGAATCTCATGCCGTCTGCCGTTCACCCTAGCCCAGCCATCGATTCCGAGGAGCGAGTTCCTGAACTTACCGGT	cis	chr1	3890079	2.11104e-13	0.228814	A	T	0.0715238	0.183776	0.150692	147	49	172	-0.112252	1546	3.69784	99	TRUE	TRUE	0.0133476	368	0.123473	3891607	chr1_3891607_T_C_b38	0.22	7.46659e-11	7.46659e-11	G	A	0.151743	0.008	0.0894077	222	16	130	0.143743
Humans	chr1	chr1_1_950	3891779	3891780	ENSG00000198912.10	-	acceptor	left	AG	[3892882, 3892740]	[3890873, 3891038, 3891057, 3891094, 3891134, 3891666, 3891743, 3891816, 3891867, 3891959, 3892649]	AGCGTGCTATGGAGTCATGCTGGCCCATTGCCGTGCAGCCTCACCGCCAGAGGCTTGAAGAGAAAGGCAGAGTGGGTGGGGAAAGGAATCTCATGCCGTCTGC	TGTGTGTGTCTAGACCCGGGCTCTGATCCTAGCACCTGCCCACCCGTGTGTGTGTCTAAACCAGGCTCTGAGGCCACTTGTGCTCATCGCTCTGCTCTTAG	cis	chr1	3913477	1.88081e-16	0.271466	T	C	0.0306259	0.131902	0.0970479	139	61	167	-0.101276	-21697	4.25173	151	TRUE	TRUE	0.00850618	367	0.0776839	3891798	chr1_3891798_G_A_b38	0.357	9.92762e-15	9.92762e-15	C	T	0.0335621	0.124417	0.104837	153	48	166	-0.0908546
Humans	chr1	chr1_1_950	3892882	3892882	ENSG00000198912.10	-	donor	right	GT	[3891779, 3891666, 3891094, 3891867, 3891038, 3891743, 3891816, 3892649, 3891057, 3891959, 3890873, 3891134]	[3891527, 3891534, 3891587, 3891625, 3892740, 3892937, 3900171]	GTGAGCCCTGTTACCGTGGAGAACGCCAAGATCCTGACTCGAGGGTCCATTTTTATACAAAATTGCCACTCCAAGATGTGTTGCTTTAGAAAAATATCGACT	GCGGTCTTCAGCGCGCTTGAAAGCACGAAGTTGTTCGGCAGCCAGGTTGGCCTCTGCCCAGGAAGTTGCTGGTTCCACGTCTGCCAAGACAGCATGTCTGGT	cis	chr1	3904770	2.0421e-12	0.191469	T	C	0.579883	0.750263	0.686716	205	19	141	-0.17038	-11888	3.44043	98	TRUE	TRUE	0.0265938	365	0.630022	3892762	chr1_3892762_C_T_b38	0.21	5.07591e-05	5.07591e-05	G	A	0.657351	0.582812	0.584769	228	16	121	0.0745384
Humans	chr1	chr1_1_950	5875058	5875059	ENSG00000131697.17	-	acceptor	left	AG	[5876400, 5875953, 5877092]	[5873335, 5875076, 5875091, 5875094, 5875100, 5875438, 5876078, 5876523]	AGGTCATCGCCGCCTACCGGGAACGCACGAAGGCCGAGAGCATCGCCAGCCTGCTGAGCCTGGCCATCACCACGGAGCACACGCTCCACGCCACGCTGGGGGT	GCCCCTTGTGGAGGAGAGTGTGCCTGGGACCCTGTCCACCCATGTCCTCTTGTCTGCAGGCGCAGCAGAGCGTCCGCACACAGCACTTGCGGGACCTACAG	cis	chr1	5875102	6.00136e-52	0.700047	A	T	0.000608696	0.3185	0.1856	161	8	65	-0.317891	-43	4.96157	133	TRUE	TRUE	0.0144089	234	0.0628632	5875102	chr1_5875102_T_A_b38	0.173	6.00136e-52	6.00136e-52	A	T	0.000608696	0.3185	0.1856	161	8	65	-0.317891
Humans	chr1	chr1_1_950	5875100	5875101	ENSG00000131697.17	-	acceptor	left	AG	[5876400, 5875953, 5877092, 5877086]	[5873335, 5875058, 5875076, 5875091, 5875094, 5875384, 5875438, 5876078, 5876436, 5876523, 5876564]	AGGCGCAGCAGAGCGTCCGCACACAGCACTTGCGGGACCTACAGGTCATCGCCGCCTACCGGGAACGCACGAAGGCCGAGAGCATCGCCAGCCTGCTGAGCCT	ATGTCCTCTTCTGAGATCGCGGGTGGTGGGCAGCCAGCAATAGCCCCTTGTGGAGGAGAGTGTGCCTGGGACCCTGTCCACCCATGTCCTCTTGTCTGCAG	cis	chr1	5875102	4.36041e-107	0.925318	A	T	0.964399	0	0.431407	143	10	59	0.964399	-1	4.9969	228	TRUE	TRUE	0.0946824	212	0.770575	5875102	chr1_5875102_T_A_b38	0.186	4.36041e-107	4.36041e-107	A	T	0.964399	0	0.431407	143	10	59	0.964399
Humans	chr1	chr1_1_950	5877092	5877092	ENSG00000131697.17	-	donor	right	GT	[5875076, 5875091, 5876564, 5875438, 5875094, 5875100, 5876523, 5876078, 5875058, 5873335, 5875384, 5876436]	[5874470, 5874873, 5875953, 5876400, 5877086]	GTAAGGGTTTGTTCAGCTGTCACTGTCCTGGGATCTCCATGCAGACTGAGTCACTGTGCACATCCTTTCCCTGCCTCCCACATGATTCTCTCTTACCTTCCT	CGAGTCGGATGCCACCCGCAGGCGTAAGCTGGAGCGGATGAGGTCTGTGCGCCTGCAGGAGGCCGGGGGAGACTTGGGCCGGCGCGGGACGAGCGTGTTGGT	cis	chr1	5875102	3.57594e-32	0.567947	A	T	0.965241	0.6785	0.807852	145	6	61	0.286741	1990	4.68618	79	TRUE	TRUE	0.0135565	212	0.91184	5877108	chr1_5877108_G_A_b38	0.429	8.89415e-08	8.89415e-08	C	T	0.965662	0.847395	0.900415	68	38	106	0.118267
Humans	chr1	chr1_1_950	6212053	6212054	ENSG00000158286.12	+	donor	left	GT	[6212217, 6212314, 6212230, 6212239]	[6209970, 6210438, 6210938, 6211118, 6212110]	GGTGAGGGGGCAGGGATCTGCCGGAGGGGGGAGATGTCCTAACCCACTCCTCACCAAGGTACGCTCAGGGAAATCGAGTTCTCCCAGCTGCTGAAGCTGGGA	AGCCCACGCTGCACCGGTCCATCAGCACCAAGGTGCTGCTGGCGGAGGGCGAGAACACGCCCTTCGCAGAGCACTGCCGCCACTATGAGGACTCCTACCGGG	cis	chr1	6218354	1.35579e-17	0.301721	A	G	0.778183	0.890115	0.833967	126	61	181	-0.111932	6300	3.83617	53	TRUE	TRUE	0.00883957	368	0.824174	6207038	chr1_6207038_GA_G_b38	0.231	4.97821e-08	4.97821e-08	GA	G	0.803912	0.894632	0.847341	217	19	132	-0.0907191
Humans	chr1	chr1_1_950	6251530	6251531	ENSG00000158292.6	-	acceptor	left	AG	[6252624, 6251714, 6253717, 6258182, 6253271, 6260824, 6253897, 6254549]	[6250624, 6251557, 6251638, 6251757, 6251761, 6252768, 6253369, 6254147, 6255014]	AGGTGGTGAGCTTCAGCAGCCTGCGGGCCGACGCCTCAGCGCCCTGGATGGCACTCTGCGTGCTGTGGTGCTCCGTGGCCCAGGCCCTGCTGCTGCCTGTGTT	CCTGTCAGACCTGCCGTACACATGGGGAGACCGAGACTCAGGGGGAGCTTGTGTGATGGTGGGGGGTCCTGCAGGTGCCAGGCCGAGCCCTGTGCCCACAG	trans	chr12	49368437	5.04907e-09	0.120793	A	C	0.808112	0.658667	0.705561	260	3	57	0.149445	NA	2.84266	141	TRUE	TRUE	0.017829	320	0.788444	NA	NA	NA	NA	NA	NA	NA	NA	NA	NA	NA	NA	NA	NA
Humans	chr1	chr1_1_950	6620337	6620338	ENSG00000116273.5	+	donor	left	GT	[6621393, 6621410]	[6616858]	GGTGAGTGGTCCCTGAAGGATGATGACCCTTGTTGGCTTGTGGTTAGAAGAGAGGTTATTTTATTAAGTGGTCATCTCTCTGGGGCACAGGGTCTGGTGCCT	AAAAACTGAAGGCAAACGGACTATCGTCCGGCAGGGAAAGCAGGTGGTGTTCCGAGATGAGGACAGCACTGGCAATGATGAGGACATCATGGTGGACTCAGG	trans	chr23	20489879	3.93496e-12	0.139462	C	T	0.94011	0.751583	0.910722	308	12	18	0.188527	NA	3.37091	51	FALSE	FALSE	0.0101443	338	0.931852	NA	NA	NA	NA	NA	NA	NA	NA	NA	NA	NA	NA	NA	NA
Humans	chr1	chr1_1_950	7785005	7785006	ENSG00000049246.14	+	donor	left	GT	[7785440, 7785104, 7785109, 7786720, 7785447]	[7785246, 7785337, 7785586]	GGTGACGCGCTGGCTTCAGGCCGAGGGCCCCATGCGTTCGTTGTCCTTCCCTGGAGCAGGGAAAGGGGGACCTAAATCTTTTTATTCTTTTGTTTTCAAGCC	GGGAGACGGGGGGCTAAGGACGAGGCCCTGGGCGAAGAATCGGGGGAGCGGTGGAGCCCCGAGTTCCATCTGCAGAGGAAATTGGCGGACAGCAGCCACAGG	trans	chr1	161487232	1.93986e-10	0.16315	GGA	G	0.915188	0.503667	0.809786	223	3	28	0.411522	153702226	3.34714	204	TRUE	TRUE	0.0172758	254	0.898709	160951570	chr1_160951570_G_C_b38	0.51	0.000565525	0.000565525	G	C	0.939206	0.858238	0.897049	68	63	123	0.0809678
Humans	chr1	chr1_1_950	8870451	8870451	ENSG00000074800.13	-	donor	right	GT	[8868544, 8868577, 8869218, 8868035, 8868057, 8869324, 8867250, 8868143]	[8867987, 8868440, 8869166, 8869202, 8869808, 8870123, 8870142, 8870144, 8870216, 8870460, 8870697, 8870824, 8871031, 8871035, 8871049, 8871446, 8871457, 8871890, 8871947, 8874819, 8874823]	GTAGGACCTGCCTCCTGATAACTAATGTGTCTAATGCCACCAGAGCGTCTCCCAGGCCCAGGGGCTTTCCTGTTTATGGAAGAGCTTATTCTGAGAGCTGTA	TAAAGTTAATGTCAGTAATTTGATTTGATTGTTCCTTCCAGGTGTCTCAAAGGCTGTTGAGCACATCAATAAAACTATTGCGCCTGCCCTGGTTAGCAAGGT	cis	chr1	8853122	1.12966e-13	0.189939	A	C	0.809101	0.716529	0.746078	237	17	116	0.0925719	17329	3.66537	259	TRUE	TRUE	0.00740419	370	0.785089	8870326	chr1_8870326_G_A_b38	0.192	4.09975e-11	4.09975e-11	T	C	0.80732	0.731375	0.743591	244	16	110	0.0759447
Humans	chr1	chr1_1_950	8870510	8870511	ENSG00000074800.13	-	acceptor	left	AG	[8874823, 8871049, 8871947, 8871890, 8870611, 8870537, 8871457, 8871781, 8870824, 8870697, 8871031, 8871035]	[8861429, 8864092, 8866501, 8867250, 8868041, 8868057, 8868143, 8868544, 8868577, 8870408, 8870499, 8870536, 8870873, 8870883, 8870947, 8871078, 8871184, 8871325, 8871327, 8871646, 8871792, 8871986, 8873973]	AGGTGTCTCAAAGGCTGTTGAGCACATCAATAAAACTATTGCGCCTGCCCTGGTTAGCAAGGTAGGACCTGCCTCCTGATAACTAATGTGTCTAATGCCACCA	GTGGGCTTCCGCGTCGGCCTCAACAGTGGTTCTCTCTAACAATGCTGCTCAAGCCTGTTTTAAAGTTAATGTCAGTAATTTGATTTGATTGTTCCTTCCAG	cis	chr1	8853122	7.56402e-10	0.135887	A	C	0.720608	0.634059	0.65	237	17	116	0.0865488	17389	2.98004	327	TRUE	TRUE	0.0107548	370	0.694495	8870326	chr1_8870326_G_A_b38	0.192	1.98801e-08	1.98801e-08	T	C	0.718307	0.649375	0.648236	244	16	110	0.0689324
Humans	chr1	chr1_1_950	8870824	8870824	ENSG00000074800.13	-	donor	right	GT	[8868544, 8868577, 8870499, 8870510, 8868143, 8868057]	[8868440, 8869166, 8869202, 8869808, 8870123, 8870142, 8870144, 8870216, 8870451, 8870460, 8870537, 8870611, 8870697, 8871031, 8871035, 8871049, 8871446, 8871457, 8871781, 8871890, 8871947, 8874819, 8874823]	GTAACTGATTGAACAGCCTTTAGTCTGCAGTTGGCGTTTCCAGTGCATGGTCTTGCAAACTAACCTCCAGTCAGATCGTTCTGAGCCAGCTGCTGTTTTGTG	GAGTCTCTCTCATTTTTCCTTCTTCATCCTCTGCTGGGCAGGCGTCTCCAGACCCATTAAGTATATTAATGAGTTCCTGGCACCAGCCCTGTGCACTCAGGT	cis	chr1	8853122	1.07385e-13	0.190238	A	C	0.193637	0.309059	0.26675	237	17	116	-0.115422	17702	3.65432	333	TRUE	TRUE	0.00914026	370	0.221862	8870326	chr1_8870326_G_A_b38	0.192	1.77282e-12	1.77282e-12	T	C	0.195967	0.296125	0.2685	244	16	110	-0.100158
Humans	chr1	chr1_1_950	8870883	8870884	ENSG00000074800.13	-	acceptor	left	AG	[8871890, 8871035]	[8861429, 8864092, 8866501, 8867250, 8868041, 8868057, 8868143, 8868577, 8870408, 8870510, 8870536, 8870873, 8870947, 8871078, 8871184, 8871325, 8871327, 8871646, 8871792]	AGGCGTCTCCAGACCCATTAAGTATATTAATGAGTTCCTGGCACCAGCCCTGTGCACTCAGGTAACTGATTGAACAGCCTTTAGTCTGCAGTTGGCGTTTCCA	TCTGCTTTCCTGCCCCCTCACTGTCTCTCACTCGCAGTCCTTAATCACCGGTTCTCTTCTGAGTCTCTCTCATTTTTCCTTCTTCATCCTCTGCTGGGCAG	cis	chr1	8853122	1.08068e-15	0.21686	A	C	0.132097	0.241412	0.202233	237	17	116	-0.109315	17762	3.98086	363	TRUE	TRUE	0.00788772	370	0.159108	8871404	chr1_8871404_T_C_b38	0.197	1.86816e-14	1.86816e-14	G	A	0.13329	0.237235	0.202804	241	17	112	-0.103945
Humans	chr1	chr1_1_950	9105485	9105485	ENSG00000180758.11	-	donor	right	GT	[9103097, 9104634, 9105324]	[9104740, 9105172, 9105546, 9111275, 9128644]	GTAGGTCTGCCCTCCCTGGCCCTTGTCGTCCCTGCCCCCAGAGGAGGCACAGCCTGATTCCTTCCCGCAGCACAGTGGCTGCACCCCAGTGTCGGCCAAGGC	GCTCATCTTCATCGGCCTCAGGGTCTGGAGCACCGTGCGGTTCGTGCTGACCCTCTGTGGCTCCCCGGCCGTGCAGACGCCGGTGCTGGTGGTTCTGCATGT	trans	chr18	68453147	2.85232e-09	0.194313	G	A	0.279904	0.477154	0.360859	146	13	64	-0.19725	NA	2.80673	115	TRUE	TRUE	0.0196429	223	0.314637	NA	NA	NA	NA	NA	NA	NA	NA	NA	NA	NA	NA	NA	NA
Humans	chr1	chr1_1_950	9244924	9244924	ENSG00000049239.12	+	acceptor	right	AG	[9244292, 9241929, 9242959, 9237777, 9240018, 9243667, 9234964, 9242967, 9242971, 9242973, 9237217, 9239720, 9242987, 9235066, 9243708]	[9237130, 9239814, 9239816, 9239848, 9241791, 9243460, 9244168, 9244268, 9244932, 9245198]	AGGCACCCAGGCATGTGGAATATGCTCATAGTGGCGATGTGCTTGGCCCTTCTGGGCTGCCTGCAAGCCCAGGAGCTCCAGGGACATGTCTCCATAATCCTG	GGTGGTTTCTTGCCAGGCAGGAAGTGTTTGTTTCCACATCGTAGCCACCTGAACCATGTCTGATCCTTCCTTGTTCCTCGTCTGTCTCTCTTTGCACCCCAG	cis	chr1	9244919	6.23934e-37	0.572606	CCCCAGGCA	C	0.730589	0	0.375875	175	4	40	0.730589	-5	4.88138	153	TRUE	TRUE	0.0508549	219	0.652457	9244919	chr1_9244919_CCCCAGGCA_C_b38	0.11	6.23934e-37	6.23934e-37	CCCCAGGCA	C	0.730589	0	0.375875	175	4	40	0.730589
Humans	chr1	chr1_1_950	9244932	9244932	ENSG00000049239.12	+	acceptor	right	AG	[9244292, 9241929, 9242959, 9240018, 9234964, 9242967, 9242971, 9242973, 9237217, 9242987, 9235066, 9243708]	[9239814, 9239848, 9244168, 9244924, 9245198]	AGGCATGTGGAATATGCTCATAGTGGCGATGTGCTTGGCCCTTCTGGGCTGCCTGCAAGCCCAGGAGCTCCAGGGACATGTCTCCATAATCCTGCTGGGAGC	CTTGCCAGGCAGGAAGTGTTTGTTTCCACATCGTAGCCACCTGAACCATGTCTGATCCTTCCTTGTTCCTCGTCTGTCTCTCTTTGCACCCCAGGCACCCAG	cis	chr1	9244919	1.89197e-87	0.845383	CCCCAGGCA	C	0.000268817	0.6015	0.385465	186	4	43	-0.601231	-13	4.99429	184	TRUE	TRUE	0.0325251	233	0.0816781	9244919	chr1_9244919_CCCCAGGCA_C_b38	0.109	1.89197e-87	1.89197e-87	CCCCAGGCA	C	0.000268817	0.6015	0.385465	186	4	43	-0.601231
Humans	chr1	chr1_1_950	9247083	9247084	ENSG00000049239.12	+	donor	left	GT	[9247505, 9269010, 9263508, 9261847, 9247791, 9247649, 9247656, 9267375, 9268661, 9275063, 9249981, 9264065, 9251655, 9262026, 9269069, 9270861, 9268947, 9267412, 9250912, 9262058, 9261932, 9255635, 9249269, 9257852]	[9245561, 9247140, 9249389, 9250883, 9251736, 9255740, 9258103, 9261913, 9262270, 9262328, 9265236]	GGTGTGTGAGTGGCCCTGCGCACTCGGTCCCCCAGCCTCTGCCTGCCCGCTGTCTGCGGTGAGGCATGGGGCGCTTCTCAGAGGGAGGTTTTCTGTGGGTGT	GCCTTTCCGAGACCAGAACCGCAAGGCTTTGGACGGCCTCTGGAACCGGCACCATGTGGAGCGGGTGGAGATCATCATGAAAGAGACCGTGGATGCTGAAGG	cis	chr1	9247079	6.79812e-26	0.383589	T	C	0.908289	0.756333	0.815641	187	24	128	0.151955	-5	4.75598	69	TRUE	TRUE	0.00969566	339	0.862549	9247079	chr1_9247079_T_C_b38	0.26	6.79812e-26	6.79812e-26	T	C	0.908289	0.756333	0.815641	187	24	128	0.151955
Humans	chr1	chr1_1_950	10658576	10658577	ENSG00000130940.14	-	acceptor	left	AG	[10659156, 10665082, 10660028, 10659701, 10659934]	[10654591, 10655813, 10656736, 10657484, 10659302, 10659735, 10660536, 10664030]	AGGAACGGACTGCCCACAGATAAACCAGCCGTCACTGAAGATGTAAACATTTACCAGAAATATATTGCCAGGTAGGCCCCTGGGGAGGAGCCTGCCGTGGAGA	GAGGGGCTGGGGCCTCAGGGCAGGGGCTGCCCACCAGATGCCCCTGTAACACGAGGCTGCCCCATCTGCTCACCGGCTGTGCCCTGTGTGTCTCTTGCCAG	trans	chr12	43743535	5.18896e-09	0.118488	G	C	0.932016	0.797444	0.891247	258	9	85	0.134571	NA	2.65279	79	FALSE	FALSE	0.00747534	352	0.91873	NA	NA	NA	NA	NA	NA	NA	NA	NA	NA	NA	NA	NA	NA
Humans	chr1	chr1_1_950	11012743	11012744	ENSG00000120948.16	+	donor	left	GT	[11013715]	[11012428, 11012775, 11013332]	GGTGAGTCGCGGAGCCTTCTCACTGAGGACGCCGTAGGTGCCTCGGCTTCTGCATTGGGGCGGCCCGAGGCAGACGCAGCGGCTTCGGACCCTGCCCCGGGA	GCCCTAGCGCCATTTTGTGGGAGCGAAGCGGTGGCTGGGCTGCGCTTGGGTCCGTCGCTGCTTCGGTGTCCCTGTCGGGCTTCCCAGCAGCGGCCTAGCGGG	cis	chr1	11845740	1.31657e-78	0.639914	TCACTTTCAAAC	T	0.881867	0.562333	0.202541	330	3	37	0.319533	832996	4.99576	269	TRUE	TRUE	0.0574735	370	0.811343	11771558	chr1_11771558_C_T_b38	0.307	0.000809252	0.000809252	T	C	0.851164	0.744425	0.77998	183	40	147	0.106739
Humans	chr1	chr1_1_950	11013715	11013715	ENSG00000120948.16	+	acceptor	right	AG	[11013332, 11012775, 11012428, 11012743]	[]	AGGAAAAGTAAAAGATGTCTGAATATATTCGGGTAACCGAAGATGAGAACGATGAGCCCATTGAAATACCATCGGAAGACGATGGGACGGTGCTGCTCTCCA	TTTTCTGGAAGTCAGAACTCTGACATGGTTTGGGTATTATCATTATAAGGAAACAGTTATTCTGACATGAATGTTGTTCATTCATATCTCTTTTCTCTTTAG	cis	chr1	11845740	5.00768e-90	0.689362	TCACTTTCAAAC	T	0.961052	0.594	0.190514	330	3	37	0.367052	832025	4.99741	281	TRUE	TRUE	0.0684265	370	0.881022	11770866	chr1_11770866_G_A_b38	0.193	4.61458e-05	4.61458e-05	G	A	0.915492	0.703263	0.832429	246	19	105	0.212229
Humans	chr1	chr1_1_950	11013965	11013966	ENSG00000120948.16	+	donor	left	GT	[11016853, 11016898, 11015523, 11015957, 11016822, 11016122, 11016843, 11018732, 11016127]	[11013942, 11014010, 11015646, 11016254, 11017007, 11018466, 11018468, 11018533]	GGTTTGTTACCATTTGGTTTTTGTAATCATGCTGAAGTGTGTTCAGGTGTGTGTCTCATCCATGGATCTTAGCCTCTTTTGGTGGCAGAATGTCTCCTGAAA	AGTGTCTCAGTGTATGAGAGGTGTCCGGCTGGTAGAAGGAATTCTGCATGCCCCAGATGCTGGCTGGGGAAATCTGGTGTATGTTGTCAACTATCCAAAAGG	cis	chr1	11845740	1.09719e-90	0.691994	TCACTTTCAAAC	T	0.985579	0.600667	0.193946	330	3	37	0.384912	831774	4.99747	275	TRUE	TRUE	0.0721573	370	0.903295	11771558	chr1_11771558_C_T_b38	0.307	0.000651594	0.000651594	T	C	0.946716	0.814425	0.873422	183	40	147	0.132291
Humans	chr1	chr1_1_950	11016843	11016843	ENSG00000120948.16	+	acceptor	right	AG	[11013942, 11014010, 11016254, 11013965, 11015646]	[11015523, 11015957, 11016122, 11016127, 11016822, 11016853, 11016898, 11018732]	AGATAACAAAAGAAAAATGGATGAGACAGATGCTTCATCAGCAGTGAAAGTGAAAAGAGCAGTCCAGAAAACATCCGATTTAATAGTGTTGGGTCTCCCATG	TTAGAGTCTTCTTTTTGCTTCTCATTTCTAGATGTAGGAGGTAGTGTTTTTAAAGAAGTGCTAAGTGAAGATTTCTAAAAGGTTTCTGCTCGTTTTATTTAG	cis	chr1	11845740	2.66327e-89	0.686438	TCACTTTCAAAC	T	0.954994	0.593333	0.188378	330	3	37	0.361661	828897	4.99733	273	TRUE	TRUE	0.0679406	370	0.8754	11770866	chr1_11770866_G_A_b38	0.193	5.52756e-05	5.52756e-05	G	A	0.908858	0.693053	0.83001	246	19	105	0.215805
Humans	chr1	chr1_1_950	11017007	11017008	ENSG00000120948.16	+	donor	left	GT	[11018373, 11018375, 11018732, 11018379, 11020428, 11018707]	[11013965, 11014010, 11018466, 11018468, 11018533, 11018873]	GGTAAACTTCGATTGCATCAAACAGTTTTTCTTTACCAGTGAATGAGTATCTAGCATTTATTTATTGGTATAAATAGAGATGGGGTATCACTATGTTCCCTA	AGAAAACATCCGATTTAATAGTGTTGGGTCTCCCATGGAAAACAACCGAACAGGACCTGAAAGAGTATTTTAGTACCTTTGGAGAAGTTCTTATGGTGCAGG	cis	chr1	11845740	3.38896e-89	0.686015	TCACTTTCAAAC	T	0.959867	0.612667	0.202514	330	3	37	0.3472	828732	4.99733	275	TRUE	TRUE	0.0660703	370	0.881316	11770866	chr1_11770866_G_A_b38	0.193	6.32473e-05	6.32473e-05	G	A	0.914329	0.706421	0.835619	246	19	105	0.207908
Humans	chr1	chr1_1_950	11018732	11018732	ENSG00000120948.16	+	acceptor	right	AG	[11018466, 11018468, 11018533, 11013965, 11017007, 11014010]	[11015523, 11016122, 11016127, 11016843, 11016853, 11018373, 11018375, 11018379, 11018707, 11020428]	AGGTCAAGAAAGATCTTAAGACTGGTCATTCAAAGGGGTTTGGCTTTGTTCGTTTTACGGAATATGAAACACAAGTGAAAGTAATGTCACAGCGACATATGA	TCCAGTTGAAACCATTCAAATTGTTTTCTAAGGAACTATGATTTGGGAATGGAGTGTGTGAGTATGTGCACTTTTAGAGTAAACTTGTATCATCCTTTCTAG	cis	chr1	11845740	9.86733e-89	0.684127	TCACTTTCAAAC	T	0.974827	0.622333	0.208162	330	3	37	0.352494	827008	4.99728	275	TRUE	TRUE	0.0679339	370	0.895303	11770866	chr1_11770866_G_A_b38	0.193	5.43166e-05	5.43166e-05	G	A	0.92924	0.718579	0.847771	246	19	105	0.210661
Humans	chr1	chr1_1_950	11018873	11018874	ENSG00000120948.16	+	donor	left	GT	[11020433, 11022123, 11020428, 11020262]	[11017007, 11020301, 11020599]	GGTACTTGCGTCTGTGCTTTGGGAATTTTTGCCAACAAACTTCCTTAGAGGATTGTAAGATAAAATGTTAAACACACTTAGAAAAGATAGCGGCAGGGTGTG	GCTTTGTTCGTTTTACGGAATATGAAACACAAGTGAAAGTAATGTCACAGCGACATATGATAGATGGACGATGGTGTGACTGCAAACTTCCTAATTCTAAGG	cis	chr1	11845740	6.32551e-88	0.680819	TCACTTTCAAAC	T	0.972397	0.634333	0.213216	330	3	37	0.338064	826866	4.9972	275	TRUE	TRUE	0.0666503	370	0.893738	11771558	chr1_11771558_C_T_b38	0.307	0.000839776	0.000839776	T	C	0.934596	0.811175	0.86534	183	40	147	0.123421
Humans	chr1	chr1_1_950	11020428	11020428	ENSG00000120948.16	+	acceptor	right	AG	[11018873, 11020301, 11017007]	[11018732, 11020262, 11020433, 11022123]	AGCAAAGCCAAGATGAGCCTTTGAGAAGCAGAAAAGTGTTTGTGGGGCGCTGTACAGAGGACATGACTGAGGATGAGCTGCGGGAGTTCTTCTCTCAGTACG	TGCTATCCAAGGCGAATGATTTTGTTATATCCCTTACCTTAATGTTTTTTTCATTGTTCATAACATATTTCTGAGTTTTTTTCTTCCTTTTGATTTGATCAG	cis	chr1	11845740	6.44885e-88	0.680784	TCACTTTCAAAC	T	0.941533	0.616	0.206541	330	3	37	0.325533	825312	4.99719	277	TRUE	TRUE	0.0624263	370	0.865395	11770866	chr1_11770866_G_A_b38	0.193	5.09553e-05	5.09553e-05	G	A	0.898163	0.696895	0.819114	246	19	105	0.201268
Humans	chr1	chr1_1_950	11020599	11020600	ENSG00000120948.16	+	donor	left	GT	[11021793, 11022083, 11022123, 11029686, 11023192, 11021819]	[11018873, 11020523, 11022241, 11022250, 11025208, 11025665]	GGTATTTTTCTCCTTAACGATATGTCCCGGCCGGGCGTGGTGGCTCATGCTTACAATCCCAGCACTTTGGAGGCCGAGGCGGGTGGATCACGAGGTCAGGAG	ATGAGCTGCGGGAGTTCTTCTCTCAGTACGGGGATGTGATGGATGTCTTCATCCCCAAGCCATTCAGGGCCTTTGCCTTTGTTACATTTGCAGATGATCAGG	cis	chr1	11845740	1.49334e-80	0.648879	TCACTTTCAAAC	T	0.89083	0.610667	0.195703	330	3	37	0.280164	825140	4.99617	277	TRUE	TRUE	0.0580238	370	0.819046	11770866	chr1_11770866_G_A_b38	0.193	7.47425e-05	7.47425e-05	G	A	0.850581	0.668368	0.772429	246	19	105	0.182213
Humans	chr1	chr1_1_950	11022123	11022123	ENSG00000120948.16	+	acceptor	right	AG	[11018873, 11020523, 11020599]	[11020428, 11020433, 11021793, 11021819, 11022083, 11023192, 11029686]	AGATTGCGCAGTCTCTTTGTGGAGAGGACTTGATCATTAAAGGAATCAGCGTTCATATATCCAATGCCGAACCTAAGCACAATAGCAATAGACAGTTAGAAA	GGCTTTAGATAAATTAATGCTTGTAATCTAAGTTTTGTTGCTACTTTAAATATATGAATCAGTGGTTTAATCTTCTTTGTTTACATCCCTTATTTCTTATAG	cis	chr1	11845740	9.04191e-81	0.649869	TCACTTTCAAAC	T	0.909352	0.625	0.195432	330	3	37	0.284352	823617	4.99621	269	TRUE	TRUE	0.0610103	370	0.835654	11779866	chr1_11779866_C_T_b38	0.128	1.31375e-05	1.31375e-05	C	T	0.868113	0.792	0.723797	283	8	79	0.0761131
Humans	chr1	chr1_1_950	11024063	11024063	ENSG00000120948.16	+	acceptor	right	AG	[11023329, 11023667]	[11023638, 11023699, 11023866, 11023869, 11024301, 11025109]	AGCCCTGAATGCAAAGAATTCATAGCAGTTAATTCCCCTTTTTTGACCCTTTTGAGATGGAACTTTCATAAAGTTTCTTGGCAGTAGTTTATTTTGCTTCAA	TGCAGTTCTGTGTCCTGTGCTTGGATGCTTTTTATAAGAGTTGTCATTGTTGGAAATTCTTAAATAAAACTGATTTAAATAATATGTGTCTTTGTTTTGCAG	cis	chr1	11845740	1.22678e-18	0.206359	TCACTTTCAAAC	T	0.189482	0.0146667	0.0356216	330	3	37	0.174815	821677	4.42938	195	TRUE	TRUE	0.0114287	370	0.172678	11710690	chr1_11710690_A_G_b38	0.341	0.000609209	0.000609209	A	G	0.195922	0.140229	0.159379	153	35	182	0.055693
Humans	chr1	chr1_1_950	11024335	11024336	ENSG00000120948.16	+	donor	left	GT	[11025109]	[11022241, 11023329, 11023667]	GGTAAGCAGTACCCTCCGGCTTTTTCTTAGTGCCTCTGTGCATTTGGGTGATGTTCTATTTACATGGCCTGTGTAAATCTCCATTGGGAAGTCATGCCTTCT	AGACTTAATTGGTATTTGTTCTTGCATTGGCCAAAGTGAAAATTTTTTTTTTTCTTTTGAAATCTAGTTTTGAATAAGTCTGGGTGACCGCACCTAAAATGG	cis	chr1	11845740	3.9764e-24	0.2646	TCACTTTCAAAC	T	0.23393	0.0373333	0.0366486	327	3	37	0.196596	821404	4.71564	173	TRUE	TRUE	0.0140784	367	0.212433	11797150	chr1_11797150_C_T_b38	0.052	1.23571e-20	1.23571e-20	C	T	0.231166	0.0455	0.0398824	331	2	34	0.185666
Humans	chr1	chr1_1_950	11025109	11025109	ENSG00000120948.16	+	acceptor	right	AG	[11023329, 11022250, 11023667, 11022241, 11024335]	[11022352, 11023192, 11023262, 11023638, 11023866, 11023869, 11024063, 11024301]	AGCACTTGCACTATTACTCAGCAGCAGTAACATGGTAACACTTAAAATGGTACTCGGGGACCTCCAAAGACTAAACTGACAAGCCTTCAAGGAGCCCAGGGG	AGTTTCCTCTGTAAAGGGATCTTGAGTTGTTTTAATTTTTTTTTTCTGCATCTGAATCTGCATGATTTCCAAACCCTGTACCATCTGAATTTTGCATTTTAG	cis	chr1	11845740	6.35594e-21	0.231492	TCACTTTCAAAC	T	0.177774	0.0353333	0.0321081	328	3	37	0.142441	820631	4.57916	163	TRUE	TRUE	0.00885384	368	0.161967	11797469	chr1_11797469_A_T_b38	0.083	5.64657e-08	5.64657e-08	T	A	0.172519	0.175	0.0961373	312	5	51	-0.00248077
Humans	chr1	chr1_1_950	11025550	11025550	ENSG00000120948.16	+	acceptor	right	AG	[11025208]	[11025493, 11029686, 11029691, 11030178, 11037698]	AGATGCTGGAAAGTTACCTTTAAAAATTGAGTCTCTAAAGAAAAAAGAAAATAATAAAAATTGAGTCTCAAGAAGTTGTACTTCATATGCACAAGAGAAATG	AAATTTTTTGAACCAGATAAATAAAATTTTTTTTTGACACCACAGTTTAGTGTCTGGAGTCTTACTGGAAAAACACGATTTCTTTTTATATGTGATATACAG	cis	chr1	11845740	4.9448e-20	0.421827	TCACTTTCAAAC	T	0.355667	0.0113333	0.0366111	144	3	36	0.344333	820190	4.54416	207	TRUE	TRUE	0.0426579	183	0.287257	11794614	chr1_11794614_C_A_b38	0.243	0.000548585	0.000548585	C	A	0.24	0.355182	0.350164	105	11	67	-0.115182
Humans	chr1	chr1_1_950	11029686	11029686	ENSG00000009724.16	-	acceptor	right	AG	[11025665, 11028196, 11022250, 11025685, 11020599, 11025208]	[11022123, 11023192, 11023262, 11025493, 11025550, 11026774, 11029691, 11030178]	AGGCTAGAGTATAATGGTGCGATCTGGGCTCACCGCAACCTCCACCACCTGGGTTCAAGCAATTCTGCCTCAGCCGCTCGAGTAGCTGGGATTACAGGCATG	AGAACTTGTGTTTATAAATGTATAAGTTGGTCAAGATAATTTTTAAAATCTTTTTTTTTTTTTTTTTTTTTTTGGATATGGAATTTCACTACTGTTGCCCAG	cis	chr1	11845740	2.48083e-19	0.346495	TCACTTTCAAAC	T	0.330368	0.00733333	0.0249714	182	3	35	0.323035	-816054	4.4616	171	TRUE	TRUE	0.0431708	220	0.277377	11794419	chr1_11794419_T_G_b38	0.314	0.000546725	0.000546725	T	G	0.315667	0.162423	0.264047	108	26	86	0.153244
Humans	chr1	chr1_1_950	11029781	11029782	ENSG00000009724.16	-	donor	left	GC	[11030178, 11029901, 11030127]	[11025208]	GGCATGTACCACCACACCCGGCTAATTTTGTATTTTTATTAGAGACGGGGTTTCTCCATGCTGGTCAGGCTGGCCTCAGGTGACCCACCTGCCTCGGCCTCC	GCCCAGGCTAGAGTATAATGGTGCGATCTGGGCTCACCGCAACCTCCACCACCTGGGTTCAAGCAATTCTGCCTCAGCCGCTCGAGTAGCTGGGATTACAGG	cis	chr1	11845740	3.8648e-16	0.221952	TCACTTTCAAAC	T	0.197074	0.00833333	0.0281622	258	3	37	0.18874	-815958	4.17587	171	TRUE	TRUE	0.0159738	298	0.174201	10931597	chr1_10931597_T_C_b38	0.178	0.000860776	0.000860776	C	T	0.157645	0.230636	0.206821	203	11	84	-0.072991
Humans	chr1	chr1_1_950	11029901	11029901	ENSG00000009724.16	-	acceptor	right	AG	[11029781]	[11030178]	AGGCGTGAGCCACACCTGGCCTAAAAATCATTTAATTTTTTATGCTTGCCTAGTTATAAGGTCAAAGAGAATCAAATGACTGATGCAGTCAGCACCTAACAA	GGCTAATTTTGTATTTTTATTAGAGACGGGGTTTCTCCATGCTGGTCAGGCTGGCCTCAGGTGACCCACCTGCCTCGGCCTCCCAAAGTGCTGGGATTACAG	cis	chr1	11846584	1.4059e-10	0.163083	C	T	0.124888	0.0290833	0.0566264	214	12	91	0.0958045	-816683	3.12895	137	TRUE	TRUE	0.00901836	317	0.101666	11779941	chr1_11779941_T_C_b38	0.074	2.80926e-05	2.80926e-05	C	T	0.110231	0	0.0520732	273	3	41	0.110231
Humans	chr1	chr1_1_950	11054885	11054886	ENSG00000116649.9	-	acceptor	left	AG	[11054961, 11056010, 11055780, 11054957]	[11054741, 11054918, 11055069, 11055084, 11055407, 11055573, 11055577, 11055879, 11055915, 11055926, 11055936]	AGGCCCTGAATGATGTGAGCTGAGCCCAGGCGCCACCACTGATGCCACCCAGGACCTCGGACCTTGGAGCCTGCGGGGTGCCTCGGCCCCTCCAGCCCCGGGC	TGTGCTGCCCGAGTTTGCCCGCAAGGTGGGTGGCCTGCGGGGCTGGGTGGTGGGACCCAGGGACCCAGAGCGCCCTCCTGACTGGCCTCATGTCCCTCCAG	cis	chr1	11845740	1.57167e-16	0.183606	GTTTGAAAGTGA	A	0.747924	0.408333	0.231135	330	3	37	0.339591	-790854	4.26754	133	TRUE	TRUE	0.130133	370	0.693492	11797150	chr1_11797150_C_T_b38	0.051	1.18705e-14	1.18705e-14	G	A	0.740326	0.2605	0.258882	334	2	34	0.479826
Humans	chr1	chr1_1_950	11054961	11054961	ENSG00000116649.9	-	donor	right	GT	[11054885, 11054918, 11054741]	[11054957, 11055780, 11056010]	GTGGGTGGCCTGCGGGGCTGGGTGGTGGGACCCAGGGACCCAGAGCGCCCTCCTGACTGGCCTCATGTCCCTCCAGGCCCTGAATGATGTGAGCTGAGCCCA	GCAGCCGCTGACACAGCAGCAGGTGGCGCAGATGCAGCTGAAGTACTACAACTCCGACGTGCACCGCGCCGCCTTTGTGCTGCCCGAGTTTGCCCGCAAGGT	cis	chr1	11845740	2.06133e-16	0.182315	GTTTGAAAGTGA	A	0.752791	0.407	0.231351	330	3	37	0.345791	-790779	4.2575	179	TRUE	TRUE	0.132422	370	0.697843	11797150	chr1_11797150_C_T_b38	0.051	1.40107e-14	1.40107e-14	G	A	0.745135	0.261	0.258971	334	2	34	0.484135
Humans	chr1	chr1_1_950	11055084	11055085	ENSG00000116649.9	-	acceptor	left	AG	[11056010, 11058799, 11055780, 11055455]	[11047010, 11054885, 11055057, 11055069, 11055082, 11055119, 11055262, 11055374, 11055402, 11055407, 11055573, 11055577, 11055879, 11055915, 11055926, 11055936, 11056757]	AGAGCACGAACTTCCAGGAGCCGGTGCAGCCGCTGACACAGCAGCAGGTGGCGCAGATGCAGCTGAAGTACTACAACTCCGACGTGCACCGCGCCGCCTTTGT	AGATGACGCCACTGCACTCCAGCGTGGCAACAGTGAGACTCCGTCTCAAAAAAAAAAAAAAAAAAGTGCCCCCCCTGATGTGCCCCTGGCCCGGTCCCCAG	cis	chr1	11845740	3.26354e-16	0.180124	GTTTGAAAGTGA	A	0.717697	0.365667	0.213	330	3	37	0.35203	-790655	4.23973	135	TRUE	TRUE	0.126667	370	0.664373	11797150	chr1_11797150_C_T_b38	0.051	1.99597e-14	1.99597e-14	G	A	0.710386	0.2415	0.237235	334	2	34	0.468886
Humans	chr1	chr1_1_950	11055780	11055780	ENSG00000116649.9	-	donor	right	GT	[11055374, 11055119, 11055057, 11055573, 11055577, 11055069, 11055262, 11047010, 11054885, 11055082, 11055084, 11055407, 11055402]	[11054961, 11055455, 11056010, 11058799]	GTGAGATGGGGGTGTCTGGGGGTGGGGGTTGGGGGGAAGGTGGGCATAAATAGAGATCCCTGCCCCTGCCGGGCGCGGTGGCTCACACCTGTAATCCCAGCA	GTTCTGCCAGTCCCTGTTCCCCGTGGTGGCCTATGCCTACTGCACCATCCCCACCTACCCCAGCGGCCAGATCGGCTTCATGCTGTGCAGCAAGAACCCGGT	cis	chr1	11845740	4.85834e-16	0.178221	GTTTGAAAGTGA	A	0.7328	0.373	0.216108	330	3	37	0.3598	-789960	4.22322	133	TRUE	TRUE	0.134168	370	0.678214	11797150	chr1_11797150_C_T_b38	0.051	2.72974e-14	2.72974e-14	G	A	0.725314	0.241	0.241235	334	2	34	0.484314
Humans	chr1	chr1_1_950	11055926	11055927	ENSG00000116649.9	-	acceptor	left	AG	[11056010]	[11054885, 11055069, 11055084, 11055119, 11055407, 11055879, 11055891, 11055915, 11055936]	AGGCGAGTGCCAGTGGCTGCACCTGGACCTCATCAAGGAGATGCGGCAGTTCTGCCAGTCCCTGTTCCCCGTGGTGGCCTATGCCTACTGCACCATCCCCACC	TGTCCTCTGCTGCCAGGGTGAGCCACAGGCCTGGAGCACTGGGGCGGGGCGGGGTGGGGCAGGGCAGGCCCTGCCGGATGCTGATGCTTAGGGGCCCCCAG	cis	chr1	11845740	5.05633e-15	0.166929	GTTTGAAAGTGA	A	0.71097	0.35	0.198622	330	3	37	0.36097	-789813	3.95029	117	TRUE	TRUE	0.141341	370	0.656808	11797150	chr1_11797150_C_T_b38	0.051	2.33435e-13	2.33435e-13	G	A	0.703491	0.224	0.223676	334	2	34	0.479491
Humans	chr1	chr1_1_950	11056010	11056010	ENSG00000116649.9	-	donor	right	GT	[11055936, 11055891, 11054885, 11055926, 11055879, 11055119, 11055915, 11055084, 11055069, 11055407]	[11054961, 11055455, 11055780, 11058799]	GTGAGCCACAGGCCTGGAGCACTGGGGCGGGGCGGGGTGGGGCAGGGCAGGCCCTGCCGGATGCTGATGCTTAGGGGCCCCCAGGCGAGTGCCAGTGGCTGC	CCTCTGTCTTCCCCAGGCCCCGCCGAAAGTCTCTTCAAGGAGTCCTATTACCAGCTCATGAAGACAGCCCTCAAGGAAGATGGTGTCCTCTGCTGCCAGGGT	cis	chr1	11845740	4.46542e-15	0.167531	GTTTGAAAGTGA	A	0.728442	0.364333	0.202919	330	3	37	0.364109	-789730	4.09082	165	TRUE	TRUE	0.147627	370	0.672938	11797469	chr1_11797469_A_T_b38	0.082	4.4552e-11	4.4552e-11	A	T	0.729962	0.5744	0.33151	314	5	51	0.155562
Humans	chr1	chr1_1_950	11056094	11056095	ENSG00000116649.9	-	acceptor	left	AG	[11059776, 11056603, 11058799]	[11056081, 11056118, 11056652, 11056757, 11059345, 11059380]	AGGCCCCGCCGAAAGTCTCTTCAAGGAGTCCTATTACCAGCTCATGAAGACAGCCCTCAAGGAAGATGGTGTCCTCTGCTGCCAGGGTGAGCCACAGGCCTGG	GGTTCAGATCCTGGCTCTGGCCACCTGGTAGCTGTGTGGGTGACAGTGGCCCTGGAGGTCACAGCCAGACTGTTCAGTGTGTCTCCCTCTGTCTTCCCCAG	cis	chr1	11845740	3.31264e-16	0.180052	GTTTGAAAGTGA	A	0.751658	0.393333	0.227297	330	3	37	0.358324	-789645	4.23848	133	TRUE	TRUE	0.136201	370	0.696316	11797150	chr1_11797150_C_T_b38	0.051	2.04491e-14	2.04491e-14	G	A	0.744003	0.2565	0.253735	334	2	34	0.487503
Humans	chr1	chr1_1_950	11056603	11056603	ENSG00000116649.9	-	donor	right	GT	[11056081, 11056118, 11056094]	[11058799, 11059776]	GTAAGCAGTGGATGGGCCCCAGGGTTTTCTGGCAGCTGCAGGTCTGGAGGTCAGCCTCCCCCAGGCCTTCAGAGTAAAGGATAGAGCGGCCTCCCACCCCCC	AGCTCGAAGCTGACCCTACATGTGGGTGACGGTTTTGAGTTCATGAAACAGAATCAGGATGCCTTCGACGTGATCATCACTGACTCCTCAGACCCCATGGGT	cis	chr1	11845740	2.98326e-16	0.180553	GTTTGAAAGTGA	A	0.748988	0.392667	0.226	330	3	37	0.356321	-789137	4.2426	133	TRUE	TRUE	0.135009	370	0.6938	11797150	chr1_11797150_C_T_b38	0.051	1.85625e-14	1.85625e-14	G	A	0.741362	0.2575	0.252235	334	2	34	0.483862
Humans	chr1	chr1_1_950	11056757	11056758	ENSG00000116649.9	-	acceptor	left	AG	[11059224, 11057207, 11058709, 11058799]	[11045669, 11055084, 11056094, 11056652, 11058892, 11068003]	AGGATGTCATCCAAGTCTCCAAGAAGTTCCTGCCAGGCATGGCCATTGGCTACTCTAGCTCGAAGCTGACCCTACATGTGGGTGACGGTTTTGAGTTCATGAA	AGGCGGCTTGCCTGTGAGGCACTTGGAGAGTCCCACGTGGCTGTGCTGGCTCCAGGTCCCCCAGCCCCTTGGCCCAGACTGGTCCCTCCCATCCCCTCCAG	cis	chr1	11845740	1.16523e-15	0.174022	GTTTGAAAGTGA	A	0.734912	0.399	0.216595	330	3	37	0.335912	-788982	4.18403	169	TRUE	TRUE	0.136261	370	0.680357	11797469	chr1_11797469_A_T_b38	0.082	1.65734e-11	1.65734e-11	A	T	0.736188	0.5872	0.345745	314	5	51	0.148988
Humans	chr1	chr1_1_950	11058799	11058799	ENSG00000116649.9	-	donor	right	GT	[11068003, 11045669, 11056652, 11055084, 11056757, 11056094]	[11055780, 11056010, 11056603, 11057207, 11058709, 11059224]	GTGAGTGCCGGCGTAGAGCCAGGTTTGAGTCCTGGTTCTCCCAGCGGCCAGCTGTGCCCTGAAATGGCTGCACACCCCCGAGCAAGGCAGGTAGGGCCTGTT	CTCCCAGGTGCTGATCATCGGGGGCGGAGATGGAGGTGTCCTGCGGGAGGTGGTGAAGCACCCCTCCGTGGAGTCCGTGGTCCAGTGTGAGATCGACGAGGT	cis	chr1	11845740	1.25755e-15	0.173655	GTTTGAAAGTGA	A	0.738091	0.393667	0.217378	330	3	37	0.344424	-786941	4.1806	173	TRUE	TRUE	0.138392	370	0.683227	11797469	chr1_11797469_A_T_b38	0.082	1.63025e-11	1.63025e-11	A	T	0.739465	0.5884	0.346275	314	5	51	0.151065
Humans	chr1	chr1_1_950	11058892	11058893	ENSG00000116649.9	-	acceptor	left	AG	[11059224, 11059177, 11059776]	[11056757, 11059345, 11059380]	AGGTGCTGATCATCGGGGGCGGAGATGGAGGTGTCCTGCGGGAGGTGGTGAAGCACCCCTCCGTGGAGTCCGTGGTCCAGTGTGAGATCGACGAGGTGAGTGC	AGATGAGGCCCGTGGGTCCGAGGGGTCAGGGGGTCTGCTTCAGGGGCCTGGGGGCTCCCAGTCCTGCCAGGGCCCCTGCCTTGACTGCCCCCTCCTCCCAG	cis	chr1	11845740	4.62161e-15	0.167365	GTTTGAAAGTGA	A	0.734282	0.390333	0.209189	330	3	37	0.343948	-786847	4.11978	171	TRUE	TRUE	0.145817	370	0.678984	11797150	chr1_11797150_C_T_b38	0.051	2.15909e-13	2.15909e-13	G	A	0.726524	0.249	0.237265	334	2	34	0.477524
Humans	chr1	chr1_1_950	11059224	11059224	ENSG00000116649.9	-	donor	right	GT	[11058892, 11056757]	[11058799, 11059177, 11059776]	GTACCCCAGTGTCCCCTGGAACAGTGCCGGACGAGGGGCGGCCCCAGGTGTGCTCCGGGCTCTTCCCAGATGCTGCCTGCATGGTTGTCAGAGAAAGTGCTA	GGTGTTGGACGGTGTCATCCAGTGCACGGAGAGAGACGAGTTCTCCTACCAGGAGATGATCGCCAACCTGCCTCTCTGCAGCCACCCCAACCCGCGAAAGGT	cis	chr1	11845740	4.38166e-15	0.167623	GTTTGAAAGTGA	A	0.733803	0.388333	0.208568	330	3	37	0.34547	-786516	4.12201	133	TRUE	TRUE	0.14579	370	0.678478	11797150	chr1_11797150_C_T_b38	0.051	2.07459e-13	2.07459e-13	G	A	0.726051	0.249	0.236412	334	2	34	0.477051
Humans	chr1	chr1_1_950	11059345	11059346	ENSG00000116649.9	-	acceptor	left	AG	[11059776]	[11056094, 11058892, 11059341, 11059380]	AGTAAGACCTATGGCAACGTGCTGGTGTTGGACGGTGTCATCCAGTGCACGGAGAGAGACGAGTTCTCCTACCAGGAGATGATCGCCAACCTGCCTCTCTGCA	CCCCTAGGCGGGATGGGGAGACCCTCCTCACCCAGGGCGGCTTGGGGTACGTTTTCCCCACCCCAGAGAACCCAGGTCCCCGACTGTCACTCCGCCCGCAG	cis	chr1	11845740	5.80527e-13	0.143984	GTTTGAAAGTGA	A	0.682541	0.289	0.173595	329	3	37	0.393541	-786394	3.66937	107	TRUE	TRUE	0.165934	369	0.628309	11797469	chr1_11797469_A_T_b38	0.083	5.64686e-10	5.64686e-10	A	T	0.685307	0.4938	0.291686	313	5	51	0.191507
Humans	chr1	chr1_1_950	11059776	11059776	ENSG00000116649.9	-	donor	right	GT	[11056094, 11059345, 11059380, 11059341, 11058892]	[11056603, 11059177, 11059224]	GTACCGCCGCTGCCCGCAGGCGCCTGCCCCCTAGGCTCAGCCCGGGCCGCCTGCTGCCCGCCTCACGGGCCTCTCCACGCCGGGACCCAAGCGGGCTGGACC	AGACCTGCAGCCTGTGGCCCGGCCAGGCCCTGTCACTGCAGGTGGAGCAGCTGCTCCACCACCGGCGCTCGCGCTACCAGGACATCCTCGTCTTCCGCAGGT	cis	chr1	11845740	5.13372e-13	0.144598	GTTTGAAAGTGA	A	0.706304	0.296	0.177649	329	3	37	0.410304	-785964	3.67801	107	TRUE	TRUE	0.178419	369	0.649959	11797469	chr1_11797469_A_T_b38	0.083	4.43525e-10	4.43525e-10	A	T	0.709377	0.4958	0.300412	313	5	51	0.213577
Humans	chr1	chr1_1_950	11066748	11066749	ENSG00000171824.13	-	acceptor	left	AG	[11067866, 11068644, 11068007]	[11066739, 11066746, 11067428, 11068084]	AGAGGCTTCAGGTACAACTGGCCACAGAGATAGTCCTGGAAGACACGTGGCGCCTGTGGACCGGAAGCACCAAATGCTGGTGCTGCTTTTGTACATACATATT	TCCTCTGTTCTGCATGATTAAGATTTGCACCATTTTGTAAACCATCTGAGAACATCCAACCAGCCCGGAAGAAATAACTGTTGTTTTTGTACTCTCTGCAG	cis	chr1	11845740	1.33204e-12	0.139437	GTTTGAAAGTGA	A	0.676958	0.172667	0.167865	330	3	37	0.504291	-778991	3.61757	107	TRUE	TRUE	0.182597	370	0.621959	11797150	chr1_11797150_C_T_b38	0.051	4.05544e-11	4.05544e-11	G	A	0.669455	0.0705	0.187824	334	2	34	0.598955
Humans	chr1	chr1_1_950	11068007	11068007	ENSG00000171824.13	-	donor	right	GT	[11067428, 11066746, 11066739, 11066748]	[11067866, 11068644]	GTATGTGGTGGACGGCGGTGTGGCCCAGGGAGCCCAGTGAGAAAGCACCTGCCCTGCGTGGTGTGGTCCGTGGGGAGTAGCTGGGGAGCGAGTGTCCAGGGG	TAAACGGTTTCTTTTCTTTTCAGAAATGCATTGCAGCCAAAAAAATTAAACAGTCGGTGGGAAACAAAAGCATGTCCTTTCCAACTGGAAAGTCAGACAGGT	cis	chr1	11845740	1.80464e-12	0.137914	GTTTGAAAGTGA	A	0.677779	0.174	0.170946	330	3	37	0.503779	-777733	3.59844	151	TRUE	TRUE	0.183189	370	0.623011	11797150	chr1_11797150_C_T_b38	0.051	5.43371e-11	5.43371e-11	G	A	0.670266	0.0705	0.191294	334	2	34	0.599766
Humans	chr1	chr1_1_950	11068084	11068085	ENSG00000171824.13	-	acceptor	left	AG	[11068644, 11068437]	[11066748, 11068071, 11068511]	AGAAATGCATTGCAGCCAAAAAAATTAAACAGTCGGTGGGAAACAAAAGCATGTCCTTTCCAACTGGAAAGTCAGACAGGTATGTGGTGGACGGCGGTGTGGC	TGTGCTGCTAGAATCTTTGGCCACCTGAGCTCAGGTGTGTTTTTCTGTGTATCTTGTGGTCAAGGTGCCCACCCAGCTTAAACGGTTTCTTTTCTTTTCAG	cis	chr1	11845740	5.39888e-13	0.143951	GTTTGAAAGTGA	A	0.682609	0.224333	0.178649	330	3	37	0.458276	-777655	3.67341	113	TRUE	TRUE	0.16912	370	0.628497	11797150	chr1_11797150_C_T_b38	0.051	1.67664e-11	1.67664e-11	G	A	0.67509	0.0945	0.202206	334	2	34	0.58059
Humans	chr1	chr1_1_950	11068644	11068644	ENSG00000171824.13	-	donor	right	GT	[11066748, 11068511, 11068084, 11068071]	[11068007, 11068437]	GTAAGAACTGCTCCTGGAGGATTTTAGCACGCTGGTGGCGCCTGTTTCTGACCTCCTCCTCTGCTGAGAAGACAGGCCCATCCAGGAGTCCATTCCTTTGCA	GACCTGACCGCAGGTCTCTCTCATCTCTTACCTTTCAGGAAACAGCAAATCCAAAGTTTCTTCTCAGTTTGATCCAAATAAACAGACCCCGTCTGGCAAGGT	cis	chr1	11845740	5.211e-13	0.144127	GTTTGAAAGTGA	A	0.681891	0.22	0.178973	330	3	37	0.461891	-777096	3.67851	111	TRUE	TRUE	0.168668	370	0.627854	11797150	chr1_11797150_C_T_b38	0.051	1.68265e-11	1.68265e-11	G	A	0.674377	0.094	0.202235	334	2	34	0.580377
Humans	chr1	chr1_1_950	11068706	11068707	ENSG00000171824.13	-	acceptor	left	AG	[11069472, 11069338, 11098804, 11069558]	[11068699, 11068731]	AGGAAACAGCAAATCCAAAGTTTCTTCTCAGTTTGATCCAAATAAACAGACCCCGTCTGGCAAGGTAAGAACTGCTCCTGGAGGATTTTAGCACGCTGGTGGC	AAGGCTTCCCTGAGTGTCATGGTCCCGGCCTCGCTGTGAGCCTGTGATGTGTGGTAACTCATTGACCTGACCGCAGGTCTCTCTCATCTCTTACCTTTCAG	cis	chr1	11845740	1.27737e-13	0.151107	GTTTGAAAGTGA	A	0.700267	0.225	0.190135	330	3	37	0.475267	-777033	3.76472	161	TRUE	TRUE	0.166067	370	0.6454	11797150	chr1_11797150_C_T_b38	0.051	5.04373e-12	5.04373e-12	G	A	0.692656	0.0995	0.213294	334	2	34	0.593156
Humans	chr1	chr1_1_950	11069558	11069558	ENSG00000171824.13	-	donor	right	GT	[11068731, 11068706, 11068699]	[11069338, 11069472, 11098804]	GTGAGGAAGTAATGGGGCCCCATACAGGGACATCTGTGCGCGTCAGAGGGGAGGAAGCCATAAAGAGACCACAATATAGGGGCCAAGTGAGTCCTGCACAAG	AAACGACTCAAAATTTCCAAGAAGCCAAAGGACCCAGAGCCACCAGAAAAAGAGTTTACGCCTTACGACTACAGCCAGTCAGACTTCAAGGCTTTTGCTGGT	cis	chr1	11845740	1.43308e-13	0.150538	GTTTGAAAGTGA	A	0.702903	0.229333	0.190784	330	3	37	0.47357	-776182	3.75812	113	TRUE	TRUE	0.167659	370	0.647851	11797469	chr1_11797469_A_T_b38	0.082	5.10398e-10	5.10398e-10	A	T	0.70465	0.4828	0.314333	314	5	51	0.22185
Humans	chr1	chr1_1_950	11069730	11069731	ENSG00000171824.13	-	acceptor	left	AG	[11070905, 11070899, 11072086]	[11068677, 11069726, 11069818, 11069822, 11070973, 11070988]	AGCTAGAAAATGCTGCAAAGAAGAGAGAGCGAGCAACAAGCGACCCAAGGACCACAGAACAGAAACAAGAGAAGAAACGACTCAAAATTTCCAAGAAGCCAAA	ACCACTTAGGCAGCTGGGTCCCAGCTATTGCTGAGGCCGGTGGAGTTCCCTGTTCCCATGTGCCTCCCTGTTCCTCCCCCACATCTGTTCCTGATCTACAG	cis	chr1	11845740	5.8769e-13	0.143528	GTTTGAAAGTGA	A	0.668745	0.224333	0.175973	330	3	37	0.444412	-776009	3.67105	107	TRUE	TRUE	0.161815	370	0.615865	11797150	chr1_11797150_C_T_b38	0.051	1.92042e-11	1.92042e-11	G	A	0.661326	0.097	0.199794	334	2	34	0.564326
Humans	chr1	chr1_1_950	11070899	11070899	ENSG00000171824.13	-	donor	right	GT	[11069730, 11069818, 11069726, 11069822, 11068677]	[11070895, 11070905, 11072086]	GTATGTGCCAGCTTTTCTCCTTTTTCCTTTGAAAAACGATGCCCCTGCTTGTGGTCAGGATCTTCCTTGGATATCTTAGGGGGCTTGCCCTGTGCTTTATAT	CCAGAGACAAGTTCTCTCCCTTGCAGCTGCCCGGGAACAGGCAAAGGAGGCGTGCAAAGCTGCAGCAGAACAGGCCATCTCCGTCCGACAGCAGGTCGTGGT	cis	chr1	11845740	5.24183e-13	0.144098	GTTTGAAAGTGA	A	0.687885	0.234333	0.179216	330	3	37	0.453552	-774841	3.67762	107	TRUE	TRUE	0.171207	370	0.633341	11797150	chr1_11797150_C_T_b38	0.051	1.65344e-11	1.65344e-11	G	A	0.68024	0.097	0.204176	334	2	34	0.58324
Humans	chr1	chr1_1_950	11070973	11070974	ENSG00000171824.13	-	acceptor	left	AG	[11073933, 11072144, 11072086, 11071640, 11071289, 11071163]	[11069730, 11070959, 11070988, 11070995, 11071243, 11071421, 11071931, 11071946, 11072171]	AGCTGCCCGGGAACAGGCAAAGGAGGCGTGCAAAGCTGCAGCAGAACAGGCCATCTCCGTCCGACAGCAGGTCGTGGTATGTGCCAGCTTTTCTCCTTTTTCC	TGACAACCCCTGTGGCTAGGCCAAGTCGGAGGGGGATGGAGATGGAGGGGAGGGTGGTTGCTGGATTCACCAACTCCAGAGACAAGTTCTCTCCCTTGCAG	cis	chr1	11845740	1.52789e-12	0.138749	GTTTGAAAGTGA	A	0.603636	0.183667	0.149703	330	3	37	0.41997	-774766	3.60805	105	TRUE	TRUE	0.1431	370	0.554838	11797519	chr1_11797519_T_C_b38	0.055	3.13511e-10	3.13511e-10	A	G	0.596532	0.06	0.208595	331	2	37	0.536532
Humans	chr1	chr1_1_950	11072086	11072086	ENSG00000171824.13	-	donor	right	GT	[11070995, 11069730, 11071243, 11070959, 11071946, 11071931, 11070988, 11070973, 11071421]	[11070899, 11071163, 11071289, 11071640, 11072144, 11073933]	GTAACACTCACTTCCTTGCAACTCAGTCGGCTGTTAAAGAATGGCTGTTGCACACCCGCTGTTTCAGCCAAGTGCCAGATACGGCGATGAATGAAGCCCCTG	TTGCTTTCATTATAGATCAGCAACCGCTGGAAGCTGGCCCAGGTACAAGTACAAAAAGACTCTAAAGAAGCTGTCAAGAAGAAGGCAGCTGAGCAAACAGGT	cis	chr1	11845740	1.87744e-12	0.137716	GTTTGAAAGTGA	A	0.640673	0.190667	0.162919	330	3	37	0.450006	-773654	3.59717	103	TRUE	TRUE	0.160516	370	0.589249	11797469	chr1_11797469_A_T_b38	0.082	4.27772e-09	4.27772e-09	A	T	0.641968	0.4706	0.276294	314	5	51	0.171368
Humans	chr1	chr1_1_950	11072171	11072172	ENSG00000171824.13	-	acceptor	left	AG	[11073120, 11076841, 11073933, 11074230]	[11054166, 11070973, 11072166, 11072203, 11074008, 11074053, 11074326]	AGATCAGCAACCGCTGGAAGCTGGCCCAGGTACAAGTACAAAAAGACTCTAAAGAAGCTGTCAAGAAGAAGGCAGCTGAGCAAACAGGTAACACTCACTTCCT	CTTCTTAGGTTAACCTGCCCTTCGTCACCTCATGAAAAGTAAGACAGACTTAGGTGGCTGACTTTGGAGGGTTTTTTTTGTTATATTTGCTTTCATTATAG	cis	chr1	11845740	2.21459e-12	0.136886	GTTTGAAAGTGA	A	0.680903	0.198667	0.171595	330	3	37	0.482236	-773568	3.58267	105	TRUE	TRUE	0.183808	370	0.626062	11797469	chr1_11797469_A_T_b38	0.082	2.84213e-09	2.84213e-09	A	T	0.683462	0.4812	0.286863	314	5	51	0.202262
Humans	chr1	chr1_1_950	11073933	11073933	ENSG00000171824.13	-	donor	right	GT	[11072171, 11054166, 11072166, 11072203, 11070973]	[11072086, 11073120, 11074230, 11076841]	GTAAGTGGACTTGTCACCTGTTCTAAAAGAGACTTTTTTTTTTTTTTTTTTTTTTTGAGATGGAGTCTCGCTTTGTCACCCAGGCTGGAGTGCAGAGGCACA	TCACACAGCCATTTCCTTCCTCCAGTTTCTGCCCTCACTGGGACACCGTGCTCCCGTCTCTCAGGCAGCGAAGTTCGATCCATCAACCAAAATCTATGAAGT	cis	chr1	11845740	2.12458e-12	0.137095	GTTTGAAAGTGA	A	0.682403	0.195	0.171676	330	3	37	0.487403	-771807	3.58627	105	TRUE	TRUE	0.18496	370	0.627378	11797150	chr1_11797150_C_T_b38	0.051	5.05113e-11	5.05113e-11	G	A	0.674898	0.065	0.193647	334	2	34	0.609898
Humans	chr1	chr1_1_950	11074008	11074009	ENSG00000171824.13	-	acceptor	left	AG	[11074230]	[11072171, 11074053, 11074156]	AGTTTCTGCCCTCACTGGGACACCGTGCTCCCGTCTCTCAGGCAGCGAAGTTCGATCCATCAACCAAAATCTATGAAGTAAGTGGACTTGTCACCTGTTCTAA	ACGCTGACAAGGCACCAGCAACCCCCCATCTGAGCGCTTCTGCCCCGTGGCTCTAGATTCCGTTCCCGGCAGCGTTTCACACAGCCATTTCCTTCCTCCAG	cis	chr1	11845740	2.49815e-12	0.13628	GTTTGAAAGTGA	A	0.669855	0.180333	0.165784	330	3	37	0.489521	-771731	3.57179	101	TRUE	TRUE	0.182165	370	0.615478	11797519	chr1_11797519_T_C_b38	0.055	2.87963e-10	2.87963e-10	A	G	0.662622	0.0575	0.223892	331	2	37	0.605122
Humans	chr1	chr1_1_950	11074230	11074230	ENSG00000171824.13	-	donor	right	GT	[11074008, 11072171, 11074156, 11074053]	[11073933]	GTGAGTAGTAGTTTTGTCAGGGCTGACAGGATATGCAGAGATGCCTACAGCTGTACATGCTTTTACCTGGGAAGGAAGCCTCTGAAGCCAGTGTGTCGGCTG	GCAGGAACCTAGTGCTGAAGACAGTAAAAAGGGTCCATTGACAGTTGCACAGAAAAAAGCCCAGAACATCATGGAGTCCTTTGAAAATCCATTTAGGATGGT	cis	chr1	11845740	2.53092e-12	0.136215	GTTTGAAAGTGA	A	0.676767	0.181667	0.167622	330	3	37	0.4951	-771510	3.57145	101	TRUE	TRUE	0.186012	370	0.621838	11797519	chr1_11797519_T_C_b38	0.055	3.43865e-10	3.43865e-10	A	G	0.669269	0.0585	0.227973	331	2	37	0.610769
Humans	chr1	chr1_1_950	11074326	11074327	ENSG00000171824.13	-	acceptor	left	AG	[11076841]	[11072171, 11074352]	AGGAACCTAGTGCTGAAGACAGTAAAAAGGGTCCATTGACAGTTGCACAGAAAAAAGCCCAGAACATCATGGAGTCCTTTGAAAATCCATTTAGGATGGTGAG	AAAAAAAAAAAAAATCACTGTTAACTGTTGCTCTCTTGCTTGCATCTTGATGTCACAGATGATCATGGTCATTAGTGATCGTTTTTTGTCTGTCCCTGCAG	cis	chr1	11845740	1.63155e-12	0.13842	GTTTGAAAGTGA	A	0.693206	0.182	0.171595	330	3	37	0.511206	-771413	3.60172	103	TRUE	TRUE	0.192516	370	0.6369	11797150	chr1_11797150_C_T_b38	0.051	4.70697e-11	4.70697e-11	G	A	0.685461	0.0635	0.193588	334	2	34	0.621961
Humans	chr1	chr1_1_950	11076841	11076841	ENSG00000171824.13	-	donor	right	GT	[11074352, 11072171, 11074326]	[11073933]	GTGAGTAGCACAGAAACTTCACTGAGGTGATGAGGACCCCCTGGGATTTACTGGATTTATTCAGCAGGCTGTCTGCCTGGAGCATTGCATACACTCGGAGAC	GCCAGTTCAGAAGCAGGCGAGCCTCTTCCCTGATGAAAAAGAAGATAACTTGCTGGGTACCACATGCCTGATTGCCACAGCTGTCATCACGTTATTTAATGT	cis	chr1	11845740	1.45145e-12	0.139007	GTTTGAAAGTGA	A	0.690152	0.181333	0.169973	330	3	37	0.508818	-768899	3.60858	153	TRUE	TRUE	0.190534	370	0.634008	11797150	chr1_11797150_C_T_b38	0.051	4.2017e-11	4.2017e-11	G	A	0.682443	0.0635	0.191765	334	2	34	0.618943
Humans	chr1	chr1_1_950	11076948	11076949	ENSG00000171824.13	-	acceptor	left	AG	[11077600, 11077329, 11077364, 11077367, 11080763, 11079710]	[11077441, 11077443, 11077466, 11077651, 11078560, 11080549]	AGGATCTGTGCCAGTTCAGAAGCAGGCGAGCCTCTTCCCTGATGAAAAAGAAGATAACTTGCTGGGTACCACATGCCTGATTGCCACAGCTGTCATCACGTTA	ATTGTACTCCAGCCTAGGGGACTACACTAAAACTCCATCTCAAAAAGAAAAAATAAACAAAATTCTGTAGGCTTTGACCTTACTATCTTCTGCTCCTCTAG	cis	chr1	11845740	6.55487e-11	0.119703	GTTTGAAAGTGA	A	0.449936	0.142667	0.116919	330	3	37	0.30727	-768791	3.31929	103	TRUE	TRUE	0.089369	370	0.414143	11797469	chr1_11797469_A_T_b38	0.082	2.62116e-08	2.62116e-08	A	T	0.451672	0.3332	0.19102	314	5	51	0.118472
Humans	chr1	chr1_1_950	11077364	11077364	ENSG00000171824.13	-	donor	right	GT	[11076948]	[11077329, 11077367, 11077600, 11079710, 11080763]	GTAAAGTCGAGAGCCCTCCTGACTGTCCCGAAGAGGTTGGGACACAGCTACCTTGTCTAAAATTCTGTAGGCTTGGCCGGGCGTGGTGGCTTATGCCTGTAA	TGCTGGTGTCTTTTAATGCAGAGATTGGAGAATGTTCTCTTTGGACCTCACGACTGCTCCCATGCCCCTCCGGATGGCTATCCAATCATCCCAACCAGTGGT	cis	chr1	11845740	3.11973e-11	0.123496	GTTTGAAAGTGA	A	0.439021	0.128667	0.10827	330	3	37	0.310355	-768376	3.37943	125	TRUE	TRUE	0.0858168	370	0.40343	11797469	chr1_11797469_A_T_b38	0.082	4.96117e-09	4.96117e-09	A	T	0.441433	0.304	0.179196	314	5	51	0.137433
Humans	chr1	chr1_1_950	11077443	11077444	ENSG00000171824.13	-	acceptor	left	AG	[11077600]	[11076948, 11077441, 11077466]	AGAGATTGGAGAATGTTCTCTTTGGACCTCACGACTGCTCCCATGCCCCTCCGGATGGCTATCCAATCATCCCAACCAGTGGTAAAGTCGAGAGCCCTCCTGA	TGCAAGTACACCTCTGACAGAGGCCTGTGCTGACAGCTGGCAGAAAGCTACTGCCGGCTTGCACGTTTTACATGCCAGCCTGCTGGTGTCTTTTAATGCAG	cis	chr1	11845740	5.24439e-10	0.109307	GTTTGAAAGTGA	A	0.404693	0.0923333	0.105	329	3	37	0.31236	-768296	2.73024	71	TRUE	TRUE	0.0824104	369	0.372103	11797469	chr1_11797469_A_T_b38	0.083	5.42474e-08	5.42474e-08	A	T	0.406955	0.276	0.167627	313	5	51	0.130955
Humans	chr1	chr1_1_950	11077600	11077600	ENSG00000171824.13	-	donor	right	GT	[11077441, 11077466, 11077443, 11076948]	[11077329, 11077364, 11079710, 11080763]	GTAGAGTGTCGGATCTGTTTTCTCCCCCAGGAGGGAAAACGTCAAGTCACAGCCAGTGCAAGTACACCTCTGACAGAGGCCTGTGCTGACAGCTGGCAGAAA	TTGAGGTGCTTGGGCAACTTTCCTCAATTCCCTTCGTTTTTTTCCTTAGTCTGAAGTTGCAGCCGGAGTGAAGAAGAGCGGACCGCTGCCCAGTGCTGAGGT	cis	chr1	11845740	1.7963e-10	0.11485	GTTTGAAAGTGA	A	0.446754	0.114667	0.111838	329	3	37	0.332087	-768140	2.93621	77	TRUE	TRUE	0.096451	369	0.410472	11797469	chr1_11797469_A_T_b38	0.083	3.18428e-08	3.18428e-08	A	T	0.448872	0.2938	0.186235	313	5	51	0.155072
Humans	chr1	chr1_1_950	11077651	11077652	ENSG00000171824.13	-	acceptor	left	AG	[11091013, 11080498, 11078457, 11078010, 11080763, 11079710]	[11076948, 11077570, 11078560, 11079737, 11079812, 11079822, 11079843, 11080458, 11080549, 11090668]	AGTCTGAAGTTGCAGCCGGAGTGAAGAAGAGCGGACCGCTGCCCAGTGCTGAGGTAGAGTGTCGGATCTGTTTTCTCCCCCAGGAGGGAAAACGTCAAGTCAC	AGAAACAGGCTGGTGAAGGAATACAGTCAGCGCTGGAGACTGGGGGTTGGACTTGAGGTGCTTGGGCAACTTTCCTCAATTCCCTTCGTTTTTTTCCTTAG	cis	chr1	11845740	7.95799e-12	0.130436	GTTTGAAAGTGA	A	0.593576	0.145333	0.145108	330	3	37	0.448242	-768088	3.43927	103	TRUE	TRUE	0.152007	370	0.545095	11797519	chr1_11797519_T_C_b38	0.055	9.04266e-10	9.04266e-10	A	G	0.586997	0.0495	0.197027	331	2	37	0.537497
Humans	chr1	chr1_1_950	11079710	11079710	ENSG00000171824.13	-	donor	right	GT	[11078560, 11077651, 11076948]	[11077329, 11077364, 11077367, 11077600, 11078010, 11078457, 11080498, 11080763, 11091013]	GTAAGAAGCTTTTCTGCGGCTGGGCACAGTGGCTCACGCCTATAATCTCAGCACTTTGGGAGGCTGAGGTGGCTGGATCATTTCAGGTCAGGAGTTCGAGAC	CATCATAGCTTGCTGCAACCCAGTACCGCCCCTTGTGCGGCAGCAGATCAACGAAATGCACCTTTTAATCCAGCAGGCCCGAGAGATGCCCCTGCTCAAGGT	cis	chr1	11845740	1.04277e-11	0.129067	GTTTGAAAGTGA	A	0.625591	0.149	0.153757	330	3	37	0.476591	-766030	3.41657	97	TRUE	TRUE	0.170598	370	0.574543	11797519	chr1_11797519_T_C_b38	0.055	1.10784e-09	1.10784e-09	A	G	0.618689	0.0485	0.208054	331	2	37	0.570189
Humans	chr1	chr1_1_950	11079822	11079823	ENSG00000171824.13	-	acceptor	left	AG	[11080498, 11080763, 11080371]	[11077570, 11077651, 11079734, 11079737, 11079812, 11079843, 11080140, 11080458, 11080549]	AGGGAACCTCAGGGCATCATAGCTTGCTGCAACCCAGTACCGCCCCTTGTGCGGCAGCAGATCAACGAAATGCACCTTTTAATCCAGCAGGCCCGAGAGATGC	TAGGTGGCAGCCTGGCTTTACCCAGTCATTATTCTTATCTGGAAGCCTTTAAGGGCTGCGTTTCTGAGTGACAAGTTGAGTGTGTTCTTACTTGTCTTCAG	cis	chr1	11845740	1.44732e-11	0.127404	GTTTGAAAGTGA	A	0.562464	0.158333	0.138216	330	3	37	0.40413	-765917	3.39721	103	TRUE	TRUE	0.13739	370	0.516762	11797469	chr1_11797469_A_T_b38	0.082	3.17152e-09	3.17152e-09	A	T	0.565525	0.3484	0.233039	314	5	51	0.217125
Humans	chr1	chr1_1_950	11080498	11080498	ENSG00000171824.13	-	donor	right	GT	[11077570, 11077651, 11079812, 11079843, 11079734, 11079737, 11080140, 11079822]	[11078457, 11079710, 11080371, 11080763, 11091013]	GTGAGTTTCAAATCTGATTAATATGTTCTGACTTTCTCAGTAGATCTGATGTTCTTCAAAATCAAGCTTTTCTGGTTGCTATTACCCAAGGCTGCTTACTCA	TGTGTGTGTGTGTGTGTGTGTGTGTGTGTGTGTGTTTTTTTTTTTCCAGATATGTACTGCCAAACCACATGATGCTGAAAATAGCTGAAGAACTGCCTAAGT	cis	chr1	11845740	1.29719e-11	0.12796	GTTTGAAAGTGA	A	0.583109	0.161333	0.143243	330	3	37	0.421776	-765242	3.40391	103	TRUE	TRUE	0.147317	370	0.535703	11797519	chr1_11797519_T_C_b38	0.055	8.13869e-10	8.13869e-10	A	G	0.577066	0.0475	0.192054	331	2	37	0.529566
Humans	chr1	chr1_1_950	11080549	11080550	ENSG00000171824.13	-	acceptor	left	AG	[11080705, 11080763]	[11076948, 11077570, 11077651, 11079822, 11080455, 11080458, 11080514]	AGATATGTACTGCCAAACCACATGATGCTGAAAATAGCTGAAGAACTGCCTAAGTGAGTTTCAAATCTGATTAATATGTTCTGACTTTCTCAGTAGATCTGAT	CAGCATCTAATGGAACTTACTGGCTGAATGTAATGTGTCCCCACCGTGTGTGTGTGTGTGTGTGTGTGTGTGTGTGTGTGTGTGTGTTTTTTTTTTTCCAG	cis	chr1	11845740	1.51062e-11	0.127186	GTTTGAAAGTGA	A	0.550773	0.155	0.129027	330	3	37	0.395773	-765190	3.39758	103	TRUE	TRUE	0.135438	370	0.505389	11797469	chr1_11797469_A_T_b38	0.082	4.87733e-09	4.87733e-09	A	T	0.553105	0.3588	0.22598	314	5	51	0.194305
Humans	chr1	chr1_1_950	11080763	11080763	ENSG00000171824.13	-	donor	right	GT	[11077570, 11077651, 11076948, 11080549, 11080455, 11080458, 11080514, 11079822]	[11077329, 11077364, 11077600, 11078457, 11079710, 11080371, 11080498, 11080705]	GTAAGGGATTAGAGGTTCTTTTAATACTTGTTTCCAGACTGAGGAGATCTAATAACAAGTAAATAATGGGCTTTTTTCTTTTGCTATGAAAGCTGGTTATTT	GGAAGCAGAAGAAGCACCTTAACACACAGCAGTTGACAGCCTTTCAGCTGCTGTTTGCCTGGAGGGATAAAACAGCTCGCAGGGAAGATGAAAGTTACGGGT	cis	chr1	11845740	9.72201e-12	0.129422	GTTTGAAAGTGA	A	0.514167	0.15	0.117973	330	3	37	0.364167	-764977	3.3727	95	TRUE	TRUE	0.116763	370	0.471595	11797150	chr1_11797150_C_T_b38	0.051	1.73993e-10	1.73993e-10	G	A	0.508374	0.043	0.1355	334	2	34	0.465374
Humans	chr1	chr1_1_950	11080912	11080913	ENSG00000171824.13	-	acceptor	left	AG	[11081081, 11081011]	[]	AGAAATTCATCAAACCTATCTTCACGGATGAGTCCTACCTTGAACTCTATAGGAAGCAGAAGAAGCACCTTAACACACAGCAGTTGACAGCCTTTCAGCTGCT	AGGTTTGCTCCTTACATTCATGAAAAGAGCCAAACATTTTCCAGAGCCCAGGGCACAATTTTGATTCCCGTTGATTTTGAATGTTCTCTAATACTTTGTAG	cis	chr1	11845740	5.6556e-12	0.132162	GTTTGAAAGTGA	A	0.669339	0.153333	0.153892	330	3	37	0.516006	-764827	3.50709	101	TRUE	TRUE	0.198239	370	0.613611	11797150	chr1_11797150_C_T_b38	0.051	1.50677e-10	1.50677e-10	G	A	0.661638	0.0445	0.175294	334	2	34	0.617138
Humans	chr1	chr1_1_950	11081081	11081081	ENSG00000171824.13	-	donor	right	GT	[11080912]	[11081011]	GTACACCTCAGCCGCAGTCACACAGACCGCGACACTTGGGCTCTGTGTCTGGCCAGGTTCTAGTTCTTAGGTTTGCTCCTTACATTCATGAAAAGAGCCAAA	TATCTATGACAAAATGAGGCTGGAGATGTGGGAGCGCGGCAACGGGCAGCCGGTGCAGCTGCAGGTGGTGTGGCAACGGAGCAGGGACATCTGCCTCAAGGT	cis	chr1	11845740	6.16551e-12	0.131726	GTTTGAAAGTGA	A	0.675858	0.154	0.156189	330	3	37	0.521858	-764659	3.50274	101	TRUE	TRUE	0.202361	370	0.619659	11797469	chr1_11797469_A_T_b38	0.082	4.41027e-09	4.41027e-09	A	T	0.679038	0.4466	0.271039	314	5	51	0.232438
Humans	chr1	chr1_1_950	11081238	11081239	ENSG00000171824.13	-	acceptor	left	AG	[11081864, 11081589, 11087447, 11082533, 11082687]	[11082076, 11082768, 11082794, 11082878, 11086447, 11086535, 11087127]	AGCCCTCTGCCCGAGGAGATGCTCAGCTACGCCCGGGATGACACCCATTACCTGCTATATATCTATGACAAAATGAGGCTGGAGATGTGGGAGCGCGGCAACG	ATATTGGAAGGGTCTAAGGAAGTCCCAGCACCCAAGGAATAGACAAATTGAATTGCTGTCCTTGGGGGCAATCAGTAAAACATTGTCCTCTGCAATTCCAG	cis	chr1	11845740	1.09889e-11	0.129159	GTTTGAAAGTGA	A	0.651398	0.158667	0.152865	329	3	37	0.492732	-764501	3.46402	99	TRUE	TRUE	0.189593	369	0.597404	11797519	chr1_11797519_T_C_b38	0.056	1.22444e-09	1.22444e-09	A	G	0.643988	0.0495	0.211541	330	2	37	0.594488
Humans	chr1	chr1_1_950	11082687	11082687	ENSG00000171824.13	-	donor	right	GT	[11081238]	[11081589, 11081864, 11082533, 11087447]	GTCAGTTTGCTCTTACTGAGGAAATGTGGGTGGCAGAAGAAAGTGATTATTCATTAACCTGTCGTCCAGAGAGACCTGGGTTTGAGCCCTACCACGCTCATT	GCCTTCTTAACCTGGGCAGGCACTCACTCGATCATCTCCTGAAACTCTACTGCAACGTGGACTCAAACAAGCAATATCAGCTGGCTGATTGGAGAATACGGT	cis	chr1	11845740	4.24438e-11	0.122266	GTTTGAAAGTGA	A	0.55652	0.128667	0.134514	329	3	37	0.427853	-763053	3.35876	93	TRUE	TRUE	0.144692	369	0.510726	11797469	chr1_11797469_A_T_b38	0.083	7.07761e-09	7.07761e-09	A	T	0.559818	0.3304	0.227118	313	5	51	0.229418
Humans	chr1	chr1_1_950	11082878	11082879	ENSG00000171824.13	-	acceptor	left	AG	[11087490, 11087419, 11087447]	[11081238, 11082768, 11082794, 11086447, 11086535, 11087127]	AGGTCTTTCATGGTGCTGATTCAGACATAGAATGGCTACAGAAAGACTTTGGGTTGTATGTAGTAAACATGTTTGATACTCATCAGGCAGCACGCCTTCTTAA	ACCTTCTAATTTCAGTGTTCTAATAAACTAGAGGCAGAGTTAATTTCTGAGCATGAGTGGCCTGCTACCAGTGTACTGCATGACTTTGGTTCTGTTTTCAG	cis	chr1	11845740	1.01735e-11	0.129192	GTTTGAAAGTGA	A	0.622542	0.127333	0.142351	330	3	37	0.495209	-762861	3.46149	139	TRUE	TRUE	0.177624	370	0.570508	11797469	chr1_11797469_A_T_b38	0.082	3.26959e-09	3.26959e-09	A	T	0.626099	0.374	0.24751	314	5	51	0.252099
Humans	chr1	chr1_1_950	11087447	11087447	ENSG00000171824.13	-	donor	right	GT	[11086535, 11082794, 11086447, 11082768, 11081238, 11087127, 11082878]	[11081864, 11082533, 11082687, 11087419, 11087490]	GTCAGCCAGCCTTTTGTAACTCATGCATGTGAGCTCATACAAGATTTTTAGTGCTTTTCAGTGTACTATTTCATTATTTCAACCTAGACCAGTCAAGTTGGG	AATTTCTACTCGGACGGAAGACTTCATCATTGACACCCTCGAGCTTCGAAGTGACATGTACATTCTCAATGAGAGCCTCACAGACCCAGCCATCGTTAAGGT	cis	chr1	11845740	8.56812e-12	0.130062	GTTTGAAAGTGA	A	0.654291	0.137	0.149811	330	3	37	0.517291	-758293	3.42862	99	TRUE	TRUE	0.194384	370	0.599649	11797519	chr1_11797519_T_C_b38	0.055	1.25784e-09	1.25784e-09	A	G	0.646604	0.037	0.21	331	2	37	0.609604
Humans	chr1	chr1_1_950	11087591	11087592	ENSG00000171824.13	-	acceptor	left	AG	[11088122, 11087799]	[11087527, 11087577, 11087910]	AGCACCACTCTTACAGGAGCTTCCTGGGACTGACCTGCCTGATGCAAATTTCTACTCGGACGGAAGACTTCATCATTGACACCCTCGAGCTTCGAAGTGACAT	ATCATATAACTTAGCTTTGTAGCTGACTTTTCAAAATCAGTAAAGGAAAGTCTAATATAATCTTTGTTTTTCCTCTTCTCCCCTCCTTCTGTGGGGTTTAG	cis	chr1	11845740	1.27126e-11	0.128776	GTTTGAAAGTGA	A	0.669128	0.150333	0.155405	328	3	37	0.518795	-758148	3.4404	99	TRUE	TRUE	0.203745	368	0.613247	11797519	chr1_11797519_T_C_b38	0.056	1.62387e-09	1.62387e-09	A	G	0.661313	0.0465	0.216486	329	2	37	0.614813
Humans	chr1	chr1_1_950	11087799	11087799	ENSG00000171824.13	-	donor	right	GT	[11087577, 11087527, 11087591]	[11088122]	GTATCTTATAAATGACCCTGGGTAAAATTTTTACATTTTTCTGTGAGTTCACCTGTTGGAGAAGTATAAAATTAATACTAATTGTAATTTTTTTTGGTAAAA	TATAGAAGAGACACCATGCCATTTCATATCCTCCCTGGATGAACTCGTGGAACTCAACGAAAAGCTCTTGAATTGTCAGGAATTTGCAGTTGACTTGGAGGT	cis	chr1	11845740	1.30333e-11	0.128649	GTTTGAAAGTGA	A	0.675058	0.153333	0.156514	328	3	37	0.521725	-757941	3.44123	99	TRUE	TRUE	0.207566	368	0.618668	11797519	chr1_11797519_T_C_b38	0.056	1.68427e-09	1.68427e-09	A	G	0.667143	0.048	0.218486	329	2	37	0.619143
Humans	chr1	chr1_1_950	11087910	11087911	ENSG00000171824.13	-	acceptor	left	AG	[11088122]	[11087591, 11087902]	AGTTATACAGACCTATAGAAGAGACACCATGCCATTTCATATCCTCCCTGGATGAACTCGTGGAACTCAACGAAAAGCTCTTGAATTGTCAGGAATTTGCAGT	TTACAGTTTTGGGTCATTTCTCAAACTTGTAGTTCACTTTGTACTTTACTGGGGGATGATTTCTATATTCCTCCCTTTTTCTTACTATTCTCTTGATCCAG	cis	chr1	11845740	1.46728e-11	0.127688	GTTTGAAAGTGA	A	0.665514	0.164333	0.157838	329	3	37	0.50118	-757829	3.44046	101	TRUE	TRUE	0.198835	369	0.610534	11797519	chr1_11797519_T_C_b38	0.056	1.68326e-09	1.68326e-09	A	G	0.657815	0.047	0.219297	330	2	37	0.610815
Humans	chr1	chr1_1_950	11088122	11088122	ENSG00000171824.13	-	donor	right	GT	[11087902, 11087910, 11087591]	[11087799]	GTTAGTACCCAGCCTTAGTTTAAAGGTGCCGTGTAGTAGCCCAAGAGGAATCAAATAAGTAGATTCATTGATGCAATTTTGACTTTCCTTGAAGATCTTTAA	TCTCTTTTTGTTTTATTTACTCAGGTTTGCACATCCTTATCAATATGAACTAAATCACTTTACCCCAGCAGATGCAGTGCTTCAAAAGCCACAACCCCAGGT	cis	chr1	11845740	1.1377e-11	0.128983	GTTTGAAAGTGA	A	0.67717	0.165667	0.158622	329	3	37	0.511504	-757618	3.45691	97	TRUE	TRUE	0.205288	369	0.621016	11797469	chr1_11797469_A_T_b38	0.083	5.69201e-09	5.69201e-09	A	T	0.68062	0.4516	0.271824	313	5	51	0.22902
Humans	chr1	chr1_1_950	11088198	11088199	ENSG00000171824.13	-	acceptor	left	AG	[11090553, 11091013]	[11088151, 11088154, 11090668]	AGGTTTGCACATCCTTATCAATATGAACTAAATCACTTTACCCCAGCAGATGCAGTGCTTCAAAAGCCACAACCCCAGGTTAGTACCCAGCCTTAGTTTAAAG	TCTTTTCTCATTTGTTTTTACAGATTGGATAAAAGGCATTATTTTTCCCTTGAATCATGGAATTAATCAGAATGATTTCTCTTTTTGTTTTATTTACTCAG	cis	chr1	11845740	1.23144e-11	0.12858	GTTTGAAAGTGA	A	0.66562	0.127333	0.152081	329	3	37	0.538287	-757541	3.44941	99	TRUE	TRUE	0.205681	369	0.609751	11797519	chr1_11797519_T_C_b38	0.056	1.86104e-09	1.86104e-09	A	G	0.657733	0.041	0.212541	330	2	37	0.616733
Humans	chr1	chr1_1_950	11090553	11090553	ENSG00000171824.13	-	donor	right	GT	[11088154, 11088198, 11088151]	[11091013]	GTAAGTGTTGGCCTGTGTCTGACTTTCTGCCGTGAGTACTTACCTTTTTGCCACATTTTCACTTTTGTGGAGTATATACATGAAAACAATCTGAGGAGTAGT	GGCGGGAACGCCCACAGGATCGTCCTGAGGACTTGGACGTCCCCCCTGCACTGGCTGATTTCATCCATCAGCAGAGAACCCAGCAGGTTGAGCAAGACATGT	cis	chr1	11845740	1.38956e-11	0.127965	GTTTGAAAGTGA	A	0.660176	0.128	0.152135	329	3	37	0.532176	-755187	3.43551	149	TRUE	TRUE	0.202239	369	0.604908	11797469	chr1_11797469_A_T_b38	0.083	4.44989e-09	4.44989e-09	A	T	0.664016	0.4046	0.261784	313	5	51	0.259416
Humans	chr1	chr1_1_950	11090668	11090669	ENSG00000171824.13	-	acceptor	left	AG	[11091013]	[11077651, 11088198, 11090896, 11090942]	AGCTCTCTCTAAGGAAAGGCGGGAACGCCCACAGGATCGTCCTGAGGACTTGGACGTCCCCCCTGCACTGGCTGATTTCATCCATCAGCAGAGAACCCAGCAG	AAAAAAAAAAGCCAAAAAACAAAGGGAACCAGTTTACCCCTGTGTAATTAGAAAAGACATGAATGTGCTAATGATGTTTTTGTCACTGCTGGGATCCCCAG	cis	chr1	11845740	1.29433e-11	0.127971	GTTTGAAAGTGA	A	0.667955	0.157667	0.153351	330	3	37	0.510288	-755071	3.44804	101	TRUE	TRUE	0.203576	370	0.612357	11797469	chr1_11797469_A_T_b38	0.082	6.16744e-09	6.16744e-09	A	T	0.671494	0.4382	0.265333	314	5	51	0.233294
Humans	chr1	chr1_1_950	11091013	11091013	ENSG00000171824.13	-	donor	right	GT	[11090896, 11077651, 11090668, 11090942, 11088198]	[11079710, 11080498, 11090553]	GTAAATAGTGCATACTTTGCCTGTGTTTGAGTCTCACTTTATTTGATGCAAAAACCAGGAAGGGTGTACAGGTCTCTCTTCTTTGTTCAAAGGGAGCCCACC	CGACCTCAGCTCAAGTTTCGAGAGAAGATTGACAATTCCAACACACCATTTCTTCCTAAAATCTTCATCAAACCCAATGCTCAGAAACCTCTCCCTCAAGGT	cis	chr1	11845740	1.40057e-11	0.12757	GTTTGAAAGTGA	A	0.67503	0.157667	0.155919	330	3	37	0.517364	-754727	3.44287	101	TRUE	TRUE	0.208124	370	0.618924	11797469	chr1_11797469_A_T_b38	0.082	6.14282e-09	6.14282e-09	A	T	0.678662	0.4384	0.268824	314	5	51	0.240262
Humans	chr1	chr1_1_950	11091179	11091180	ENSG00000171824.13	-	acceptor	left	AG	[11091497, 11091492, 11091516]	[11091175]	AGGCAGCAGAATATGGCAAAAAAGCAAAATCTGAAACTTTCCGGCTGCTTCATGCAAAAAATATCATCCGACCTCAGCTCAAGTTTCGAGAGAAGATTGACAA	CTTTGCGATGTTCTTGTCTCCTCAGAAGTCATAAATTGGAATTTACTTTTCTAATTCATCAAGTTGCTGTGTTATAAAGTATTTGTATTCATTGATCATAG	cis	chr1	11845740	9.01674e-12	0.129803	GTTTGAAAGTGA	A	0.674421	0.15	0.157703	330	3	37	0.524421	-754560	3.47186	99	TRUE	TRUE	0.203712	370	0.618497	11797519	chr1_11797519_T_C_b38	0.055	1.42447e-09	1.42447e-09	A	G	0.666432	0.047	0.220568	331	2	37	0.619432
Humans	chr1	chr1_1_950	11091492	11091492	ENSG00000171824.13	-	donor	right	GT	[11091179, 11091175]	[11091497, 11091516]	GTGAGGGCTTTTCAGATTAACTAGAGCTCTTGATGTCAGCTTCATAACAGAGATTTTGCTCATTCTAACATGCATTTCTGTTCTAATTTATTAGAGAACTGG	TTTACTGGATGAAGCCTCAGGTGTAAACAAGAATCAACAGCCTGTCCTCCCTGCCGGCTTGCAGGTCCCCAAAACGGTAGTGTCCAGCTGGAACCGTAAGGT	cis	chr1	11845740	7.95653e-12	0.130437	GTTTGAAAGTGA	A	0.672097	0.149333	0.155946	330	3	37	0.522764	-754248	3.48316	101	TRUE	TRUE	0.202141	370	0.616243	11797519	chr1_11797519_T_C_b38	0.055	1.25765e-09	1.25765e-09	A	G	0.664154	0.047	0.218405	331	2	37	0.617154
Humans	chr1	chr1_1_950	11091597	11091598	ENSG00000171824.13	-	acceptor	left	AG	[11095760, 11098019, 11095757]	[11091528, 11094052, 11094108, 11095881]	AGGGTATTTTACTGGATGAAGCCTCAGGTGTAAACAAGAATCAACAGCCTGTCCTCCCTGCCGGCTTGCAGGTCCCCAAAACGGTAGTGTCCAGCTGGAACCG	TGACAGAGTGATACTCCATGTTAAATAAATAAAATGTTAGGTAGTTAACTCTGCTAACCTCAAAAGGAAAAATGCTTAACCAGTACCTCTTCTACTCTTAG	cis	chr1	11845740	2.50311e-11	0.125666	GTTTGAAAGTGA	A	0.655547	0.142333	0.148243	327	3	37	0.513214	-754142	3.38795	99	TRUE	TRUE	0.20451	367	0.600207	11797519	chr1_11797519_T_C_b38	0.056	2.87983e-09	2.87983e-09	A	G	0.647762	0.0365	0.209108	328	2	37	0.611262
Humans	chr1	chr1_1_950	11095757	11095757	ENSG00000171824.13	-	donor	right	GT	[11091528, 11094052, 11094108, 11091597]	[11095760, 11098019]	GTGAGTATTTTCCCTTACTCTTTTTTTTGTTTTGTTTTGTTTTTGAGACGGAGTCTCGCTCTGTCGCCCAGGCTGGAGTGCAGTGATGCGATCTCGACTCAC	TGGGTGTCGCAGCAACATTAAGGATCGAAGTAAAGTGACTGAGCTGGAAGACAAGTTTGATTTACTAGTTGATGCCAATGATGTAATTCTGGAGAGAGTGGT	cis	chr1	11845740	5.03008e-11	0.122078	GTTTGAAAGTGA	A	0.648156	0.144333	0.151351	327	3	37	0.503823	-749983	3.32854	99	TRUE	TRUE	0.201914	367	0.593951	11797519	chr1_11797519_T_C_b38	0.056	5.86095e-09	5.86095e-09	A	G	0.640262	0.0365	0.213541	328	2	37	0.603762
Humans	chr1	chr1_1_950	11095881	11095882	ENSG00000171824.13	-	acceptor	left	AG	[11099720, 11098019]	[11091597, 11098156]	AGCATGAGCAGAGTAATGCAGTACCATGGGTGTCGCAGCAACATTAAGGATCGAAGTAAAGTGACTGAGCTGGAAGACAAGTTTGATTTACTAGTTGATGCCA	TTGGGAACAGTCTGAGCCACATCATTTGAACATTCTCTCTCACAGAATGTAAACAAGTGAAATAAAAATCTACAAGCTAACCTTGGTTTTCCTTTCCTTAG	cis	chr1	11845740	2.42077e-11	0.125486	GTTTGAAAGTGA	A	0.66586	0.152667	0.153649	328	3	37	0.513193	-749858	3.38135	105	TRUE	TRUE	0.207438	368	0.610177	11797469	chr1_11797469_A_T_b38	0.083	7.8952e-09	7.8952e-09	A	T	0.669561	0.4346	0.264098	312	5	51	0.234961
Humans	chr1	chr1_1_950	11098019	11098019	ENSG00000171824.13	-	donor	right	GT	[11095881, 11091597]	[11095757, 11099720]	GTAAGTACTGTACTTTGTTTTCTTGTGTTAGTGAAAAGAAATGAAAACAAAGAAGTAGATAAATTTTTCCTGAAATTTATTTTTCCTTAAACATTTTCTGTG	CTGGGGGCCTACCACAGTTTGGCGATGAGTATGATTTTTACCGAAGTTTTCCTGGCTTCCAAGCATTTTGCGAAACACAGGGAGACAGGTTGCTTCAGTGGT	cis	chr1	11845740	2.3076e-11	0.125731	GTTTGAAAGTGA	A	0.671091	0.152667	0.154324	328	3	37	0.518425	-747721	3.38606	103	TRUE	TRUE	0.210809	368	0.614908	11797519	chr1_11797519_T_C_b38	0.056	2.83777e-09	2.83777e-09	A	G	0.663106	0.048	0.216973	329	2	37	0.615106
Humans	chr1	chr1_1_950	11098156	11098157	ENSG00000171824.13	-	acceptor	left	AG	[11099720]	[11095881]	AGTTTGCTCTTGGGTCCGTGGTGGCAGTCACCAAGGCATCTGGGGGCCTACCACAGTTTGGCGATGAGTATGATTTTTACCGAAGTTTTCCTGGCTTCCAAGC	GATGAAGAGTAGATACCTTGTATACGATAGATCAAAAAAATGACATACCAAATGAATGGGGATCCCTGTGTAAACATGCCATCTTTTCTTGTTTTTGACAG	cis	chr1	11845740	8.21683e-11	0.120564	GTTTGAAAGTGA	A	0.64413	0.0983333	0.144649	324	3	37	0.545796	-747583	3.28535	99	TRUE	TRUE	0.213179	364	0.58886	11797519	chr1_11797519_T_C_b38	0.056	9.63842e-09	9.63842e-09	A	G	0.636206	0.026	0.203405	325	2	37	0.610206
Humans	chr1	chr1_1_950	11107500	11107501	ENSG00000198793.12	-	acceptor	left	AG	[11109648, 11109289, 11108180]	[11108286, 11109370]	AGGTGCCCTTTCTGGTAACTGGAGGCCCAGATGTGCCCATCACGTTTTTTCTGAGGCTTTTGTACTTTAGTAAATGCTTCCACTAAACTGAAACCATGGTGAG	TAGGGTTGTCAGACCTTGGCCTTTTCATTTTCAAGTTATCTGTGTAAACCTTTGAAGAAGCTCAAATTATTAAAATATTCCTTTTCTTTCTGCCTTCTTAG	cis	chr1	11845740	5.55294e-12	0.132255	GTTTGAAAGTGA	A	0.671191	0.147667	0.157297	330	3	37	0.523524	-738239	3.50524	105	TRUE	TRUE	0.197932	370	0.615557	11797150	chr1_11797150_C_T_b38	0.051	1.69571e-10	1.69571e-10	G	A	0.663482	0.059	0.1775	334	2	34	0.604482
Humans	chr1	chr1_1_950	11108180	11108180	ENSG00000198793.12	-	donor	right	GT	[11107500]	[11109289, 11109648]	GTGAGTGGGGCTCTCAAAGTGACTTTGTTAAAATAAGCAATCAGGTCCCAAGCCTAGGCCCCAAAGCCAGAGTAGCAAAAAGAGATTTGGTGAGGTATCTGT	ACTTCTCTCATGATGACACTTTGGATGTTCCAACGCAAGTTGAGCTGCTCATCAAACAAGCGACATCCCATGAAAACCTCTGCCAGTGCTATATTGGCTGGT	cis	chr1	11845740	5.68489e-12	0.132136	GTTTGAAAGTGA	A	0.671273	0.148333	0.157486	330	3	37	0.522939	-737560	3.50222	155	TRUE	TRUE	0.197976	370	0.615654	11797469	chr1_11797469_A_T_b38	0.082	7.8483e-09	7.8483e-09	A	T	0.674003	0.462	0.271471	314	5	51	0.212003
Humans	chr1	chr1_1_950	11108286	11108287	ENSG00000198793.12	-	acceptor	left	AG	[11109152, 11109289, 11112851, 11108910, 11109648]	[11107500, 11109370, 11109729]	AGGTCGGGACTTCTCTCATGATGACACTTTGGATGTTCCAACGCAAGTTGAGCTGCTCATCAAACAAGCGACATCCCATGAAAACCTCTGCCAGTGCTATATT	CTGACGATAAGCTGTTGGCATAGACAGTTAAGCCCACAGGGAACAAGAAGTGCATCGATTGCCAGGAAGAGAGTGAAATGTTTTTGTTCCTCCTGTGCTAG	cis	chr1	11845740	4.47934e-12	0.133339	GTTTGAAAGTGA	A	0.670727	0.187333	0.159811	330	3	37	0.483394	-737453	3.52917	105	TRUE	TRUE	0.189915	370	0.615716	11797519	chr1_11797519_T_C_b38	0.055	6.73199e-10	6.73199e-10	A	G	0.662894	0.058	0.223811	331	2	37	0.604894
Humans	chr1	chr1_1_950	11109289	11109289	ENSG00000198793.12	-	donor	right	GT	[11107500, 11108286]	[11108180, 11108910, 11109152, 11109648, 11112851]	GTGAGTGTGTCATGTGTTTACTTAAAAGGGACATAAAATCTGAGCACACTTTCCTCTCTGAGTGGTGGTCAGCCCCATGTCCAGTGGTGTTAGTGACGAGCT	CTACTTTTGTGTATTCCAGTTGGAGACGGTTTGGTGAAACCAGAGGCCCTAAATAAGAAAGCTATCCAGATTATTAACAGGGTTCGAGATAAGCTCACTGGT	cis	chr1	11845740	4.06133e-12	0.133834	GTTTGAAAGTGA	A	0.673482	0.186333	0.159595	330	3	37	0.487148	-736451	3.53473	105	TRUE	TRUE	0.191516	370	0.618143	11797469	chr1_11797469_A_T_b38	0.082	4.84307e-09	4.84307e-09	A	T	0.676003	0.4622	0.277196	314	5	51	0.213803
Humans	chr1	chr1_1_950	11109370	11109371	ENSG00000198793.12	-	acceptor	left	AG	[11109648, 11109456, 11112851, 11109529]	[11107500, 11108286, 11109395, 11109729, 11111753]	AGTTGGAGACGGTTTGGTGAAACCAGAGGCCCTAAATAAGAAAGCTATCCAGATTATTAACAGGGTTCGAGATAAGCTCACTGGTGAGTGTGTCATGTGTTTA	TTAACACTTACAAAAGTGAATATTTGAGAAAAACAGGGCACCCATTGAACCTGTTGTATTGCTCCCATTCTTACAGTTATTTCTACTTTTGTGTATTCCAG	cis	chr1	11845740	4.61689e-12	0.133187	GTTTGAAAGTGA	A	0.672712	0.188333	0.156784	330	3	37	0.484379	-736369	3.5226	105	TRUE	TRUE	0.193465	370	0.617192	11797469	chr1_11797469_A_T_b38	0.082	5.55735e-09	5.55735e-09	A	T	0.675067	0.4682	0.275471	314	5	51	0.206867
Humans	chr1	chr1_1_950	11109648	11109648	ENSG00000198793.12	-	donor	right	GT	[11109370, 11109395, 11107500, 11108286]	[11108180, 11109289, 11109456, 11109529, 11112851]	GTAAGTTCAGCCTCTGAGGAACCGCACCAGTGACTAGCTCATTAAGAAAATAGCAGCTGTGTTATACCCTGAGAGGGGTCAACAAGATGAAGCAACAAAACT	TTGATTTCTTTTCCCATAGAAATTTTGGACGGTGTGGAACTTGGAGAGCCAGCCCATAAGAAAACGGGGACCACAGTGCCAGAATCTATTCATTCTTTCAGT	cis	chr1	11845740	5.71466e-12	0.13211	GTTTGAAAGTGA	A	0.673588	0.188667	0.158865	330	3	37	0.484921	-736092	3.50679	105	TRUE	TRUE	0.19434	370	0.618184	11797150	chr1_11797150_C_T_b38	0.051	1.3874e-10	1.3874e-10	G	A	0.665871	0.0615	0.182471	334	2	34	0.604371
Humans	chr1	chr1_1_950	11109729	11109730	ENSG00000198793.12	-	acceptor	left	AG	[11111513, 11112851, 11114317]	[11108286, 11109370, 11111473, 11111753, 11111768, 11111796, 11112917]	AGAAATTTTGGACGGTGTGGAACTTGGAGAGCCAGCCCATAAGAAAACGGGGACCACAGTGCCAGAATCTATTCATTCTTTCAGTAAGTTCAGCCTCTGAGGA	GCAGGCGTTAAAGGAATAGAGTGCGTAGAGAATTAGATGCTAACACCAACAGTGGCTTTTTGGTGTTTGAATTTTCTGTTAATTGATTTCTTTTCCCATAG	cis	chr1	11845740	2.03228e-12	0.137318	GTTTGAAAGTGA	A	0.66247	0.191333	0.150135	330	3	37	0.471136	-736010	3.57771	155	TRUE	TRUE	0.183909	370	0.607416	11797469	chr1_11797469_A_T_b38	0.082	4.43492e-09	4.43492e-09	A	T	0.664411	0.4716	0.269824	314	5	51	0.192811
Humans	chr1	chr1_1_950	11112851	11112851	ENSG00000198793.12	-	donor	right	GT	[11109729, 11111753, 11111473, 11111796, 11111768, 11109370, 11108286]	[11109289, 11109456, 11109648, 11111513, 11114317]	GTAGGTGCATCCACGGGAGGTCGCAAAGGCTCTCCCCCTTGTGCAGAGTGTTTGTAGAGTGGGGTGGGCTTCAGTCGGTGGGTGCATCCCGCAGGACGTTAC	AGCATGTTTCAATACTCTTTATTTCTCTCCCTAGCAAATACCAAAGGCAACAAGCGATCCCGAACGAGGACGGATTCCTACTCTGCTGGCCAGTCAGTCGGT	cis	chr1	11845740	3.8157e-12	0.134148	GTTTGAAAGTGA	A	0.678415	0.191667	0.159054	330	3	37	0.486748	-732889	3.53768	105	TRUE	TRUE	0.19453	370	0.622532	11797469	chr1_11797469_A_T_b38	0.082	5.08142e-09	5.08142e-09	A	T	0.680618	0.4764	0.279235	314	5	51	0.204218
Humans	chr1	chr1_1_950	11112917	11112918	ENSG00000198793.12	-	acceptor	left	AG	[11114193, 11114812, 11114317]	[11109729, 11112905, 11114453]	AGCAAATACCAAAGGCAACAAGCGATCCCGAACGAGGACGGATTCCTACTCTGCTGGCCAGTCAGTCGGTAGGTGCATCCACGGGAGGTCGCAAAGGCTCTCC	CTTTACGAACAATTATATTTTTATGACTGGAAGAAAATAACCAAGTTTCTTTCAAGTCAAAATTTGAAGCATGTTTCAATACTCTTTATTTCTCTCCCTAG	cis	chr1	11845740	8.45277e-12	0.13013	GTTTGAAAGTGA	A	0.677806	0.184667	0.159297	330	3	37	0.493139	-732822	3.47615	105	TRUE	TRUE	0.200782	370	0.621957	11797469	chr1_11797469_A_T_b38	0.082	5.30751e-09	5.30751e-09	A	T	0.681197	0.4544	0.273647	314	5	51	0.226797
Humans	chr1	chr1_1_950	11114317	11114317	ENSG00000198793.12	-	donor	right	GT	[11109729, 11112917, 11112905]	[11112851, 11114193, 11114812]	GTGAGTATCATCAAGTGCCTGGGAGCTGAGCTCAGTGGCTCACACCTGTAATCCTAACATTTTGGGAGGCCAAGGCAGAGGAGTTGCTTGAGGCCAGGAGTT	CACACAGTGATGGAGGTGCTGCGAGAGCACAAGGACAGTGTCATGGCCGTGCTGGAAGCCTTTGTCTATGACCCCTTGCTGAACTGGAGGCTGATGGACAGT	cis	chr1	11845740	8.64871e-12	0.130014	GTTTGAAAGTGA	A	0.6779	0.184667	0.159514	330	3	37	0.493233	-731423	3.47376	105	TRUE	TRUE	0.200892	370	0.622062	11797469	chr1_11797469_A_T_b38	0.082	6.67604e-09	6.67604e-09	A	T	0.68101	0.4592	0.275098	314	5	51	0.22181
Humans	chr1	chr1_1_950	11114453	11114454	ENSG00000198793.12	-	acceptor	left	AG	[11114528, 11114812, 11114534]	[11112917, 11114446, 11114667, 11114693]	AGGTTACAGGCCTGGATGGCAACTACAGAATCACATGCCACACAGTGATGGAGGTGCTGCGAGAGCACAAGGACAGTGTCATGGCCGTGCTGGAAGCCTTTGT	GGCCTGTGTCTGCTTCCTAAGTGAGGGTAACAGACCCCCTCGGCTTGCTTTGGGTGGAGAGTTAGTAACTCCTGTGGTGAGTGGCTCTGTCCCATTTCTAG	cis	chr1	11845740	1.01529e-11	0.129202	GTTTGAAAGTGA	A	0.640173	0.167667	0.152649	330	3	37	0.472506	-731286	3.47098	101	TRUE	TRUE	0.179757	370	0.587589	11797469	chr1_11797469_A_T_b38	0.082	7.92224e-09	7.92224e-09	A	T	0.642758	0.434	0.26298	314	5	51	0.208758
Humans	chr1	chr1_1_950	11114812	11114812	ENSG00000198793.12	-	donor	right	GT	[11112917, 11114667, 11114453, 11114446, 11114693]	[11114317, 11114528, 11114534]	GTGAGTGGATATCGGGAACGAGCTGCTTCCAAATGGGATCAGGACAGTTACAGCCTTCTGAGAACACGCTTGTTAGAGCCCATCAGTTCTCCAAAGTGCCTT	GCTTTTCCCATTTATTATTCTGTAGGTTGCTATGACCCGAGAGAAGTTTCCAGAGAAGATTCCATTTAGACTAACAAGAATGTTGACCAATGCTATGGAGGT	cis	chr1	11845740	7.1884e-12	0.13095	GTTTGAAAGTGA	A	0.6431	0.166667	0.150189	330	3	37	0.476433	-730928	3.49272	105	TRUE	TRUE	0.181127	370	0.589946	11797469	chr1_11797469_A_T_b38	0.082	4.373e-09	4.373e-09	A	T	0.646	0.4192	0.261569	314	5	51	0.2268
Humans	chr1	chr1_1_950	11114887	11114888	ENSG00000198793.12	-	acceptor	left	AG	[11115395, 11121245, 11121094, 11117003]	[11115468, 11117086, 11119737]	AGGTTGCTATGACCCGAGAGAAGTTTCCAGAGAAGATTCCATTTAGACTAACAAGAATGTTGACCAATGCTATGGAGGTGAGTGGATATCGGGAACGAGCTGC	AAAATCAGTGCAGGTGATGCAGAGGAAAGCCACCTGCTCCACCTGGCTCCAGGTAAAGAAAATAAACATTGATTTGGCTTTTCCCATTTATTATTCTGTAG	cis	chr1	11845740	1.35664e-11	0.127732	GTTTGAAAGTGA	A	0.663318	0.175	0.151486	330	3	37	0.488318	-730852	3.43794	105	TRUE	TRUE	0.19954	370	0.608176	11797469	chr1_11797469_A_T_b38	0.082	7.61482e-09	7.61482e-09	A	T	0.666436	0.4416	0.265804	314	5	51	0.224836
Humans	chr1	chr1_1_950	11115395	11115395	ENSG00000198793.12	-	donor	right	GT	[11114887]	[11117003, 11121094, 11121245]	GTGAACACATGTTCTAGAACCCCAACCTCATCTTCCCGGGTGATCACTTTTCCCCCTCCTCTGACACTGTAGGCAGACTTAAGCCCAAACTGCCTTACTCTT	CCCTGATCTGTCTTCTGTTTCTCAAAGACACCCATCCAACCTGATGCTGGACCGTCTGAGTGGGAAGATCCTGCACATTGACTTTGGGGACTGCTTTGAGGT	cis	chr1	11845740	1.26719e-11	0.128078	GTTTGAAAGTGA	A	0.653282	0.172667	0.148676	330	3	37	0.480615	-730345	3.44076	103	TRUE	TRUE	0.193323	370	0.598924	11797519	chr1_11797519_T_C_b38	0.055	1.5897e-09	1.5897e-09	A	G	0.645586	0.0595	0.210649	331	2	37	0.586086
Humans	chr1	chr1_1_950	11115468	11115469	ENSG00000198793.12	-	acceptor	left	AG	[11134350, 11124497, 11117003, 11121245, 11121094]	[11097698, 11114887, 11117086, 11119718, 11119737, 11120510, 11121158, 11122126, 11133197]	AGACACCCATCCAACCTGATGCTGGACCGTCTGAGTGGGAAGATCCTGCACATTGACTTTGGGGACTGCTTTGAGGTGAACACATGTTCTAGAACCCCAACCT	TATCGTTTGCCAACTCCTAGCTTACAGTATCACGTACTTATTGATTTTTTCATCCGTTATCTCTGTTGATCCCTCCCTGATCTGTCTTCTGTTTCTCAAAG	cis	chr1	11845740	2.3768e-11	0.12558	GTTTGAAAGTGA	A	0.574476	0.144333	0.131703	328	3	37	0.430142	-730271	3.39507	101	TRUE	TRUE	0.153504	368	0.526451	11797469	chr1_11797469_A_T_b38	0.083	1.07297e-08	1.07297e-08	A	T	0.577263	0.3976	0.228235	312	5	51	0.179663
Humans	chr1	chr1_1_950	11117003	11117003	ENSG00000198793.12	-	donor	right	GT	[11115468, 11114887]	[11115395, 11121094, 11121245, 11124497, 11134350]	GTGAGTAATTTAATTTGGTTTTTTTAGTCTTCTTTCTCCATTGTAGTTTTCCTGAATGGTTTCATTTGGTTTTCCAATTAAATATATGGCTTTTTGGTAAAT	GCACTCCTGTGTTCTAGGTGTGGTTTGACCGAAGAACCAATTATACCCGTTCTTTAGCGGTCATGTCAATGGTTGGGTATATTTTAGGCCTGGGAGATAGGT	cis	chr1	11845740	2.98561e-11	0.124761	GTTTGAAAGTGA	A	0.583248	0.135667	0.133405	327	3	37	0.447581	-728737	3.37634	103	TRUE	TRUE	0.161031	367	0.534237	11797150	chr1_11797150_C_T_b38	0.052	6.25859e-10	6.25859e-10	G	A	0.576486	0.0425	0.151853	331	2	34	0.533986
Humans	chr1	chr1_1_950	11117086	11117087	ENSG00000198793.12	-	acceptor	left	AG	[11124497, 11118569, 11119668, 11120278, 11121094, 11121329, 11119620, 11121978, 11121245, 11120398]	[11097698, 11114887, 11115468, 11119718, 11119737, 11119742, 11120510, 11121158, 11121368, 11122126]	AGGTGTGGTTTGACCGAAGAACCAATTATACCCGTTCTTTAGCGGTCATGTCAATGGTTGGGTATATTTTAGGCCTGGGAGATAGGTGAGTAATTTAATTTGG	CTCGGTCTCAAAAGTACAAACCAAAGACAGCTTATTAGAGTATAATTATGTTGAAATTAAAGTTTCCAGAACCGTAGTTCACATGCACTCCTGTGTTCTAG	cis	chr1	11845740	5.81329e-11	0.121332	GTTTGAAAGTGA	A	0.552526	0.127	0.124108	327	3	37	0.425526	-728653	3.31521	103	TRUE	TRUE	0.150158	367	0.505856	11797469	chr1_11797469_A_T_b38	0.083	1.61604e-08	1.61604e-08	A	T	0.554788	0.3456	0.223176	311	5	51	0.209188
Humans	chr1	chr1_1_950	11121245	11121245	ENSG00000198793.12	-	donor	right	GT	[11097698, 11120510, 11119718, 11114887, 11119737, 11121158, 11115468, 11119742, 11117086]	[11115395, 11117003, 11118569, 11119620, 11119668, 11120278, 11120398, 11121094, 11121329, 11121978, 11124497, 11134350]	GTAGGCCACTGGGCCCTGCAGACCTGCGCTCTCCTGGAACCCCCACTCGCAATAGGATGGCCCTCCCATCTGTTCATGTGCACACAGCGGCTCTTCTTTGCT	GACTCTGATGCAGAAGGTGGAGGTGTTTGAGCATGCCGTCAATAATACAGCTGGGGACGACCTGGCCAAGCTGCTGTGGCTGAAAAGCCCCAGCTCCGAGGT	cis	chr1	11845740	5.64935e-11	0.121479	GTTTGAAAGTGA	A	0.589242	0.127	0.136865	327	3	37	0.462242	-724495	3.32215	99	TRUE	TRUE	0.16863	367	0.539856	11797150	chr1_11797150_C_T_b38	0.052	1.29242e-09	1.29242e-09	G	A	0.582302	0.042	0.155912	331	2	34	0.540302
Humans	chr1	chr1_1_950	11121368	11121369	ENSG00000198793.12	-	acceptor	left	AG	[11121978]	[11117086, 11121332, 11121384]	AGATGGCTCCGGACTATGACCACTTGACTCTGATGCAGAAGGTGGAGGTGTTTGAGCATGCCGTCAATAATACAGCTGGGGACGACCTGGCCAAGCTGCTGTG	TTAGAACTCAGCTCTGCCTGGACCCCAAGCCTTGTTTCTTCCTGGACCCAAACTACATGTCTTAGGCTGCTCTCTTACTGAACAGTTGTGTCCTGATGCAG	cis	chr1	11845740	5.16055e-11	0.121946	GTTTGAAAGTGA	A	0.655012	0.181667	0.151595	327	3	37	0.473346	-724371	3.33543	103	TRUE	TRUE	0.203065	367	0.60039	11797469	chr1_11797469_A_T_b38	0.083	2.18457e-08	2.18457e-08	A	T	0.658309	0.4468	0.262255	311	5	51	0.211509
Humans	chr1	chr1_1_950	11121978	11121978	ENSG00000198793.12	-	donor	right	GT	[11121368, 11121384, 11121332, 11117086]	[11121245]	GTATGTGATGCGGCCACGAGAGCTAGTGCCCCTTCCGTGGCAGGGAATCTCCGTAGCGCTGCTTTTCTCATTCCTCTCTGTATGTCTGTCACTGAAAAATCT	TGGCTGGGTTCCCCACTGTGACACACTGCACGCCCTCATCCGGGACTACAGGGAGAAGAAGAAGATCCTTCTCAACATCGAGCATCGCATCATGTTGCGGGT	cis	chr1	11845740	4.46219e-11	0.122351	GTTTGAAAGTGA	A	0.663521	0.184333	0.152838	328	3	37	0.479188	-723762	3.34626	101	TRUE	TRUE	0.207604	368	0.608269	11797519	chr1_11797519_T_C_b38	0.056	3.64649e-09	3.64649e-09	A	G	0.655796	0.0515	0.215757	329	2	37	0.604296
Humans	chr1	chr1_1_950	11122126	11122127	ENSG00000198793.12	-	acceptor	left	AG	[11124497, 11126621]	[11115468, 11117086, 11124597, 11124633]	AGCATCCAGAGATACGCTGTCATCCCTTTATCGACCAACTCGGGCCTCATTGGCTGGGTTCCCCACTGTGACACACTGCACGCCCTCATCCGGGACTACAGGG	TGTCTCAAAAAAGAAAAAAAAAACAGTCTGCCTGTGTTCTGAGCTGCTCAAGGGTATACTCTCTTTACGGTACACTAACCCTGCTTTTCTGTGGGCGCCAG	cis	chr1	11845740	3.19917e-11	0.125108	GTTTGAAAGTGA	A	0.657982	0.167	0.152	325	3	37	0.490982	-723613	3.35296	103	TRUE	TRUE	0.202751	365	0.602655	11797519	chr1_11797519_T_C_b38	0.056	3.3437e-09	3.3437e-09	A	G	0.65015	0.054	0.213838	326	2	37	0.59615
Humans	chr1	chr1_1_950	11124497	11124497	ENSG00000198793.12	-	donor	right	GT	[11115468, 11117086, 11122126]	[11117003, 11121094, 11121245, 11126621, 11134350]	GTATTCAGAAACCCTGAAATGGCAACAATTTGAGAAGTCTTCTGGTTTTTTCCTACATTTGTCTCGTGTAGTCATGTATTATATCTTAACAAAAAACTATAA	GCCATGAAGATCTGCGCCAGGATGAGCGTGTGATGCAGCTCTTCGGCCTGGTTAACACCCTTCTGGCCAATGACCCAACATCTCTTCGGAAAAACCTCAGGT	cis	chr1	11845740	2.91303e-11	0.125592	GTTTGAAAGTGA	A	0.667508	0.167	0.153216	325	3	37	0.500508	-721243	3.35615	105	TRUE	TRUE	0.208825	365	0.61126	11797469	chr1_11797469_A_T_b38	0.084	1.30273e-08	1.30273e-08	A	T	0.670605	0.446	0.267902	309	5	51	0.224605
Humans	chr1	chr1_1_950	11124633	11124634	ENSG00000198793.12	-	acceptor	left	AG	[11127009, 11126621]	[11122126, 11124597, 11124629, 11126796]	AGGCAGCAACGGACATGAGTTTGTTTTCCTTCTAAAAGGCCATGAAGATCTGCGCCAGGATGAGCGTGTGATGCAGCTCTTCGGCCTGGTTAACACCCTTCTG	AGGCATATGTAGTCTGTGGGATCTCTTGAATGCAGTGGTGCTCTCAGCTGAAGAGCTGAGGACCTCTGATGTACACTCACCGCTCCCACTGTTCCTTACAG	cis	chr1	11845740	4.94535e-11	0.122855	GTTTGAAAGTGA	A	0.649723	0.140667	0.15227	325	3	37	0.509056	-721106	3.33622	97	TRUE	TRUE	0.202755	365	0.595112	11797519	chr1_11797519_T_C_b38	0.056	5.66133e-09	5.66133e-09	A	G	0.641908	0.049	0.212324	326	2	37	0.592908
Humans	chr1	chr1_1_950	11126621	11126621	ENSG00000198793.12	-	donor	right	GT	[11124633, 11124597, 11122126, 11124629]	[11124497, 11127009]	GTAAGGACCATTGTGCACTTCTGTCACCCACTTCTCCCTCCTACACTGGCTGAGACCCCTTCCCTCTTCTGAAATTACTGCTTGCCATTCCCACTACTCACC	ACATATGACCCCAACCAGCCAATCATTCGCATTCAGTCCATAGCACCGTCTTTGCAAGTCATCACATCCAAGCAGAGGCCCCGGAAATTGACACTTATGGGT	cis	chr1	11845740	5.52384e-11	0.122282	GTTTGAAAGTGA	A	0.652065	0.145	0.154027	325	3	37	0.507065	-719119	3.32355	99	TRUE	TRUE	0.203884	365	0.597411	11797519	chr1_11797519_T_C_b38	0.056	4.5274e-09	4.5274e-09	A	G	0.644638	0.049	0.210946	326	2	37	0.595638
Humans	chr1	chr1_1_950	11126796	11126797	ENSG00000198793.12	-	acceptor	left	AG	[11127009]	[11124597, 11124633]	AGCTCACATCCTTAGAGCTGCAATATGTTTCCCCAAAACTTCTGATGTGCCGGGACCTTGAATTGGCTGTGCCAGGAACATATGACCCCAACCAGCCAATCAT	GGACAAGTAATTGTTATTAGCAATCCACTGAAAAATACTTAAATTGCGTTTAAATTCTTCCCTGGAGGCAGAACACTAAATCCTTTGGTAATTATTTACAG	cis	chr1	11845740	3.59728e-11	0.123457	GTTTGAAAGTGA	A	0.655527	0.137333	0.150027	328	3	37	0.518194	-718943	3.34905	99	TRUE	TRUE	0.207344	368	0.600478	11797469	chr1_11797469_A_T_b38	0.083	1.46558e-08	1.46558e-08	A	T	0.659494	0.4244	0.256706	312	5	51	0.235094
Humans	chr1	chr1_1_950	11127009	11127009	ENSG00000198793.12	-	donor	right	GT	[11124633, 11126796, 11124597]	[11126621]	GTAGGATCTTCAGGCTCCTGGCAGGGTTAACTGTCATTATAGTCCTTTCTGTTTTACTGTCTATGAATGTTCTAACACTCATTCCAAAGCATCTGGTTTTAC	GTGCAGGAAGTACATGAAATCAGGGAATGTCAAGGACCTCACCCAAGCCTGGGACCTCTATTATCATGTGTTCCGACGAATCTCAAAGCAGCTGCCTCAGGT	cis	chr1	11845740	3.2402e-11	0.123993	GTTTGAAAGTGA	A	0.664698	0.14	0.150405	328	3	37	0.524698	-718731	3.36017	105	TRUE	TRUE	0.212821	368	0.608712	11797469	chr1_11797469_A_T_b38	0.083	1.48372e-08	1.48372e-08	A	T	0.668247	0.445	0.260549	312	5	51	0.223247
Humans	chr1	chr1_1_950	11127144	11127145	ENSG00000198793.12	-	acceptor	left	AG	[11127851, 11127692, 11127623]	[11124597]	AGGCCTATGGTCGAGATTTAATGGAGGCCCAAGAGTGGTGCAGGAAGTACATGAAATCAGGGAATGTCAAGGACCTCACCCAAGCCTGGGACCTCTATTATCA	CAGCGGGCTCCTGAGGAATATCTGCAGTCAGCCTGGGGATTTTGCCTCCTGGGTTGGTTGAGACTTTGATAACTTGAAAACGTGCCTGCTTTCTCTCTCAG	cis	chr1	11845740	5.68895e-11	0.122476	GTTTGAAAGTGA	A	0.65288	0.139667	0.147189	324	3	37	0.513213	-718595	3.32066	97	TRUE	TRUE	0.210217	364	0.597247	11797519	chr1_11797519_T_C_b38	0.056	6.7768e-09	6.7768e-09	A	G	0.644785	0.042	0.209703	325	2	37	0.602785
Humans	chr1	chr1_1_950	11127623	11127623	ENSG00000198793.12	-	donor	right	GT	[11127144, 11124597]	[11127692, 11127851]	GTATGGGGTAAAAAACACGAAAGGACATAACCCTGTAGAAATATTCTGCCACTAAAAAAAAATGAAATGAGAAAAGTTTTTATAGAATGAAAGGACGTGACC	TGGGGAAAGGAACGTGAAAGGCATGTTTGAGGTGCTGGAGCCCTTGCATGCTATGATGGAACGGGGCCCCCAGACTCTGAAGGAAACATCCTTTAATCAGGT	cis	chr1	11845740	5.1689e-11	0.122626	GTTTGAAAGTGA	A	0.656997	0.141	0.147919	325	3	37	0.515997	-718117	3.32873	101	TRUE	TRUE	0.212135	365	0.601151	11797469	chr1_11797469_A_T_b38	0.084	1.68934e-08	1.68934e-08	A	T	0.660557	0.422	0.258784	309	5	51	0.238557
Humans	chr1	chr1_1_950	11127806	11127807	ENSG00000198793.12	-	acceptor	left	AG	[11128041, 11128003, 11127955, 11128043]	[]	AGGTGAGCGAGGAGCTGATCCGAGTGGCCATCCTCTGGCATGAGATGTGGCATGAAGGCCTGGAAGAGGCATCTCGTTTGTACTTTGGGGAAAGGAACGTGAA	TTCCTCTGACTGCTGGAAATAGTACCTCCTGTGTCTCCAAAACAGACCTTTCTGAGGTTAGCTGATTCTTGATGCTTCTCTCCTTCTTCTCTTGGCTTCAG	cis	chr1	11845740	5.01041e-11	0.123135	GTTTGAAAGTGA	A	0.571052	0.0983333	0.121973	324	3	37	0.472719	-717933	3.28144	99	TRUE	TRUE	0.166724	364	0.521508	11797519	chr1_11797519_T_C_b38	0.056	1.11117e-08	1.11117e-08	A	G	0.563258	0.0335	0.181162	325	2	37	0.529758
Humans	chr1	chr1_1_950	11128003	11128003	ENSG00000198793.12	-	donor	right	GT	[11127806]	[11127955, 11128041, 11128043]	GTGGGTCGGAGCCACTGTGGGGCTTCATAGACCCTGGTCCCTTAGCTGGTGGGCGCAAGTGGGATTGTTTTTCTTCCTCGCATTGGTGCTGTGCACTTCCTC	GGCTTCTAAGTCTACCACGACAGCCCGGCACAATGCAGCCAACAAGATTCTGAAGAACATGTGTGAGCACAGCAACACCCTGGTCCAGCAGGCCATGATGGT	cis	chr1	11845740	1.02257e-10	0.120451	GTTTGAAAGTGA	A	0.550903	0.0856667	0.119297	321	3	37	0.465237	-717737	3.22344	97	TRUE	TRUE	0.159916	361	0.502801	11797519	chr1_11797519_T_C_b38	0.057	1.57467e-08	1.57467e-08	A	G	0.543655	0.0335	0.172622	322	2	37	0.510155
Humans	chr1	chr1_1_950	11128126	11128127	ENSG00000198793.12	-	acceptor	left	AG	[11128248, 11128232, 11128453]	[11128150, 11128179]	AGGCCCTCATCTACCCACTGACAGTGGCTTCTAAGTCTACCACGACAGCCCGGCACAATGCAGCCAACAAGATTCTGAAGAACATGTGTGAGCACAGCAACAC	TGTCACACTCACCACTTGTTTTGTTATTCTCCTTAAAATTCATACCAGCTCTTCCCCAACCCACATTTCCTTTATAGATGTTTCTTCTGTTTTTCCCTCAG	cis	chr1	11845740	2.84012e-11	0.126455	GTTTGAAAGTGA	A	0.626573	0.100333	0.121528	323	3	36	0.526239	-717613	3.3274	99	TRUE	TRUE	0.200859	362	0.571986	11797150	chr1_11797150_C_T_b38	0.051	7.02423e-10	7.02423e-10	G	A	0.619104	0.0365	0.137545	327	2	33	0.582604
Humans	chr1	chr1_1_950	11128453	11128453	ENSG00000198793.12	-	donor	right	GT	[11128179, 11128150, 11128126]	[11128232, 11128248]	GTATGTGGAGACTCTGGGCAGTTTCTCATCTAACCACTGGTTTGGTGGTCAGCCTTTCCAAAAGCTGCCCTGGCGACACAAGCGCAGGAACTGGGAGCCATG	GGTTATACCTCAGCTCATTGCAAGAATTGATACGCCCAGACCCTTGGTGGGACGTCTCATTCACCAGCTTCTCACAGACATTGGTCGGTACCACCCCCAGGT	cis	chr1	11845740	8.11933e-11	0.120285	GTTTGAAAGTGA	A	0.631535	0.100667	0.144351	325	3	37	0.530869	-717287	3.2347	95	TRUE	TRUE	0.20257	365	0.577786	11797519	chr1_11797519_T_C_b38	0.056	1.02779e-08	1.02779e-08	A	G	0.623764	0.0365	0.201946	326	2	37	0.587264
Humans	chr1	chr1_1_950	11128552	11128553	ENSG00000198793.12	-	acceptor	left	AG	[11128854]	[11128684]	AGGTTATACCTCAGCTCATTGCAAGAATTGATACGCCCAGACCCTTGGTGGGACGTCTCATTCACCAGCTTCTCACAGACATTGGTCGGTACCACCCCCAGGT	AGCATCAACCGAAACAAGTTAAAAGAATTGATCTTTGCCTAGAAGAATAACTAGTTGTTTCAAGTCTCATATGCTACATACTGTGTCTTTTTGAATACCAG	cis	chr1	11845740	1.13742e-10	0.122364	GTTTGAAAGTGA	A	0.637704	0.126667	0.124028	314	3	36	0.511037	-717187	3.26237	99	TRUE	TRUE	0.2166	353	0.580975	11797519	chr1_11797519_T_C_b38	0.057	1.12516e-08	1.12516e-08	A	G	0.629486	0.0345	0.186861	315	2	36	0.594986
Humans	chr1	chr1_1_950	11128854	11128854	ENSG00000198793.12	-	donor	right	GT	[11128552, 11128684]	[]	GTGAGGATACTTGGTTACAGGTGAAGGTGGCTCCAAGTCTCTCTTCTGTGTGTCTCCTCTTACAAGCATGCTGTGTTCAGTGTCACAAGGCAGTGTGTGTTA	CAGAGTTCTCACCTTATGGTTTGATTATGGTCACTGGCCAGATGTCAATGAGGCCTTAGTGGAGGGGGTGAAAGCCATCCAGATTGATACCTGGCTACAGGT	cis	chr1	11845740	1.08463e-10	0.122618	GTTTGAAAGTGA	A	0.632608	0.126667	0.122639	314	3	36	0.505942	-716886	3.26519	99	TRUE	TRUE	0.212859	353	0.5763	11797469	chr1_11797469_A_T_b38	0.085	2.92481e-08	2.92481e-08	A	T	0.636097	0.4114	0.2364	298	5	50	0.224697
Humans	chr1	chr1_1_950	11128951	11128952	ENSG00000198793.12	-	acceptor	left	AG	[11130528, 11129737]	[11128949, 11129838]	AGAGTTCTCACCTTATGGTTTGATTATGGTCACTGGCCAGATGTCAATGAGGCCTTAGTGGAGGGGGTGAAAGCCATCCAGATTGATACCTGGCTACAGGTGA	GAGTCCCTGCCAGCTCTCTTCTCAGGAGCCTTAGAGATGAAAAACAGGCAGGCAAAAACTGGGAAACTAAATTTTCTGTGACTTTCTCATTTCTTTTTCAG	cis	chr1	11845740	1.75161e-10	0.117958	GTTTGAAAGTGA	A	0.617984	0.115	0.146784	320	3	37	0.502984	-716788	3.21218	99	TRUE	TRUE	0.194605	360	0.565364	11797519	chr1_11797519_T_C_b38	0.057	2.15415e-08	2.15415e-08	A	G	0.610072	0.04	0.205892	321	2	37	0.570072
Humans	chr1	chr1_1_950	11129737	11129737	ENSG00000198793.12	-	donor	right	GT	[11128949, 11128951]	[11130528]	GTATCAGAGAAGGGAAGGATGCAACTCTGGTAGGCCATGTTAATGGCAAGACCTAGAAGTCACACGTAAAAGTCCTCTTTCCCTTCCTGACCCTGATCAGGA	ATCTGTCCAAAACCCTCCTGATGTACACGGTGCCTGCCGTCCAGGGCTTCTTCCGTTCCATCTCCTTGTCACGAGGCAACAACCTCCAGGATACACTCAGGT	cis	chr1	11845740	1.30018e-10	0.120222	GTTTGAAAGTGA	A	0.647566	0.116667	0.148	318	3	37	0.530899	-716003	3.24175	101	TRUE	TRUE	0.215431	358	0.591486	11797519	chr1_11797519_T_C_b38	0.057	1.46837e-08	1.46837e-08	A	G	0.639379	0.04	0.208378	319	2	37	0.599379
Humans	chr1	chr1_1_950	11129838	11129839	ENSG00000198793.12	-	acceptor	left	AG	[11130528, 11130537]	[11128951, 11129887]	AGGATCTGTCCAAAACCCTCCTGATGTACACGGTGCCTGCCGTCCAGGGCTTCTTCCGTTCCATCTCCTTGTCACGAGGCAACAACCTCCAGGATACACTCAG	AACCACCCTTTGAAGTAGGTACAGTTAGTATGCTCTTATGCCCATTTTACAGATGAGAAAGCAGAGGCAAGAGTGTCGCTAACACGTGTGTGTTCCAACAG	cis	chr1	11845740	2.48277e-10	0.118156	GTTTGAAAGTGA	A	0.637032	0.118	0.147162	314	3	37	0.519032	-715901	3.16176	99	TRUE	TRUE	0.212914	354	0.581432	11797469	chr1_11797469_A_T_b38	0.086	8.54768e-08	8.54768e-08	A	T	0.639883	0.4214	0.255588	298	5	51	0.218483
Humans	chr1	chr1_1_950	11130528	11130528	ENSG00000198793.12	-	donor	right	GT	[11128951, 11129838, 11129887]	[11129737, 11130537]	GTACCCTTCCCTTCTTCCTTATTAACAACCAACCAAGGTGCCAGGCTCTCTGAGAAATGGAATCGTTGTTAAGCTTAAAAGGAACCTGAGGCTGTATCTGAA	CACCACCACTGCCAGCACCGAGGGCAGCAACAGTGAGAGCGAGGCCGAGAGCACCGAGAACAGCCCCACCCCATCGCCGCTGCAGAAGAAGGTCACTGAGGT	cis	chr1	11845740	3.16574e-10	0.116848	GTTTGAAAGTGA	A	0.625153	0.117333	0.146649	314	3	37	0.50782	-715212	3.13134	101	FALSE	FALSE	0.205554	354	0.570836	11797469	chr1_11797469_A_T_b38	0.086	9.69135e-08	9.69135e-08	A	T	0.628292	0.411	0.250784	298	5	51	0.217292
Humans	chr1	chr1_1_950	11130777	11130778	ENSG00000198793.12	-	acceptor	left	AG	[11133058, 11139303, 11131566, 11134350, 11133079, 11133086]	[11132816, 11133197, 11134466]	AGGCCTGGCATGCGTGGGCAGTGATGAACTTCGAAGCTGTGCTACACTACAAACATCAGAACCAAGCCCGCGATGAGAAGAAGAAACTGCGTCATGCCAGCGG	ACAGGCAGGAGCAGCTGTTCCTCAGCATCGACCTTGCGCTCCTCTGAGCCCTGCTGTTGGTCACAGCTCCAGTGTCTGTCCTTGCCTTTCTCCCCAACCAG	cis	chr1	11845740	1.08183e-09	0.115321	GTTTGAAAGTGA	A	0.564839	0.0976667	0.109389	299	3	36	0.467173	-714962	3.04002	93	FALSE	FALSE	0.190943	338	0.512183	11797519	chr1_11797519_T_C_b38	0.059	5.45673e-08	5.45673e-08	A	G	0.557673	0.0275	0.160028	300	2	36	0.530173
Humans	chr1	chr1_1_950	11133079	11133079	ENSG00000198793.12	-	donor	right	GT	[11132816, 11130777]	[11131566, 11133058, 11133086, 11134350, 11139303]	GTGATCAGAAGCAGGCCACCTGTGAGACCCAGCACCCTGGCTGGCTCGTGTCCTCCTGTGTGCTCGTGGTTACAGCTGAGCTTCTGCGGAGCTAGGCTGATG	AGAGTGGCAGCTGAATCTACAGGGCATCAATGAGAGCACAATCCCCAAAGTGCTGCAGTACTACAGCGCCGCCACAGAGCACGACCGCAGCTGGTACAAGGT	cis	chr1	11845740	1.45802e-09	0.109902	GTTTGAAAGTGA	A	0.524729	0.0963333	0.109417	310	3	36	0.428396	-712661	2.96746	91	FALSE	FALSE	0.161355	349	0.478206	11797469	chr1_11797469_A_T_b38	0.086	5.21995e-07	5.21995e-07	A	T	0.526286	0.3606	0.20726	294	5	50	0.165686
Humans	chr1	chr1_1_950	11133197	11133198	ENSG00000198793.12	-	acceptor	left	AG	[11134226, 11146675, 11134350, 11139303]	[11115468, 11130777, 11134466, 11144755, 11145045]	AGATGCTTCCTGAAACTTGGAGAGTGGCAGCTGAATCTACAGGGCATCAATGAGAGCACAATCCCCAAAGTGCTGCAGTACTACAGCGCCGCCACAGAGCACG	AAATACCAGAAGGGCTTCAGTGTCCCCTAACAATTTGTGGTCCTCTTAGGAGGGCTGTTTTGAGGAGGGAATGTCATGGGGGCTTGTTTCTCTGCTTCCAG	cis	chr1	11845740	4.08419e-10	0.115476	GTTTGAAAGTGA	A	0.616099	0.129	0.138108	314	3	37	0.487099	-712542	3.09507	93	FALSE	FALSE	0.205022	354	0.562011	11797519	chr1_11797519_T_C_b38	0.058	3.63641e-08	3.63641e-08	A	G	0.607984	0.032	0.19927	315	2	37	0.575984
Humans	chr1	chr1_1_950	11134350	11134350	ENSG00000198793.12	-	donor	right	GT	[11130777, 11115468, 11133197]	[11117003, 11121094, 11121245, 11124497, 11133079, 11134226, 11139303, 11146675]	GTGAGGTCCCCACTGACCTGGGGCAAGTCATATTCCAGCCCTGTCATCCCAGCAGCTTCTGCAGCAAGGAGGAGTTCAAGGCTTCTTGGGTGGCTGATTGCT	ACATGCAGCATTTTGTCCAGACCATGCAGCAACAGGCCCAGCATGCCATCGCTACTGAGGACCAGCAGCATAAGCAGGAACTGCACAAGCTCATGGCCCGGT	cis	chr1	11845740	4.41831e-10	0.114715	GTTTGAAAGTGA	A	0.607806	0.127	0.137351	315	3	37	0.480806	-711390	3.08172	97	TRUE	TRUE	0.199572	355	0.55471	11797469	chr1_11797469_A_T_b38	0.086	7.31705e-08	7.31705e-08	A	T	0.611341	0.3928	0.238569	299	5	51	0.218541
Humans	chr1	chr1_1_950	11134466	11134467	ENSG00000198793.12	-	acceptor	left	AG	[11144647, 11138125, 11139303]	[11130777, 11133197, 11138294, 11139658]	AGATCGATGCCTTCCAGCACATGCAGCATTTTGTCCAGACCATGCAGCAACAGGCCCAGCATGCCATCGCTACTGAGGACCAGCAGCATAAGCAGGAACTGCA	TGGAGAGGGGTTGACTCATGCCTATCAGATGAACGGTAGCTCCCTTCCTCTGAAGCTGGGCCACAAGCCAAGTGGCTCTCTGTGCCTTTGTCCTGTTACAG	cis	chr1	11845740	5.235e-10	0.113802	GTTTGAAAGTGA	A	0.610968	0.130667	0.142081	315	3	37	0.480302	-711273	3.1182	97	TRUE	TRUE	0.19999	355	0.558039	11797519	chr1_11797519_T_C_b38	0.058	3.27066e-08	3.27066e-08	A	G	0.603411	0.0255	0.199324	316	2	37	0.577911
Humans	chr1	chr1_1_950	11139303	11139303	ENSG00000198793.12	-	donor	right	GT	[11130777, 11134466, 11133197, 11138294]	[11133079, 11134350, 11138125, 11144647]	GTCTGTATCCCAATGCATCCAGAACAGACCACCTTCTCCAGAATGCTCGCCTAATCTGCTTCGCTCTGCCTCTTTAAGGCCAGAAAAGAAACAGTGTTTAAA	GGGAGTTGATCCGTCTCGGCAACTTGACCATCCTCTGCCAACAGTTCACCCTCAGGTGACCTATGCCTACATGAAAAACATGTGGAAGAGTGCCCGCAAGGT	cis	chr1	11845740	9.07758e-11	0.123571	GTTTGAAAGTGA	A	0.629981	0.130333	0.117056	314	3	36	0.499648	-706437	3.28156	101	TRUE	TRUE	0.212493	353	0.573425	11797150	chr1_11797150_C_T_b38	0.052	1.39726e-09	1.39726e-09	G	A	0.622283	0.026	0.135788	318	2	33	0.596283
Humans	chr1	chr1_1_950	11139435	11139436	ENSG00000198793.12	-	acceptor	left	AG	[11139532]	[]	AGGCTCTTGCTCATAAAACTTTAGTGTTGCTCCTGGGAGTTGATCCGTCTCGGCAACTTGACCATCCTCTGCCAACAGTTCACCCTCAGGTGACCTATGCCTA	GCTGGTGAGTGACAACCACCCACCCACATGGGCAGGTAGGGCCCCATGGTGTCCCTGGGCTGTCCAGTTCTGTCTATAACCCAGTTTCTCTTATTTTTAAG	cis	chr1	11845740	5.36103e-11	0.12752	GTTTGAAAGTGA	A	0.629212	0.127	0.0945429	311	3	35	0.502212	-706304	3.33922	99	TRUE	TRUE	0.217759	349	0.571275	11797150	chr1_11797150_C_T_b38	0.052	7.69236e-10	7.69236e-10	G	A	0.621463	0.031	0.111	315	2	32	0.590463
Humans	chr1	chr1_1_950	11139532	11139532	ENSG00000198793.12	-	donor	right	GT	[11139435]	[]	GTGAGTGACAACCACCCACCCACATGGGCAGGTAGGGCCCCATGGTGTCCCTGGGCTGTCCAGTTCTGTCTATAACCCAGTTTCTCTTATTTTTAAGGCTCT	GCAGAAAATCCTTATGGTGCGGTCCCTTGTGGTCAGCCCTCATGAAGACATGAGAACCTGGCTCAAGTATGCAAGCCTGTGCGGCAAGAGTGGCAGGCTGGT	cis	chr1	11845740	6.08705e-11	0.126464	GTTTGAAAGTGA	A	0.615298	0.127	0.0947143	312	3	35	0.488298	-706208	3.31801	101	TRUE	TRUE	0.207523	350	0.559054	11797469	chr1_11797469_A_T_b38	0.084	3.03479e-08	3.03479e-08	A	T	0.618037	0.4122	0.217735	296	5	49	0.205837
Humans	chr1	chr1_1_950	11139658	11139659	ENSG00000198793.12	-	acceptor	left	AG	[11146675, 11140516, 11144647]	[11134466, 11140666, 11143726, 11145045]	AGGGCTGCCAGCGTATCGTAGAGGACTGGCAGAAAATCCTTATGGTGCGGTCCCTTGTGGTCAGCCCTCATGAAGACATGAGAACCTGGCTCAAGTATGCAAG	AGATTGCACCACTGCACTCCAGCCTGGGCGACAGAGCAAGACTCTGCCACAAAAACAATGTATCAGAAGACATATCTAATCTTCACTTCTGAATGTTCCAG	cis	chr1	11845740	1.83939e-09	0.112299	GTTTGAAAGTGA	A	0.593197	0.088	0.134811	299	3	37	0.505197	-706081	2.9856	87	FALSE	FALSE	0.207202	339	0.538696	11797469	chr1_11797469_A_T_b38	0.087	6.28451e-08	6.28451e-08	A	T	0.596229	0.2385	0.241863	284	4	51	0.357729
Humans	chr1	chr1_1_950	11144647	11144647	ENSG00000198793.12	-	donor	right	GT	[11139658, 11134466, 11140666, 11143726]	[11139303, 11140516, 11146675]	GTGAGCTTGGTAGAAAGCCCCAGTTCACCCACCTACCCCTACCCCTTCCAGGACCTGGGTGAGTGCCCCCCTCCACCCTGGCTCTTACTCAACTTGCTTTTC	TTCTTGCCACATGCTGTCCGAGCTGGAGGAGGTTATCCAGTACAAACTTGTCCCCGAGCGACGAGAGATCATCCGCCAGATCTGGTGGGAGAGACTGCAGGT	cis	chr1	11845740	2.82591e-09	0.110202	GTTTGAAAGTGA	A	0.596715	0.0896667	0.139162	298	3	37	0.507048	-701093	2.89326	91	FALSE	FALSE	0.211397	338	0.542127	11797469	chr1_11797469_A_T_b38	0.087	9.0021e-08	9.0021e-08	A	T	0.599929	0.2385	0.245196	283	4	51	0.361429
Humans	chr1	chr1_1_950	11144967	11144967	ENSG00000198793.12	-	donor	right	GT	[11144848, 11144755, 11144788]	[11146675]	GTAAGTGTCAACTATTCTGCACATTGTCATTTTTGAGGCTTATTTCCATACTTTTTTCAGAATGGGCTATTGAGAACTTACAGGCTGCTGGAAACATGCCTG	CCAAGGGTTGTTTCTCTTCTAGTGCATTGACAAGGCCAGGGACCTGCTGGATGCTGAATTAACTGCGATGGCAGGAGAGAGTTACAGTCGGGCATATGGGGT	cis	chr1	11845740	3.16266e-09	0.114183	GTTTGAAAGTGA	A	0.582467	0.104333	0.109889	285	3	36	0.478133	-700773	2.93276	99	FALSE	FALSE	0.214628	324	0.525531	11797519	chr1_11797519_T_C_b38	0.062	2.11104e-07	2.11104e-07	A	G	0.573661	0.0215	0.171167	286	2	36	0.552161
Humans	chr1	chr1_1_950	11145045	11145046	ENSG00000198793.12	-	acceptor	left	AG	[11146675, 11150125]	[11133197, 11139658, 11144755, 11144788, 11145033, 11146791, 11148735]	AGTGCATTGACAAGGCCAGGGACCTGCTGGATGCTGAATTAACTGCGATGGCAGGAGAGAGTTACAGTCGGGCATATGGGGTAAGTGTCAACTATTCTGCACA	TTTAAGTGAGACAGATAACTTCTGTAGCTAGTTGGGGTGCCCTAAAATAACCCTAAGCTCCCAAGTCCAGAGCTCAGTCCCAAGGGTTGTTTCTCTTCTAG	cis	chr1	11845740	2.68187e-09	0.114054	GTTTGAAAGTGA	A	0.58376	0.087	0.114111	288	3	36	0.49676	-700694	2.94926	93	FALSE	FALSE	0.213287	327	0.527498	11797519	chr1_11797519_T_C_b38	0.061	2.21717e-07	2.21717e-07	A	G	0.57491	0.022	0.174972	289	2	36	0.55291
Humans	chr1	chr1_1_950	11146675	11146675	ENSG00000198793.12	-	donor	right	GT	[11145033, 11139658, 11133197, 11144755, 11144788, 11145045]	[11134350, 11144647, 11144967, 11150125]	GTAAAAACCTACATGCACCCAGATCTCTCAGTGAGGAAAAGATTGTAGTGCTTCTAAGCCCACGGTGCTTTGGTAAAGAAGCTGTTGTACTTCAGGTCTGAT	GGAAGAATACACCTGTATGATCCCTCGGGACACCCATGATGGGGCATTTTATAGAGCTGTGCTGGCACTGCATCAGGACCTCTTCTCCTTGGCACAACAGGT	cis	chr1	11845740	1.94788e-09	0.115192	GTTTGAAAGTGA	A	0.600483	0.0873333	0.117056	290	3	36	0.513149	-699065	2.94126	91	FALSE	FALSE	0.222668	329	0.542906	11797469	chr1_11797469_A_T_b38	0.091	4.56839e-07	4.56839e-07	A	T	0.602496	0.3942	0.23122	274	5	50	0.208296
Humans	chr1	chr1_1_950	11146791	11146792	ENSG00000198793.12	-	acceptor	left	AG	[11150088, 11148641, 11150125, 11157151]	[11145045, 11148732, 11148735, 11150226]	AGGTCAGTGGGACAGCATGGAAGAATACACCTGTATGATCCCTCGGGACACCCATGATGGGGCATTTTATAGAGCTGTGCTGGCACTGCATCAGGACCTCTTC	AAGCTAAAGGAAAATAACAGTGGCAAGACCTATTTGAGATGCTGCCTTTAGCCCAACCAGCCAACCCCCTTGATGCTTTCTGTCTATGTGTGTGTGTATAG	cis	chr1	11845740	9.08552e-10	0.12079	GTTTGAAAGTGA	A	0.59153	0.079	0.0924	287	3	35	0.51253	-698948	3.07527	91	FALSE	FALSE	0.220616	325	0.533046	11797469	chr1_11797469_A_T_b38	0.089	2.36286e-07	2.36286e-07	A	T	0.594107	0.3938	0.201542	272	5	48	0.200307
Humans	chr1	chr1_1_950	11150125	11150125	ENSG00000198793.12	-	donor	right	GT	[11148735, 11148732, 11145045, 11146791]	[11146675, 11148641, 11150088, 11157151]	GTAAAGCTTCCCTCACAGGCACCCTGTGAAGGATGGGGTGAGTGAGGCTAGGGGCTCGCATCAGAAGAGTAAGGTGCTGGCTCTAGGTGGAGATCCAGGTCT	GGTCAACTCCACCAGCAGTGCTGTGAAAAGTGGACCCTGGTTAATGATGAGACCCAAGCCAAGATGGCCCGGATGGCTGCTGCAGCTGCATGGGGTTTAGGT	cis	chr1	11845740	1.21917e-09	0.120223	GTTTGAAAGTGA	A	0.587046	0.074	0.0923143	284	3	35	0.513046	-695615	2.93933	79	FALSE	FALSE	0.220422	322	0.528491	11797519	chr1_11797519_T_C_b38	0.059	3.03089e-08	3.03089e-08	A	G	0.579538	0.0205	0.128971	286	2	34	0.559038
Humans	chr1	chr1_1_950	11157291	11157292	ENSG00000198793.12	-	acceptor	left	AG	[11185480, 11167441, 11158001, 11199257, 11157799]	[11160397, 11160423, 11160626, 11167326, 11167517, 11181263, 11185595]	AGGAGATCCAGGCTACCTGGTATGAGAAACTGCACGAGTGGGAGGATGCCCTTGTGGCCTATGACAAGAAAATGGACACCAACAAGGACGACCCAGAGCTGAT	TCATGCGTACAGCAGCACATTAGGAAAGAGAGTATGTGGATTAAACAATGTGATCCCTTCTTCTGTGTACCTCACAGCAGTCTTTCTTTCCCATGTAACAG	cis	chr1	11845740	1.26719e-09	0.119608	GTTTGAAAGTGA	A	0.581596	0.0976667	0.0910286	285	3	35	0.48393	-688448	3.02048	93	FALSE	FALSE	0.215827	323	0.523944	11797469	chr1_11797469_A_T_b38	0.087	2.7422e-08	2.7422e-08	A	T	0.586779	0.2255	0.194062	271	4	48	0.361279
Humans	chr1	chr1_1_950	11167441	11167441	ENSG00000198793.12	-	donor	right	GT	[11160626, 11157291, 11160397, 11167326, 11160423]	[11157799, 11158001, 11185480, 11199257]	GTAAGCACCTCATTCTTTTTGGAAAAGCAGGAGGTAGAGACTTGGCTAGGGAGTTATTGGCCCTGACCTTCAGAAAGTTACTTTCCTTTTCTGTTTTTTCTC	TACCTTTTCCCTTTGTTTTCTCAGCATTAATAATAAGCTACAGCAGCCGGAGGCAGCGGCCGGAGTGTTAGAATATGCCATGAAACACTTTGGAGAGCTGGT	cis	chr1	11845740	1.75972e-09	0.11882	GTTTGAAAGTGA	A	0.58106	0.087	0.0914286	282	3	35	0.49406	-678299	3.0001	93	FALSE	FALSE	0.218895	320	0.522875	11797469	chr1_11797469_A_T_b38	0.091	1.41919e-07	1.41919e-07	A	T	0.58564	0.3204	0.194833	267	5	48	0.26524
Humans	chr1	chr1_1_950	11199403	11199404	ENSG00000198793.12	-	acceptor	left	AG	[11199540]	[11167517, 11181263, 11185595]	AGGGCCCCCTGCCACTGAGAGATGACAATGGCATTGTTCTGCTGGGTGAGAGAGCTGCCAAGTGCCGAGCATATGCCAAAGCACTACACTACAAAGAACTGGA	AGGGAACCAGCTGGTGGGAGGAGAGAAGCATCCACACAGCCTTCTCTTGTTTGTGCCCCATCTGCCATTTTCCTGTGCTGTGAGGTTTTGCTCTTCTCCAG	cis	chr1	11845740	4.10259e-10	0.123462	GTTTGAAAGTGA	A	0.59589	0.0973333	0.0937143	292	3	35	0.498557	-646336	3.13248	99	TRUE	TRUE	0.2155	330	0.538097	11797519	chr1_11797519_T_C_b38	0.059	4.96046e-08	4.96046e-08	A	G	0.587154	0.0285	0.156543	293	2	35	0.558654
Humans	chr1	chr1_1_950	11199540	11199540	ENSG00000198793.12	-	donor	right	GT	[11199403, 11167517, 11181263, 11185595]	[11185480, 11199257]	GTGAGACTTTTCCCCATTGTCCAGATGGAGGCTGACAGGGAACCAGCTGGTGGGAGGAGAGAAGCATCCACACAGCCTTCTCTTGTTTGTGCCCCATCTGCC	GCTCATCAGAAGCATCGAGTTGGCCCTCACCTCACAAGACATCGCTGAAGTCACACAGACCCTCTTAAACTTGGCTGAATTCATGGAACACAGTGACAAGGT	cis	chr1	11845740	4.04541e-10	0.123931	GTTTGAAAGTGA	A	0.602784	0.0973333	0.0949429	291	3	35	0.50545	-646200	3.14023	97	TRUE	TRUE	0.221341	329	0.544149	11797469	chr1_11797469_A_T_b38	0.09	5.8039e-07	5.8039e-07	A	T	0.604753	0.4026	0.218469	275	5	49	0.202153
Humans	chr1	chr1_1_950	11199703	11199704	ENSG00000198793.12	-	acceptor	left	AG	[11204560]	[]	AGGGATCTCTTCAATGCTGCATTTGTGTCCTGCTGGTCTGAACTGAATGAAGATCAACAGGATGAGCTCATCAGAAGCATCGAGTTGGCCCTCACCTCACAAG	ACCAAAATCAGTGATGCCAAAAGCGAATTGATAGGTGTGACTTTGAGGCAGCAGGCAGAGGCACGGGAGGTCTCTCCATTTTCCACCTTCTCTGCCTTCAG	cis	chr1	11845740	1.44637e-09	0.119599	GTTTGAAAGTGA	A	0.545657	0.0833333	0.0829143	283	3	35	0.462324	-646036	2.92873	79	FALSE	FALSE	0.192167	321	0.490882	11797519	chr1_11797519_T_C_b38	0.061	1.41276e-07	1.41276e-07	A	G	0.536972	0.0245	0.143543	284	2	35	0.512472
Humans	chr1	chr1_1_950	11204560	11204560	ENSG00000198793.12	-	donor	right	GT	[11199703]	[]	GTATAGTGTGTCAGGGCGGGTGGAGAAGATCAGCACATAGAAAACGATATATACAAATTAGTTTTTATTAGAAGTAATAATCAAGGGGCTGGTATTTTTAAT	AATGGCTGAGACGGCTGAGCCTGGAGCTGCTGAAGGACTCATCATCGCCCTCCCTGCGCTCCTGCTGGGCCCTGGCACAGGCCTACAACCCGATGGCCAGGT	cis	chr1	11845740	5.01646e-09	0.115194	GTTTGAAAGTGA	A	0.573996	0.0866667	0.0895714	275	3	35	0.48733	-641180	2.59846	69	TRUE	TRUE	0.224599	313	0.515157	11797469	chr1_11797469_A_T_b38	0.094	1.98258e-06	1.98258e-06	A	T	0.574463	0.3958	0.213857	259	5	49	0.178663
Humans	chr1	chr1_1_950	11204703	11204704	ENSG00000198793.12	-	acceptor	left	AG	[11209293, 11204886, 11209311]	[]	AGGCCTGGGGCGCTGCCAGGAGGGTCTCCAAAGATGACTGGCTGGAATGGCTGAGACGGCTGAGCCTGGAGCTGCTGAAGGACTCATCATCGCCCTCCCTGCG	TTTTATAAATCTAAAAGTAGAATAATCATTAAATAGATGAGGACTTTTTTCAATTGGCCCTTGAAACTGATTGTTTTCCATTGTCACCTGTGGGATCACAG	cis	chr1	11845740	1.76533e-09	0.117273	GTTTGAAAGTGA	A	0.588479	0.0893333	0.0918571	286	3	35	0.499146	-641036	2.90965	87	FALSE	FALSE	0.224188	324	0.53021	11797469	chr1_11797469_A_T_b38	0.091	3.07511e-07	3.07511e-07	A	T	0.590319	0.3838	0.213939	270	5	49	0.206519
Humans	chr1	chr1_1_950	11209311	11209311	ENSG00000198793.12	-	donor	right	GC	[11204703]	[11204886, 11209293]	GCAAGTCCATTGTTTCAGGTGACTGGGAAAGGAGAGCTCTGCTCTTCTCACTTACTCAAAACTTTTAACTGTTTAAACTGGGCAACCGAAAACCAGCCCAGG	TCGGATGCTTAGGAGTGGCCAAGGGGATGCATTGGCTAGTGGACCAGTGGAAACAGGACCCATGAAGAAACTGCACGTCAGCACCATCAACCTCCAAAAGGC	cis	chr1	11845740	1.56883e-09	0.11759	GTTTGAAAGTGA	A	0.584132	0.0896667	0.0908	287	3	35	0.494466	-636429	2.92165	85	FALSE	FALSE	0.219782	325	0.52644	11797519	chr1_11797519_T_C_b38	0.06	1.24482e-07	1.24482e-07	A	G	0.575264	0.02	0.153629	288	2	35	0.555264
Humans	chr1	chr1_1_950	11209458	11209459	ENSG00000198793.12	-	acceptor	left	AG	[11210813, 11212311]	[11210906]	AGGGATACACACTTGCTGATGAAGAGGAGGATCCTTTGATTTACCAGCATCGGATGCTTAGGAGTGGCCAAGGGGATGCATTGGCTAGTGGACCAGTGGAAAC	CTGGCTCTACCAGGTCTGCACCTCCCAAAATTTAAGGATATTTCCTAAACCAGAAGCATCTAGTAGAGTTATAGGTGTTTCCTATAAATCTTTGGTTGTAG	cis	chr1	11845740	6.52031e-10	0.121181	GTTTGAAAGTGA	A	0.594835	0.0793333	0.0915429	291	3	35	0.515502	-636281	2.98715	81	TRUE	TRUE	0.220788	329	0.536593	11797469	chr1_11797469_A_T_b38	0.085	3.15884e-08	3.15884e-08	A	T	0.600874	0.4004	0.162913	278	5	46	0.200474
Humans	chr1	chr1_1_950	11210813	11210813	ENSG00000198793.12	-	donor	right	GT	[11209458]	[11212311]	GTGAACTATACTTCTTTTCTGTTCTGAAGTCCCTGTTGTCTTTACTACTTGATATTCTTGTAATCTTGGCTATGGGAGTTTGTGTAGCTTTTTGGCTGTAAA	GTTTTAGTACCAAATTTTCATTCCAATGGTGAATAAAGTTCTGGTGCGACACCGAATCAATCATCAGCGCTATGATGTGCTCATCTGCAGAATTGTCAAGGT	cis	chr1	11845740	5.35458e-10	0.121551	GTTTGAAAGTGA	A	0.601891	0.0786667	0.0926	293	3	35	0.523224	-634927	3.12316	95	TRUE	TRUE	0.224291	331	0.543296	11797469	chr1_11797469_A_T_b38	0.086	4.13748e-08	4.13748e-08	A	T	0.607143	0.391	0.180489	279	5	47	0.216143
Humans	chr1	chr1_1_950	11212908	11212909	ENSG00000198793.12	-	acceptor	left	AG	[11213398]	[11213136]	AGTTACTGGCTGCAATCCAGCTGTTTGGCGCCAACCTGGATGACTACCTGCATTTACTGCTGCCTCCTATTGTTAAGTTGTTTGATGCCCCTGAAGCTCCACT	GTCCCCAGAGAACTTTGAATTGTCTACACCACCACCCGCTGCGTGTCCTTAGATACTTGGGACCTGACTATTCATCACCATGCTTTTGCTCCCTTTTGCAG	cis	chr1	11845740	7.43598e-09	0.112779	GTTTGAAAGTGA	A	0.573367	0.0956667	0.0926	275	3	35	0.477701	-632831	2.80486	95	FALSE	FALSE	0.225146	313	0.515029	11797519	chr1_11797519_T_C_b38	0.062	3.91896e-07	3.91896e-07	A	G	0.564449	0.0245	0.153343	276	2	35	0.539949
Humans	chr1	chr1_1_950	11213398	11213398	ENSG00000198793.12	-	donor	right	GT	[11213136, 11212908]	[]	GTGAGTAGCCTACGTCATCCTCCAGAGAGATTTTCTGATTTCCTCTGAGTCCCTGGGTGATCAGCTAAAAGCTGAGACCTCATTCTGAGTGACAGGTTGATG	TCTTGGGGGTGAATTTAAGCTCTACCTGCCCCAGCTGATCCCACACATGCTGCGTGTCTTCATGCATGACAACAGCCCAGGCCGCATTGTCTCTATCAAGGT	cis	chr1	11845740	6.86204e-09	0.113273	GTTTGAAAGTGA	A	0.579865	0.0963333	0.0926	275	3	35	0.483532	-632342	2.81379	95	FALSE	FALSE	0.230162	313	0.520744	11797519	chr1_11797519_T_C_b38	0.062	3.9416e-07	3.9416e-07	A	G	0.570699	0.0245	0.155171	276	2	35	0.546199
Humans	chr1	chr1_1_950	11274060	11274061	ENSG00000120942.13	+	donor	left	GT	[11363782, 11321802, 11285643, 11276371, 11282005, 11294872, 11293466, 11371688, 11278637, 11285555, 11285109]	[11273321, 11278693, 11279350, 11280224, 11285732, 11293626]	GGTAAGATTTGGCCTGTCCTGTGTGCTGCAGGTCTTAGTCGCGTCCACTGGAAACCGCTGCTTTGTAAAGGAGTTATAGGGATGTCAAAGGTGGCTTTCTAA	CGTCTGTGCCGCTTGCCTCTACTACCTGTCCCCTCTGAAACTGGAGCACTTGGCTCTTATCTACTTTGGAGGCCTGTCTGGCTCCTTTCTCTACACAGGAGG	cis	chr1	11845740	6.53966e-10	0.112273	TCACTTTCAAAC	T	0.622085	0.0916667	0.140973	316	3	37	0.530419	571679	3.04773	93	TRUE	TRUE	0.217799	356	0.567612	11797469	chr1_11797469_A_T_b38	0.086	1.04394e-07	1.04394e-07	T	A	0.62558	0.3848	0.244549	300	5	51	0.24078
Humans	chr1	chr1_1_950	11285643	11285643	ENSG00000120942.13	+	acceptor	right	AG	[11280224, 11273321, 11274060, 11278693, 11279350]	[11276371, 11278637, 11282005, 11285109, 11285555, 11293466, 11294872, 11321802, 11363782, 11371688]	AGGAATTGGATTCAAGTACGTGGCTCTGGGAGACCTCATCATCCTCATCACTTTTGGCCCGCTGGCTGTGATGTTCGCCTACGCCATCCAGGTGGGGTCCCT	TTTACCATTTTCAGCCGGAAGTGGCCTGCCTCTTCACTGGTGAACAGTCCCTAAATTTCCAGCCTTGGTCTCACACCAACTCTCTGGATTTTCTGGCCGCAG	cis	chr1	11845740	7.84258e-10	0.110971	TCACTTTCAAAC	T	0.586571	0.0876667	0.132946	317	3	37	0.498904	560097	3.02397	95	TRUE	TRUE	0.195239	357	0.535364	11797519	chr1_11797519_T_C_b38	0.057	5.76644e-08	5.76644e-08	T	C	0.579261	0.035	0.185135	318	2	37	0.544261
Humans	chr1	chr1_1_950	11648828	11648829	ENSG00000116661.9	-	acceptor	left	AG	[11649086]	[]	AGATCTCCCACACCTTCACCGACTACGGGCCGGGCGTCCGCTTCGTCCGCTTCGAGCACGGGGGGCAGGACTCCGTCTACTGGAAGGGCTGGTTCGGGGCCCG	AAACCGAGTGGGGGAGCTGCAGGTCGGTCGGTGTACCGGGGTGGGGCGGCAGGAGAGGCCTCAGGACCTCCGAGGCTGACTCTTGTTACCTCCACCCCCAG	cis	chr1	11845740	3.06738e-14	0.160752	GTTTGAAAGTGA	A	0.608108	0.000333333	0.0427568	324	3	37	0.607775	-196911	3.86433	111	TRUE	TRUE	0.202982	364	0.545632	11797469	chr1_11797469_A_T_b38	0.084	1.04378e-09	1.04378e-09	A	T	0.608805	0.43	0.175451	308	5	51	0.178805
Humans	chr1	chr1_1_950	11649086	11649086	ENSG00000116661.9	-	donor	right	GT	[11648828]	[]	GTGAGCCTGGGGGACCCAGGGCGGAGGGGTGGGGCACGGACATGAGGGGCGTGGCTCGAGGAGACCCCGCCCACAGCGCTCCTGGGCTGGGGTGGGCTGGGC	CACCGTTAAGCTACTGTCCGAGCACGAGAACGTGCTGGCTGAGTTCAGCAGCGGGCAGGTGGCAGTGCCCCAAGACAGTGACGGCGGGGGCTGGATGGAGGT	cis	chr1	11845740	3.1261e-14	0.160657	GTTTGAAAGTGA	A	0.607818	0.000333333	0.0428919	324	3	37	0.607485	-196654	3.86009	111	TRUE	TRUE	0.202815	364	0.545387	11797469	chr1_11797469_A_T_b38	0.084	8.50797e-10	8.50797e-10	A	T	0.608821	0.4222	0.174373	308	5	51	0.186621
Humans	chr1	chr1_1_950	11649225	11649226	ENSG00000116661.9	-	acceptor	left	AG	[11649944, 11649778]	[11649228, 11649300, 11649616, 11649874]	AGGTACTCGGGCCGCAGCGACGCTGGTTGCCTCTACGAGCTCACCGTTAAGCTACTGTCCGAGCACGAGAACGTGCTGGCTGAGTTCAGCAGCGGGCAGGTGG	ACTTTTGTGGAAATCCCCATCCCCAGGACGTGTTCAGCAGGGCTGAGGCCATGCCCCCACCCCACCTCCCGCCCCCCACCTCGCTCCCTCCCTCTGAGCAG	cis	chr1	11845740	2.03697e-14	0.162786	GTTTGAAAGTGA	A	0.607691	0.001	0.0415676	324	3	37	0.606691	-196514	3.88586	111	TRUE	TRUE	0.200755	364	0.545146	11797469	chr1_11797469_A_T_b38	0.082	3.25107e-10	3.25107e-10	A	T	0.609809	0.4264	0.1574	309	5	50	0.183409
Humans	chr1	chr1_1_950	11649778	11649778	ENSG00000116661.9	-	donor	right	GT	[11649616, 11649225, 11649228, 11649300]	[11649944]	GTGAGAGGGTCCTGGGGTGGCATGGGGCTGGGAGGAGCGGGGTAAGGCAGAGGGGAGAGCCAGCTGGGGAACCCCCCGCCTGGGGGTGCTGCCTCCCCACTG	CCAGGTGGTGTCGCAAAGCACAGGTCATTGACCTGCAGGCTGAGGGCTACTGGGAGGAGCTGCTGGACACGACTCAGCCGGCCATCGTGGTGAAGGACTGGT	cis	chr1	11845740	2.9425e-14	0.161404	GTTTGAAAGTGA	A	0.603251	0.001	0.0432162	323	3	37	0.602251	-195962	3.86703	111	TRUE	TRUE	0.19891	363	0.54119	11797469	chr1_11797469_A_T_b38	0.083	3.55227e-10	3.55227e-10	A	T	0.605662	0.4222	0.15594	308	5	50	0.183462
Humans	chr1	chr1_1_950	11649874	11649875	ENSG00000116661.9	-	acceptor	left	AG	[11649944, 11649965]	[11649225, 11649883]	AGGTGGTGTCGCAAAGCACAGGTCATTGACCTGCAGGCTGAGGGCTACTGGGAGGAGCTGCTGGACACGACTCAGCCGGCCATCGTGGTGAAGGACTGGTGAG	GCGTCAAGAAGTACTTCGCCTCCTCCTTTGAGTAAGGAGAAGGGGGTGGAGGAGGTGGGAAGGGGGGAGCGTTCGCTCTGTCCTAACTCCAGTTCTCCCAG	cis	chr1	11845740	7.56584e-14	0.157996	GTTTGAAAGTGA	A	0.599556	0.001	0.041	320	3	37	0.598556	-195865	3.81377	105	TRUE	TRUE	0.204105	360	0.537161	11797469	chr1_11797469_A_T_b38	0.082	4.33267e-10	4.33267e-10	A	T	0.602794	0.4106	0.140204	306	5	49	0.192194
Humans	chr1	chr1_1_950	11649944	11649944	ENSG00000116661.9	-	donor	right	GT	[11649225, 11649874, 11649883]	[11649778, 11649965]	GTAAGGAGAAGGGGGTGGAGGAGGTGGGAAGGGGGGAGCGTTCGCTCTGTCCTAACTCCAGTTCTCCCAGGTGGTGTCGCAAAGCACAGGTCATTGACCTGC	ATGGTGGGGACGGCTGGAGGGTGGAGGAGCTGCCTGGAGACAGTGGGGTGGAGTTCACCCACGATGAGAGCGTCAAGAAGTACTTCGCCTCCTCCTTTGAGT	cis	chr1	11845740	8.02649e-14	0.15814	GTTTGAAAGTGA	A	0.596197	0.001	0.0403784	319	3	37	0.595197	-195796	3.81118	161	TRUE	TRUE	0.202356	359	0.533939	11797469	chr1_11797469_A_T_b38	0.082	4.29049e-10	4.29049e-10	A	T	0.599531	0.4124	0.138061	305	5	49	0.187131
Humans	chr1	chr1_1_950	11650074	11650075	ENSG00000116661.9	-	acceptor	left	AG	[11650465, 11650349]	[11649883, 11650072]	AGAGGACTTGGAAGGCTGGTGTGACGTGGAGCATGGTGGGGACGGCTGGAGGGTGGAGGAGCTGCCTGGAGACAGTGGGGTGGAGTTCACCCACGATGAGAGC	GACACCAAGTGCGACCTTTGCCCTGCCCCCCACCACATAGTGGCAAGAGCCAGCCTTAGCAGGGACTGAGTGACCAGGGTGGGGCTGTCGTGTCCCTACAG	cis	chr1	11845740	2.40489e-13	0.153863	GTTTGAAAGTGA	A	0.591263	0.000333333	0.0414324	316	3	37	0.590929	-195665	3.69222	105	TRUE	TRUE	0.205042	356	0.529138	11797469	chr1_11797469_A_T_b38	0.086	3.02488e-09	3.02488e-09	A	T	0.59167	0.4044	0.173529	300	5	51	0.18727
Humans	chr1	chr1_1_950	11650465	11650465	ENSG00000116661.9	-	donor	right	GT	[11650072, 11650074, 11649883]	[11650349]	GTGAGAGGCCCTCGCTGGGCGAGCTCAGCTTCCCCTGCTGCGAAATGGGCCGAAACGGCGCCGCCTGGCTTTGAGGGAGAAATGGGATTAAGCGCCTGGCTC	GTGCCCGAGGGCGGCGTGGAGGAGGAGCGCGACCACTGGCAGCAGTTCTACTTCCTGAGCAAGCGGCGCCGCAACCTTCTGCGTAACCCGTGTGGGGAAGGT	cis	chr1	11845740	6.48682e-13	0.148325	GTTTGAAAGTGA	A	0.588467	0.000333333	0.0414054	317	3	37	0.588134	-195275	3.62485	107	TRUE	TRUE	0.210129	357	0.526826	11797150	chr1_11797150_C_T_b38	0.053	1.63952e-11	1.63952e-11	G	A	0.581153	0	0.0449118	321	2	34	0.581153
Humans	chr1	chr1_1_950	11650834	11650835	ENSG00000116661.9	-	acceptor	left	AG	[11674519, 11654030, 11650928, 11653390, 11654318, 11655639]	[11653427, 11653450, 11653458, 11653525]	AGAGAGCGTGGGCCAGCCCGAGGAGGCAAGCCCGGAGGAGCAGCCAGAGGAGGCGAGTGCTGAGGAGGAGCGGCCGGAGGACCAGCAGGAGGAGGAGGCGGCG	TCCCACGGTGGGTGGGGGAGGTTACGGGCACATTGCAGTCCTGGGGCCTGGAGGAGTACAGGGTGGAGGAATCACAGCCTCCCACCCATCCCTGCCTGCAG	cis	chr1	11845740	1.46328e-10	0.132227	GTTTGAAAGTGA	A	0.497189	0.000333333	0.0124167	285	3	36	0.496856	-194905	3.26382	99	TRUE	TRUE	0.19543	324	0.438725	11797150	chr1_11797150_C_T_b38	0.057	1.60707e-09	1.60707e-09	G	A	0.490318	0	0.0134848	289	2	33	0.490318
Humans	chr1	chr1_1_950	11654318	11654318	ENSG00000116661.9	-	donor	right	GT	[11650834, 11653427, 11653458, 11653450, 11653525]	[11650928, 11653390, 11654030, 11655639, 11674519]	GTAGCCGACGCCTGGACCGCTCGCTGCGGCGGGGAGGGGAGATGGGGTCGGCGGGCGAGCGCTGCACAGAGGGGCGTCAGAGAGCGAGGGGACCCGGAGACC	GCGCCGGGACTCGCCGCCCCGGGACTCGCGCAGCCCGCAGCGCTCCGGCTCCTCCTCTCGCGACCGCCCTCCGCAGCGATGGACGGAGACGGTGACCCAGGT	cis	chr1	11845740	2.08998e-10	0.13099	GTTTGAAAGTGA	A	0.500519	0.000333333	0.0120833	283	3	36	0.500186	-191422	3.16496	97	TRUE	TRUE	0.201436	322	0.441252	11797469	chr1_11797469_A_T_b38	0.092	9.71178e-08	9.71178e-08	A	T	0.500959	0.3354	0.12549	268	5	49	0.165559
Humans	chr1	chr1_1_950	11654952	11654953	ENSG00000132879.13	+	donor	left	GT	[11655811, 11655687, 11655823, 11655651, 11658266, 11655327, 11655331, 11655590, 11655910, 11655282, 11658735, 11655794, 11655669, 11655939, 11655805]	[11650718, 11654581, 11654773, 11655151, 11655699, 11656100, 11658364, 11658628]	GGTGACCGGCAGGAGGGGGCGCGGGGGGCGCTGGGGAGGGGGCGCGGCTGGGCGGGGGCTGCCGGGAAGGCTCCTGGGTTCCGGGTCGCGCCGCAGTTGCCG	GCCTGGCGGGCCGGGGCGGGGCCTCGCTTTCCAGGCAAGCGCAGGTCCAGGCGGTGCAGCTTGGGCGGCCCAACGGATCGTGCCGCGGCGGCCGAGCGCAGG	cis	chr1	11845740	2.75076e-15	0.169878	TCACTTTCAAAC	T	0.603042	0.00133333	0.0323243	330	3	37	0.601709	190787	3.98404	121	TRUE	TRUE	0.191354	370	0.541092	11797469	chr1_11797469_A_T_b38	0.082	1.24851e-10	1.24851e-10	T	A	0.604156	0.4278	0.163922	314	5	51	0.176356
Humans	chr1	chr1_1_950	11655699	11655700	ENSG00000132879.13	+	donor	left	GT	[11655794, 11655811, 11655805, 11655789]	[11650718, 11654581, 11654773, 11654952]	GGTAAGGCATCCATTTACAGAGAAGGAAACAGGCTGGGAGAGGCACCATGCTCTCCCGAGATAAATGGCAGAGCAGGGATGAGGCCTGCAGCATAGCTTTTC	ACCTCTATTGTGAGAGGCCAGAGAAAAAAATCAGAGCTCACCTTTTATTAAAGTACCTGATGTGTCCCAAGCTCCTTGGACCGCCCCAGTGACCCCTGGAGG	cis	chr1	11845740	4.82412e-11	0.121271	TCACTTTCAAAC	T	0.125861	0	0.00948649	330	3	37	0.125861	190040	3.50537	123	TRUE	TRUE	0.0112868	370	0.113203	11797150	chr1_11797150_C_T_b38	0.051	7.19607e-10	7.19607e-10	C	T	0.124356	0	0.0102941	334	2	34	0.124356
Humans	chr1	chr1_1_950	11655805	11655805	ENSG00000132879.13	+	acceptor	right	AG	[11654952, 11655699, 11654581, 11650718, 11654773]	[11655282, 11655327, 11655331, 11655590, 11655651, 11655669, 11655687, 11655789, 11655794, 11655811, 11655823, 11655910, 11655939, 11658266, 11658735]	AGCTACAGGAGGGTGTCCAGAAGCCACAAGCCATGGCTGTGGGGAACATCAACGAGCTGCCCGAGAACATCCTGCTGGAGCTGTTCACGCACGTGCCCGCCC	GGCATCCATTTACAGAGAAGGAAACAGGCTGGGAGAGGCACCATGCTCTCCCGAGATAAATGGCAGAGCAGGGATGAGGCCTGCAGCATAGCTTTTCAACAG	cis	chr1	11845740	1.87506e-15	0.171729	TCACTTTCAAAC	T	0.563303	0.001	0.0335405	330	3	37	0.562303	189935	4.00043	121	TRUE	TRUE	0.163409	370	0.505768	11797150	chr1_11797150_C_T_b38	0.051	8.88943e-14	8.88943e-14	C	T	0.556584	0.0005	0.0362941	334	2	34	0.556084
Humans	chr1	chr1_1_950	11656100	11656101	ENSG00000132879.13	+	donor	left	GT	[11671265, 11658243, 11661129, 11657899, 11657881, 11658266, 11658268]	[11654952, 11656089, 11656105, 11658032, 11658119, 11658871, 11659416, 11668944]	GGTGGGGTACAGGCCGGGTCTGGCATGCCTCCAGTACACAGTCATGACACCAGGAACATGTATTGAGCACTTAGTATGAGCCGGGTACTTTGGATGGTTTAA	CTTCATCACTGAGGACTGGGACCAGCCCGTGGCCGACTGGAAGATCTTCTACTTCTTACGGAGCCTGCACAGGAACCTCCTGCACAACCCGTGCGCTGAAGG	cis	chr1	11845740	8.73381e-17	0.186396	TCACTTTCAAAC	T	0.639612	0.00166667	0.0373784	330	3	37	0.637945	189639	4.14895	127	TRUE	TRUE	0.194163	370	0.574216	11797469	chr1_11797469_A_T_b38	0.082	2.09761e-11	2.09761e-11	T	A	0.639898	0.459	0.181118	314	5	51	0.180898
Humans	chr1	chr1_1_950	11658266	11658266	ENSG00000132879.13	+	acceptor	right	AG	[11656100, 11658119, 11654952, 11656105, 11658032, 11656089]	[11655327, 11655669, 11655805, 11655811, 11655910, 11655939, 11657881, 11657899, 11658243, 11658268, 11661129, 11671265]	AGAGGGGTTCGAGTTCTGGAGCCTGGATGTGAATGGAGGCGATGAGTGGAAGGTGGAGGATCTCTCTCGAGACCAGAGGAAGGAATTCCCCAATGACCAGGT	CAGCCGCCAAGATGCAGGCAGAGGAGTGGGGAGGAAGGGGCATTTGGGAGAAGGCGGCCACTGAGGGGCTTCCCTTCAGTGTGAACTCTGCTTTTCCATCAG	cis	chr1	11845740	9.09054e-17	0.186206	TCACTTTCAAAC	T	0.632439	0.00166667	0.0373514	330	3	37	0.630773	187474	4.14897	127	TRUE	TRUE	0.189816	370	0.567816	11797150	chr1_11797150_C_T_b38	0.051	6.26503e-15	6.26503e-15	C	T	0.624904	0.001	0.0403529	334	2	34	0.623904
Humans	chr1	chr1_1_950	11658364	11658365	ENSG00000132879.13	+	donor	left	GT	[11661129, 11658551, 11658532, 11658743, 11658735]	[11654952, 11658393, 11658617, 11658628, 11658871, 11659416]	GGTCAAGAAATACTTCGTTACTTCATATTAGTAAGATCCGGGGACTTGGGGTAGGGGAAAGCCCAAATCAATTTACCCTGGGGTCTCTCCCACCCTGGAAGG	CAGAGGGGTTCGAGTTCTGGAGCCTGGATGTGAATGGAGGCGATGAGTGGAAGGTGGAGGATCTCTCTCGAGACCAGAGGAAGGAATTCCCCAATGACCAGG	cis	chr1	11845740	6.77819e-16	0.176625	TCACTTTCAAAC	T	0.295506	0.001	0.013	330	3	37	0.294506	187375	4.20906	139	TRUE	TRUE	0.0449107	370	0.264868	11797150	chr1_11797150_C_T_b38	0.051	3.17299e-14	3.17299e-14	C	T	0.291982	0.0005	0.0140588	334	2	34	0.291482
Humans	chr1	chr1_1_950	11658393	11658394	ENSG00000132879.13	+	donor	left	GT	[11658504, 11658492, 11658532, 11658735]	[11658364, 11658628]	AGTAAGATCCGGGGACTTGGGGTAGGGGAAAGCCCAAATCAATTTACCCTGGGGTCTCTCCCACCCTGGAAGGGGCAGTCCTAGCCCCTCACTGCCCTAGTG	GTGAATGGAGGCGATGAGTGGAAGGTGGAGGATCTCTCTCGAGACCAGAGGAAGGAATTCCCCAATGACCAGGTCAAGAAATACTTCGTTACTTCATATTAG	cis	chr1	11845740	3.19012e-14	0.15794	TCACTTTCAAAC	T	0.187239	0.000333333	0.0105405	330	3	37	0.186906	187346	3.8648	119	TRUE	TRUE	0.0197719	370	0.168054	11797469	chr1_11797469_A_T_b38	0.082	5.07658e-09	5.07658e-09	T	A	0.186217	0.1664	0.0563922	314	5	51	0.0198166
Humans	chr1	chr1_1_950	11658532	11658532	ENSG00000132879.13	+	acceptor	right	AG	[11658393, 11658364]	[11658492, 11658504, 11658551, 11658735, 11658743, 11661129]	AGCACCTGCCTCAAGTCCCAGGTGGTGGACCTCAAGGCCGAAGGGTATTGGGAGGAGCTGATGGATACCACACGGCCGGACATCGAGGTCAAGGACTGGTGA	TCAATTTACCCTGGGGTCTCTCCCACCCTGGAAGGGGCAGTCCTAGCCCCTCACTGCCCTAGTGGTGAGCCCAGCCCCTCCCACCCCTCTGCCTGCCCCCAG	cis	chr1	11845740	5.21435e-14	0.155526	TCACTTTCAAAC	T	0.22117	0.000333333	0.0139459	330	3	37	0.220836	187208	3.82844	117	TRUE	TRUE	0.0276856	370	0.198657	11797150	chr1_11797150_C_T_b38	0.051	1.65782e-12	1.65782e-12	C	T	0.218533	0	0.0150882	334	2	34	0.218533
Humans	chr1	chr1_1_950	11658628	11658629	ENSG00000132879.13	+	donor	left	GT	[11658706, 11658743, 11658735]	[11654952, 11658364, 11658393, 11658617]	GGTGAGTGCCTGGGGCGAGGGTCTGGGGTGGGGCATGCCAATCAGGCGCCCCACCCCCGCCCTGCCCCCAATCTCCGAGGCCCTGATGGGCCCTCCCTCTCC	CCCAGCACCTGCCTCAAGTCCCAGGTGGTGGACCTCAAGGCCGAAGGGTATTGGGAGGAGCTGATGGATACCACACGGCCGGACATCGAGGTCAAGGACTGG	cis	chr1	11845740	2.99623e-16	0.180532	TCACTTTCAAAC	T	0.375518	0.001	0.0191892	330	3	37	0.374518	187111	4.21984	131	TRUE	TRUE	0.0700519	370	0.336849	11797469	chr1_11797469_A_T_b38	0.082	2.00575e-11	2.00575e-11	T	A	0.376188	0.2368	0.104451	314	5	51	0.139388
Humans	chr1	chr1_1_950	11658735	11658735	ENSG00000132879.13	+	acceptor	right	AG	[11658393, 11658628, 11658364, 11654952, 11658617]	[11655327, 11655669, 11655805, 11655939, 11658492, 11658532, 11658551, 11658706, 11658743, 11661129]	AGGTTCGCAGCCAGGCCAGATTGCGGGTCCAAGTACCAGCTGTGCGTTCAGCTCCTGTCGTCCGCGCACGCGCCTCTGGGGACCTTCCAGCCAGACCCGGCG	TGCCTGGGGCGAGGGTCTGGGGTGGGGCATGCCAATCAGGCGCCCCACCCCCGCCCTGCCCCCAATCTCCGAGGCCCTGATGGGCCCTCCCTCTCCCTGCAG	cis	chr1	11845740	4.21552e-17	0.189841	TCACTTTCAAAC	T	0.628773	0.00166667	0.036	330	3	37	0.627106	187005	4.29965	137	TRUE	TRUE	0.184561	370	0.564411	11797150	chr1_11797150_C_T_b38	0.051	3.12043e-15	3.12043e-15	C	T	0.62129	0.001	0.0387941	334	2	34	0.62029
Humans	chr1	chr1_1_950	11658871	11658872	ENSG00000132879.13	+	donor	left	GT	[11659680, 11661080, 11661183, 11660804, 11660183, 11659528, 11661129, 11668655, 11659245, 11660207]	[11656100, 11658364, 11659018, 11659313, 11659416, 11659638, 11660395, 11664255, 11664423, 11664735]	GGTGCGTGGGCCTGGGGGACGGGGGCAGAGGCAGATCGTCCAAGGCTGAGGCTGTGGTCAGACGGGGCCTAGGTTCAGATCCAAGCTCTGCACCTTCTCACC	AGCTGTGCGTTCAGCTCCTGTCGTCCGCGCACGCGCCTCTGGGGACCTTCCAGCCAGACCCGGCGACCATCCAGCAGAAGAGCGATGCCAAGTGGAGGGAGG	cis	chr1	11845740	1.04066e-17	0.196415	TCACTTTCAAAC	T	0.638088	0.00166667	0.0374865	330	3	37	0.636421	186868	4.37782	143	TRUE	TRUE	0.183101	370	0.572868	11797150	chr1_11797150_C_T_b38	0.051	9.31416e-16	9.31416e-16	C	T	0.6305	0.001	0.0403529	334	2	34	0.6295
Humans	chr1	chr1_1_950	11661129	11661129	ENSG00000132879.13	+	acceptor	right	AG	[11659313, 11656100, 11659638, 11658871, 11659416, 11659018, 11660395, 11658364]	[11658266, 11658532, 11658735, 11659245, 11659528, 11659680, 11660183, 11660207, 11660804, 11661080, 11661183, 11668655]	AGGTCTCCCACACATTCTCCAACTACCCGCCCGGCGTCCGCTACATCTGGTTTCAGCACGGCGGCGTGGACACTCATTACTGGGCCGGCTGGTACGGCCCGA	CCACCTCAGCCTCCCAAAGTACTGGGATTCCCGGTGTGAGCCGCCACACCCAGCCTGAGTCAGCTCCCTTGACCTTTCTCCCCCCTCTACCTGCCCTGCCAG	cis	chr1	11845740	9.25831e-18	0.196962	TCACTTTCAAAC	T	0.626115	0.00166667	0.0359189	330	3	37	0.624448	184611	4.38057	183	TRUE	TRUE	0.176229	370	0.562032	11797469	chr1_11797469_A_T_b38	0.082	3.21854e-12	3.21854e-12	T	A	0.626564	0.4352	0.177157	314	5	51	0.191364
Humans	chr1	chr1_1_950	11662624	11662624	ENSG00000132879.13	+	acceptor	right	AG	[11661713, 11661218, 11661308, 11662276]	[11661394, 11661397, 11661413, 11661455, 11661496, 11661516, 11661569, 11661656, 11662104, 11662156, 11662749, 11662815, 11662977, 11668655]	AGCTTTACGGACATTGGATGAAGCCGAAGCATTTAGAATGGTGCCTGGCACACAGTTGGTGCGTGATATGGTTAAGCTTTGTGTCCCCACCCACATCTCATC	GTTGGGGTGTGTGGACATCTCTGGGCAGCTCTTGAGTCCACCTTGTGCCAGATCAGCAGTGCCACCCAGGCTCTGCCTCCTGGTGTTACTCTTTGCCAACAG	cis	chr1	11845740	2.20876e-09	0.107283	TCACTTTCAAAC	T	0.183801	0	0.0112703	311	3	37	0.183801	183116	2.7608	73	FALSE	FALSE	0.0294092	351	0.164043	11797469	chr1_11797469_A_T_b38	0.081	1.41859e-07	1.41859e-07	T	A	0.184359	0.098	0.0458776	298	4	49	0.0863591
Humans	chr1	chr1_1_950	11668655	11668655	ENSG00000116663.10	+	acceptor	right	AG	[11662928, 11658871, 11667715, 11664276, 11664508, 11664423, 11664740, 11664735, 11661308, 11664255]	[11659245, 11659680, 11661129, 11661394, 11661397, 11661516, 11662624, 11662815, 11662977, 11663141, 11663144, 11667204, 11671265]	AGGCCATGGATGCTCCCCACTCCAAAGCAGCCCTGGACAGCATTAACGAGCTGCCCGAGAACATCCTGCTGGAGCTGTTCACGCACGTGCCCGCCCGCCAGC	ACCTGGCTAATGCAGGGTTGGAGAGGAGTCCCTGGCCTGGTTCCCTGGGGACCTGAGGGCCCACCTCCCTGGTCAGGCTCATAACTGCTGTTGCCCCCACAG	cis	chr1	11845740	1.3525e-09	0.121533	TCACTTTCAAAC	T	0.456731	0	0.0261892	279	3	37	0.456731	177085	3.17582	107	TRUE	TRUE	0.176749	319	0.402498	11797150	chr1_11797150_C_T_b38	0.06	1.28708e-08	1.28708e-08	C	T	0.450283	0	0.0284412	283	2	34	0.450283
Humans	chr1	chr1_1_950	11668944	11668945	ENSG00000116663.10	+	donor	left	GT	[11671265, 11671267, 11673276, 11671117, 11671927]	[11656100, 11664255, 11664735, 11668933, 11670973, 11671392, 11672023]	GGTGGCATGGGGGCAGGGTGGAGGCTGCCACCAGGCTCGTTCCTTCTCATCCTTGGGCCTTGGCACTTGCAATTCCCACACTACCTGGAATATTCTCTAACC	CTTCATCACCAAGGACTGGGACCAGCCCGTGGCCGACTGGAAAATCTTCTACTTCCTACGGAGCCTGCATAGGAACCTCCTGCGCAACCCGTGTGCTGAAGG	cis	chr1	11845740	3.34267e-12	0.141041	TCACTTTCAAAC	T	0.537341	0.000333333	0.0264324	314	3	37	0.537007	176795	3.54683	105	TRUE	TRUE	0.193092	354	0.47939	11797469	chr1_11797469_A_T_b38	0.086	1.61576e-08	1.61576e-08	T	A	0.537104	0.341	0.155725	298	5	51	0.196104
Humans	chr1	chr1_1_950	11671265	11671265	ENSG00000116663.10	+	acceptor	right	AG	[11656100, 11668933, 11668944, 11664255, 11670973, 11664735]	[11658266, 11667204, 11668655, 11671117, 11671267, 11671927, 11673276]	AGAGGATATGTTTGCATGGCAAATTGATTTCAATGGTGGGGACCGCTGGAAGGTGGAGAGCCTCCCTGGAGCCCACGGGACAGATTTTCCTGACCCCAAAGT	CTAACGCCAACCACCCTCCCTCCCGCCCTCCTGGGACTAAGTGGGGAGGGCTGGACTTTGGATTTACACAGGGGGTCTCACCTTGGCTTCTGTTCTTCCTAG	cis	chr1	11845740	3.88958e-12	0.140246	TCACTTTCAAAC	T	0.531252	0.000333333	0.0279189	314	3	37	0.530918	174475	3.53776	103	TRUE	TRUE	0.188692	354	0.474144	11797150	chr1_11797150_C_T_b38	0.054	7.04793e-11	7.04793e-11	C	T	0.524575	0	0.0303529	318	2	34	0.524575
Humans	chr1	chr1_1_950	11671392	11671393	ENSG00000116663.10	+	donor	left	GT	[11673276, 11671927]	[11668944, 11671371, 11672023]	AGTAAGGCAAACTGAACCTACCAGGCTTGCGTGGAGGGGACAGAGGGTCAGGACACCTTTGCCAAGTCTCAGGCAAAGTCTTCCTAAGGGAAGTCCTCTCTG	TTCAATGGTGGGGACCGCTGGAAGGTGGAGAGCCTCCCTGGAGCCCACGGGACAGATTTTCCTGACCCCAAAGTCAAGAAGTATTTTGTCACATCCTACGAG	cis	chr1	11845740	1.61653e-12	0.143196	TCACTTTCAAAC	T	0.545226	0.000333333	0.0276757	318	3	37	0.544893	174347	3.55897	105	TRUE	TRUE	0.193122	358	0.48717	11797150	chr1_11797150_C_T_b38	0.053	3.18903e-11	3.18903e-11	C	T	0.538466	0	0.0300294	322	2	34	0.538466
Humans	chr1	chr1_1_950	11671927	11671927	ENSG00000116663.10	+	acceptor	right	AG	[11671392, 11668944, 11671371]	[11671265, 11673276]	AGAATGTGCCTCAAGTCCCAGCTGGTGGACCTTGTAGCCGAGGGCTACTGGGAGGAGCTACTAGACACATTCCGGCCGGACATCGTGGTTAAGGACTGGTGA	CAAACCACCTCCCTGGGCTCACAGGGGCTGCCAAGGCCTGGGTGAGGGGGGGGGCCATGCAGAGCACACCCAGGTATGCAAGCCCCCAACTCTGCTCCCCAG	cis	chr1	11845740	1.61796e-12	0.142785	TCACTTTCAAAC	T	0.540191	0.000333333	0.0287027	319	3	37	0.539858	173813	3.61776	103	TRUE	TRUE	0.188813	359	0.482964	11797150	chr1_11797150_C_T_b38	0.053	3.23784e-11	3.23784e-11	C	T	0.533514	0	0.0311471	323	2	34	0.533514
Humans	chr1	chr1_1_950	11672023	11672024	ENSG00000116663.10	+	donor	left	GT	[11673276, 11675622]	[11668944, 11671392]	GGTGAGTAGGGTCCATGGCCTGTGTCCCCACACTCTACATGCTCCTCTTACTGCGCTGCATGTACGTGAGACAACCCATAGCAAGTGCCCACTCTGCACAGC	CCCAGAATGTGCCTCAAGTCCCAGCTGGTGGACCTTGTAGCCGAGGGCTACTGGGAGGAGCTACTAGACACATTCCGGCCGGACATCGTGGTTAAGGACTGG	cis	chr1	11845740	5.60893e-12	0.138321	TCACTTTCAAAC	T	0.533538	0.000333333	0.0277568	314	3	37	0.533205	173716	3.50298	101	TRUE	TRUE	0.193187	354	0.476155	11797469	chr1_11797469_A_T_b38	0.086	1.2151e-08	1.2151e-08	T	A	0.533705	0.3124	0.155941	298	5	51	0.221305
Humans	chr1	chr1_1_950	11673276	11673276	ENSG00000116663.10	+	acceptor	right	AG	[11668944, 11671392, 11672023]	[11671265, 11671927, 11675622]	AGGTTTGCTGCCAGAGCCGACTGTGGCTGCACCTACCAACTCAAAGTGCAGCTGGCCTCGGCTGACTACTTCGTGTTGGCCTCCTTCGAGCCCCCACCTGTG	GGGAGATGAAGCTCCGAGCTCCAATGTATAGGTCCCACCTGCCCCCACCCCTGGGGCCAGCCCTCGGTGGCTTGGACACAGGGCTCTCAACCCCTCCACCAG	cis	chr1	11845740	4.74224e-12	0.138803	TCACTTTCAAAC	T	0.539727	0.000333333	0.0277568	315	3	37	0.539394	172464	3.5113	109	TRUE	TRUE	0.196674	355	0.481808	11797150	chr1_11797150_C_T_b38	0.054	8.27145e-11	8.27145e-11	C	T	0.532972	0	0.0301176	319	2	34	0.532972
Humans	chr1	chr1_1_950	11673412	11673413	ENSG00000116663.10	+	donor	left	GT	[11673742, 11675622, 11673614, 11674023]	[]	GGTGAGGCCTCACCCACTTGCTCTCTCTACCCACTCCTCCCAGGGCCAGGATGGCAGGAAGCAAAGGGCAGCCTCAGGGCCCAGGGTGCCCCTGCTGGCCTG	AACTCAAAGTGCAGCTGGCCTCGGCTGACTACTTCGTGTTGGCCTCCTTCGAGCCCCCACCTGTGACCATCCAACAGTGGAACAATGCCACATGGACAGAGG	cis	chr1	11845740	3.59937e-13	0.148408	TCACTTTCAAAC	T	0.567914	0.000333333	0.0301351	324	3	37	0.56758	172327	3.70662	111	TRUE	TRUE	0.198044	364	0.508571	11797150	chr1_11797150_C_T_b38	0.052	8.60791e-12	8.60791e-12	C	T	0.561	0	0.0327059	328	2	34	0.561
Humans	chr1	chr1_1_950	11673614	11673614	ENSG00000116663.10	+	acceptor	right	AG	[11673412]	[11673742, 11674023, 11675622]	AGGTCTCCTACACCTTCTCAGACTACCCCCGGGGTGTCCGCTACATCCTCTTCCAGCATGGGGGCAGGGACACCCAGTACTGGGCAGGCTGGTATGGGCCCC	GGAGCTGTTGCCTTCCAGCCTGGGCAGCTCTCTTAGAGGACCTGGCTCCTGCCTTCCCCTCCCCCGTCCCGGTGGTCACTTCCTCTCCCTTCCTCCCAACAG	cis	chr1	11845740	3.26609e-13	0.148485	TCACTTTCAAAC	T	0.559351	0.000333333	0.0295676	325	3	37	0.559017	172126	3.71761	109	TRUE	TRUE	0.191578	365	0.501052	11797469	chr1_11797469_A_T_b38	0.084	3.52274e-09	3.52274e-09	T	A	0.559663	0.3652	0.159255	309	5	51	0.194463
Humans	chr1	chr1_1_950	11674816	11674817	ENSG00000116670.14	-	acceptor	left	AG	[11675081, 11699431]	[11659044, 11674645, 11674810, 11674869]	AGATGCAGCTTTACGTGGAAGAGCGCGCTCATAAAGGCAGCTGAGGGGGCACCTGCCACCCCACTGATGCCCAAACTGTCAGACTTTGGGGGATCCCCGCCTA	CCCACCTGTGGTGGAGGTCTGCCCACCAGGGGCTTCTGTGTCCTCCAGCAGGGATGCCCTGGCTGTCTTGCTGACTGTGGCTGTTTGCTTGTGTCCGTCAG	cis	chr1	11845740	5.09834e-16	0.17799	GTTTGAAAGTGA	A	0.614345	0.00133333	0.0357297	330	3	37	0.613012	-170923	4.19432	135	TRUE	TRUE	0.187858	370	0.551514	11797150	chr1_11797150_C_T_b38	0.051	2.81314e-14	2.81314e-14	G	A	0.607021	0.001	0.0386176	334	2	34	0.606021
Humans	chr1	chr1_1_950	11675081	11675081	ENSG00000116670.14	-	donor	right	GT	[11674816, 11674810, 11659044, 11674645, 11674869]	[11699431]	GTGAGCTTCGTGGGGACCCGGGAAGCTTTATTTAGGGGCTGCTTAACGAAGTGAGGCCCGGTGCTGAGGCCTTACTAGAGGGCTTGCGGGAGAGAACGGGGG	TCCCTAGGATTTCCCCTGGATCCTGGCGGATGAGCAGGATGTCCACATGCATGACCCCCGGCTGATACCACTAAAAACCATGACGTCGGACATTTTAAAGGT	cis	chr1	11845740	3.72301e-16	0.179494	GTTTGAAAGTGA	A	0.632303	0.00133333	0.0356486	330	3	37	0.63097	-170659	4.08456	125	TRUE	TRUE	0.197939	370	0.567522	11797150	chr1_11797150_C_T_b38	0.051	2.10687e-14	2.10687e-14	G	A	0.624763	0.001	0.0385294	334	2	34	0.623763
Humans	chr1	chr1_1_950	11675174	11675175	ENSG00000116670.14	-	acceptor	left	AG	[11675657]	[11675144]	AGGATTTCCCCTGGATCCTGGCGGATGAGCAGGATGTCCACATGCATGACCCCCGGCTGATACCACTAAAAACCATGACGTCGGACATTTTAAAGGTGAGCTT	GCTCAGGTTGGAGGCCCCTGGTCTGGAGTGGGAGGGACAGCAAAGTGAGGGCAGGCCAGGGCCCAGCCCCGTCACCCCCCTGACCTTTGTCTCCTCCCTAG	cis	chr1	11845740	9.22996e-17	0.186134	GTTTGAAAGTGA	A	0.628427	0.00166667	0.0358649	330	3	37	0.626761	-170565	4.14581	125	TRUE	TRUE	0.188159	370	0.564089	11797469	chr1_11797469_A_T_b38	0.082	4.65164e-12	4.65164e-12	A	T	0.629611	0.3884	0.177902	314	5	51	0.241211
Humans	chr1	chr1_1_950	11675657	11675657	ENSG00000116670.14	-	donor	right	GT	[11675144, 11675174]	[]	GTGAGATGAGATGGGTCTGGGTCTGGGCGCAGGCTCTAGAAACGTGATGTCGCAGTTCCAGGCGGGCAGGGGCACTGCCTGTGGCCAGCCACCCATTACATT	CCTCCACCAACCTCTTGCCTCTCCAGGCTGTACCTTCACAGTCCTGGTGCACACGAGAGAAGCCGCCACTCGCAACATGGAGAAGATCCAGGTCATCAAGGT	cis	chr1	11845740	1.08046e-16	0.185387	GTTTGAAAGTGA	A	0.625555	0.00166667	0.0363243	330	3	37	0.623888	-170083	4.14159	123	TRUE	TRUE	0.186873	370	0.561573	11797150	chr1_11797150_C_T_b38	0.051	7.25875e-15	7.25875e-15	G	A	0.618099	0.0015	0.0392353	334	2	34	0.616599
Humans	chr1	chr1_1_950	11675731	11675732	ENSG00000116670.14	-	acceptor	left	AG	[11676045]	[11675716, 11675853, 11675975]	AGGCTGTACCTTCACAGTCCTGGTGCACACGAGAGAAGCCGCCACTCGCAACATGGAGAAGATCCAGGTCATCAAGGTGAGATGAGATGGGTCTGGGTCTGGG	TGGGGGTGCTGCTGAGCCAGCAAGGGAAGTGGGAAGAGGCTGGGCCCAGTGGCTGGCACCAGGGCGGTGGGGGAGCCTCCACCAACCTCTTGCCTCTCCAG	cis	chr1	11845740	1.56093e-16	0.183639	GTTTGAAAGTGA	A	0.579548	0.00133333	0.0343784	330	3	37	0.578215	-170008	4.12321	125	TRUE	TRUE	0.161605	370	0.520343	11797150	chr1_11797150_C_T_b38	0.051	1.00041e-14	1.00041e-14	G	A	0.57265	0.001	0.0370588	334	2	34	0.57165
Humans	chr1	chr1_1_950	11676045	11676045	ENSG00000116670.14	-	donor	right	GT	[11675731, 11675716, 11675853, 11675975]	[]	GTGTGTCCACTCCCCACCCTCTCTTCCCTTGGCATTTCCATGGTTATCTCGGGTTGGTCTGTGTTCCCAGGTCCATGTTTGGCTGTTCTGAGACTCATCTCT	CCCAGCTCAGACTCGCTGTTGTCTCATGTGGAGCAGCTGCTCCGGGCCTTCATCCTGAAGATCAGCGTGTGCGATGCCGTCCTGGACCACAACCCCCCAGGT	cis	chr1	11845740	1.85023e-16	0.18283	GTTTGAAAGTGA	A	0.594594	0.00133333	0.0347568	330	3	37	0.593261	-169695	4.11514	125	TRUE	TRUE	0.171139	370	0.5338	11797469	chr1_11797469_A_T_b38	0.082	8.01803e-12	8.01803e-12	A	T	0.595446	0.3682	0.17049	314	5	51	0.227246
Humans	chr1	chr1_1_950	11676140	11676141	ENSG00000116670.14	-	acceptor	left	AG	[11676808, 11676847]	[11676109, 11676135, 11676158, 11676215]	AGCTCAGACTCGCTGTTGTCTCATGTGGAGCAGCTGCTCCGGGCCTTCATCCTGAAGATCAGCGTGTGCGATGCCGTCCTGGACCACAACCCCCCAGGTGTGT	GCACTGGAGGGGGTCTTGTACCCCAGGTCTGCATCCAGGCTTGATGCCTGTGGTGGAGGGGAGGGCGCCAGTGTGATGGGAAGACCTCCTCTCACTCCCAG	cis	chr1	11845740	1.35844e-16	0.184299	GTTTGAAAGTGA	A	0.619355	0.00133333	0.0363514	330	3	37	0.618021	-169599	4.13115	125	TRUE	TRUE	0.184109	370	0.556043	11797469	chr1_11797469_A_T_b38	0.082	6.59164e-12	6.59164e-12	A	T	0.620162	0.3882	0.177725	314	5	51	0.231962
Humans	chr1	chr1_1_950	11676847	11676847	ENSG00000116670.14	-	donor	right	GT	[11676215, 11676140, 11676109, 11676158, 11676135]	[11676808]	GTGGGCTGCCCCTGCCCCTCGCCCACTAGCTGGCATCAGGTGTGTCTCTGGCAACACACCCACCCCTTTAAGGCGGCCCTTGAATACCTTGGTAAAGGCCTG	ATGATGTGGAGAAAGTGGTGGTGGTGATTTTGGATAAAGAGCACCGCCCAGTGGAGAAATTCGTCTTTGAGATCACCCAGCCTCCACTGCTGTCCATCAGGT	cis	chr1	11845740	1.56222e-16	0.183635	GTTTGAAAGTGA	A	0.632797	0.00133333	0.0360541	330	3	37	0.631464	-168893	4.12444	119	TRUE	TRUE	0.193493	370	0.568003	11797150	chr1_11797150_C_T_b38	0.051	9.83934e-15	9.83934e-15	G	A	0.62526	0.001	0.0388824	334	2	34	0.62426
Humans	chr1	chr1_1_950	11676948	11676949	ENSG00000116670.14	-	acceptor	left	AG	[11680352, 11677542]	[11677195, 11677614]	AGAATGATGTGGAGAAAGTGGTGGTGGTGATTTTGGATAAAGAGCACCGCCCAGTGGAGAAATTCGTCTTTGAGATCACCCAGCCTCCACTGCTGTCCATCAG	GTGGGCCGTTTCTCCTCCTTCCTTGGGCAAGGGGGTGGAGGCAGGGTGGTGTAGTCGGGGTGGGGTGCCTGGCTCTGCAGTGGGGGTTCCTCTCTTTGCAG	cis	chr1	11845740	3.59956e-16	0.180137	GTTTGAAAGTGA	A	0.625316	0.002	0.0351081	329	3	37	0.623316	-168791	4.0848	125	TRUE	TRUE	0.193404	369	0.561068	11797150	chr1_11797150_C_T_b38	0.051	2.03478e-14	2.03478e-14	G	A	0.617841	0.0015	0.0379412	333	2	34	0.616341
Humans	chr1	chr1_1_950	11677542	11677542	ENSG00000116670.14	-	donor	right	GT	[11677195, 11676948]	[11680352]	GTGAGGGTGCACTGGGCTCCCCAGCCATCTCACCCCATGCTCACCCCCGTCCCTGTGTGCTCACAGTCCAACTCTGGGATGGGGTGAAGCTAGGACTCTGTG	CTCACGAGCCGCATGGTATTGTGTGCAGATGTCCTGCCACCCGGAGCTGAATCAGTATATCCAGGACACGCTGCACTGCGTCAAGCCACTCCTGGAGAAGGT	cis	chr1	11845740	3.43651e-16	0.180359	GTTTGAAAGTGA	A	0.620936	0.002	0.0347568	329	3	37	0.618936	-168198	4.08794	123	TRUE	TRUE	0.190521	369	0.557127	11797469	chr1_11797469_A_T_b38	0.083	1.33796e-11	1.33796e-11	A	T	0.622093	0.3996	0.173863	313	5	51	0.222493
Humans	chr1	chr1_1_950	11677614	11677615	ENSG00000116670.14	-	acceptor	left	AG	[11680352, 11680561, 11680371, 11680364, 11680327]	[11676948, 11680471]	AGATGTCCTGCCACCCGGAGCTGAATCAGTATATCCAGGACACGCTGCACTGCGTCAAGCCACTCCTGGAGAAGGTGAGGGTGCACTGGGCTCCCCAGCCATC	GCCTCGGACCGAAGGCAGATGGGGCCTTAGGCTCCTGGTTGTGTTGGGTGGTTTCCCCATCTGTGCTTTGGGCCTCACGAGCCGCATGGTATTGTGTGCAG	cis	chr1	11845740	4.17482e-16	0.179427	GTTTGAAAGTGA	A	0.616234	0.002	0.0354324	329	3	37	0.614234	-168125	4.07695	125	TRUE	TRUE	0.188123	369	0.553003	11797150	chr1_11797150_C_T_b38	0.051	2.3427e-14	2.3427e-14	G	A	0.608868	0.0015	0.0382941	333	2	34	0.607368
Humans	chr1	chr1_1_950	11680352	11680352	ENSG00000116670.14	-	donor	right	GT	[11676948, 11677614]	[11677542, 11680327, 11680364, 11680371, 11680561]	GTGAGGCACGTCCCAGAACCACAGAGTGGGTACAGGGTGGACTTTTAAAAATTCTTTGGTCGGGCGCCGTGGCTCACGCCTGTAATCCTAGCACTTTGGGAG	CGAGTTCCTGGAGGTGGCTGTGCATCTCATCCTCTACGTGCGCGAGGTCTACCCCGTGGGCATCTTCCAGAAACGCAAGAAGTACAACGTGCCGGTCCAGGT	cis	chr1	11845740	4.52087e-16	0.179045	GTTTGAAAGTGA	A	0.630705	0.002	0.0354324	329	3	37	0.628705	-165388	4.07263	125	TRUE	TRUE	0.197962	369	0.565905	11797150	chr1_11797150_C_T_b38	0.051	2.48401e-14	2.48401e-14	G	A	0.623165	0.0015	0.0382941	333	2	34	0.621665
Humans	chr1	chr1_1_950	11680471	11680472	ENSG00000116670.14	-	acceptor	left	AG	[11680561, 11681038]	[11677614, 11680613]	AGTGGTGGCCGATGTGCTCTGCGAGTTCCTGGAGGTGGCTGTGCATCTCATCCTCTACGTGCGCGAGGTCTACCCCGTGGGCATCTTCCAGAAACGCAAGAAG	CTTTGGCCAAGGTAGGGAGGCTGGACCTGCGGGCCCGGGGGCGGGGGCGTCTGGGCCGGCGGGCTTCCTCGAGCGCGCCACCGGCTTGTGCCCCCCTGCAG	cis	chr1	11845740	5.70492e-15	0.167246	GTTTGAAAGTGA	A	0.607527	0.002	0.0328919	328	3	37	0.605527	-165268	3.95349	115	TRUE	TRUE	0.198092	368	0.544815	11797469	chr1_11797469_A_T_b38	0.083	8.31724e-11	8.31724e-11	A	T	0.608974	0.3792	0.168549	312	5	51	0.229774
Humans	chr1	chr1_1_950	11680561	11680561	ENSG00000116670.14	-	donor	right	GT	[11677614, 11680471]	[11680352, 11680371, 11681038]	GTAGGGAGGCTGGACCTGCGGGCCCGGGGGCGGGGGCGTCTGGGCCGGCGGGCTTCCTCGAGCGCGCCACCGGCTTGTGCCCCCCTGCAGTGGTGGCCGATG	GGCTCCTGGGTCTCTGGAACTACCCTCTGCCCTTGCCCCAACACTCAGGTAGCGGGAAGGATGACCACGCTCACACGACAAGACCTCAACTTTGGCCAAGGT	cis	chr1	11845740	5.66409e-15	0.167281	GTTTGAAAGTGA	A	0.612466	0.002	0.0328919	328	3	37	0.610466	-165179	3.95504	113	TRUE	TRUE	0.201442	368	0.549217	11797469	chr1_11797469_A_T_b38	0.083	6.06503e-11	6.06503e-11	A	T	0.614484	0.3758	0.166941	312	5	51	0.238684
Humans	chr1	chr1_1_950	11680613	11680614	ENSG00000116670.14	-	acceptor	left	AG	[11680737, 11691751, 11681737, 11681099, 11681038, 11691412, 11691932]	[11680471, 11680609]	AGGTAGCGGGAAGGATGACCACGCTCACACGACAAGACCTCAACTTTGGCCAAGGTAGGGAGGCTGGACCTGCGGGCCCGGGGGCGGGGGCGTCTGGGCCGGC	CAGTTCCCACAGACTGTGGGGAGGGAAGAGACGGTGGAAGCGAGCGGGTTCTGGGCTCCTGGGTCTCTGGAACTACCCTCTGCCCTTGCCCCAACACTCAG	cis	chr1	11845740	6.20402e-14	0.156374	GTTTGAAAGTGA	A	0.558104	0.000666667	0.0296486	326	3	37	0.557438	-165126	3.81491	111	TRUE	TRUE	0.18037	366	0.500112	11797150	chr1_11797150_C_T_b38	0.052	1.83027e-12	1.83027e-12	G	A	0.551358	0.0005	0.0321176	330	2	34	0.550858
Humans	chr1	chr1_1_950	11681038	11681038	ENSG00000116670.14	-	donor	right	GT	[11680609, 11680613, 11680471]	[11680561, 11680737, 11681099, 11681737, 11691412, 11691751, 11691932]	GTACTGGGGGAGGGGAGAGGGGGCGGGATTCCCGCCGGGAGGGATCCGGCGTAGCAGGGGGCGGAGTCTTATTCCAACCCCGCTTCGCTTTCCGCATGTCCC	GCCGAGGCCCCGGGTTGAGCGGGAGGCGCGATCGGTCCGGTCGGTGGCTCCCCGCGGCGGGGCCGGGCCCGATCTCGGGCGGGAACCGAGCGCAGAGCCGGT	cis	chr1	11845740	7.36733e-14	0.155519	GTTTGAAAGTGA	A	0.548982	0.000666667	0.0305135	326	3	37	0.548315	-164702	3.80672	113	TRUE	TRUE	0.174725	366	0.492074	11797150	chr1_11797150_C_T_b38	0.052	2.16676e-12	2.16676e-12	G	A	0.542345	0.0005	0.0330588	330	2	34	0.541845
Humans	chr1	chr1_1_950	11736235	11736236	ENSG00000177674.15	+	donor	left	GT	[11745987, 11745772, 11745802, 11740754, 11744532, 11743896, 11745881, 11736548, 11747175, 11744876, 11747439, 11750076, 11748414]	[11736276, 11736571, 11737343, 11737347, 11738881, 11743981, 11744568, 11744949, 11745661, 11745837, 11745849, 11746223, 11746575, 11746693, 11746699, 11746913, 11746937, 11746957, 11746980, 11747025, 11747241, 11747545, 11748589, 11748610, 11749616]	GGTGGCGACGGGCTGGGGGGAGGGTCCCCTTTGCGGGAGGAAGTGGGACATTTGCATTTTCCCGGAAGGTGGGAGGAAGGACCGGAGTTTTGGGGAAAGAGG	CAAGTTTGTTCCCCGAGTTCGGAGCCTAGGAGCCCCCCGCGGCTGCGGCGCAGGTGCCCTCGGCCTGAGTCGGGATGGAGCTGCCTGCTGTGAACCTGAAGG	cis	chr1	11845740	8.71747e-15	0.164726	TCACTTTCAAAC	T	0.583833	0.001	0.0364865	329	3	37	0.582833	109504	3.92278	149	TRUE	TRUE	0.182632	369	0.524211	11797150	chr1_11797150_C_T_b38	0.051	3.52562e-13	3.52562e-13	C	T	0.576841	0.001	0.0395294	333	2	34	0.575841
Humans	chr1	chr1_1_950	11745802	11745802	ENSG00000177674.15	+	acceptor	right	AG	[11738881, 11737347, 11736571, 11736276, 11744949, 11745661, 11744568, 11736235, 11743981, 11737343]	[11736548, 11740754, 11743896, 11744532, 11744876, 11745772, 11745881, 11745987, 11747175, 11747439, 11748414, 11750076]	AGGTGATTCTCCTAGGTCACTGGCTGCTGACAACCTGGTAAGTGACTCTGTGGGTATCTTGTGTGTCTCCTGCGGTCTCAGGGTCTGTGTCAGCCGGGTCAG	TGCCAGGCGCAGGGGCGTCCTGTGTTTTCTGCACCCGACGCTTTCCTGCCCCTGTGGTGGTCATGTTCACAGACCTCTTCTCTCCCCCTTGTTGTGCCACAG	cis	chr1	11845740	8.99886e-15	0.164571	TCACTTTCAAAC	T	0.542733	0.001	0.0363514	329	3	37	0.541733	99938	3.9208	133	TRUE	TRUE	0.156695	369	0.487553	11797469	chr1_11797469_A_T_b38	0.083	1.3104e-10	1.3104e-10	T	A	0.543968	0.337	0.156078	313	5	51	0.206968
Humans	chr1	chr1_1_950	11745837	11745838	ENSG00000177674.15	+	donor	left	GT	[11745987, 11747459, 11748414, 11747175, 11745929, 11746011, 11745948, 11746126, 11747439]	[11736235, 11745849, 11746223, 11746575, 11746693, 11746699, 11746913, 11746937, 11746957, 11746980, 11746988, 11747025, 11747241, 11747545]	GGTAAGTGACTCTGTGGGTATCTTGTGTGTCTCCTGCGGTCTCAGGGTCTGTGTCAGCCGGGTCAGGTCCTGGTTCTGCCGTGTTTTAACCAGGTCACTTTG	GACGCTTTCCTGCCCCTGTGGTGGTCATGTTCACAGACCTCTTCTCTCCCCCTTGTTGTGCCACAGGTGATTCTCCTAGGTCACTGGCTGCTGACAACCTGG	cis	chr1	11845740	7.25186e-15	0.165176	TCACTTTCAAAC	T	0.526958	0.001	0.0324595	330	3	37	0.525958	99902	3.93079	153	TRUE	TRUE	0.148215	370	0.473243	11797150	chr1_11797150_C_T_b38	0.051	2.96794e-13	2.96794e-13	C	T	0.520668	0.001	0.0351471	334	2	34	0.519668
Humans	chr1	chr1_1_950	11747439	11747439	ENSG00000177674.15	+	acceptor	right	AG	[11746693, 11746699, 11746957, 11746575, 11747025, 11746937, 11746913, 11746980, 11747241, 11736235, 11746988, 11745837, 11746223, 11745849]	[11740754, 11743896, 11744532, 11744876, 11745802, 11745881, 11745929, 11745948, 11745987, 11746011, 11746126, 11746566, 11747109, 11747175, 11747459, 11748414, 11750076]	AGGGGCTGCATTGTATTCTCAGGCTCCTATGCCTGGGCCAACTTCACCATCCTGGCCTTGGGCGTGTGGGCTGTGGCTCAGCGGGACTCCATCGACGCCATA	CTATGGCATGTTCTGGGAGGAGGCCCTGAGACGCCGGAGCAGGAGGGAGGTGACCTGCGGGGTGGTGGCCTCCTGACGGGACTGAGCTACCTCTTCCTACAG	cis	chr1	11845740	4.93643e-15	0.167045	TCACTTTCAAAC	T	0.505873	0.001	0.0327027	330	3	37	0.504873	98301	4.08506	129	TRUE	TRUE	0.134296	370	0.454462	11797469	chr1_11797469_A_T_b38	0.082	1.50892e-10	1.50892e-10	T	A	0.507019	0.3192	0.144137	314	5	51	0.187819
Humans	chr1	chr1_1_950	11747545	11747546	ENSG00000177674.15	+	donor	left	GT	[11748464, 11750076, 11748485, 11748414]	[11736235, 11745837, 11748589, 11748610, 11749616]	GGTGAGCCAGGGTGGGGGAGAGGCGGCAAGGCGGGGAGCCGCAGCACAGGGCAAGACATAGCCTGGCTCTGCTACCCCGTCCCATCCCAATCTTCCCCCTCT	GCATTGTATTCTCAGGCTCCTATGCCTGGGCCAACTTCACCATCCTGGCCTTGGGCGTGTGGGCTGTGGCTCAGCGGGACTCCATCGACGCCATAAGCATGG	cis	chr1	11845740	8.64454e-17	0.186444	TCACTTTCAAAC	T	0.615188	0.00133333	0.0394865	330	3	37	0.613855	98194	4.2687	135	TRUE	TRUE	0.177746	370	0.552641	11797469	chr1_11797469_A_T_b38	0.082	4.74891e-12	4.74891e-12	T	A	0.617201	0.3762	0.172451	314	5	51	0.241001
Humans	chr1	chr1_1_950	11748414	11748414	ENSG00000177674.15	+	acceptor	right	AG	[11747545, 11736235, 11745837]	[11743896, 11744532, 11744876, 11745802, 11745929, 11745948, 11745987, 11746011, 11746126, 11747439, 11748464, 11748485, 11750076]	AGTTTCTGGGTGGCTTGCTGGCCACCATCTTCCTGGACATCGTGCACATCAGCATCTTCTACCCGCGGGTCAGCCTCACGGACACGGGCCGCTTTGGCGTGG	AGGACACAGCAGGGCATGAAACGGCTTCCCATCCGGTGTGTGGCGGGGGAGCCACGGAGCGTGGTGGGGGTGTTGTGCTCATCAGTGTGGTGTGTCTTGCAG	cis	chr1	11845740	1.05134e-16	0.185516	TCACTTTCAAAC	T	0.621764	0.00133333	0.0406757	330	3	37	0.62043	97326	4.2611	133	TRUE	TRUE	0.182086	370	0.558624	11797469	chr1_11797469_A_T_b38	0.082	4.92457e-12	4.92457e-12	T	A	0.623669	0.3872	0.174961	314	5	51	0.236469
Humans	chr1	chr1_1_950	11748589	11748590	ENSG00000177674.15	+	donor	left	GT	[11749504, 11750104, 11749464, 11750076, 11750096]	[11736235, 11747545, 11748480, 11748561, 11748610, 11748719, 11749616]	GGTGAGCTCCTGGTCCACACTGGTGAGGCCACCACCTCCAGCCAGCTCCTCACCGCTCCCTTCTCTCCCTTGCCTGGCCTCCAGCCTCTCCCTCAGTGAGCC	CACGGACACGGGCCGCTTTGGCGTGGGCATGGCCATCCTCAGCTTGCTGCTCAAGCCGCTCTCCTGCTGCTTCGTCTACCACATGTACCGGGAGCGCGGGGG	cis	chr1	11845740	9.04335e-14	0.152813	TCACTTTCAAAC	T	0.116958	0	0.00581081	330	3	37	0.116958	97150	3.79909	113	TRUE	TRUE	0.00807651	370	0.104895	11797150	chr1_11797150_C_T_b38	0.051	2.47874e-12	2.47874e-12	C	T	0.11556	0	0.00629412	334	2	34	0.11556
Humans	chr1	chr1_1_950	11748610	11748611	ENSG00000177674.15	+	donor	left	GT	[11749504, 11750060, 11750096, 11749429, 11749464, 11750076]	[11736235, 11747545, 11748480, 11748561, 11748589, 11748719, 11749616]	GGTGAGGCCACCACCTCCAGCCAGCTCCTCACCGCTCCCTTCTCTCCCTTGCCTGGCCTCCAGCCTCTCCCTCAGTGAGCCAGCCTTGCCCCATGGGGCCAG	CGTGGGCATGGCCATCCTCAGCTTGCTGCTCAAGCCGCTCTCCTGCTGCTTCGTCTACCACATGTACCGGGAGCGCGGGGGTGAGCTCCTGGTCCACACTGG	cis	chr1	11845740	3.4386e-16	0.179874	TCACTTTCAAAC	T	0.501309	0.001	0.0313243	330	3	37	0.500309	97129	4.20775	137	TRUE	TRUE	0.122803	370	0.450254	11797150	chr1_11797150_C_T_b38	0.051	2.08056e-14	2.08056e-14	C	T	0.495332	0.001	0.0338529	334	2	34	0.494332
Humans	chr1	chr1_1_950	11750076	11750076	ENSG00000177674.15	+	acceptor	right	AG	[11749616, 11748480, 11748610, 11748561, 11747545, 11736235, 11748589, 11748719]	[11744532, 11745802, 11747439, 11748414, 11749429, 11749464, 11749504, 11750060, 11750096, 11750104]	AGGTTTCCTTGGGTCTTCTCAGGACCGTAGTGCCTACCAGACGATTGACTCAGCAGAGGCGCCCGCAGATCCCTTTGCAGTCCCAGAGGGCAGGAGTCAAGA	CCAGCCCGAGGGTGGCGGGGGTGGATCTTGGGTTGGACTCAGCTGAACATCCCGAGTTCTCACCCTTCATTTTTCTTTCCCACCATGTCCCCTGTCACCTAG	cis	chr1	11845740	2.99448e-16	0.180535	TCACTTTCAAAC	T	0.613052	0.00133333	0.0387838	330	3	37	0.611718	95664	4.21467	169	TRUE	TRUE	0.1827	370	0.550665	11797469	chr1_11797469_A_T_b38	0.082	1.10983e-11	1.10983e-11	T	A	0.614656	0.3788	0.173529	314	5	51	0.235856
Humans	chr1	chr1_1_950	11790898	11790899	ENSG00000177000.10	-	acceptor	left	AG	[11791206]	[11785645, 11787450, 11790716, 11790738, 11790748, 11790976]	AGGACGAGGCCTTTGCCCTGTGGATTGAGCGGTGGGGAAAGCTGTATGAGGAGGAGTCCCCGTCCCGCACCATCATCCAGTACATCCACGACAACTACTTCCT	CCGGGAAATGTCCTGTTGAGCAGAGCCCTTGGAGAGCCCTGTTAATCTTGCCTCTGTGTGTGTGTGCATGTGTGCGTGTGTGCGGGGGTATGTGTGTGTAG	cis	chr1	11845740	5.69009e-16	0.177464	GTTTGAAAGTGA	A	0.496524	0.00266667	0.0242162	330	3	37	0.493858	-54841	4.18099	135	TRUE	TRUE	0.125452	370	0.445289	11794419	chr1_11794419_T_G_b38	0.285	0.000175092	0.000175092	A	C	0.492885	0.221182	0.433269	192	33	145	0.271704
Humans	chr1	chr1_1_950	11791206	11791206	ENSG00000177000.10	-	donor	right	GT	[11790976, 11790716, 11785645, 11790738, 11790898, 11787450, 11790748]	[]	GTAAAGGAGCCGGGGGCAAGCTTGCCCCGCCCACCTGGAAAACCGTGGGGAGGGATTGGGACCAAGTCCCAAGCGTGTGCTGAAGGCCACACTGGACCCAGC	CCCTGAACTGCAGCCGAATGCTGTCACTTGGGGCATCTTCCCTGGGCGAGAGATCATCCAGCCCACCGTAGTGGATCCCGTCAGCTTCATGTTCTGGAAGGT	cis	chr1	11845740	4.12311e-16	0.179006	GTTTGAAAGTGA	A	0.553191	0.00266667	0.0294054	330	3	37	0.550524	-54534	4.20267	135	TRUE	TRUE	0.153339	370	0.496349	11797150	chr1_11797150_C_T_b38	0.051	2.4697e-14	2.4697e-14	G	A	0.546617	0.001	0.0316765	334	2	34	0.545617
Humans	chr1	chr1_1_950	11791326	11791327	ENSG00000177000.10	-	acceptor	left	AG	[11792097, 11793906, 11791636, 11792277, 11792317, 11794357]	[11791293, 11791745, 11792379, 11794089]	AGGGTGAAAACATCACCAATGCCCCTGAACTGCAGCCGAATGCTGTCACTTGGGGCATCTTCCCTGGGCGAGAGATCATCCAGCCCACCGTAGTGGATCCCGT	GGGTATTGAGCCCAGACAGCCTCATTGAGTCAAGGCTGTCCAGGCAGTGGGACTCCAGTTGTTCTTGGCCCAGGTCTTACCCCCACCCCACATCCCCTCAG	cis	chr1	11845740	2.25175e-14	0.160957	GTTTGAAAGTGA	A	0.575278	0.00233333	0.0301081	327	3	37	0.572945	-54413	3.87107	165	TRUE	TRUE	0.187154	367	0.515632	11797150	chr1_11797150_C_T_b38	0.052	8.37985e-13	8.37985e-13	G	A	0.568353	0.001	0.0326471	331	2	34	0.567353
Humans	chr1	chr1_1_950	11792277	11792277	ENSG00000177000.10	-	donor	right	GT	[11791745, 11791293, 11791326]	[11791636, 11792097, 11792317, 11793906, 11794357]	GTAGGCCAGGCCCCAGGGTTCCCACAGAGTACCAGGCCCTTCGTTGAGCAAACACCCAGCACCTAGCCTGGGCTAGGCATTGTGCAAGACAGAGAGATACAG	CTACTTAGAGTTTTTCACTTCCCGCGAGACAGCGGAAGCACTTCTGCAAGTGCTGAAGAAGTACGAGCTCCGGGTTAATTACCACCTTGTCAATGTGAAGGT	cis	chr1	11845740	2.20256e-14	0.161066	GTTTGAAAGTGA	A	0.5753	0.00233333	0.0308108	327	3	37	0.572966	-53463	3.87105	119	TRUE	TRUE	0.187229	367	0.515722	11797150	chr1_11797150_C_T_b38	0.052	8.3676e-13	8.3676e-13	G	A	0.568372	0.001	0.0334412	331	2	34	0.567372
Humans	chr1	chr1_1_950	11792379	11792380	ENSG00000177000.10	-	acceptor	left	AG	[11802880, 11796205, 11793901, 11793904, 11793906, 11794357]	[11791326, 11794089, 11794106, 11794110, 11794863, 11795348, 11801399, 11801416, 11801590]	AGGCCTACTTAGAGTTTTTCACTTCCCGCGAGACAGCGGAAGCACTTCTGCAAGTGCTGAAGAAGTACGAGCTCCGGGTTAATTACCACCTTGTCAATGTGAA	ATTCCGCCCACATGGCTGCCAGTAGTCCTGATACCTTAGGTGTCTGCGAAAGGGCGTCTGGCAGGGCTGGGGTTGGTGACAGGCACCTGTCTCTCCCACAG	cis	chr1	11845740	5.40269e-14	0.15663	GTTTGAAAGTGA	A	0.551043	0.002	0.0287568	327	3	37	0.549043	-53360	3.81681	125	TRUE	TRUE	0.176598	367	0.493899	11797150	chr1_11797150_C_T_b38	0.052	1.80518e-12	1.80518e-12	G	A	0.544411	0.0005	0.0311765	331	2	34	0.543911
Humans	chr1	chr1_1_950	11793906	11793906	ENSG00000177000.10	-	donor	right	GT	[11792379, 11791326]	[11791636, 11792277, 11793901, 11793904, 11794357, 11796205, 11802880]	GTGTGGTAGGGAGGCACGGGGTGCCCCCCTCTCTTGACCGGCACCCGTGGGTTCCCCAGAGCTTAGGGCAGAGCAGCCTGCCTCTCCTGGGCTCTTAAATTT	GGGCATCCTCACCATCAACTCACAGCCCAACATCAACGGGAAGCCGTCCTCCGACCCCATCGTGGGCTGGGGCCCCAGCGGGGGCTATGTCTTCCAGAAGGT	cis	chr1	11845740	3.81308e-14	0.157923	GTTTGAAAGTGA	A	0.545287	0.00166667	0.0287297	328	3	37	0.54362	-51834	3.83809	121	TRUE	TRUE	0.171802	368	0.488918	11797150	chr1_11797150_C_T_b38	0.052	1.35045e-12	1.35045e-12	G	A	0.538744	0.0005	0.0311176	332	2	34	0.538244
Humans	chr1	chr1_1_950	11794089	11794090	ENSG00000177000.10	-	acceptor	left	AG	[11794728, 11794220, 11794357, 11796205]	[11791326, 11792379, 11794106, 11794110, 11794477, 11794538, 11794863, 11795348]	AGGTGACTTGCCTGCCCTGGAACGATGAGCCCCTGGCGGCTGAGACCAGCCTGCTGAAGGAGGAGCTGCTGCGGGTGAACCGCCAGGGCATCCTCACCATCAA	TTAGGGAGGCAAAGACAGGCTGGGTCTTTGTTGGGGGCCGTGAGAGGGACTCAGGGTGCCAAACCTGATGGTCGCCCCAGCCAGCTCACCGTCTCTCCCAG	cis	chr1	11845740	2.03179e-15	0.171804	GTTTGAAAGTGA	A	0.542012	0.003	0.0306486	329	3	37	0.539012	-51650	4.00038	123	TRUE	TRUE	0.153195	369	0.486355	11797150	chr1_11797150_C_T_b38	0.051	1.04044e-13	1.04044e-13	G	A	0.535538	0.001	0.0332059	333	2	34	0.534538
Humans	chr1	chr1_1_950	11794357	11794357	ENSG00000177000.10	-	donor	right	GT	[11794089, 11794106, 11792379, 11791326, 11794110]	[11792277, 11793901, 11793904, 11793906, 11794220, 11794728, 11796205]	GTGAGTGATGCTGGAGTGGGGACCCTGGTTCATCCCCTGCCCCTGGCCTGACCCCAGCTGCAGGCCAGGCTGCGGGGCTGTGACTTCCCCATCCTGTGCCCT	GCTGCTGAAGATGTGGGGGGAGGAGCTGACCAGTGAAGAAAGTGTCTTTGAAGTCTTCGTTCTTTACCTCTCGGGAGAACCAAACCGGAATGGTCACAAAGT	cis	chr1	11845740	1.75007e-15	0.172526	GTTTGAAAGTGA	A	0.542809	0.003	0.0285676	329	3	37	0.539809	-51383	4.01581	123	TRUE	TRUE	0.15355	369	0.486856	11797469	chr1_11797469_A_T_b38	0.083	1.62761e-10	1.62761e-10	A	T	0.54385	0.357	0.149804	313	5	51	0.18685
Humans	chr1	chr1_1_950	11794538	11794539	ENSG00000177000.10	-	acceptor	left	AG	[11794728, 11795097]	[11794089, 11794380, 11794475, 11794477, 11794573, 11794863]	AGGGGCAATTCCTCTTCCCCTGCCTTTGGGGAGCTGAAGGACTACTACCTCTTCTACCTGAAGAGCAAGTCCCCCAAGGAGGAGCTGCTGAAGATGTGGGGGG	GAGGAGTCAGGGGCAGAATTTACAGGAATGGCCTCCTGGGCATGTGGTGGCACTGCCCTCTGTCAGGAGTGTGCCCTGACCTCTGGGCACCCCTCTGCCAG	cis	chr1	11845740	4.38086e-13	0.147827	GTTTGAAAGTGA	A	0.460879	0.002	0.0242162	323	3	37	0.458879	-51201	3.69934	119	TRUE	TRUE	0.131265	363	0.412579	11797150	chr1_11797150_C_T_b38	0.052	9.97331e-12	9.97331e-12	G	A	0.455266	0.001	0.0262353	327	2	34	0.454266
Humans	chr1	chr1_1_950	11794728	11794728	ENSG00000177000.10	-	donor	right	GT	[11794089, 11794538, 11794475, 11794380, 11794477, 11794573]	[11794357, 11795097]	GTGAGGGCCTGCAGACCTTCCTTGCAAATACATCTTTGTTCTTGGGAGCGGGAGGGCAGAAGAAGTTTGCATGCTTGTGGTTGACCTGGGAGGAGTCAGGGG	AGCGCCGAGAGGAAGATGTACGTCCCATCTTCTGGGCCTCCAGACCAAAGAGTTACATCTACCGTACCCAGGAGTGGGACGAGTTCCCTAACGGCCGCTGGT	cis	chr1	11845740	3.20707e-13	0.149406	GTTTGAAAGTGA	A	0.46635	0.002	0.0256216	323	3	37	0.46435	-51012	3.87893	127	TRUE	TRUE	0.132392	363	0.41759	11797469	chr1_11797469_A_T_b38	0.084	2.08175e-09	2.08175e-09	A	T	0.467482	0.2818	0.130569	307	5	51	0.185682
Humans	chr1	chr1_1_950	11794863	11794864	ENSG00000177000.10	-	acceptor	left	AG	[11802880, 11795097, 11796205, 11795135]	[11792379, 11794089, 11794477, 11794538, 11795327, 11795348, 11795777, 11801343, 11801399, 11801416]	AGGCGTCCCCTACCCTGGGCTCTCAGCGCCCACCCCAAGCGCCGAGAGGAAGATGTACGTCCCATCTTCTGGGCCTCCAGACCAAAGAGTTACATCTACCGTA	AGGGCATCAGATGGAAGAACTCAGCCTCAGGGGTGCTCCCCTGCTTCCGGCTCCCTCTAGCCAATCCCTTGTCTCAATTCTCTGTCCCCATCCTCACCCAG	cis	chr1	11845740	6.85943e-14	0.155446	GTTTGAAAGTGA	A	0.42526	0.002	0.0224054	327	3	37	0.42326	-50876	3.77814	109	TRUE	TRUE	0.105049	367	0.381185	11797150	chr1_11797150_C_T_b38	0.052	1.93761e-12	1.93761e-12	G	A	0.420148	0.001	0.0242353	331	2	34	0.419148
Humans	chr1	chr1_1_950	11795097	11795097	ENSG00000177000.10	-	donor	right	GT	[11794538, 11794477, 11794863]	[11794728, 11795135, 11796205, 11802880]	GTGAGGGCAGTGGCCCAGAGATCCCCAGAGGAGGGTCCAAGAGCAGCCCCGGCTGCAGTGCTGGCTCCCCACGGTGGTACAGATGGATGTCTGTGCCATGGC	CCAGTGGCTTGGTGCCAGGCCTCCACTTCTACACCCTCAACCGCGAGATGGCTACCACAGAGGTGCTGAAGCGCCTGGGGATGTGGACTGAGGACCCCAGGT	cis	chr1	11845740	1.3422e-13	0.151691	GTTTGAAAGTGA	A	0.413753	0.00133333	0.0225946	328	3	37	0.41242	-50643	3.73243	149	TRUE	TRUE	0.101371	368	0.371063	11797150	chr1_11797150_C_T_b38	0.052	3.53832e-12	3.53832e-12	G	A	0.408795	0.0005	0.0244118	332	2	34	0.408295
Humans	chr1	chr1_1_950	11795348	11795349	ENSG00000177000.10	-	acceptor	left	AG	[11795490, 11796205]	[11792379, 11794089, 11794863, 11795327, 11795777]	AGGGCTACCACTCCCTTCGGCAGCTTGTGAAGCTGTCCAAGCTGGAGGTGCCACAGGAGATCAAGGACGTGATTGAGCCAATCAAAGACAACGATGCTGCCAT	GCCTGACACTGTGGTTGGCATGGATGATGGAAGGGGGAGAAGTATTTAGGGTGGGAGACGGGCTGGCCAGCAGCCGCCACAGCCCCTCATGTCTTGGACAG	cis	chr1	11845740	1.30775e-14	0.163187	GTTTGAAAGTGA	A	0.52586	0.00266667	0.0272162	328	3	37	0.523193	-50391	3.90422	119	TRUE	TRUE	0.152731	368	0.471459	11797150	chr1_11797150_C_T_b38	0.052	4.48134e-13	4.48134e-13	G	A	0.519557	0.001	0.0294706	332	2	34	0.518557
Humans	chr1	chr1_1_950	11796205	11796205	ENSG00000177000.10	-	donor	right	GT	[11795777, 11794089, 11794863, 11795348, 11792379, 11795327]	[11793906, 11794357, 11795097, 11795135, 11795490]	GTGAGGGGCCCAGGAGAGCCCATAAGCTCCCTCCACCCCACTCTCACCGCACCGTCCTCGCACAGGCTGGGGGCTCTGGGTGGAGTGCTGAGTTCGCTGAGT	GCAGCTTTTCTTTGAGGCTGACACATTCTTCCGCTTTGTGAAGGCATGCACCGACATGGGCATCACTTGCCCCATCGTCCCCGGGATCTTTCCCATCCAGGT	cis	chr1	11845740	1.43003e-14	0.162749	GTTTGAAAGTGA	A	0.556122	0.003	0.0301892	328	3	37	0.553122	-49535	3.90133	117	TRUE	TRUE	0.170586	368	0.498734	11797469	chr1_11797469_A_T_b38	0.083	3.96938e-10	3.96938e-10	A	T	0.557327	0.3542	0.154451	312	5	51	0.203127
Humans	chr1	chr1_1_950	11796399	11796400	ENSG00000177000.10	-	acceptor	left	AG	[11802880, 11800211, 11796517, 11800247, 11801160, 11800075, 11798700, 11799205]	[11796387, 11796439, 11796696, 11800322, 11801399, 11801416, 11847325]	AGGTTACCCCAAAGGCCACCCCGAAGCAGGGAGCTTTGAGGCTGACCTGAAGCACTTGAAGGAGAAGGTGTCTGCGGGAGCCGATTTCATCATCACGCAGCTT	CCAAAGCAGAGGACTCTCTCTGCCCAGTCCCTGTGGTCTCTTCATCCCTCGCCTTGAACAGGTGGAGGCCAGCCTCTCCTGACTGTCATCCCTATTGGCAG	cis	chr1	11845740	2.79091e-11	0.12441	GTTTGAAAGTGA	A	0.326663	0.000666667	0.0253243	329	3	37	0.325996	-49340	3.01774	77	TRUE	TRUE	0.0740807	369	0.293797	11797469	chr1_11797469_A_T_b38	0.083	1.56251e-08	1.56251e-08	A	T	0.328112	0.1768	0.0946667	313	5	51	0.151312
Humans	chr1	chr1_1_950	11800211	11800211	ENSG00000177000.10	-	donor	right	GT	[11796696, 11796387, 11847325, 11796439, 11796399]	[11796517, 11798700, 11799205, 11800075, 11800247, 11801160, 11802880, 11845991, 11847224]	GTGAGTGGCTGGATCATCCTGGTGGCGGGGATGGAGCTAGGGAGGCTGAGATGCCCAGAGAGCCTGTCGGTGTTCGGTTCAGGACACAGTGATCAGGGGCAC	GACCAGTGGGAAGAGGAGGAGGGAGGCTTCAACTACGCAGTGGACCTGGTGAAGCACATCCGAAGTGAGTTTGGTGACTACTTTGACATCTGTGTGGCAGGT	cis	chr1	11845740	3.95059e-11	0.126516	GTTTGAAAGTGA	A	0.398997	0.000666667	0.0241351	318	3	37	0.39833	-45529	3.31537	97	TRUE	TRUE	0.11519	358	0.356916	11800408	chr1_11800408_C_G_b38	0.053	5.56331e-10	5.56331e-10	G	C	0.394053	0	0.0262059	322	2	34	0.394053
Humans	chr1	chr1_1_950	11800322	11800323	ENSG00000177000.10	-	acceptor	left	AG	[11801104, 11801016, 11805346, 11800803, 11801012, 11801158, 11801160, 11803404, 11802880, 11800510]	[11796399, 11800313, 11800422, 11801340, 11801399, 11801416, 11803126, 11803129]	AGACCCAATAGGTGACCAGTGGGAAGAGGAGGAGGGAGGCTTCAACTACGCAGTGGACCTGGTGAAGCACATCCGAAGTGAGTTTGGTGACTACTTTGACATC	GGGACTCGCAGTCCTGGGTGTCGGGGCTAGGTAGAGGGAACAGAAAGGGTCTCTGGAGGTTGGGTGAGACCCAGTGACTATGACCTCCACCAACCCTGCAG	cis	chr1	11845740	1.54463e-11	0.131073	GTTTGAAAGTGA	A	0.396655	0.000666667	0.021027	319	3	37	0.395989	-45417	3.4021	97	TRUE	TRUE	0.111017	359	0.354632	11800408	chr1_11800408_C_G_b38	0.053	2.31243e-10	2.31243e-10	G	C	0.391762	0	0.0227647	323	2	34	0.391762
Humans	chr1	chr1_1_950	11801160	11801160	ENSG00000177000.10	-	donor	right	GT	[11800313, 11800322, 11800422, 11796399]	[11800211, 11800510, 11800803, 11801012, 11801016, 11801104, 11801158, 11802880, 11803404, 11805346]	GTGTGGAGCCAGCACTCCCCTACACTCTGGGTTCTGGCTTTCCCGGAGGCCACTTGGTAGCCTGAACTTGGTTCCTGAAATGGTCCTTTACTTCTTCCTGGG	CTGCACATGACCTGCTGCCGTCAGCGCCTGGAGGAGATCACGGGCCATCTGCACAAAGCTAAGCAGCTGGGCCTGAAGAACATCATGGCGCTGCGGGGAGGT	cis	chr1	11845740	2.82494e-11	0.127548	GTTTGAAAGTGA	A	0.396928	0.000666667	0.0229189	320	3	37	0.396261	-44580	3.30802	83	TRUE	TRUE	0.113016	360	0.355186	11801798	chr1_11801798_A_G_b38	0.139	0.000432078	0.000432078	T	C	0.388534	0.09025	0.274024	268	8	84	0.298284
Humans	chr1	chr1_1_950	11801399	11801400	ENSG00000177000.10	-	acceptor	left	AG	[11802880, 11802688]	[11792379, 11794863, 11796399, 11800322, 11801340, 11801343, 11801416, 11801590, 11802352]	AGGTTTGACCGGATGGCAGCAGGTGGCCCCCTCTACATAGACGTGACCTGGCACCCAGCAGGTGACCCTGGCTCAGACAAGGAGACCTCCTCCATGATGATCG	CCAACCTTCATTGATGCTTCTCTAACTCCCGGGCCCCATGGGAAGGCAGTGACGGATGGTATTTCTCCTGGAACCTCTCTTCAGAAACAAACCCCCTACAG	cis	chr1	11845740	3.94272e-12	0.137787	GTTTGAAAGTGA	A	0.463584	0.00166667	0.0224054	320	3	37	0.461918	-44340	3.54754	105	TRUE	TRUE	0.14489	360	0.414392	11801798	chr1_11801798_A_G_b38	0.139	5.81317e-05	5.81317e-05	T	C	0.458213	0.099625	0.30456	268	8	84	0.358588
Humans	chr1	chr1_1_950	11802880	11802880	ENSG00000177000.10	-	donor	right	GT	[11802352, 11800322, 11792379, 11794863, 11801590, 11801399, 11801416, 11796399, 11801340, 11801343]	[11793906, 11795097, 11798700, 11800211, 11800247, 11800510, 11801016, 11801104, 11801160, 11802688]	GTAAACTCATGCAAGGTTAAGGTGGGAGGCGGGAGTGGTGGTGCCTGGGGAGCAAACTGTCAGCCCTGAGGCTGGGCTGCCCTTTAACCCGGCAGAAAAAAG	GGGAGAAGATGAGGCGGCGATTGGAATCTGGTGACAAGTGGTTCTCCCTGGAATTCTTCCCTCCTCGAACTGCTGAGGGAGCTGTCAATCTCATCTCAAGGT	cis	chr1	11845740	5.45178e-12	0.135724	GTTTGAAAGTGA	A	0.492555	0.00166667	0.0290811	321	3	37	0.490888	-42860	3.52171	99	TRUE	TRUE	0.162511	361	0.440972	11802721	chr1_11802721_A_G_b38	0.137	4.37607e-05	4.37607e-05	T	C	0.48773	0.1045	0.321301	270	8	83	0.38323
Humans	chr1	chr1_1_950	11803129	11803130	ENSG00000177000.10	-	acceptor	left	AG	[11805346, 11803404, 11803442, 11803798, 11805887]	[11800322, 11803126, 11803592, 11805696]	AGTAGGAACCCAGCCATGGTGAACGAAGCCAGAGGAAACAGCAGCCTCAACCCCTGCTTGGAGGGCAGTGCCAGCAGTGGCAGTGAGAGCTCCAAAGATAGTT	GGAAATACAGCGCCTCCGGCTTGAACCTGCCACTCAGGTGTCTTGATGTGTCGGGGGTGTGGCTGCCTGCCCCCTGATGCTCCCTGCCCCACCCTGTGCAG	cis	chr1	11845740	3.28474e-10	0.117338	GTTTGAAAGTGA	A	0.277913	0.000333333	0.0112432	312	3	37	0.27758	-42610	3.12606	95	TRUE	TRUE	0.0638494	352	0.247517	11802721	chr1_11802721_A_G_b38	0.141	0.000524246	0.000524246	T	C	0.273077	0.063875	0.184843	261	8	83	0.209202
Humans	chr1	chr1_1_950	11803404	11803404	ENSG00000177000.10	-	donor	right	GT	[11803129, 11800322, 11803126]	[11801016, 11801104, 11801160, 11803442, 11803798, 11805346, 11805887]	GTAGCTGTCACCGAGGAGCATGTTGCAGTGCCGGGTGGGGGCTGCCTTGCATGCAAGGAGCCTGGCAGCAGCGGAGGGCAAGGCTTTGAGTGAGGCGGCCCG	GAAAAGCCAGGGTCCTCCCAGCTGGGCACTACTGCCCCTCGCTAGGAATATGGGCCTCGCAGGTCGGCAGCGTGAGGTCCTCTGTGCCACCTTCCATCAGGT	cis	chr1	11845740	7.18662e-10	0.114102	GTTTGAAAGTGA	A	0.261178	0.000666667	0.00759459	309	3	37	0.260511	-42336	3.08777	87	TRUE	TRUE	0.0593573	349	0.232054	11802721	chr1_11802721_A_G_b38	0.139	7.79281e-05	7.79281e-05	T	C	0.260581	0.051625	0.158309	260	8	81	0.208956
Humans	chr1	chr1_1_950	11806882	11806883	ENSG00000177000.10	-	acceptor	left	AG	[11847591]	[]	AGATGTCCAACGCCAGCTGAAAAGGGGGGTAAAAATGCAGGTTCCATTTGACAGTGTGACGTATCTGAAATCAGAAAGGACTTGTCAACTCTGGGAACACAAC	GTGAGGGACCATGTGGGTGAGGATCTACAGCCATCAGCTGAGCTCTTCATTTCCACTGATAGTCTCCAAATAACCACCCTCCTCTTCAGGACACCTCAAAG	cis	chr1	11846412	7.30237e-50	NA	G	A	0.0196199	NA	0.616235	292	0	34	NA	-39529	4.98578	387	TRUE	TRUE	0.0672328	326	0.0818436	11807680	chr1_11807680_A_G_b38	0.087	1.45727e-28	1.45727e-28	T	C	0.0168864	0.54225	0.406163	273	4	49	-0.525364
Humans	chr1	chr1_1_950	11806882	11806883	ENSG00000177000.10	-	acceptor	left	AG	[11847591]	[]	AGATGTCCAACGCCAGCTGAAAAGGGGGGTAAAAATGCAGGTTCCATTTGACAGTGTGACGTATCTGAAATCAGAAAGGACTTGTCAACTCTGGGAACACAAC	GTGAGGGACCATGTGGGTGAGGATCTACAGCCATCAGCTGAGCTCTTCATTTCCACTGATAGTCTCCAAATAACCACCCTCCTCTTCAGGACACCTCAAAG	trans	chr8	82456796	2.79075e-11	0.16149	T	CT	0.0300556	0.419923	0.179608	234	13	79	-0.389868	NA	3.20681	223	TRUE	TRUE	0.0672328	326	0.0818436	NA	NA	NA	NA	NA	NA	NA	NA	NA	NA	NA	NA	NA	NA
Humans	chr1	chr1_1_950	13489459	13489459	ENSG00000162494.5	-	acceptor	right	AG	[13487872, 13488841, 13489037, 13488830]	[13488738, 13488741, 13488947, 13488998, 13489544, 13492784]	AGATGAGAGGCCCAGAGAACTTGGGCAATTTGTCTAAGGCCACTTGGAGTCTGGACTGGAACCCAGGTCTCCTGACTCCCTGTGTAGTGCTCTTCCCAGGCA	GCCCACAGCCAGCCTTGGTTTCACAGCATCATAGAAGATCTGAAGTCACCTTTGATATCTCTCATTTCCCCTCCCTCCCCACCCCTCTCCTTTATTTTACAG	cis	chr1	13492809	9.79611e-100	0.808457	G	A	0.375737	0.919152	0.701244	171	46	135	-0.543415	-3350	4.99622	81	TRUE	TRUE	0.0556902	352	0.571591	13489340	chr1_13489340_A_G_b38	0.148	1.09625e-15	1.09625e-15	A	G	0.51442	0.837071	0.719776	262	14	76	-0.322652
Humans	chr1	chr1_1_950	15918925	15918925	ENSG00000065526.10	+	acceptor	right	AG	[15911301, 15916279]	[15916127]	AGGATATTGACATTAAGAAAGTAAATGGAGTTCCTCAGTATGCGTTTCTGCAATACTGTGATATTGCTAGCGTTTGTAAAGCTATTAAGAAGATGGATGGGG	AGAACATGACTTTTTTGAGAAATAAATACCCTATATGGACTTGGTTCATTCTAATTTATTTTCTTGGGCATATTGCTAAGTTGTATTCATTGGTTTTTTCAG	trans	chr2	218381984	1.22195e-13	0.241501	C	T	0.957441	0.0955	0.912409	195	2	22	0.861941	NA	3.31852	181	TRUE	TRUE	0.0128197	219	0.945046	NA	NA	NA	NA	NA	NA	NA	NA	NA	NA	NA	NA	NA	NA
Humans	chr1	chr1_1_950	16020341	16020341	ENSG00000186510.11	+	donor	right	GT	[16019457, 16017219, 16017222, 16018760, 16017802, 16018001, 16019361, 16017852, 16018538, 16017207, 16019000, 16018556]	[16017586, 16017764, 16018193, 16018264, 16018429, 16019105, 16019133, 16020986, 16021652, 16042821]	GTGAGCCTGGAAGCAGGGGCCTGTCTCTGCCTTATTCATCTCTGAGTCCTTCAGAGCCTAGAACAGTGCCCAGCACCTATTTATAGCAAGGTTTCAATGAAT	AGGGTGGCTCAGCAGGATGACCGGTTTGAAGCCAGCACAGCTCTGCTGACCCTAACTCTTTCATCAACTAGAGCCTCAGTTTCCTCTTCTGTATGATGAGGT	cis	chr1	16015030	6.18591e-42	NA	C	T	0.78632	NA	0.0704444	206	0	54	NA	-5311	4.96122	227	TRUE	TRUE	0.165118	260	0.637638	16020237	chr1_16020237_G_A_b38	0.1	3.40475e-39	3.40475e-39	C	T	0.779322	N/A	0.0709038	208	0	52	-0.447614
Humans	chr1	chr1_1_950	16029299	16029300	ENSG00000186510.11	+	donor	left	GT	[16029641, 16029730, 16030460, 16051709, 16052197]	[16029319, 16030075, 16051048, 16051547, 16051820]	GGTGGGCCCCCTGACCCCCAGGTGTGCACAGAGCCAGGACCAGCTCTGGTGGGGAGGGGCGGGGGTGCCTCCCTGCACCTGGTGGCATGGAGCCCAGGCCTC	CACCCTGGCCCGAGGAGCTCGACCCCCAGCACCTTTGGTGGGAATGGTACCACCCGCGGTTCACCATCTTTGGGACCCTTGCCTTCTTCCTGGTTATGAAGG	cis	chr1	16015030	3.72085e-16	NA	G	A	0.539402	NA	0.0260926	97	0	54	NA	-14270	4.28391	195	TRUE	TRUE	0.167945	151	0.355834	16029143	chr1_16029143_T_A_b38	0.159	1.94053e-12	1.94053e-12	T	A	0.504913	0.056	0.0253043	104	1	46	0.448913
Humans	chr1	chr1_1_950	16029730	16029730	ENSG00000186510.11	+	acceptor	right	AG	[16029299, 16029319]	[16029641, 16030460, 16051709, 16052197]	AGTTCTGGATGCTGATTCTGGCCACCACCATCCCCATGCCTGCCGGGTACTTCATGCCCATCTTTATCCTTGGTGAGTCTGGGGTCCTGAGGTTCTGAGAGT	TCTTTCTATCTAGGACACTCCCCTGTCCCCTGTCCTGTCTTCTCTTGTCCACACCTTGCCCAGCGGCCTCTAACCTCTGCCCTGGGCTCCCCCTTCCTGCAG	cis	chr1	16015030	3.77996e-17	NA	G	A	0.557515	NA	0.0261296	97	0	54	NA	-14700	4.37653	207	TRUE	TRUE	0.170912	151	0.367483	16030006	chr1_16030006_G_A_b38	0.401	1.16555e-06	1.16555e-06	A	G	0.210746	0.673897	0.373222	59	29	63	-0.463151
Humans	chr1	chr1_1_950	16031785	16031786	ENSG00000186510.11	+	donor	left	GT	[16053714]	[16031830]	GGTGGTCAAGGTTGTGACCTCCACAGACGTGACCGAGTATCCCCTGGTGGAGAGCACAGGTGCCCAGCTGGAAGGGAGGAGGAAGTCGGGGGTAGGGGATGC	CTGATGGGAGCCCCTCTGCCTGCAGCTCCCACCATGTGAGGGTGGAGCACTTCATGAACCACAGCATCACCACACTGGCCAAGGACACGCCGCTGGAGGAGG	cis	chr1	16015030	5.77086e-23	NA	G	A	0.473497	NA	0.0202407	183	0	54	NA	-16756	4.73052	229	TRUE	TRUE	0.106379	237	0.370224	16031653	chr1_16031653_T_C_b38	0.325	0.000173486	0.000173486	C	T	0.302459	0.555846	0.395324	109	26	102	-0.253387
Humans	chr1	chr1_1_950	16031843	16031844	ENSG00000186510.11	+	donor	left	GT	[16032202, 16053772, 16055434]	[16030674, 16031794, 16031875, 16032075, 16051547, 16052411, 16053723, 16053772, 16053804, 16054493, 16055434]	GGTGCCCAGCTGGAAGGGAGGAGGAAGTCGGGGGTAGGGGATGCCCTCTGCCTCCTTCTTGAACCTGTCAGGCAGACAGGATCTGCATCCAGGCTCTGTGAC	CCACAGCATCACCACACTGGCCAAGGACACGCCGCTGGAGGAGGTGGTCAAGGTTGTGACCTCCACAGACGTGACCGAGTATCCCCTGGTGGAGAGCACAGG	cis	chr1	16015030	2.98925e-15	NA	G	A	0.307763	NA	0.0158889	186	0	54	NA	-16814	4.20133	176	TRUE	TRUE	0.0665934	240	0.242092	16030375	chr1_16030375_G_A_b38	0.11	1.54226e-13	1.54226e-13	G	C	0.303185	N/A	N/A	189	0	0	-0.15705
Humans	chr1	chr1_1_950	16032202	16032202	ENSG00000186510.11	+	acceptor	right	AG	[16032075, 16031794, 16031843]	[16053772, 16055434]	AGAGTCCCAGATCCTGGTAGGCATCGTGCAGAGGGCCCAGCTGGTGCAGGCCCTCCAGGCTGAGCCTCCTTCCAGGGCTCCAGGACACCAGGTGGTTACTCC	GGGGTAGGAGCATGGGGACACCACCAAGGTCTTCCGGAAGCTTGGCCCTCAGGCCTGTTTCTTCATAATGCACCTCCCTCCCTCTCCCTCTCTACTTGCCAG	cis	chr1	16015030	3.79175e-12	NA	G	A	0.155602	NA	0.00987037	186	0	54	NA	-17172	3.78322	175	TRUE	TRUE	0.0201516	240	0.122813	16032437	chr1_16032437_T_C_b38	0.325	0.000778693	0.000778693	C	T	0.0890541	0.166926	0.147873	111	27	102	-0.0778719
Humans	chr1	chr1_1_950	16032291	16032292	ENSG00000186510.11	+	donor	left	GT	[16032442, 16032445]	[]	GGTGGTTACTCCTGAGGGGCGTGGGGATGGGGCGGGGGTGGGTCAGCAGGGATGGGAGGGGAGGGACCCGCTGATCTCCTGAGGGAGAGGTGGTCTGAGAGA	TCTACTTGCCAGAGTCCCAGATCCTGGTAGGCATCGTGCAGAGGGCCCAGCTGGTGCAGGCCCTCCAGGCTGAGCCTCCTTCCAGGGCTCCAGGACACCAGG	cis	chr1	15985068	6.92109e-10	0.261243	A	G	0.0538356	0.220841	0.110719	73	44	121	-0.167005	-47224	3.41548	193	TRUE	TRUE	0.0204778	238	0.11363	16032190	chr1_16032190_C_G_b38	0.426	2.00063e-06	2.00063e-06	G	C	0.0618171	0.18134	0.123413	82	47	109	-0.119523
Humans	chr1	chr1_1_950	16033169	16033169	ENSG00000186510.11	+	acceptor	right	AG	[16032526]	[16032810, 16033610, 16056868]	AGGCACAAAACCTCTTTAAGCTGTTGAACCTTCAGTCCCTCTTCGTGACATCGCGGGGCAGAGCTGTGGGCTGCGTGTCCTGGGTGGAGGTACCAGGGTCCC	AGGCCCCGCCCCTCTTCCTGGCTCAGAGGCGTGGCAGAGTGGGCCAGAGGGTGGGCTGGGCGCCATCTACCCTCCAGTGTTTCCTAACAATCCCCCATCCAG	cis	chr1	16015030	7.64562e-11	NA	G	A	0.149031	NA	0.0143519	191	0	54	NA	-18139	3.36153	131	FALSE	FALSE	0.0194524	245	0.119347	16033332	chr1_16033332_A_G_b38	0.484	1.12819e-05	1.12819e-05	A	G	0.177926	0.07205	0.109556	68	60	117	0.105876
Humans	chr1	chr1_1_950	16033256	16033257	ENSG00000186510.11	+	donor	left	GT	[16033610]	[16032526]	GGTACCAGGGTCCCGGGGGCAGAGCAAAGCAGGGGACCCATGCCTGAGAAGGCTGGGGAGATGGGGAGGTGGGGGGACACCAGCATGCTCCCATCCAAACCT	AATCCCCCATCCAGGCACAAAACCTCTTTAAGCTGTTGAACCTTCAGTCCCTCTTCGTGACATCGCGGGGCAGAGCTGTGGGCTGCGTGTCCTGGGTGGAGG	cis	chr1	16015030	6.77076e-14	NA	G	A	0.170948	NA	0.0146111	191	0	54	NA	-18227	4.03068	133	TRUE	TRUE	0.0203243	245	0.13649	16033332	chr1_16033332_A_G_b38	0.478	1.47908e-05	1.47908e-05	A	G	0.190843	0.0839831	0.130397	70	59	116	0.10686
Humans	chr1	chr1_1_950	16033610	16033610	ENSG00000186510.11	+	acceptor	right	AG	[16033256, 16032526]	[16032810, 16033169, 16056868]	AGATGAAGAAAGCAATTTCCAACCTGACAAATCCGCCAGCTCCAAAGTGAGCCGGCCCAGCAAGATGAAACAGGGCACCCCAGCTGACCTGGTACTGAGGTT	TATTCAGCCTGGAAATGAACCTTAGGGGACTAAAAATGCTGGAGCCCCCCTCACAACCTCCTCTACATCCCCCCCCACCTCCACCCCCTTTCTCTGTTCTAG	cis	chr1	16015030	2.27804e-14	NA	G	A	0.171251	NA	0.0148148	199	0	54	NA	-18580	4.05386	137	TRUE	TRUE	0.0197949	253	0.137862	16033332	chr1_16033332_A_G_b38	0.474	4.42853e-06	4.42853e-06	A	G	0.195548	0.0861833	0.128608	73	60	120	0.109365
Humans	chr1	chr1_1_950	16049245	16049246	ENSG00000184908.17	+	donor	left	GT	[16049645, 16049582, 16049617, 16049619, 16049838, 16049814]	[16027435, 16049043, 16049074, 16049702]	GGTGAGCCCCCTGGGCTGCCTGACCCTGGCCCTGCCTGGGGGCCGGGGCGAGGGGGCCCTCCCTTCTCCCCTGTGTACACCCCTTGCTCTTCCTTTCCCTCT	GTCTTCCCACTTCTCTGTCTGGGATTACTGGAGGGGCTTCTTTGCGGCCACCTGCGGGGCCTTCATGTTCCGGCTCCTGGCGGTCTTCAACAGCGAGCAGGG	cis	chr1	16015030	3.69414e-31	NA	G	A	0.340517	NA	0.0268333	234	0	54	NA	-34216	4.87977	193	TRUE	TRUE	0.0398389	288	0.281701	16047328	chr1_16047328_C_T_b38	0.177	5.0917e-06	5.0917e-06	C	T	0.315337	0.1384	0.21878	196	10	82	0.176937
Humans	chr1	chr1_1_950	16049617	16049617	ENSG00000184908.17	+	acceptor	right	AG	[16049074, 16049043, 16049245]	[16049582, 16049619, 16049645, 16049814, 16049838]	AGAGACCATCACCTCCCTCTACAAGACCAGTTTCCGGGTGGACGTTCCCTTCGACCTGCCTGAGATCTTCTTTTTTGTGGCGCTGGGGTGAGTGGGTGCCTT	GTCAGGACCTGGCACCCCCTCCACCCTGGGCTGTTAGTCTGGGACTTGAGTTTGGGTCGGGTGGGAGCGCCATCTTGGCTCCCCACTGCCCTCCTTCCCCAG	cis	chr1	16015030	1.57051e-31	NA	G	A	0.31856	NA	0.0261111	234	0	54	NA	-34587	4.88388	191	TRUE	TRUE	0.0342905	288	0.263726	16047328	chr1_16047328_C_T_b38	0.179	6.61004e-06	6.61004e-06	C	T	0.294138	0.128	0.208627	195	10	83	0.166138
Humans	chr1	chr1_1_950	16049702	16049703	ENSG00000184908.17	+	donor	left	GT	[16049814]	[16027435, 16027905, 16049245]	GGTGAGTGGGTGCCTTGGGCCCCTGAGAGTCCAAAAGGCATTCCCCCCAAGGCCTGGACTGCGGCCCCTGGTACTGGGGTCGGGCTCTGGGCTCATGTCTCC	TGCCCTCCTTCCCCAGAGACCATCACCTCCCTCTACAAGACCAGTTTCCGGGTGGACGTTCCCTTCGACCTGCCTGAGATCTTCTTTTTTGTGGCGCTGGGG	cis	chr1	16015030	1.8215e-26	NA	G	A	0.283411	NA	0.0252222	231	0	54	NA	-34673	4.7921	199	TRUE	TRUE	0.0312796	285	0.234491	16050321	chr1_16050321_C_G_b38	0.242	0.000832929	0.000832929	C	G	0.201891	0.273722	0.280304	165	18	102	-0.0718313
Humans	chr1	chr1_1_950	16049814	16049814	ENSG00000184908.17	+	acceptor	right	AG	[16027905, 16027435, 16049245, 16049702]	[16027820, 16028017, 16049617, 16049645]	AGGGGTCTCTGTGGCATCCTGGGCAGCGCTTACCTCTTCTGTCAGCGAATCTTCTTTGGCTTCATCAGGAACAATAGGTTCAGCTCCAAACTGCTGGCCACC	GCCTTGGGCCCCTGAGAGTCCAAAAGGCATTCCCCCCAAGGCCTGGACTGCGGCCCCTGGTACTGGGGTCGGGCTCTGGGCTCATGTCTCCATGCTCCCCAG	cis	chr1	16015030	2.05275e-28	NA	G	A	0.290898	NA	0.0260741	236	0	54	NA	-34784	4.83852	191	TRUE	TRUE	0.0309618	290	0.241586	16052154	chr1_16052154_C_G_b38	0.171	1.63056e-05	1.63056e-05	C	G	0.26899	0.1005	0.189722	201	10	79	0.16849
Humans	chr1	chr1_1_950	16049916	16049917	ENSG00000184908.17	+	donor	left	GT	[16050874, 16050515, 16050575, 16050431]	[16028119, 16050600]	GGTAGGCTCCGGGCTAAGGGCTGGGGACCTCTCAGCGAGCTCCCCCCTCACCGTACTCCCAACCTTATGTAGAAAGCTCTACCCGCCACCTGAGCCCCTAAA	GGTCTCTGTGGCATCCTGGGCAGCGCTTACCTCTTCTGTCAGCGAATCTTCTTTGGCTTCATCAGGAACAATAGGTTCAGCTCCAAACTGCTGGCCACCAGG	cis	chr1	16015030	1.4445e-37	NA	G	A	0.466084	NA	0.0445185	251	0	54	NA	-34887	4.93416	185	TRUE	TRUE	0.0618502	305	0.391446	16047328	chr1_16047328_C_T_b38	0.172	1.49167e-06	1.49167e-06	C	T	0.432043	0.1643	0.317871	210	10	85	0.267743
Humans	chr1	chr1_1_950	16050515	16050515	ENSG00000184908.17	+	acceptor	right	AG	[16049916, 16028119]	[16028760, 16050431, 16050575, 16050874]	AGCAAGCCTGTGTACTCCGCTCTGGCCACCTTGGTTCTCGCCTCCATCACCTACCCACCCAGCGCCGGCCGCTTCCTAGCTTCTCGGGTAAGGGGCCTTGAG	CCTGCTCTTCCTCCCCAGTCCTTGCCTTGCTAGGCCCTGCTTCCCTCTCCTTGGGATGTGGGAAAGGGAGGGCCAGCCCTAGAGCCCACCCATCCCCCACAG	cis	chr1	16015030	4.24893e-37	NA	G	A	0.438686	NA	0.0421111	255	0	54	NA	-35485	4.93052	195	TRUE	TRUE	0.0552745	309	0.369382	16052154	chr1_16052154_C_G_b38	0.172	3.75212e-05	3.75212e-05	C	G	0.400469	0.1536	0.317477	213	10	86	0.246869
Humans	chr1	chr1_1_950	16050600	16050601	ENSG00000184908.17	+	donor	left	GT	[16050874, 16051477, 16050694]	[16028119, 16049916, 16051048]	GGTAAGGGGCCTTGAGTGGGGTGGCAGGAGTGGGGAAGCCCTATTTGTTGCCTCCTTTGCGTGTATCTCACTTAATCCCCCCAATACCCCATAAGGGAGATG	CACCCATCCCCCACAGCAAGCCTGTGTACTCCGCTCTGGCCACCTTGGTTCTCGCCTCCATCACCTACCCACCCAGCGCCGGCCGCTTCCTAGCTTCTCGGG	cis	chr1	16015030	5.21349e-46	NA	G	A	0.523538	NA	0.0531296	264	0	54	NA	-35571	4.96972	197	TRUE	TRUE	0.0658019	318	0.443657	16050613	chr1_16050613_G_C_b38	0.231	0.000201503	0.000201503	G	C	0.39818	0.530389	0.507027	189	18	111	-0.132209
Humans	chr1	chr1_1_950	16050874	16050874	ENSG00000184908.17	+	acceptor	right	AG	[16050600, 16049916, 16028119]	[16028655, 16029125, 16050431, 16050515, 16050575, 16050694, 16051477]	AGCTGTCCATGAAGCAGCATCTGGACTCGCTGTTCGACAACCACTCCTGGGCGCTGATGACCCAGAACTCCAGCCCACCCTGGCCCGAGGAGCTCGACCCCC	AAGTGGCAGAGGAGGATTCCAGGCGGGGTCAGGCGGTGCGGGGGAGGCTGGGGTCTGCCGCTGGGGGCCCCTCATGTCCAGTTCCCACCTGCCCCGCCACAG	cis	chr1	16015030	2.42748e-46	NA	G	A	0.522614	NA	0.0541852	264	0	54	NA	-35844	4.97066	197	TRUE	TRUE	0.0649028	318	0.443069	16050613	chr1_16050613_G_C_b38	0.23	0.000212412	0.000212412	G	C	0.397926	0.524778	0.507673	190	18	110	-0.126851
Humans	chr1	chr1_1_950	16051048	16051049	ENSG00000184908.17	+	donor	left	GT	[16052197, 16051388, 16051477, 16051709]	[16029299, 16050600, 16051068, 16051547, 16051820]	GGTGGGCCCCCTGGTCCCCAGGTGTGCACAGAGCTGGGACCAGCTCTGGTGGTGGTGGGGGGTACCTCATCGCAGCTGGTGGCATGGAGCCCAGGCCTTCCA	CACCCTGGCCCGAGGAGCTCGACCCCCAGCACCTGTGGTGGGAATGGTACCACCCGCGGTTCACCATCTTTGGGACCCTTGCCTTCTTCCTGGTTATGAAGG	cis	chr1	16015030	3.48163e-43	NA	G	A	0.509992	NA	0.0552593	255	0	54	NA	-36019	4.96242	213	TRUE	TRUE	0.0645967	309	0.430524	16050613	chr1_16050613_G_C_b38	0.23	0.000282557	0.000282557	G	C	0.384886	0.520167	0.494953	185	18	106	-0.13528
Humans	chr1	chr1_1_950	16051477	16051477	ENSG00000184908.17	+	acceptor	right	AG	[16051048, 16050600, 16051068]	[16050874, 16051388, 16051709, 16052197]	AGTTCTGGATGCTGATTCTGGCCACCACCATCCCCATGCCTGCCGGGTACTTCATGCCCATCTTTGTCTATGGTGAGTCTGGGGTCCTGAGGTTCTGAGAGT	TCTTTCTCTCTAGGACACTCCCCTGTCCCATGTCCTGTCCTCCCTTGTCCACGCCTTGCCCAGCAGCCTCTAACCTCTGCCCTGGGCTCCCCACTCCCACAG	cis	chr1	16015030	4.1351e-43	NA	G	A	0.507195	NA	0.0553333	256	0	54	NA	-36447	4.96235	219	TRUE	TRUE	0.0638544	310	0.428484	16050613	chr1_16050613_G_C_b38	0.231	0.000149359	0.000149359	G	C	0.382508	0.517667	0.492972	185	18	107	-0.135159
Humans	chr1	chr1_1_950	16051547	16051548	ENSG00000184908.17	+	donor	left	GT	[16051762, 16051709, 16055434, 16052197]	[16029299, 16029800, 16031843, 16051048, 16051521, 16051820, 16052411, 16053772]	GGTGAGTCTGGGGTCCTGAGGTTCTGAGAGTTTCGGGGTTCTTGGGGCAGGACCATGGCTCCTGGTTCACCCTCCCCAGGTTGTACTGAGGACGGTCCTCAG	AACCTCTGCCCTGGGCTCCCCACTCCCACAGTTCTGGATGCTGATTCTGGCCACCACCATCCCCATGCCTGCCGGGTACTTCATGCCCATCTTTGTCTATGG	cis	chr1	16015030	3.34136e-40	NA	G	A	0.471702	NA	0.0498889	258	0	54	NA	-36518	4.95113	203	TRUE	TRUE	0.058794	312	0.398696	16052154	chr1_16052154_C_G_b38	0.165	5.86804e-07	5.86804e-07	C	G	0.439493	0.1945	0.315651	219	10	83	0.244993
Humans	chr1	chr1_1_950	16051709	16051709	ENSG00000184908.17	+	acceptor	right	AG	[16051048, 16051521, 16051547, 16029800, 16029299]	[16029730, 16051477, 16051762, 16052197, 16055434]	AGGAGCTGCTATCGGGCGCCTCTTTGGGGAGACTCTCTCTTTTATCTTCCCTGAGGGCATCGTGGCTGGAGGGATCACCAATCCCATCATGCCAGGGGGGTA	CTGGTTCACCCTCCCCAGGTTGTACTGAGGACGGTCCTCAGGGATGGAGGGCTGTGGGGGCCGGGTCAGCCTGGCTCCCCCTCACCCTAAGTCTGTGGCCAG	cis	chr1	16015030	3.5581e-41	NA	G	A	0.458305	NA	0.0477778	256	0	54	NA	-36679	4.95439	201	TRUE	TRUE	0.0547746	310	0.386794	16050613	chr1_16050613_G_C_b38	0.229	5.95744e-05	5.95744e-05	G	C	0.344385	0.494842	0.443308	187	19	104	-0.150457
Humans	chr1	chr1_1_950	16051820	16051821	ENSG00000184908.17	+	donor	left	GT	[16030075, 16052197, 16052206, 16052215]	[16029299, 16030075, 16030460, 16051048, 16051547]	GGTGAGTGGGTCAGGGGCCTGCTGCGTGGGCAATGTCGTGCGGCTGGGCTGGACCTGGAGAATTGGCTGGTGGTTCCCCAGGGCACGGAGCAGTCACTGAGT	CGGGCGCCTCTTTGGGGAGACTCTCTCTTTTATCTTCCCTGAGGGCATCGTGGCTGGAGGGATCACCAATCCCATCATGCCAGGGGGGTATGCTCTGGCAGG	cis	chr1	16015030	1.54445e-36	NA	G	A	0.400053	NA	0.0388704	244	0	54	NA	-36791	4.92931	157	TRUE	TRUE	0.0464322	298	0.334604	16052154	chr1_16052154_C_G_b38	0.173	1.24593e-05	1.24593e-05	C	G	0.366698	0.1594	0.276446	205	10	83	0.207298
Humans	chr1	chr1_1_950	16052197	16052197	ENSG00000184908.17	+	acceptor	right	AG	[16051048, 16051547, 16051820, 16029299]	[16029730, 16030075, 16030460, 16051477, 16051709, 16051762, 16052206, 16052215]	AGGGGCTGCAGCCTTCTCAGGGGCTGTGACCCACACCATCTCCACGGCGCTGCTGGCCTTCGAGGTGACCGGCCAGATAGTGCATGCACTGCCCGTGCTGAT	TTACAAATCACACCTTAGCCCCTGGTCGCAGCCGTGCCAGCCTTGCCCTAACATGAGGCTGGCCCCTGGCCTGAGCTGCCCTGCCTGACTCTGCCCTTGCAG	cis	chr1	16015030	3.84893e-37	NA	G	A	0.40809	NA	0.0407407	244	0	54	NA	-37167	4.93217	137	TRUE	TRUE	0.0474143	298	0.341523	16052154	chr1_16052154_C_G_b38	0.173	1.91563e-05	1.91563e-05	C	G	0.372941	0.1637	0.286627	204	10	83	0.209241
Humans	chr1	chr1_1_950	16052411	16052412	ENSG00000184908.17	+	donor	left	GT	[16052710, 16055434, 16053075, 16053534, 16053638]	[16030674, 16031794, 16031843, 16031875, 16051547, 16053723, 16053772, 16053804, 16054493]	GGTGAGTGGTGCCCACCTCAGGCTGACTGAAGGGGGTCACAGTGTTTGGGAAGGGCTGGGGTGAAGGGCACCTCGAAAAAGAAACGCCACCGTAGCTGACCT	GCCAACGCCATTGCACAGAGCTGCCAGCCCTCCTTCTATGATGGCACCGTCATTGTCAAGAAGCTGCCATACCTGCCACGGATTCTGGGCCGCAACATCGGG	cis	chr1	16015030	7.43758e-57	NA	G	A	0.582627	NA	0.0629259	276	0	54	NA	-37382	4.98568	207	TRUE	TRUE	0.0687837	330	0.497585	16052154	chr1_16052154_C_G_b38	0.163	7.27214e-09	7.27214e-09	C	G	0.544625	0.2182	0.402667	232	10	87	0.326425
Humans	chr1	chr1_1_950	16053638	16053638	ENSG00000184908.17	+	acceptor	right	AG	[16030674, 16052411]	[16031709, 16052710, 16053075, 16053534, 16055434]	AGTTCCCACCGCGTGAGGGTGGAGCACTTCATGAACCACAGCATCACCACACTGGCCAAGGACATGCCACTGGAGGAGGTGGTCAAGGTTGTGACCTCCACA	CCGTGGGTCCCCGGTTCAAGCAAAGCTCCCCACAGATCCCCCTGCCAGCCTGGGTCTCACATCCCTGACTGTGGGGCCTGATGGGAGCCCCTCTGCCTGCAG	cis	chr1	16015030	4.43767e-51	NA	G	A	0.548159	NA	0.0580926	276	0	54	NA	-38608	4.97859	203	TRUE	TRUE	0.0659442	330	0.467967	16052154	chr1_16052154_C_G_b38	0.163	1.09846e-07	1.09846e-07	C	G	0.50972	0.1993	0.387138	232	10	87	0.31042
Humans	chr1	chr1_1_950	16053714	16053714	ENSG00000184908.17	+	acceptor	right	AG	[16031785, 16031830]	[]	AGGTGGTCAAGGTTGTGACCTCCACAGACGTGGCCAAGTATCCCCTGGTGGAGAGCACAGGTGCCCAGCCGGAAGGGAGGAGGAAGTCGGGGGTAGGGGATG	CCTGATGGGAGCCCCTCTGCCTGCAGTTCCCACCGCGTGAGGGTGGAGCACTTCATGAACCACAGCATCACCACACTGGCCAAGGACATGCCACTGGAGGAG	cis	chr1	16009590	8.49439e-16	0.220451	A	T	0.199585	0.0065	0.0232069	253	2	58	0.193085	-44124	4.2145	105	TRUE	TRUE	0.0248298	313	0.165668	16052520	chr1_16052520_G_GGGGGCTGGGA_b38	0.201	1.4374e-05	1.4374e-05	G	GGGGGCTGGGA	0.189751	0.0882143	0.127337	201	14	98	0.101537
Humans	chr1	chr1_1_950	16053772	16053773	ENSG00000184908.17	+	donor	left	GT	[16055434, 16031843, 16054402, 16055442]	[16030674, 16031794, 16031843, 16031875, 16032202, 16051547, 16052411, 16053723, 16053804, 16054493, 16055434]	GGTGCCCAGCCGGAAGGGAGGAGGAAGTCGGGGGTAGGGGATGCCCTCTGCCTCCTTCTTGAACCTGTCAGGCAGACAGGATCTGCATCCAGGCTCTGTGAC	CCACAGCATCACCACACTGGCCAAGGACATGCCACTGGAGGAGGTGGTCAAGGTTGTGACCTCCACAGACGTGGCCAAGTATCCCCTGGTGGAGAGCACAGG	cis	chr1	16015030	1.2374e-56	NA	G	A	0.622521	NA	0.0662778	259	0	54	NA	-38743	4.986	217	TRUE	TRUE	0.079578	313	0.526556	16052154	chr1_16052154_C_G_b38	0.167	8.28331e-10	8.28331e-10	C	G	0.582729	0.2578	0.411762	218	10	84	0.324929
Humans	chr1	chr1_1_950	16055434	16055434	ENSG00000184908.17	+	acceptor	right	AG	[16030674, 16031843, 16031875, 16053804, 16051547, 16052411, 16053772, 16031794, 16053723, 16054493]	[16030984, 16031709, 16031843, 16032202, 16051709, 16051762, 16052710, 16053075, 16053534, 16053638, 16053772, 16054402, 16055442]	AGAGTCCCAGATCCTGGTGGGCATAGTGCGAAGGGCCCAGCTGGTGCAGGCCCTGAAGGCTGAGCCTCCTTCCTGGGCTCCTGGACACCAGGTGGGTACTCC	ATAGGAACACCAGAACAGTTCTTGGCTAAGTAGGTGCTAAGTAAATGTGAGTCCCTGTTTCCTCCTAATGTGCCTCCCTCTGGCTGTCTCTCCACTTGCCAG	cis	chr1	16015030	3.71731e-74	NA	G	A	0.7488	NA	0.0801111	265	0	54	NA	-40404	4.99485	247	TRUE	TRUE	0.0963995	319	0.635605	16052520	chr1_16052520_G_GGGGGCTGGGA_b38	0.202	5.62874e-12	5.62874e-12	G	GGGGGCTGGGA	0.711025	0.3335	0.525149	204	14	101	0.377525
Humans	chr1	chr1_1_950	16055523	16055524	ENSG00000184908.17	+	donor	left	GT	[16055674, 16055677]	[]	GGTGGGTACTCCTGAGGGGCATGGGGATGGGGCGGGGGTGGGTCAGCAGGAATGGGAGGAGAGGGGCCCGCTGATATCCTGAGGGAGAGGTGGTCAGAGAGA	TCCACTTGCCAGAGTCCCAGATCCTGGTGGGCATAGTGCGAAGGGCCCAGCTGGTGCAGGCCCTGAAGGCTGAGCCTCCTTCCTGGGCTCCTGGACACCAGG	cis	chr1	16015030	9.15099e-84	NA	G	A	0.843007	NA	0.0795741	268	0	54	NA	-40494	4.9966	243	TRUE	TRUE	0.117166	322	0.714978	16053701	chr1_16053701_T_C_b38	0.056	9.29639e-07	9.29639e-07	C	T	0.749887	0.585167	0.322708	292	6	24	0.16472
Humans	chr1	chr1_1_950	16055674	16055674	ENSG00000184908.17	+	acceptor	right	AG	[16055523]	[16055677]	AGCAGTGTCTCCAGGACATCTTGGCTGCAGGCTGCCCCACAGAACCAGTGACCCTGAAGCTGTCCCCAGAGACTTCCCTGCATGAGGTAACGGGGAGAACTG	AATGGGAGGAGAGGGGCCCGCTGATATCCTGAGGGAGAGGTGGTCAGAGAGAGGCATCCTGGGGAGGCCAGCCCTGCACCTGTAACCCTTCCCCACCCCCAG	cis	chr1	16015030	8.27235e-37	NA	G	A	0.32797	NA	0.0327593	269	0	54	NA	-40644	4.93835	163	TRUE	TRUE	0.0307851	323	0.278616	16052154	chr1_16052154_C_G_b38	0.163	4.85441e-09	4.85441e-09	C	G	0.312313	0.1367	0.206082	227	10	85	0.175613
Humans	chr1	chr1_1_950	16055677	16055677	ENSG00000184908.17	+	acceptor	right	AG	[16055523]	[16055674]	AGTGTCTCCAGGACATCTTGGCTGCAGGCTGCCCCACAGAACCAGTGACCCTGAAGCTGTCCCCAGAGACTTCCCTGCATGAGGTAACGGGGAGAACTGGGG	GGGAGGAGAGGGGCCCGCTGATATCCTGAGGGAGAGGTGGTCAGAGAGAGGCATCCTGGGGAGGCCAGCCCTGCACCTGTAACCCTTCCCCACCCCCAGCAG	cis	chr1	16015030	1.07699e-56	NA	G	A	0.507929	NA	0.0466667	269	0	54	NA	-40647	4.98602	211	TRUE	TRUE	0.0544452	323	0.430814	16052154	chr1_16052154_C_G_b38	0.165	3.24694e-11	3.24694e-11	C	G	0.479319	0.1966	0.330163	226	10	86	0.282719
Humans	chr1	chr1_1_950	16055758	16055759	ENSG00000184908.17	+	donor	left	GT	[16056064, 16056480, 16056868, 16056421, 16056397, 16057237]	[16056508, 16056567]	GGTAACGGGGAGAACTGGGGAGTGTGACACATGAGGCCTCTGGGTGGGGGAAGAGCTGATGAGGAGCTCACGCTCCAGCCTCCCCTCCCAACCCCGCCCTGC	CCCTTCCCCACCCCCAGCAGTGTCTCCAGGACATCTTGGCTGCAGGCTGCCCCACAGAACCAGTGACCCTGAAGCTGTCCCCAGAGACTTCCCTGCATGAGG	cis	chr1	16015030	2.04429e-78	NA	G	A	0.811895	NA	0.0853148	267	0	54	NA	-40729	4.99574	247	TRUE	TRUE	0.110081	321	0.689667	16052154	chr1_16052154_C_G_b38	0.164	9.08101e-15	9.08101e-15	C	G	0.772013	0.3326	0.517106	225	10	85	0.439413
Humans	chr1	chr1_1_950	16056421	16056421	ENSG00000184908.17	+	acceptor	right	AG	[16055758]	[16056064, 16056397, 16056480, 16056868, 16057237]	AGGCACACAACCTCTTTGAGCTGTTGAACCTTCATTCCCTCTTTGTGACGTCGCGGGGCAGAGCTGTGGGCTGCGTGTCCTGGGTGGAGGTACCAGGGTCCC	CAGGCCCCGCCCCTCTTCCTGGCTCAGAGGCGTGGTGGAGTGGGCTAGAGGGTGGGCTGGGCACCTTCTACCCTCCAGTGTTTCCTAACATCCCCCATCCAG	cis	chr1	16015030	2.35519e-79	NA	G	A	0.764638	NA	0.0847963	268	0	54	NA	-41391	4.9959	245	TRUE	TRUE	0.0959494	322	0.650627	16053701	chr1_16053701_T_C_b38	0.053	1.04465e-06	1.04465e-06	C	T	0.680846	0.5264	0.307583	293	5	24	0.154446
Humans	chr1	chr1_1_950	16056508	16056509	ENSG00000184908.17	+	donor	left	GT	[16057019, 16056868]	[16032526, 16055758, 16056567]	GGTACCAGGGTCCCGGGGGCAGAGCAAAGCAGGGAACCTATGCCTGAGAAGACTGGGGAGGTGGGGAGGTGGGGTGGGGGGGACACCAGCATGCTCCCATCC	CATCCCCCATCCAGGCACACAACCTCTTTGAGCTGTTGAACCTTCATTCCCTCTTTGTGACGTCGCGGGGCAGAGCTGTGGGCTGCGTGTCCTGGGTGGAGG	cis	chr1	16015030	1.8502e-77	NA	G	A	0.75403	NA	0.0724815	267	0	54	NA	-41479	4.99554	241	TRUE	TRUE	0.0975571	321	0.639377	16052520	chr1_16052520_G_GGGGGCTGGGA_b38	0.201	2.76611e-12	2.76611e-12	G	GGGGGCTGGGA	0.716607	0.346071	0.522515	206	14	101	0.370535
Humans	chr1	chr1_1_950	16056868	16056868	ENSG00000184908.17	+	acceptor	right	AG	[16056508, 16055758, 16032526, 16056567]	[16032810, 16033169, 16033610, 16056421, 16057019]	AGATGAAGAAAGCAATTTCCAACCTGACAAATCCGCCAGCCCCAAAGTGAGCCGGCCCAGCAAGATGAAACAGGGCACCCCAGCTGACCTGGTACTGAGGTT	TATTTACCCAGAAACCACCCTTAGGGGAACCAAAAATGCTGGAGCCCCCCTCACAACCTCCTCTACATCCCCCCGCACCTCCACCCCCTTTCTCTGTTCTAG	cis	chr1	16015030	1.43016e-77	NA	G	A	0.744478	NA	0.0722037	270	0	54	NA	-41838	4.99554	249	TRUE	TRUE	0.0949269	324	0.632432	16053701	chr1_16053701_T_C_b38	0.052	4.9373e-07	4.9373e-07	C	T	0.663339	0.5162	0.27675	295	5	24	0.147139
Humans	chr1	chr1_1_950	16058717	16058718	ENSG00000185519.8	-	acceptor	left	AG	[16059493]	[16034945]	AGATCTGGAGAGCATCTACCTTCAGGACAGCCTTCCCAGCGGCCCCTCACAGGATGACAGCCTTCAGGCCTTCTCCTCGCCCAGCCCCTCCCCTGACAGCTGT	TGGAGGCAGGTCTTCTGCCCCTTGCCCTTTCTCACACCCCCAGAGAGGGCGAGGAGCTGGATCTGGGACGCCATTCCCCCATCACCCCCTTGCTTTTCCAG	cis	chr1	16015030	3.81538e-56	NA	C	T	0.752141	NA	0.0409815	191	0	54	NA	43688	4.98731	381	TRUE	TRUE	0.135639	245	0.595396	16058755	chr1_16058755_A_G_b38	0.422	3.63505e-05	3.63505e-05	C	T	0.460901	0.756909	0.625319	71	33	141	-0.296008
Humans	chr1	chr1_1_950	16059493	16059493	ENSG00000185519.8	-	donor	right	GT	[16034945, 16058717]	[16036235]	GTACAGCCCAGAGGGTCCAGGGGGCGGGGGTGGGCAGAGTGGAGCTGATTCTGGATGGCTGCCCATCACCAAAGGCAGTGTGACCTCGGCCAAGCCCCTTCC	CAGTTTGCCATCACAGAGGCCACACTGAGCGCTTGGTCCTCGCTGGACGAAGAGGAGCTGCACCCCGAGAACAGCCCCCAAGGCATCGTCCAGCTCCAAGGT	cis	chr1	16015030	2.5188e-56	NA	C	T	0.771186	NA	0.0410185	188	0	54	NA	44463	4.98735	365	TRUE	TRUE	0.142794	242	0.608256	16059485	chr1_16059485_G_A_b38	0.333	1.27998e-05	1.27998e-05	T	C	0.477632	0.69728	0.712946	106	25	111	-0.219648
Humans	chr1	chr1_1_950	16059604	16059605	ENSG00000185519.8	-	acceptor	left	AG	[16073420, 16062098, 16059868]	[16036332, 16036346, 16036811, 16059590, 16060051, 16060069, 16060754, 16063636]	AGGGGTCGCCGAGCAGTTTGCCATCACAGAGGCCACACTGAGCGCTTGGTCCTCGCTGGACGAAGAGGAGCTGCACCCCGAGAACAGCCCCCAAGGCATCGTC	AGAGAGGTGGCCACCCTCCCGCCTGTCCTGGAGCAGCTCCATCAGGCACTGAGGCCGTCCCCACCCATGCCCCCCTGAGCTGGATCTCGCTGTTCCCCCAG	cis	chr1	16015030	2.57361e-84	NA	C	T	0.831331	NA	0.0577407	242	0	54	NA	44575	4.9967	301	TRUE	TRUE	0.123182	296	0.690203	16053748	chr1_16053748_A_G_b38	0.321	0.000734208	0.000734208	C	T	0.757507	0.563143	0.649448	134	28	134	0.194365
Humans	chr1	chr1_1_950	16059868	16059868	ENSG00000185519.8	-	donor	right	GT	[16036332, 16059604, 16059590]	[16062098, 16073420]	GTCAGCGAGGAGGGGGACTGGCCAGGGCTCTGTGGGGGTGAAGCTGGGTCCTTGGGGGCCCAGATCACTGCATGGGCATTGTCTGGGCAGGAAAAAATAATG	GGCTGGAGTGCCCAGCCGGCAGGCTGGGAGCTGTCCCCAGCTGAGGACGAGCATTACTGCTGCCTCCCGGATGAGCTGCGTGAGGCCCGCTTTGCTGCAGGT	cis	chr1	16015030	5.85122e-77	NA	C	T	0.80986	NA	0.0554259	243	0	54	NA	44838	4.99546	259	TRUE	TRUE	0.122749	297	0.67269	16052520	chr1_16052520_G_GGGGGCTGGGA_b38	0.207	8.62023e-14	8.62023e-14	C	TCCCAGCCCCC	0.771941	0.275	0.534649	187	13	97	0.496941
Humans	chr1	chr1_1_950	16060051	16060052	ENSG00000185519.8	-	acceptor	left	AG	[16062009, 16062098, 16062498, 16062102]	[16036346, 16036782, 16036793, 16036811, 16039021, 16039043, 16039045, 16039696, 16059604, 16060040, 16060069, 16060580, 16060754, 16060865, 16062192]	AGGGGTGGTGCAGAGCATCAAGGACCACATCACAAAGCCCACGGCCATGGCCCGAGGCCGCGTGGCCCACCTCATCGAGTGGAAGGGCTGGAGTGCCCAGCCG	AATGTGGGGTACAGGCCACTGGGTGGGCCTGAGGCATGGGGGCCAGGCCCTGCGCTGAGCCTTGTGTCAGGACAGTCACCCAGATGCCCTCCATGCCCCAG	cis	chr1	16015030	2.57903e-85	NA	C	T	0.835746	NA	0.0741481	256	0	54	NA	45022	4.99696	269	TRUE	TRUE	0.117141	310	0.703081	16053701	chr1_16053701_T_C_b38	0.061	0.000238071	0.000238071	G	A	0.73319	0.633429	0.373375	279	7	24	0.0997614
Humans	chr1	chr1_1_950	16062098	16062098	ENSG00000185519.8	-	donor	right	GT	[16060865, 16039043, 16039045, 16060808, 16036811, 16060754, 16060051, 16059604, 16060580, 16060069, 16039021, 16036782, 16060040, 16036346]	[16036611, 16038923, 16039602, 16059868, 16062009, 16062102, 16062498]	GTAGGTTCTGGCCGCAACTCTCCTGCCGGTGGAGAATGCACGGTCCCACCCTAGACCCTGGCTGTGGGAAGGGCATGGCTGAGTTGCAGGTGGGAGGATGGC	CTCCAGAGGTGCTTCCAGACCACCAACGGCTACCTGTCCGACTCCAGATCCCGCCCCGGCAACTACAACGTGGCAGCCCTGGCCACCTCGTCCCTTGTGGGT	cis	chr1	16015030	1.11716e-94	NA	C	T	0.870822	NA	0.0789444	258	0	54	NA	47068	4.99774	243	TRUE	TRUE	0.12005	312	0.733766	16053701	chr1_16053701_T_C_b38	0.062	0.000554975	0.000554975	G	A	0.7624	0.700143	0.42248	280	7	25	0.0622571
Humans	chr1	chr1_1_950	16062192	16062193	ENSG00000185519.8	-	acceptor	left	AG	[16063520, 16062498, 16062875]	[16036793, 16039696, 16060051, 16062151, 16062534, 16062957, 16063083]	AGAGGTGCTTCCAGACCACCAACGGCTACCTGTCCGACTCCAGATCCCGCCCCGGCAACTACAACGTGGCAGCCCTGGCCACCTCGTCCCTTGTGGGTAGGTT	AGGACCTGGTGAGCTGGGAGACGGGGATGGGTGGTGGTGCTGGAGGGATGTCGGCCGGCAGCCTGGCCCACCCTGCTCACTCCTCCTGCCACTTCCTCCAG	cis	chr1	16015030	2.41685e-103	NA	C	T	0.911123	NA	0.0814259	260	0	54	NA	47163	4.99826	271	TRUE	TRUE	0.126343	314	0.768436	16053993	chr1_16053993_G_A_b38	0.363	0.000405824	0.000405824	T	C	0.874538	0.710826	0.684941	132	46	136	0.163712
Humans	chr1	chr1_1_950	16062498	16062498	ENSG00000185519.8	-	donor	right	GT	[16062192, 16039696, 16060051, 16062151, 16036793]	[16039993, 16062098, 16062875, 16063520]	GTCAGTGCACTTGTGTGTCCCCATTCTAGCCGGCCCCAGCTGACACCACGGCCCCTCCATCCTTTGTGCCCAGCCCAGGCACACAGTCCTGCTGGCCCTGGG	CTCGGGCCATCTGCTGGCACAGCGTGCCAGGCCCTGCCTGATCCTCTCTCTCCTCTTGTTTTAGGACAAACAGATGGATTTCTGTTGGGATCCTTGGCAGGT	cis	chr1	16015030	1.76054e-140	NA	C	T	0.957554	NA	0.0833889	258	0	54	NA	47468	4.99938	311	TRUE	TRUE	0.125377	312	0.806256	16053993	chr1_16053993_G_A_b38	0.365	0.000249495	0.000249495	T	C	0.916169	0.744696	0.722015	130	46	136	0.171474
Humans	chr1	chr1_1_950	16062534	16062535	ENSG00000185519.8	-	acceptor	left	AG	[16063520, 16062875, 16073420]	[16039696, 16040029, 16040367, 16040496, 16062192, 16062957, 16063004, 16063083, 16063261, 16063636, 16065852]	AGGACAAACAGATGGATTTCTGTTGGGATCCTTGGCAGGTCAGTGCACTTGTGTGTCCCCATTCTAGCCGGCCCCAGCTGACACCACGGCCCCTCCATCCTTT	AGAAGGCTGACCCCCACCCCCACCCAGGGCCCCAGGACTCGGGCCATCTGCTGGCACAGCGTGCCAGGCCCTGCCTGATCCTCTCTCTCCTCTTGTTTTAG	cis	chr1	16015030	2.17774e-124	NA	C	T	0.895533	NA	0.065537	246	0	54	NA	47505	4.99904	339	TRUE	TRUE	0.119447	300	0.746133	16062531	chr1_16062531_T_C_b38	0.29	0.000313663	0.000313663	A	G	0.821994	0.648069	0.669284	155	29	116	0.173925
Humans	chr1	chr1_1_950	16063520	16063520	ENSG00000185519.8	-	donor	right	GT	[16040496, 16039696, 16063261, 16062534, 16062192, 16063083, 16063004, 16062957, 16040029]	[16039993, 16062498, 16062875, 16073420]	GTAACTGGCTGCTCCTCATCCCTGTGCTACCTGCGCCCCGGTTCCCGGCCTGTCTCCTCCCCGCAGGGAGCAGAATCCATTCCAGTCTCCTTCCTTCCCTGC	CCACAAGAACTGCCCCATGCCCCAGGGTGCGGACCCCTTGAACCCAGATCTGCCCTCGGGCCGCACTCCCACCGTGGCTCCAGACTGTGTCATTGGCAAGGT	cis	chr1	16015030	4.62522e-140	NA	C	T	0.940224	NA	0.0679074	246	0	54	NA	48490	4.99936	357	TRUE	TRUE	0.127318	300	0.783207	16053993	chr1_16053993_G_A_b38	0.37	0.000256007	0.000256007	T	C	0.89813	0.722444	0.696833	123	45	132	0.175686
Humans	chr1	chr1_1_950	16063636	16063637	ENSG00000185519.8	-	acceptor	left	AG	[16072291, 16064612, 16063925, 16064023, 16067160, 16073420, 16074637, 16065694, 16065053]	[16036346, 16059604, 16062534, 16065171, 16065852, 16067333, 16068551, 16072406]	AGACCTGTTCACAAGTGCCCACAAGAACTGCCCCATGCCCCAGGGTGCGGACCCCTTGAACCCAGATCTGCCCTCGGGCCGCACTCCCACCGTGGCTCCAGAC	AAAACAAGGCCATACTCACCTTACGGGGGGGCCTTGAACATGCTTTGTAAGCAAGAGAGGGCTGGGCTTTGCTGAGTTCCTCCTCTTGCTCTTATTTCCAG	cis	chr1	16015030	4.75362e-74	NA	C	T	0.892159	NA	0.0313889	138	0	54	NA	48607	4.99422	245	TRUE	TRUE	0.181348	192	0.650068	16053993	chr1_16053993_G_A_b38	0.385	0.000264573	0.000264573	T	C	0.819417	0.551143	0.547641	72	28	92	0.268274
Humans	chr1	chr1_1_950	16073420	16073420	ENSG00000185519.8	-	donor	right	GT	[16072406, 16063636, 16067333, 16062534, 16068551, 16059604, 16036346, 16065852]	[16036611, 16059868, 16062875, 16063520, 16063925, 16064023, 16064612, 16065053, 16065694, 16067160, 16072291, 16074637]	GTGAGGGGGCCCGGCCGGGGGCGGGGGGATCGGGTGCCGGGGACCCGCGCAGTCCCCTCGCCGCTCGGAGACCTGGGGGATGGGGCTGGCGACCCGCCCTTC	GCCCCGGGCCCGCGGAGACATGAACGCCCCGCGGCCCCACGCACCCCGGGCGCAGCGGCCCGGCCCCGCGGCCCCGTGATGGGCTCCTGCGTGTCGCGAGGT	cis	chr1	16015030	3.4546e-122	NA	C	T	0.96948	NA	0.0300185	123	0	54	NA	58390	4.99886	353	TRUE	TRUE	0.195368	177	0.682864	16062531	chr1_16062531_T_C_b38	0.288	0.000960813	0.000960813	A	G	0.790472	0.498714	0.588284	89	14	74	0.291758
Humans	chr1	chr1_1_950	16125320	16125321	ENSG00000142627.12	-	acceptor	left	AG	[16129255, 16129095, 16129453, 16125872, 16148377, 16125944, 16129433]	[16125463, 16126088, 16129306, 16138430]	AGCGACATCAAGAGGATTGGGGTGCGGCTGCCCGGCCACCAGAAGCGCATCGCCTACAGCCTGCTGGGACTCAAGGACCAGGTGAACACTGTGGGGATCCCCA	CACTCCCCTCCCCAGCCGCCCACCGAGTCCTGTCCCCACCCAGCCCGGCCCCCTCCCCTGCTCCAGCCCCTAACTCTCCCTCTCTCCCTCCCGGCCCACAG	cis	chr1	16015030	4.15466e-222	NA	C	T	0.909241	NA	0.179185	316	0	54	NA	110291	4.99986	331	TRUE	TRUE	0.070955	370	0.802692	16125272	chr1_16125272_G_A_b38	0.258	0.000673068	0.000673068	C	T	0.844014	0.76025	0.748133	207	28	135	0.0837645
Humans	chr1	chr1_1_950	16129433	16129433	ENSG00000142627.12	-	donor	right	GT	[16125320, 16126088, 16129306, 16125463]	[16125872, 16125944, 16128140, 16129095, 16129255, 16129453, 16148377]	GTAAGTCAGGCCCCTTTCCGTCCCCCCTCGCCTCCCGCCTCCCACTCCAGAGGCTGCCTCCATGCCCCCCCCAGCCCTCTTCCCTGCCCCTCAATGCTCCTC	TGTCCGAGTGGCTGGAGTCCATCAAGATGCAGCAGTATACGGAGCACTTCATGGCGGCCGGCTACACTGCCATCGAGAAGGTGGTGCAGATGACCAACGAGT	cis	chr1	16015030	1.10964e-246	NA	C	T	0.952175	NA	0.182426	315	0	54	NA	114403	4.9999	361	TRUE	TRUE	0.0776269	369	0.839528	16128339	chr1_16128339_G_C_b38	0.102	0.000464992	0.000464992	C	G	0.865886	0.662	0.731938	299	5	65	0.203886
Humans	chr1	chr1_1_950	16129589	16129590	ENSG00000142627.12	-	acceptor	left	AG	[16131720, 16130225, 16132063]	[16129568, 16129604, 16129618, 16130350, 16130419, 16131870]	AGCGTGTCTATCCGGCTCCCCAGCACGAGCGGCTCGGAGGGGGTGCCCTTCCGCACGGTGTCCGAGTGGCTGGAGTCCATCAAGATGCAGCAGTATACGGAGC	CGGGGCAGCCGAGTCAATCATCCAGGTTAGGGAGCAGCAGGTGCAGGGCCCAGGGTGGACTGGGTGCTGCAGCCCCTCACCTGCAGTGCTTCCTGTTGCAG	cis	chr1	16015030	1.0637e-245	NA	C	T	0.930641	NA	0.177574	315	0	54	NA	114560	4.9999	363	TRUE	TRUE	0.0743319	369	0.820436	16128339	chr1_16128339_G_C_b38	0.102	0.000365688	0.000365688	C	G	0.847418	0.6282	0.711108	299	5	65	0.219218
Humans	chr1	chr1_1_950	16130225	16130225	ENSG00000142627.12	-	donor	right	GT	[16129568, 16129618, 16129604, 16129589]	[16131720, 16132063]	GTGAGTTCTATGCCCTCTGCCCATGATGACCTCAATTTTCCTTCTGCAGACTCTTGAACCACTTCGGTAGAGTGGCCACCCAGGTGAAGCTGGTAGGGGGGG	AGCGTGCCCGCCGCCCCAAGTTCGCTGACATCGTCAGCATCCTGGACAAGCTCATTCGTGCCCCTGACTCCCTCAAGACCCTGGCTGACTTTGACCCCCGGT	cis	chr1	16015030	1.47829e-290	NA	C	T	0.972673	NA	0.18363	315	0	54	NA	115195	4.99994	363	TRUE	TRUE	0.0799187	369	0.857203	16128339	chr1_16128339_G_C_b38	0.102	0.000145884	0.000145884	C	G	0.886495	0.6696	0.736892	299	5	65	0.216895
Humans	chr1	chr1_1_950	16130419	16130420	ENSG00000142627.12	-	acceptor	left	AG	[16131720, 16131768, 16137852, 16132063]	[16129589, 16130350, 16130445, 16130485, 16131870, 16134567, 16135189, 16135770]	AGGTGATGAAAGCCATCAATGATGGCTTCCGGCTCCCCACACCCATGGACTGCCCCTCCGCCATCTACCAGCTCATGATGCAGTGCTGGCAGCAGGAGCGTGC	CCTGTTCCCCTCCCCTCCCCTGCCCACCTCCATAGGCTGGAGGCTGCAGAGGGTTTCAGTGGCTTTCTGCAACAGCGCCCCTGACCTTCGTGCCCCGCCAG	cis	chr1	16015030	3.55831e-219	NA	C	T	0.924911	NA	0.1615	315	0	54	NA	115390	4.99986	334	TRUE	TRUE	0.0779187	369	0.813192	16132319	chr1_16132319_C_T_b38	0.077	0.00020287	0.00020287	G	A	0.840279	0.936333	0.638647	315	3	51	-0.096054
Humans	chr1	chr1_1_950	16131720	16131720	ENSG00000142627.12	-	donor	right	GT	[16130445, 16130419, 16130485, 16130350, 16129589]	[16130225, 16131768, 16132063, 16137852]	GTGGGTGCCCTTGCCCTCCCCAGGCCTGTCCGGACCTGAACTCAAGCCCTTTACTCATCTCAAACTGCAGGGGCTGGGCAGAGGACAGTTTAGATGAACCTT	GAAGTTCACCTCTGCCAGCGACGTGTGGAGCTTTGGCATTGTCATGTGGGAGGTGATGACCTATGGCGAGCGGCCCTACTGGGAGTTGTCCAACCACGAGGT	cis	chr1	16015030	4.45467e-217	NA	C	T	0.923272	NA	0.160389	316	0	54	NA	116690	4.99985	357	TRUE	TRUE	0.0778237	370	0.811932	16132319	chr1_16132319_C_T_b38	0.077	9.66635e-05	9.66635e-05	G	A	0.838911	0.827333	0.643863	316	3	51	0.0115781
Humans	chr1	chr1_1_950	16131870	16131871	ENSG00000142627.12	-	acceptor	left	AG	[16132065, 16131963, 16132377, 16132063]	[16129589, 16130419, 16130485, 16131861, 16132273]	AGGGCGGCAAGATCCCCATCCGCTGGACCGCCCCGGAGGCCATTTCCTACCGGAAGTTCACCTCTGCCAGCGACGTGTGGAGCTTTGGCATTGTCATGTGGGA	GAACACCTGTAGGAGTCCAGGGAGGGGTCGTGGGGCTTGGCTGCAATGGTCCTGGGGCCAGCCAGAGGGCACAGTGGTGACTGGGCCTGGGTTCCCTGCAG	cis	chr1	16015030	3.57168e-219	NA	C	T	0.981825	NA	0.140241	309	0	54	NA	116841	4.99995	367	TRUE	TRUE	0.0914715	363	0.856631	16132319	chr1_16132319_C_T_b38	0.077	0.000139245	0.000139245	G	A	0.886952	0.974333	0.66158	310	3	50	-0.0873817
Humans	chr1	chr1_1_950	16132063	16132063	ENSG00000142627.12	-	donor	right	GT	[16130419, 16131861, 16129589, 16131870, 16130485]	[16130225, 16131720, 16131768, 16131963, 16132065, 16132377]	GTAAGTTGGGGAAGGGGACCTCAAGGGAGAAGCGGCCTTCGCCCTGCATGGTGTCCTCTCACCTGCACACCTGGGCAGTGCTTCAGGAGGCAGAACACCTGT	CCGCAACATCCTCGTCAACAGCAACCTGGTCTGCAAGGTGTCTGACTTTGGCCTGTCCCGCGTGCTGGAGGACGACCCCGAGGCCACCTACACCACCAGTGT	cis	chr1	16015030	4.69185e-303	NA	C	T	0.974861	NA	0.140333	309	0	54	NA	117033	4.99995	361	TRUE	TRUE	0.0901183	363	0.850716	16132319	chr1_16132319_C_T_b38	0.077	0.000188927	0.000188927	G	A	0.880732	0.974333	0.6572	310	3	50	-0.0936011
Humans	chr1	chr1_1_950	16132273	16132274	ENSG00000142627.12	-	acceptor	left	AG	[16132377, 16133179]	[16131870, 16132142, 16132267, 16132270, 16132439]	AGGAGAAGGATGGCGAGTTCAGCGTGCTGCAGCTGGTGGGCATGCTGCGGGGCATCGCAGCTGGCATGAAGTACCTGGCCAACATGAACTATGTGCACCGTGA	AGGATGTGGGTTGTAGGGGGCGGGGATGCCTGGCCATTGAGCCCGGGGCTGGCCTGGCGGGTTCAGGGCTGGCCTGCAGCTGAGCGCCTGTGCTCCGGCAG	cis	chr1	16015030	8.16428e-307	NA	C	T	0.976687	NA	0.154574	313	0	54	NA	117244	4.99995	373	TRUE	TRUE	0.0866551	367	0.855722	16132319	chr1_16132319_C_T_b38	0.078	0.000262695	0.000262695	G	A	0.884335	0.959333	0.67402	313	3	51	-0.0749979
Humans	chr1	chr1_1_950	16132377	16132377	ENSG00000142627.12	-	donor	right	GT	[16132273, 16132267, 16131870, 16132142, 16132270]	[16132063, 16133179]	GTAAGGATGTGGGTTGTAGGGGGCGGGGATGCCTGGCCATTGAGCCCGGGGCTGGCCTGGCGGGTTCAGGGCTGGCCTGCAGCTGAGCGCCTGTGCTCCGGC	GGCCCACTTACCTCTCACCTGTGCCCACCCCCCTACAGACAAGCCCATGATGATCATCACTGAGTACATGGAGAATGGGGCCCTGGACAAGTTCCTTCGGGT	cis	chr1	16015030	1.58141e-305	NA	C	T	0.976706	NA	0.154778	313	0	54	NA	117347	4.99995	369	TRUE	TRUE	0.0866608	367	0.855768	16132319	chr1_16132319_C_T_b38	0.078	0.000193329	0.000193329	G	A	0.884732	0.966667	0.67149	313	3	51	-0.081935
Humans	chr1	chr1_1_950	16132439	16132440	ENSG00000142627.12	-	acceptor	left	AG	[16133179]	[16132273]	AGACAAGCCCATGATGATCATCACTGAGTACATGGAGAATGGGGCCCTGGACAAGTTCCTTCGGGTAAGGATGTGGGTTGTAGGGGGCGGGGATGCCTGGCCA	CCACCTCTCCTACACCTGTGCCCACCTTCCCCCATATCTGTGCCCACCTCTCCCACATGCCTGGGCCCACTTACCTCTCACCTGTGCCCACCCCCCTACAG	cis	chr1	16015030	3.41061e-291	NA	C	T	0.973575	NA	0.161222	315	0	54	NA	117410	4.99994	353	TRUE	TRUE	0.0846916	369	0.854694	16132319	chr1_16132319_C_T_b38	0.077	0.000219649	0.000219649	G	A	0.883076	0.974667	0.672333	315	3	51	-0.0915905
Humans	chr1	chr1_1_950	16133179	16133179	ENSG00000142627.12	-	donor	right	GT	[16132273, 16132439]	[16132377]	GTGAGGCTTGGGGCCTGCCCACACTGGGTGGAGAGGGGCCACTTAGCAGGGGCTCTGTCTGTGACTGTGCCCACCTCCCCTATACCTGTGCCCACCTTCCCC	TACACAGAGAAGCAGCGAGTGGACTTCCTCGGCGAGGCCGGCATCATGGGCCAGTTCAGCCACCACAACATCATCCGCCTAGAGGGCGTCATCTCCAAATGT	cis	chr1	16015030	2.96752e-287	NA	C	T	0.97646	NA	0.16163	315	0	54	NA	118149	4.99994	363	TRUE	TRUE	0.0853272	369	0.857217	16133250	chr1_16133250_G_A_b38	0.088	0.000166479	0.000166479	C	T	0.888856	0.95175	0.640327	312	8	49	-0.0628942
Humans	chr1	chr1_1_950	16133368	16133369	ENSG00000142627.12	-	acceptor	left	AG	[16133480, 16133493]	[16133397]	AGGAGAGTTTGGGGAGGTGTACAAGGGCATGCTGAAGACATCCTCGGGGAAGAAGGAGGTGCCGGTGGCCATCAAGACGCTGAAAGCCGGCTACACAGAGAAG	CCCCTGCCAAGGGGCCCTGAGGAGGCAGCGGTGGTGACACAGTGTGGGAGCCCTCATGCCGGGGCTGACCAGGGCACTCCCCTGACCCTGTCTGCCCACAG	cis	chr1	16015030	7.09146e-291	NA	C	T	0.97238	NA	0.201352	316	0	54	NA	118339	4.99994	371	TRUE	TRUE	0.0761419	370	0.859851	16133250	chr1_16133250_G_A_b38	0.088	0.000149056	0.000149056	C	T	0.889508	0.935875	0.658	313	8	49	-0.046367
Humans	chr1	chr1_1_950	16133480	16133480	ENSG00000142627.12	-	donor	right	GT	[16133368, 16133397]	[16133493]	GTGAGGTTGGCCCCCTGCCAAGGGGCCCTGAGGAGGCAGCGGTGGTGACACAGTGTGGGAGCCCTCATGCCGGGGCTGACCAGGGCACTCCCCTGACCCTGT	GTGGACCCCCACACATATGAGGACCCCAACCAGGCTGTGTTGAAGTTCACTACCGAGATCCATCCATCCTGTGTCACTCGGCAGAAGGTGATCGGAGCAGGT	cis	chr1	16015030	1.69812e-286	NA	C	T	0.969301	NA	0.201185	316	0	54	NA	118450	4.99994	353	TRUE	TRUE	0.0756962	370	0.857197	16133250	chr1_16133250_G_A_b38	0.088	0.000276143	0.000276143	C	T	0.886038	0.948125	0.658122	313	8	49	-0.0620867
Humans	chr1	chr1_1_950	16133606	16133607	ENSG00000142627.12	-	acceptor	left	AG	[16134467, 16133859, 16137852]	[16133586, 16133595, 16133664, 16133712, 16133915, 16135189, 16135770]	AGAACAACTGAAGCCCCTGAAGACATACGTGGACCCCCACACATATGAGGACCCCAACCAGGCTGTGTTGAAGTTCACTACCGAGATCCATCCATCCTGTGTC	TCCAAGTCTCTGAAGATCACGTGACCTTCTCCTCTGACTCCAGAGCACCCCCCATGGGGCCCCTCCTGAGCTGCCTGTGACCCCACCCCTTCTCCTTCCAG	cis	chr1	16015030	3.33499e-290	NA	C	T	0.968763	NA	0.162407	316	0	54	NA	118577	4.99994	352	TRUE	TRUE	0.0833023	370	0.851078	16133844	chr1_16133844_G_A_b38	0.119	0.000441243	0.000441243	C	T	0.882793	0.8255	0.710187	294	12	64	0.0572925
Humans	chr1	chr1_1_950	16133859	16133859	ENSG00000142627.12	-	donor	right	GT	[16133712, 16133664, 16133586, 16133595, 16133606]	[16134467, 16137852]	GTGAGACGCAGCCCCCGCTCCAGGCCCAGCCCTGCCCGCACCGTCCCCAGCTCTGTGGGGGAGGTGGGGGCAGCCAGGGTGTTCCCAGGGCACTGGGGTGGG	CTCACTGACCTCCCTGCATTTGGTTCCCCGTGGGGCTCTTTCAGGAGGAAGAACCAGCGTGCCCGCCAGTCCCCGGAGGACGTTTACTTCTCCAAGTCAGGT	cis	chr1	16015030	4.07373e-227	NA	C	T	0.983579	NA	0.163167	316	0	54	NA	118829	4.99995	363	TRUE	TRUE	0.0857203	370	0.863843	16133844	chr1_16133844_G_A_b38	0.119	0.000715794	0.000715794	C	T	0.895014	0.843167	0.724531	294	12	64	0.0518469
Humans	chr1	chr1_1_950	16133915	16133916	ENSG00000142627.12	-	acceptor	left	AG	[16134467]	[16133606, 16133912, 16134140, 16134208, 16134212]	AGGAGGAAGAACCAGCGTGCCCGCCAGTCCCCGGAGGACGTTTACTTCTCCAAGTCAGGTGAGACGCAGCCCCCGCTCCAGGCCCAGCCCTGCCCGCACCGTC	CCCCAGGTCCTCCTAGGACCAAAGTAGGGCCAGGAGGCTTCCCTGGCCGGAGCAGACCTCACTGACCTCCCTGCATTTGGTTCCCCGTGGGGCTCTTTCAG	cis	chr1	16015030	3.02019e-153	NA	C	T	0.826693	NA	0.105648	309	0	54	NA	118886	4.99955	303	TRUE	TRUE	0.0770338	363	0.71943	16133844	chr1_16133844_G_A_b38	0.118	0.00044239	0.00044239	C	T	0.749149	0.671909	0.593859	288	11	64	0.0772402
Humans	chr1	chr1_1_950	16134467	16134467	ENSG00000142627.12	-	donor	right	GT	[16134208, 16134212, 16133606, 16133912, 16133915, 16134140]	[16133859]	GTTCGTCAGAGCCCATACCCTGGCTCCACATGGGCTTGGGTGGGAAAATGGGGCAGGAACCTCCATTTCCTCATCTGAACGATGGGGCCCACAGGATGCTAG	CCCCGGAGGGATCTGGCAACTTGGCGGTGATTGGCGGCGTGGCTGTCGGTGTGGTCCTGCTTCTGGTGCTGGCAGGAGTTGGCTTCTTTATCCACCGCAGGT	cis	chr1	16015030	5.16343e-229	NA	C	T	0.94332	NA	0.110444	306	0	54	NA	119437	4.99988	365	TRUE	TRUE	0.0934916	360	0.818389	16134345	chr1_16134345_G_A_b38	0.111	0.000493794	0.000493794	C	T	0.850323	0.778818	0.665672	291	11	58	0.0715048
Humans	chr1	chr1_1_950	16134567	16134568	ENSG00000142627.12	-	acceptor	left	AG	[16135435, 16135035, 16137852, 16135654]	[16130419, 16135189, 16135313, 16135768, 16135770, 16135811]	AGCCCCGGAGGGATCTGGCAACTTGGCGGTGATTGGCGGCGTGGCTGTCGGTGTGGTCCTGCTTCTGGTGCTGGCAGGAGTTGGCTTCTTTATCCACCGCAGG	CACCCAGCACACAGTAGGGGCCCAGGTGTCTTGGGTGCAGCGCGGGTGTTGCTGTAATTTGTGGGGGAACTCCCTTGTCATCAGCTGATTTCTTCCACCAG	cis	chr1	16015030	1.56229e-195	NA	C	T	0.919723	NA	0.121981	311	0	54	NA	119538	4.99979	330	TRUE	TRUE	0.0877528	365	0.801701	16132319	chr1_16132319_C_T_b38	0.078	0.000746708	0.000746708	G	A	0.82828	0.942667	0.631333	311	3	51	-0.114387
Humans	chr1	chr1_1_950	16135035	16135035	ENSG00000142627.12	-	donor	right	GT	[16134567]	[16135435, 16135654, 16137852]	GTGAGTTGGGGGACCCTGGGCATGGACCAGGCCAGGGCCCAGAACCAAGCAATTGAGACATCTTGGGAAAGGAAGTGAATCAAATAACTTAGAAATGCCCCT	GACGACCTGGCCCCAGACACCACCTACCTGGTCCAGGTGCAGGCACTGACGCAGGAGGGCCAGGGGGCCGGCAGCAAGGTGCACGAATTCCAGACGCTGTGT	cis	chr1	16015030	1.97206e-194	NA	C	T	0.924003	NA	0.121204	308	0	54	NA	120005	4.99979	315	TRUE	TRUE	0.0894345	362	0.804249	16135338	chr1_16135338_C_T_b38	0.109	0.000677556	0.000677556	G	A	0.832869	0.730125	0.68146	291	8	63	0.102744
Humans	chr1	chr1_1_950	16135189	16135190	ENSG00000142627.12	-	acceptor	left	AG	[16137873, 16135435, 16137852, 16135654, 16135679]	[16130419, 16133606, 16134567, 16135313, 16135370, 16135542, 16135568, 16135768, 16135770, 16135811]	AGGGAGACTCCAACAGCTACAATGTGCGCCGCACCGAGGGTTTCTCCGTGACCCTGGACGACCTGGCCCCAGACACCACCTACCTGGTCCAGGTGCAGGCACT	AGGCAAGCCACCTTGCTAGCTTGGGGTGGTCTCCAGCGGGCTGAGCCGAGGCCCCTGCCCTGCCCTCACTGCCTGCTCCTCCGCCGGCCACCCACCCACAG	cis	chr1	16015030	2.14164e-136	NA	C	T	0.820508	NA	0.102259	309	0	54	NA	120160	4.99933	244	TRUE	TRUE	0.0798281	363	0.713661	16167021	chr1_16167021_A_G_b38	0.059	0.000552167	0.000552167	C	T	0.729619	0.315667	0.606622	323	3	37	0.413953
Humans	chr1	chr1_1_950	16135654	16135654	ENSG00000142627.12	-	donor	right	GT	[16135568, 16135313, 16135189, 16135542, 16134567]	[16135035, 16135435, 16135679, 16137852, 16137873]	GTAACTCCCAGAGGGGCGGGGCTGGCTCTAGCTGGGCCGACAGCAGGGGACAGGCTGGTCACATAGATGATCACCAAACCACCCAGCCATCTGAAGAAGCAC	GCTGGAGGGCCGCAGCACCACCTCGCTTAGCGTCTCCTGGAGCATCCCCCCGCCGCAGCAGAGCCGAGTGTGGAAGTACGAGGTCACTTACCGCAAGAAGGT	cis	chr1	16015030	1.96786e-120	NA	C	T	0.810864	NA	0.0976111	309	0	54	NA	120624	4.99898	307	TRUE	TRUE	0.0826076	363	0.70476	16146339	chr1_16146339_C_A_b38	0.074	0.000570952	0.000570952	G	T	0.723188	0.419	0.604217	313	4	46	0.304188
Humans	chr1	chr1_1_950	16135770	16135771	ENSG00000142627.12	-	acceptor	left	AG	[16137852, 16137901, 16135911]	[16130419, 16133606, 16134567, 16135189, 16135370, 16135768, 16135811]	AGAGCCCCCCAAGGTGAGGCTGGAGGGCCGCAGCACCACCTCGCTTAGCGTCTCCTGGAGCATCCCCCCGCCGCAGCAGAGCCGAGTGTGGAAGTACGAGGTC	TGGGCTGTGGAGGATGTGGCTCCACGTCCACTTGTCCCCCCAAACCCTGCCTGCTCGTAGGCAGCTTCTTACCCACTTCCCCCACTGCCTGTCCTGCCCAG	cis	chr1	16015030	1.95381e-111	NA	C	T	0.783209	NA	0.106889	311	0	54	NA	120741	4.99865	253	TRUE	TRUE	0.0768411	365	0.683151	16132319	chr1_16132319_C_T_b38	0.078	0.000767449	0.000767449	G	A	0.70773	0.817333	0.525373	311	3	51	-0.109603
Humans	chr1	chr1_1_950	16137852	16137852	ENSG00000142627.12	-	donor	right	GT	[16135811, 16135189, 16133606, 16134567, 16135768, 16135770, 16130419, 16135370]	[16131720, 16133859, 16135035, 16135435, 16135654, 16135679, 16135911, 16137901]	GTGAGGTCCAGGGGTGGCAGCTGTGCCCTATGGGGCCTGCCCAGGTGGGGCTTAAGGAGGACGGCCATCTGGGGCTCGGGTGTGTTTAGAGAGAGGCAGCAG	CACATGAACTACACCTTCACCGTGGAGGCCCGCAATGGCGTCTCAGGCCTGGTAACCAGCCGCAGCTTCCGTACTGCCAGTGTCAGCATCAACCAGACAGGT	cis	chr1	16015030	5.50139e-185	NA	C	T	0.899412	NA	0.113852	308	0	54	NA	122822	4.99976	351	TRUE	TRUE	0.0866737	362	0.782229	16137148	chr1_16137148_A_T_b38	0.08	0.000965125	0.000965125	T	A	0.807656	0.91825	0.61472	308	4	50	-0.110594
Humans	chr1	chr1_1_950	16138185	16138186	ENSG00000142627.12	-	acceptor	left	AG	[16138274, 16138270]	[]	AGGACCCCCCTCCGCCCCACACTACCTCACAGCCGTGGGCATGGGTGCCAAGGTGGAGCTGCGCTGGACGCCCCCTCAGGACAGCGGGGGCCGCGAGGACATT	TGCCTTGCACACGTGAGTCTTGCAGTGGGTCAGGGTGGCGTGACTGAGGGTGACGTGTCCGCCTGGGTCCAGCACAGCACTGACTCCTCCTGTCTGTGCAG	cis	chr1	16015030	2.97993e-262	NA	C	T	0.94998	NA	0.099037	304	0	54	NA	123156	4.99992	385	TRUE	TRUE	0.0960665	358	0.821626	16137148	chr1_16137148_A_T_b38	0.08	0.000282664	0.000282664	T	A	0.850016	0.943	0.645255	304	3	51	-0.0929836
Humans	chr1	chr1_1_950	16138274	16138274	ENSG00000142627.12	-	donor	right	GT	[16138185]	[16138270]	GTGAGTCTTGCAGTGGGTCAGGGTGGCGTGACTGAGGGTGACGTGTCCGCCTGGGTCCAGCACAGCACTGACTCCTCCTGTCTGTGCAGGACCCCCCTCCGC	CCTGAGCACACGCTGCCATCCCCTGAGGGTGCCACCTCCTGCGAGTGTGAGGAAGGCTTCTTCCGGGCACCTCAGGACCCAGCGTCGATGCCTTGCACACGT	cis	chr1	16015030	1.37787e-287	NA	C	T	0.967964	NA	0.0993519	304	0	54	NA	123244	4.99994	383	TRUE	TRUE	0.0991064	358	0.836944	16137148	chr1_16137148_A_T_b38	0.08	0.000138837	0.000138837	T	A	0.866467	0.912	0.656549	304	3	51	-0.0455329
Humans	chr1	chr1_1_950	16138430	16138431	ENSG00000142627.12	-	acceptor	left	AG	[16148377, 16148295, 16142233]	[16125320, 16142403, 16144853]	AGCCTGCTCGCCTGGATTTTTTAAGTTTGAGGCATCTGAGAGCCCCTGCTTGGAGTGCCCTGAGCACACGCTGCCATCCCCTGAGGGTGCCACCTCCTGCGAG	CTTGCAGGGCAGGGGTCCCTGGTGAGGGAATGAGACAGTCACGTGGGGTGGAAGCAGATTGAACTGATGTCCTTGTGCTCTGTCTGTCCTGTGTCCACCAG	cis	chr1	16015030	1.65154e-209	NA	C	T	0.942365	NA	0.0762037	271	0	54	NA	123401	4.99983	367	TRUE	TRUE	0.109638	325	0.798449	16137765	chr1_16137765_T_C_b38	0.072	0.000813645	0.000813645	A	G	0.828882	0.9625	0.592651	280	2	43	-0.133618
Humans	chr1	chr1_1_950	16148377	16148377	ENSG00000142627.12	-	donor	right	GT	[16125320, 16142403, 16144853, 16138430]	[16129433, 16142233, 16148295]	GTGAGTGACGGTTCTGGGTTGCAGGGAAGGGGGTTCTGCATTCCCAGGTTCTGGTCTTTAGCTTTGGAATCATGGAATCTTGGTAAGCTCATCCCTGCTTTG	GAGCCCCGTATGCACTGTGCAGTGGATGGCGAGTGGCTGGTGCCCATTGGGCAGTGCCTGTGCCAGGCAGGCTACGAGAAGGTGGAGGATGCCTGCCAGGGT	cis	chr1	16015030	8.61379e-221	NA	C	T	0.960458	NA	0.076537	271	0	54	NA	133347	4.99985	371	TRUE	TRUE	0.113258	325	0.813591	16146339	chr1_16146339_C_A_b38	0.069	4.22545e-05	4.22545e-05	G	T	0.841675	0.366	0.644231	283	3	39	0.475675
Humans	chr1	chr1_1_950	16149047	16149048	ENSG00000142627.12	-	acceptor	left	AG	[16153152, 16154994, 16150891, 16154629, 16155847, 16149740, 16157127, 16154796, 16150895]	[16149859, 16150963, 16151651]	AGTGGGACCTGATGCAGAACATCATGAATGACATGCCGATCTACATGTACTCCGTGTGCAACGTGATGTCTGGCGACCAGGACAACTGGCTCCGCACCAACTG	GAGCACGAACTGGAAAGCATCTTCCTAGTGCCCTACTCTGCCACCTGGGCCTCAGTTTCCCCAGGCACCTGCCCACACTAACCTGTATCTTCCCCCCACAG	cis	chr1	16015030	3.38671e-210	NA	C	T	0.948262	NA	0.0762778	286	0	54	NA	134018	4.99983	413	TRUE	TRUE	0.107916	340	0.809771	16146339	chr1_16146339_C_A_b38	0.071	1.17343e-05	1.17343e-05	G	T	0.838431	0.356	0.640881	295	3	42	0.482431
Humans	chr1	chr1_1_950	16150895	16150895	ENSG00000142627.12	-	donor	right	GT	[16149859, 16149047]	[16149740, 16150891, 16153152, 16154629, 16154796, 16154994, 16155847, 16157127]	GTATGTAAGCCTTCGGGGTGGGGAGAGGTGTGAGAATGGGGCTGCTGGTCCCCTGTAGAGATGGAGAAACTGAGGCCCAGGGAGCGTGGGGCCTGGCTTCAA	CAGGCTCACCCCCTCTCCCTTCTCCCTTTCAGTGGTACTGCTGGACTTTGCTGCAGCTGGAGGGGAGCTCGGCTGGCTCACACACCCGTATGGCAAAGGGGT	cis	chr1	16015030	1.31423e-132	NA	C	T	0.81456	NA	0.0661296	284	0	54	NA	135865	4.99927	329	TRUE	TRUE	0.0902737	338	0.694988	16146339	chr1_16146339_C_A_b38	0.071	7.02888e-05	7.02888e-05	G	T	0.717966	0.251	0.566405	293	3	42	0.466966
Humans	chr1	chr1_1_950	16150963	16150964	ENSG00000142627.12	-	acceptor	left	AG	[16153152, 16154994, 16151491, 16154629, 16155847, 16153112, 16157127, 16154796, 16153555, 16152575]	[16149047, 16151651, 16153360]	AGTGGTACTGCTGGACTTTGCTGCAGCTGGAGGGGAGCTCGGCTGGCTCACACACCCGTATGGCAAAGGGGTATGTAAGCCTTCGGGGTGGGGAGAGGTGTGA	GTCTGAGAGTTGGGGTTCCTGGAGGGATCCTCACCTTTCCTGCCATGGTCTGACTCCTGAAGACACCCCCAGGCTCACCCCCTCTCCCTTCTCCCTTTCAG	cis	chr1	16015030	1.91272e-105	NA	C	T	0.74161	NA	0.0457963	246	0	54	NA	135934	4.99837	359	TRUE	TRUE	0.0896256	300	0.616363	16146339	chr1_16146339_C_A_b38	0.068	3.44104e-05	3.44104e-05	G	T	0.641691	0.168	0.4652	262	3	35	0.473691
Humans	chr1	chr1_1_950	16155847	16155847	ENSG00000142627.12	-	donor	right	GT	[16150963, 16151651, 16149047]	[16149740, 16150891, 16150895, 16151491, 16152575, 16153112, 16153152, 16153555, 16154629, 16154796, 16154994, 16157127]	GTGAGTGCGCGCGGCGTCTGGACCCCTGGCCCCCGGGCCCCAGTGCCCCCTAGAGCCCGGCGCTCCTTGACGCGCGCAACTTTGGAACCTACCTGGTGTCGC	AGCGAGAAGCGCGGCATGGAGCTCCAGGCAGCCCGCGCCTGCTTCGCCCTGCTGTGGGGCTGTGCGCTGGCCGCGGCCGCGGCGGCGCAGGGCAAGGAAGGT	cis	chr1	16015030	2.34848e-153	NA	C	T	0.910261	NA	0.0536852	241	0	54	NA	140817	4.99953	363	TRUE	TRUE	0.120922	295	0.753464	16146339	chr1_16146339_C_A_b38	0.071	2.61283e-05	2.61283e-05	G	T	0.784918	0.330667	0.565028	256	3	36	0.454251
Humans	chr1	chr1_1_950	16201861	16201862	ENSG00000142632.16	-	acceptor	left	AG	[16204758, 16202415]	[16198744, 16199254, 16201858, 16201877, 16202206, 16202261, 16202574]	AGAAGTGAGAAGCAGCGATGGATCTCAGCCTTGTGCCCCTCCAGCCCCCAGGAGGACAAGGAGGTCATCAGTGAGGGGGAAGGTAGTAGCTCATCCCTGCTGC	GCCTGGACATCATGTCTGGCTCCCCCAGCCTTGGTTTCAGCACCCTGCCCTGGGCAACTGCACTTTGCATATTGTGACAACTTAGCCTCCCCCTTCCCTAG	cis	chr1	16202105	3.17761e-20	0.356173	C	T	0.855941	0.668533	0.773384	101	75	146	0.187407	-243	4.54259	225	TRUE	TRUE	0.0200003	322	0.774857	16201974	chr1_16201974_GCC_G_b38	0.281	1.74639e-10	1.74639e-10	C	GGC	0.731727	0.876871	0.810622	172	31	119	-0.145144
Humans	chr1	chr1_1_950	16202415	16202415	ENSG00000142632.16	-	donor	right	GT	[16201858, 16201861, 16202261, 16199254, 16198744, 16202206, 16201877]	[16199149, 16201781, 16204758]	GTGAGTGGGCCTGGATATGGGAGAGAGGAGGCTCCCCCTCCCCATGACAGGCACCCCGTCCCCATGATGGGCACCCCGTCCCCATGGCGGGCACCCCTGGGA	TGAGCCTGAAGCTGCAGGGCATCCCCGGCCACGTGTTCCTCCTCCAGCTCCTCCACGGGCAGCACATGAAGCACCAGTTCCTGCTGCGGGCCCGGACGGAGT	cis	chr1	16200670	1.40123e-15	0.28551	C	T	0.886935	0.738464	0.806657	108	69	143	0.148471	1745	3.69156	133	TRUE	TRUE	0.0165729	320	0.819047	16202105	chr1_16202105_G_A_b38	0.452	2.26822e-15	2.26822e-15	C	T	0.888284	0.73738	0.810449	102	71	147	0.150904
Humans	chr1	chr1_1_950	16574692	16574693	ENSG00000219481.10	-	acceptor	left	AG	[16587724, 16581419, 16575156]	[16569236, 16573193, 16574688, 16574953, 16580956, 16587261]	AGGGAGATGCCGAAGGCTGAAGAAAAGGAAGTCCCTGAGGACTCACTGGAGGAATGTGCCATCACTTGTTCAAATAGCCATGGCCCTTATGACTCCAACCAGC	CCACTCTCTTAATGCCGCCTGTCAAAACCAGCTAGGACTCCCTGGGGTCCAATCCCTCTGTGTTTAATCTTCTGTCATCTCTGTCCCACCTGGCTCATCAG	cis	chr1	16712709	1.26255e-13	NA	G	A	0.684361	NA	0.397436	280	0	39	NA	-138016	3.68365	147	TRUE	TRUE	0.0483098	319	0.649282	16586921	chr1_16586921_G_C_b38	0.157	0.000458971	0.000458971	C	G	0.678982	N/A	0.58424	219	0	100	0.408295
Humans	chr1	chr1_1_950	16575156	16575156	ENSG00000219481.10	-	donor	right	GT	[16574688, 16573193, 16569236, 16574692, 16574953]	[16571086, 16573141, 16574486, 16577316, 16579192, 16580744, 16581419, 16583593, 16585488, 16587724, 16589898]	GTAACACTGAATACTCAGGAACAAGTAATGGATGGTAACATATGAAGAATATCTAGGAGGTACACCCTCTCTGGCATCTATGATGGGCCAAAAACCCGCATT	TCTGAACGAACACTTCTGTATTTACAGAAAATGACAACGATGACGATGAAGATGTTCAAGTTGAGGTGGCTGAGAAAGTGCAGAAATCGTCTGCCCCCAGGT	cis	chr1	16713452	5.4943e-13	NA	C	A	0.731596	NA	0.435588	287	0	34	NA	-138296	3.15154	63	TRUE	TRUE	0.0479512	321	0.700243	16676003	chr1_16676003_G_A_b38	0.067	9.0187e-11	9.0187e-11	C	T	0.733785	0.435	0.478463	279	1	41	0.298785
Humans	chr1	chr1_1_950	16577419	16577420	ENSG00000219481.10	-	acceptor	left	AG	[16579192, 16578879]	[16573193, 16575229, 16576481, 16578943]	AGAAAATGAAGAGTGCAAAGACCTCATAAAATCTATGCTGAGGAATGAGCGACAGTTCAAGGAGGAGAAGCTTGCAGAGCAGCTCAAGCAAGCTGAGGAGCTC	GAGTTTTGTCCTTGGGATGGACCTGGCTCCTGCCCTGTAGGCAATGACCACAGCAGCATGTCCAGCCTTCCACTGAGGCAGGCGTGTCTGTCTTTTCTCAG	cis	chr1	16577626	1.10732e-23	0.562247	C	A	0.0252879	0.446806	0.243129	66	36	101	-0.421518	-206	4.1924	194	TRUE	TRUE	0.0517225	203	0.208424	16577626	chr1_16577626_T_G_b38	0.426	1.10732e-23	1.10732e-23	C	A	0.0252879	0.446806	0.243129	66	36	101	-0.421518
Humans	chr1	chr1_1_950	16579192	16579192	ENSG00000219481.10	-	donor	right	GT	[16576481, 16577410, 16573193, 16577419, 16575229, 16578943]	[16574486, 16575156, 16576266, 16577316, 16578879, 16583593, 16585488, 16594591, 16608507]	GTAAGATCTATAGGCTCACCATCACGAAAGTGATGAACGAAGTCCTGTCTTCTCTCTGAGAAACTAAGTGCTCTCTCCATCTAAAATAATGTCATCCTCCCC	CCCCAGCTGGCAGAGAAGAAACAGCAGTTCAGAAACCTCAAAGAGAAATGTTTTGTAACTCAACTGGCCTGCTTCCTGGCCAACCAGCAGAACAAATACAGT	cis	chr1	16577626	2.02103e-21	0.511163	C	A	0.0488472	0.444139	0.257698	72	36	106	-0.395292	1566	4.10939	269	TRUE	TRUE	0.0508133	214	0.218794	16579440	chr1_16579440_A_G_b38	0.147	0.000299118	0.000299118	T	C	0.183743	0.438	0.302541	152	1	61	-0.254257
Humans	chr1	chr1_1_950	16950952	16950952	ENSG00000058453.16	+	acceptor	right	AG	[16949250, 16948524, 16948926, 16946991]	[16948330, 16948798, 16949112, 16950985, 16951912, 16953079, 16953279, 16953301, 16953304, 16954222]	AGGGGAGTTGGCGGGCCTGCGGCAGCAAATAATAGCTACACAGGAGAAAGCCAGTCTAGACAAGGAGCTGATGGCCCAGAAGCTGGTGCAGGCTGAGCGGGA	TGCCTCTGGGATTTTGCCCATGTGGCTCACCTGGCCTAAGTCTGCTGGCCCAAGGAAAAGTTTCAACCCAACCCTGCCCTTTCCCCCATTCCTCTCGTGCAG	cis	chr1	16924496	2.79426e-15	NA	T	C	0.764122	NA	0.583692	196	0	78	NA	-26456	3.99848	211	TRUE	TRUE	0.0334602	274	0.712759	16948523	chr1_16948523_C_A_b38	0.06	6.0794e-07	6.0794e-07	C	A	0.730382	N/A	0.584061	241	0	33	-0.146639
Humans	chr1	chr1_1_950	16954222	16954222	ENSG00000058453.16	+	acceptor	right	AG	[16953481, 16953467, 16948524, 16948926, 16946991]	[16948330, 16948798, 16950952, 16951912, 16953079, 16953301, 16954075]	AGGCCTTGTCTCTGAAGGAGTCTGAGAAGACGGCGCTGTCAGAGAAGTTGATGGGTACACGGCACAGCCTGGCCACCATCTCCCTGGAGATGGAGCGGCAGA	CTCTAAGCCCCCAGTGGGCACATTTCCTAGGCAGCAAGAAGCCTGAGCATGCCCCCAGGACCAGCCCATCCCCCAAGCCCTTTGTCCCCTGCCTCTGCCCAG	cis	chr1	16949400	7.07184e-10	0.156722	A	T	0.633519	0.764037	0.70351	189	27	145	-0.130519	-4822	3.2603	183	TRUE	TRUE	0.0179344	361	0.671393	16957998	chr1_16957998_CT_C_b38	0.454	9.432e-07	9.432e-07	C	CT	0.620778	0.702714	0.691963	117	84	160	-0.0819365
Humans	chr1	chr1_1_950	16986632	16986633	ENSG00000159363.17	-	acceptor	left	AG	[16986804]	[16986358, 16986558]	AGTGCCCTTCCTGGTGGCCCTGGCGCTCCTGAGCTCCGTCCTGGTGGGCCTTGTCCTGGTCCCCGGCCTCCTGCAGGGGCCGCTGGCGCTGAGGAACATCACT	TGGGAGAGAGGTGCCGGCCGAGTGGAAGACTGGCGTGCACACGTGTGTCTGTGGGTGCCGGGGGGGCGTGGCTCCTGCCTGAGAGACTCTCCTGCTCCCAG	cis	chr1	16937801	4.95487e-10	0.200482	C	T	0.735625	0.820229	0.794176	128	35	205	-0.0846036	48832	3.21218	219	TRUE	TRUE	0.00881638	368	0.776288	16986662	chr1_16986662_G_A_b38	0.516	2.58413e-08	2.58413e-08	T	C	0.812309	0.741204	0.773012	110	98	160	0.071105
Humans	chr1	chr1_1_950	16995975	16995975	ENSG00000159363.17	-	donor	right	GT	[16995889, 16993835, 16992581, 16993925]	[16992745, 16993611, 16993628, 16994695, 16995352, 16995503, 16995676, 16995869, 16995963, 16995990, 16996253, 17002033, 17004691]	GTGGGGCCGCAGGTGGGGTTGGTGCAGGGGAGCGGGACAGCCACAGGCGCCCCAGTGAGGCCTCCACACCCGCGTTATTCTCTCAGCAGCACCCACAGGATG	GCTCTACGCCCAGAGCCGACTGCGGAGACAGGGCATTTTCTGCATCCACCCACTGCGCATCAACCTGGGGGGCAAGCTGCAGCTGGTGTGTTTCGACAAGGT	trans	chr3	37997811	5.24569e-09	0.152058	G	A	0.826629	0.6188	0.753333	197	5	93	0.207829	NA	2.74596	57	FALSE	FALSE	0.0164234	295	0.8	NA	NA	NA	NA	NA	NA	NA	NA	NA	NA	NA	NA	NA	NA
Humans	chr1	chr1_1_950	17409194	17409195	ENSG00000179051.13	-	acceptor	left	AG	[17413072, 17413536, 17412147, 17409973, 17410006, 17412121, 17409596, 17416479]	[17407129, 17407345, 17409156, 17409160, 17409223, 17409275, 17409676, 17409803, 17410051, 17412185, 17412194, 17412382, 17413178, 17413717]	AGGTCGCCATGGGCTACTCACACTCCTTGGTGATAGCAAGAGATGAAAGTGAGACTGAGAAAGAGAAGATCAAGAAACTGCCAGAATACAACCCCCGAACCCT	TCCATGCTGACCCGCTTTAGCAGCCCAGTTTCCAGAGTCTCTTCAACGCATTGATTAGTCCAGGCGCCTCAGGCACACCCAACGCTGATTTGTCCCCCCAG	cis	chr1	17699833	5.70027e-17	0.235824	G	A	0.567275	0.805727	0.703223	240	11	112	-0.238452	-290638	4.2856	155	TRUE	TRUE	0.0282126	363	0.616446	17596105	chr1_17596105_A_G_b38	0.134	5.10359e-06	5.10359e-06	T	C	0.594293	0.731	0.679651	273	7	83	-0.136707
Humans	chr1	chr1_1_950	17409973	17409973	ENSG00000179051.13	-	donor	right	GT	[17407345, 17409275, 17409156, 17409223, 17409160, 17407129, 17409194, 17409803, 17409676]	[17409596, 17410006, 17412121, 17412147, 17413072, 17413536, 17416479]	GTGAGTGGGGGCAGCTGTGCCAGCTCGGGGACGTGTCCGTACCCAGTGGTATGTCACTCCTCATGATTTTGATCATCGCAGTCTGTTTGGGTTGTCTTGTTT	AACATCTTGTTTGCTTCGCCAGGGCTACGGGGACCACAAGCCCAAGTCTTCCACTGCAGCCCAGGAGGTAAAGACTCTGGATGGCATTTTCTCAGAGCAGGT	cis	chr1	17699833	3.56557e-14	0.198817	G	A	0.565937	0.743364	0.706796	240	11	113	-0.177426	-289860	3.9519	145	TRUE	TRUE	0.0305328	364	0.615027	17596177	chr1_17596177_C_A_b38	0.166	0.000347749	0.000347749	G	T	0.591055	0.648333	0.673928	255	12	97	-0.0572784
Humans	chr1	chr1_1_950	17410051	17410052	ENSG00000179051.13	-	acceptor	left	AG	[17413072, 17412121]	[17409194, 17410267, 17412185, 17412194]	AGGGCTACGGGGACCACAAGCCCAAGTCTTCCACTGCAGCCCAGGAGGTAAAGACTCTGGATGGCATTTTCTCAGAGCAGGTGAGTGGGGGCAGCTGTGCCAG	GGCTTCTGGTTAGTGGGGGCCAGGAAATGTTGCCGTGATTCCCCACTTGTGGACTGAGCCACATGGATCCTCGATTGCGAACATCTTGTTTGCTTCGCCAG	cis	chr1	17699833	6.74808e-16	0.22179	G	A	0.562708	0.815273	0.711465	240	11	114	-0.252564	-289781	4.17621	159	TRUE	TRUE	0.0356413	365	0.616781	17596177	chr1_17596177_C_A_b38	0.164	4.56322e-05	4.56322e-05	G	T	0.589603	0.685333	0.680969	257	12	96	-0.0957302
Humans	chr1	chr1_1_950	17412121	17412121	ENSG00000179051.13	-	donor	right	GT	[17409194, 17410051, 17410267]	[17409973, 17413072, 17413536, 17416479]	GTAAGCTGTCACCTGTGCGGGTCAGGGGAAGTGGAAGCCAGTCAGGGTGGCTCATGGCCTTTGGGTTCTCTCCACCTGTCTCCCAAAACACACAGAAGAAAA	CTGCAGTGACAGCCTGCCTGTTTGCAGGAAGAGCAGCATCATTGTGGCCGCCGATGAGAGCACCATCAGCTGGGGTCCGTCACCGACCTTTGGGGAACTGGT	cis	chr1	17697502	2.0424e-22	0.305352	GC	C	0.588569	0.909667	0.742186	232	15	118	-0.321098	-285381	4.65764	155	TRUE	TRUE	0.0343553	365	0.651427	17596105	chr1_17596105_A_G_b38	0.134	1.40311e-06	1.40311e-06	T	C	0.626011	0.751143	0.726024	274	7	84	-0.125132
Humans	chr1	chr1_1_950	17412194	17412195	ENSG00000179051.13	-	acceptor	left	AG	[17413072, 17413536, 17413076, 17413068]	[17409194, 17410051, 17412185, 17412190, 17412382, 17413178]	AGGAAGAGCAGCATCATTGTGGCCGCCGATGAGAGCACCATCAGCTGGGGTCCGTCACCGACCTTTGGGGAACTGGTAAGCTGTCACCTGTGCGGGTCAGGGG	CAAGGGAAAAGTGGCAGCTCACACTCATGCCCTTGAGCCATAGCTGCGTGGGTGCAGGTCTGGGGCTGCTGGCCCTGCAGTGACAGCCTGCCTGTTTGCAG	cis	chr1	17697502	1.30134e-19	0.272925	GC	C	0.61863	0.900062	0.768448	230	16	116	-0.281432	-285307	4.51932	157	TRUE	TRUE	0.0344383	362	0.679077	17596105	chr1_17596105_A_G_b38	0.133	5.12787e-06	5.12787e-06	T	C	0.656227	0.810571	0.743927	273	7	82	-0.154344
Humans	chr1	chr1_1_950	17413072	17413072	ENSG00000179051.13	-	donor	right	GT	[17412194, 17410051, 17409194, 17412382, 17412185, 17412190]	[17409596, 17409973, 17412121, 17413068, 17413076, 17413536, 17416479]	GTAGGTGGCAGCATCTCCTGTGGGTATGAGGTCTCTTCCTTTCATGGGGGTGTCAGACACACCCATGGGGTGCCCCTCCCTGATGGGGCTCTGTTTCTGCTG	TGTTTTTCTGGGGGGCCACCAACACCTCCCGTGAATCTACCATGTACCCAAAAGCAGTGCAGGACCTCTGCGGCTGGAGAATCCGGAGCCTGGCTTGTGGGT	cis	chr1	17697502	3.39249e-20	0.279319	GC	C	0.633918	0.911	0.794123	231	16	114	-0.277082	-284430	4.49434	157	TRUE	TRUE	0.0356437	361	0.696789	17596105	chr1_17596105_A_G_b38	0.13	1.68546e-05	1.68546e-05	T	C	0.674423	0.798714	0.764475	274	7	80	-0.124291
Humans	chr1	chr1_1_950	17413178	17413179	ENSG00000179051.13	-	acceptor	left	AG	[17413536, 17413549, 17416479]	[17409194, 17412194, 17413411, 17413717]	AGGTGGTCTGTTTTTCTGGGGGGCCACCAACACCTCCCGTGAATCTACCATGTACCCAAAAGCAGTGCAGGACCTCTGCGGCTGGAGAATCCGGAGCCTGGCT	CTTGTTTGCCATCCCGTCCTCTTTTCACCCTGATAATACTGAAGATGAGACTCAGCTCTCGATGTCTGGTCACGCTGGGAACATGTTTTGTCTTCCCTTAG	cis	chr1	17697502	2.64212e-19	0.273242	GC	C	0.499205	0.823923	0.668757	229	13	107	-0.324718	-284323	4.4777	153	TRUE	TRUE	0.0415448	349	0.563284	17596177	chr1_17596177_C_A_b38	0.156	0.000330853	0.000330853	G	T	0.539195	0.664909	0.619931	251	11	87	-0.125714
Humans	chr1	chr1_1_950	17413536	17413536	ENSG00000179051.13	-	donor	right	GT	[17413178, 17413411, 17409194, 17412194]	[17409973, 17412121, 17413072, 17413549, 17416479]	GTTAGTGATTTCTGCCCCCTGGCTTATCAGTGCTCTGGTGCGGAACCGTGTAGCCATTGTCCTGTCCCTAGACCACGAACCCCAATTCTCTTTACCTCCCAG	GAGATGGTCCCCCGCCTGGTGAAGCTGTTTGACTTCCCTGGGCGTGGGGCTTCCCAGATCTATGCTGGTTACACCTGCTCCTTTGCTGTCAGTGAAGTGGGT	cis	chr1	17700230	5.57865e-21	0.293751	A	G	0.522803	0.875	0.705688	228	14	109	-0.352197	-286694	4.59318	155	TRUE	TRUE	0.0460626	351	0.593644	17596105	chr1_17596105_A_G_b38	0.131	9.44101e-06	9.44101e-06	T	C	0.567857	0.769286	0.665821	266	7	78	-0.201429
Humans	chr1	chr1_1_950	17413717	17413718	ENSG00000179051.13	-	acceptor	left	AG	[17416376, 17415216, 17416210, 17414614, 17416479]	[17409194, 17413178, 17416259]	AGCTGGTCCTGGACTCCCAGAAGCGAGTCTTCTCCTGGGGCTTTGGTGGCTATGGCCGGCTGGGCCACGCAGAGCAGAAGGATGAGATGGTCCCCCGCCTGGT	CCCTTAGCATTTGCACCAGGTTGTCTGCACAGAAACGATGACCCCTCTTGTTGCCTGTTGGAAGTCTGTTTGTTCCAACCCTGTGTTTTCTTTCCTTGCAG	cis	chr1	17697502	1.87951e-15	0.224972	GC	C	0.515102	0.806571	0.659286	225	14	112	-0.291469	-283784	4.25158	149	TRUE	TRUE	0.0404059	351	0.572735	17596177	chr1_17596177_C_A_b38	0.162	0.00040619	0.00040619	G	T	0.549711	0.692583	0.620456	249	12	90	-0.142872
Humans	chr1	chr1_1_950	17416479	17416479	ENSG00000179051.13	-	donor	right	GT	[17413178, 17416259, 17413717, 17409194]	[17409973, 17412121, 17413072, 17413536, 17414614, 17415216, 17416210, 17416376]	GTGAGGCTCGGCTTTTCTCACTTCCTGAGAGTCGCACCAGGATGGAAGGGGTGTTTATGCTCAAGTTTCCTGACGCTTGGCTTTGGCTAGGAACTGATCCCA	CCGGCGAGTGGCCATCTTCATTGAGAAGACGAAAGATGGACAGATTCTGCCTGTACCAAACGTGGTTGTACGAGACGTGGCCTGTGGCGCTAACCACACGGT	cis	chr1	17697502	5.12598e-15	0.221569	GC	C	0.537857	0.818	0.697425	223	13	106	-0.280143	-281023	4.07569	155	TRUE	TRUE	0.0437936	342	0.597962	17595764	chr1_17595764_A_G_b38	0.175	0.000441125	0.000441125	T	C	0.572489	0.711	0.646011	235	13	94	-0.138511
Humans	chr1	chr1_1_950	17416646	17416647	ENSG00000179051.13	-	acceptor	left	AG	[17416992, 17429105, 17420722, 17425540, 17438229, 17422134, 17420705, 17420713, 17422202]	[17419393, 17420828, 17422836, 17425684, 17429199]	AGGACACAACTCAGATGGGAAGTTCATCGCCCGGGCACAGCGGATAGAGTACGACTGTGAACTAGTTCCCCGGCGAGTGGCCATCTTCATTGAGAAGACGAAA	ATTGGGGTGCTGCCGGGGCTCACTACAGAGTCCGTGTGAGCACACTGACACGTCCCTTGTGCTTGTGCTGCTGCTGATGGCCGGCTCTGTGGTCTCTACAG	cis	chr1	17700230	5.31312e-18	0.260105	A	G	0.560598	0.901643	0.744374	224	14	107	-0.341045	-283583	4.38652	153	TRUE	TRUE	0.0518052	345	0.631435	17596105	chr1_17596105_A_G_b38	0.132	5.409e-06	5.409e-06	T	C	0.603123	0.808857	0.711273	261	7	77	-0.205735
Humans	chr1	chr1_1_950	17420713	17420713	ENSG00000179051.13	-	donor	right	GT	[17419393, 17416646]	[17416992, 17420705, 17420722, 17422134, 17422202, 17425540, 17429105, 17438229]	GTATGGAAGTACATTTTTTAAAAGCTCTGTAATCTAACTGTATATATTCAGAACTAGAGATCAGTGTGGGGCTGCACACACGTGTTAGAAATGTGGGTAATT	CAGCCAATTACCAAAATGGCCTGTGGGGCTGAATTCAGTATGATAATGGACTGCAAAGGAAACCTCTATTCCTTTGGGTGCCCTGAATATGGTCAGCTGGGT	cis	chr1	17700230	8.24273e-19	0.270487	A	G	0.56917	0.916714	0.757694	224	14	108	-0.347545	-279517	4.44446	151	TRUE	TRUE	0.0521335	346	0.642078	17596177	chr1_17596177_C_A_b38	0.16	0.000100623	0.000100623	G	T	0.611466	0.757917	0.713011	247	12	87	-0.146451
Humans	chr1	chr1_1_950	17420828	17420829	ENSG00000179051.13	-	acceptor	left	AG	[17422704, 17422202, 17422134]	[17416646, 17422291]	AGATAATGTACAACGGCCAGCCAATTACCAAAATGGCCTGTGGGGCTGAATTCAGTATGATAATGGACTGCAAAGGAAACCTCTATTCCTTTGGGTGCCCTGA	CCGTTTGTAACCTAGTAATTGTTTCCCACCAACATGCAGAGAGGTAGAGGCTTTTTATCAGTCTTTAAAAAAAATGAAAGTCTCCTTTCTTGTCTTTTCAG	cis	chr1	17697502	8.38907e-17	0.250014	GC	C	0.539435	0.919111	0.729155	223	9	97	-0.379676	-276673	4.25758	155	TRUE	TRUE	0.0531016	329	0.605757	17596105	chr1_17596105_A_G_b38	0.122	1.6837e-05	1.6837e-05	T	C	0.578412	0.789333	0.692103	255	6	68	-0.210922
Humans	chr1	chr1_1_950	17422202	17422202	ENSG00000179051.13	-	donor	right	GT	[17420828, 17416646]	[17420713, 17422134, 17422704, 17429105, 17438229]	GTGACCCCTCCTCAGCTCCGGCTCCATGGCTTTTTGTTTCTCTTTACTTTTGTGTTTGATTTTCTAAGGTGGGGTCTCCGTTTGAGTTAATTTACCCCTTGT	CTTTCTTCCAGAAACGGGCTCCGTGTTTGCGTTTGGGGAAAACAAGATGGGGCAGCTGGGCCTTGGCAACCAGACAGACGCTGTTCCCAGCCCCGCGCAGGT	cis	chr1	17697502	5.28207e-17	0.256246	GC	C	0.539607	0.923778	0.740949	219	9	98	-0.38417	-275300	4.29454	155	TRUE	TRUE	0.057367	326	0.610739	17596105	chr1_17596105_A_G_b38	0.123	1.24166e-05	1.24166e-05	T	C	0.581623	0.810667	0.701	252	6	68	-0.229044
Humans	chr1	chr1_1_950	17422291	17422292	ENSG00000179051.13	-	acceptor	left	AG	[17422704, 17425540]	[17420828, 17422836]	AGAAACGGGCTCCGTGTTTGCGTTTGGGGAAAACAAGATGGGGCAGCTGGGCCTTGGCAACCAGACAGACGCTGTTCCCAGCCCCGCGCAGGTGACCCCTCCT	GCAAATGAGCTGTTTTTATTATTTTGATGCCTTTGATTCTAAATCTAGTTCAAAACATTCACCATTATCTTCCCTTTTGTGATATTTTTCCTTTCTTCCAG	cis	chr1	17697502	8.86257e-21	0.304452	GC	C	0.563159	0.979444	0.792612	220	9	103	-0.416285	-275210	4.53207	155	TRUE	TRUE	0.0609263	332	0.64563	17596177	chr1_17596177_C_A_b38	0.157	1.21887e-05	1.21887e-05	G	T	0.609862	0.811727	0.727598	239	11	82	-0.201865
Humans	chr1	chr1_1_950	17422704	17422704	ENSG00000179051.13	-	donor	right	GT	[17422291, 17420828]	[17422202, 17425540]	GTAAGGAGGTGGCTGCTGGTGTCTCCTCTCAGTTTGGCAAGAGGCCAGGTGGTCTGCCTTGGGGATGGGGCGTGGGGTGGTGGAGTTCCCCTTGTGACTCTT	GACACCAAGAGAGTAGAAGCCCCTAGACTCATCGAGGGTCTTAGCCACGAAGTGATTGTGTCTGCAGCATGTGGGCGGAACCACACCTTGGCCTTGACGGGT	cis	chr1	17697502	3.69681e-21	0.309202	GC	C	0.568873	0.989667	0.800913	220	9	103	-0.420794	-274798	4.56485	155	TRUE	TRUE	0.0612368	332	0.652268	17596105	chr1_17596105_A_G_b38	0.125	8.00824e-06	8.00824e-06	T	C	0.621918	0.875167	0.742437	255	6	71	-0.253249
Humans	chr1	chr1_1_950	17422836	17422837	ENSG00000179051.13	-	acceptor	left	AG	[17425540, 17423758, 17429105, 17438229, 17424252, 17424181]	[17416646, 17422291, 17425684, 17429199]	AGGTCGAAATGAGAAGGGGCAGCTGGGACATGGTGACACCAAGAGAGTAGAAGCCCCTAGACTCATCGAGGGTCTTAGCCACGAAGTGATTGTGTCTGCAGCA	CAGATGGGCATCATTTGAGAGTGTGTTTGTACTCGCCTTCTCCTGGTGGTGCCGCCTGGACCACCCTCTCTCTTTTCTACTTTCTCTCATGTGATCTGCAG	cis	chr1	17700230	4.77668e-18	0.262869	A	G	0.543991	0.956167	0.747713	224	12	101	-0.412176	-277393	4.33859	153	TRUE	TRUE	0.063511	337	0.619724	17596105	chr1_17596105_A_G_b38	0.125	4.10527e-05	4.10527e-05	T	C	0.591382	0.814833	0.705417	259	6	72	-0.223451
Humans	chr1	chr1_1_950	17425540	17425540	ENSG00000179051.13	-	donor	right	GT	[17422291, 17422836, 17416646]	[17420713, 17422704, 17423758, 17424181, 17424252, 17429105, 17438229]	GTGAGTACCGTGCGGGTGCTGGGCACTGGGGACCACTGTCACCAGCTGTCCCCACACAGCACGTTCTTCTGTTTGCCTGGAAAAGAGACTCGCGTCTTATAA	TATGGGTGCCTGGCGGGGGTCCGGGTGCGGACAGTGGTCTCGGGCTCGTGTGCTGCACACAGCCTCCTCATCACCACGGAAGGGAAGCTGTGGAGCTGGGGT	cis	chr1	17700230	5.56482e-17	0.249831	A	G	0.539772	0.964727	0.73699	224	11	97	-0.424955	-274690	4.22955	147	TRUE	TRUE	0.063567	332	0.611473	17596768	chr1_17596768_C_A_b38	0.12	0.000445084	0.000445084	G	T	0.586992	0.793667	0.688279	258	6	68	-0.206674
Humans	chr1	chr1_1_950	17425684	17425685	ENSG00000179051.13	-	acceptor	left	AG	[17429105, 17426034, 17438229]	[17416646, 17422836, 17429199]	AGCTGCTTACCGCAATCTCGGTCAGAATTTGTGGGGGCCCCACAGATATGGGTGCCTGGCGGGGGTCCGGGTGCGGACAGTGGTCTCGGGCTCGTGTGCTGCA	TCCCTGGTACCCTCGGGAAGTGGCTGCTTGGTGGCCAGTGACATTTTGGAGGTCACCCCACCACCCCAGGTGTCTGATCTGCATTCTCATTCTCTCTGCAG	cis	chr1	17700230	5.76465e-17	0.260024	A	G	0.496771	0.9717	0.687382	214	10	89	-0.474929	-274545	4.29793	147	TRUE	TRUE	0.0620729	313	0.566144	17596768	chr1_17596768_C_A_b38	0.123	0.000116798	0.000116798	G	T	0.539826	0.827667	0.639985	242	6	65	-0.28784
Humans	chr1	chr1_1_950	17429105	17429105	ENSG00000179051.13	-	donor	right	GT	[17422836, 17425684, 17416646]	[17420713, 17422202, 17423758, 17424181, 17425540, 17426034, 17438229]	GTATGAGAATGGTGCCTCAAAAACCCATTGAGTGCTTCTTAAGTGCTAGGTTCTGTTGACCACCTGCCTGGTAGGTATTCCCTTCATTTACAAATGCATTTT	CTGCAGAAACTTGAAGGGTCAAAGTGCAAAGGGCAGCTTTTGATTTTTGGGGCAACCAACTGGGACTTGATTGGTCGAAAAGAAGTGCCTAAACAGCAAGGT	cis	chr1	17700230	2.5801e-17	0.264946	A	G	0.509	0.9879	0.713455	214	10	88	-0.4789	-271125	4.32346	151	TRUE	TRUE	0.0663259	312	0.582016	17596105	chr1_17596105_A_G_b38	0.125	1.11236e-05	1.11236e-05	T	C	0.549579	0.831333	0.677303	240	6	66	-0.281754
Humans	chr1	chr1_1_950	17429199	17429200	ENSG00000179051.13	-	acceptor	left	AG	[17439544, 17438225, 17438229]	[17416646, 17422836, 17425684, 17438522]	AGAAACTTGAAGGGTCAAAGTGCAAAGGGCAGCTTTTGATTTTTGGGGCAACCAACTGGGACTTGATTGGTCGAAAAGAAGTGCCTAAACAGCAAGGTATGAG	ACTGAATGATTTTCTTTCGTTTCGTGCTGTCATTGGACAGCCTTGGAAAGCTAGGTGCAGACTTACACACTAATTCTTTTTTCCTTTCTCTGTCTCTGCAG	cis	chr1	17697502	4.80963e-13	0.215104	GC	C	0.400779	0.988833	0.586919	204	6	74	-0.588054	-268302	3.89033	147	TRUE	TRUE	0.070182	284	0.461704	17596177	chr1_17596177_C_A_b38	0.146	0.000673599	0.000673599	G	T	0.434611	0.7048	0.513857	211	10	63	-0.270189
Humans	chr1	chr1_1_950	17438229	17438229	ENSG00000179051.13	-	donor	right	GT	[17422836, 17425684, 17416646, 17429199]	[17420713, 17422202, 17425540, 17429105, 17438225, 17439544]	GTGAGTGAGGGTCAGGGTAGACGGGTGGGCGCAGGGCCGGGGCCGGCGGGCTCAGCGACGCGGCACGGCGCGCGTTCCAGCCGGGGGCCGCCTCGCGTCACG	CCCCGGCGGGGGCAAGCGCGCGGCGCGGCCGGCGACAGCAGGCAAGGCGGGCGGCGCGGCCGTGGTCATCACCGAACCCGAGCACACCAAGGAGCGCGTCGT	cis	chr1	17697502	8.39907e-13	0.213048	GC	C	0.398678	0.983333	0.583014	202	6	72	-0.584655	-259273	3.86669	149	TRUE	TRUE	0.069684	280	0.458607	17596768	chr1_17596768_C_A_b38	0.114	0.000295203	0.000295203	G	T	0.432828	0.7766	0.534667	221	5	54	-0.343772
Humans	chr1	chr1_1_950	17438522	17438523	ENSG00000179051.13	-	acceptor	left	AG	[17439544, 17440880, 17439219, 17439084]	[17429199]	AGCCGCGACCATGCCCAGGAAGAAGGCGGCGGCGGCGGCCTGGGAGGAGCCGAGCTCGGGCAACGGCACTGCCCGCGCCGGGCCCAGGAAACGCGGCGGCCCG	CAGAGGAGGAAGTGGAGGCCGGGTGGCTCGTCTCCGCTCCCCTCCCCCCGCGCAGTTTATAACCCGTCCATTGTGCGCCGCTGCCCCGTGTCTCCCTCCAG	cis	chr1	17700230	1.92968e-16	0.291967	A	G	0.231369	0.921	0.449661	187	2	62	-0.689631	-261707	4.3503	147	TRUE	TRUE	0.0485859	251	0.290785	17587219	chr1_17587219_G_A_b38	0.09	9.08345e-05	9.08345e-05	T	C	0.266327	0.4785	0.405707	208	2	41	-0.212173
Humans	chr1	chr1_1_950	17439544	17439544	ENSG00000179051.13	-	donor	right	GT	[17438522, 17429199]	[17438229, 17439084, 17439219, 17440880]	GTAGGGTCTGAAAATCGACAGTGATCAGTTTGTGGGGTCTGGGAAAGTTTTTTTTTTTTTCCTTTTTTTAAAGAGAAAAGGTTAAAAAAAAACCTGGGGGAG	CTGGAGCCCTCGTCTGGGCCGGAAAAAAAAAAGCCCTCCGATCCGTCTTTTAGTTGCTTCTCTTCCTTTTTTCTCTCCGGTTTCTCATCACTCCAACCAGGT	cis	chr1	17700230	5.16657e-13	0.237801	A	G	0.239065	1	0.429036	185	2	56	-0.760935	-260686	4.03583	125	TRUE	TRUE	0.0489609	243	0.289107	17631745	chr1_17631745_T_C_b38	0.15	0.000681451	0.000681451	A	G	0.259601	0.419	0.363018	178	8	57	-0.159399
Humans	chr1	chr1_1_950	17539950	17539951	ENSG00000074964.16	+	donor	left	GT	[17580552, 17580209, 17587459]	[17520458, 17539438, 17539954, 17551868, 17556031, 17570375, 17575798, 17578276, 17579795, 17580325, 17580632]	GGTGGGTGAGTGAGCGCGGGGGCCCTGCCTCCGCGGGATCCTCGCGTGTGCCGGAGTCTGCGAGTGCGCGGGAGGCGCTCCAGGCGCCAGGGTCCTCCGGGT	TGGGCGCCCGCGGCGGCCTGCGGAGCTGGAGGCGCGGCGCCGGCCGCCAGGCGCCTTTGTGAGCGGCGCGGACGACAAAGGCGCGGGCCCGGGCAGCCGAGG	cis	chr1	17697502	3.76307e-24	0.363962	GC	G	0.455524	0.985889	0.697929	206	9	84	-0.530365	157551	4.75317	155	TRUE	TRUE	0.060993	299	0.539589	17596177	chr1_17596177_C_A_b38	0.154	3.95508e-08	3.95508e-08	C	A	0.495358	0.781091	0.639386	218	11	70	-0.285733
Humans	chr1	chr1_1_950	17580552	17580552	ENSG00000074964.16	+	acceptor	right	AG	[17570375, 17520458, 17579795, 17539950, 17578276, 17580325, 17539438, 17539954, 17575798, 17551868, 17556031]	[17580209, 17587459]	AGGTGTGTAGCTGGGACGGTGCTGGTCTGAGCTGGACCTTGTCTGATGGCTTCCTCCAACCCTCCTCCACAGCCTGCCATAGGTACCGTACCCAGGGCTTCC	GCCACTGGGCTGAAGCACAGGTTGTGAGCCAGTGACTTGTCTCAGTAGCTGAAACTGCAGCCCTGACTCCAGCTAATGCGATTTCTGGTCTTCTTTCCACAG	cis	chr1	17697502	6.75747e-24	0.358448	GC	G	0.46212	0.968111	0.70106	208	9	84	-0.505991	116950	4.72737	165	TRUE	TRUE	0.0585049	301	0.54393	17581112	chr1_17581112_C_T_b38	0.068	0.000986946	0.000986946	T	C	0.527575	1	0.641692	261	1	39	-0.472425
Humans	chr1	chr1_1_950	17580632	17580633	ENSG00000074964.16	+	donor	left	GT	[17587467, 17587459, 17587462, 17602126]	[17539950, 17588479, 17597250]	GGTACCGTACCCAGGGCTTCCTGTCCCTCTCATCCTTTCTTAGAAGGGGGCCGCTGGGGGCCGGCGGAGGGCCTTGCTCTGGAGCAGCATGGCGCCGGGTGG	TTTCTGGTCTTCTTTCCACAGGTGTGTAGCTGGGACGGTGCTGGTCTGAGCTGGACCTTGTCTGATGGCTTCCTCCAACCCTCCTCCACAGCCTGCCATAGG	cis	chr1	17700230	2.73375e-26	0.354456	T	C	0.637718	0.989867	0.843811	227	15	111	-0.352149	119597	4.80094	157	TRUE	TRUE	0.0443063	353	0.717487	17595764	chr1_17595764_A_G_b38	0.176	8.39276e-09	8.39276e-09	A	G	0.675198	0.877077	0.800745	242	13	98	-0.201879
Humans	chr1	chr1_1_950	17587459	17587459	ENSG00000074964.16	+	acceptor	right	AG	[17580632, 17539950]	[17580552, 17587462, 17587467, 17602126]	AGGAGATCAGCTGGTTCCAGGAGTCCCAGGCCCCTCCTCTGAGGCAGAGGACGACCCAGGAGAGGCGTTTGAGTTTGATGACAGTGATGATGAAGAGGACAC	AGGTGCTCACCCAGTTCCAGCCATGCCCACCTACCCCAGCCATCTCTCCATTGACCAAACCTCGGAGATCCTGCAGCCTGGCCAACTCCTTCTCTCTTCCAG	cis	chr1	17700230	2.76475e-23	0.320828	T	C	0.631445	0.936933	0.828874	227	15	111	-0.305488	112771	4.70107	157	TRUE	TRUE	0.0422372	353	0.706507	17595764	chr1_17595764_A_G_b38	0.176	2.51533e-08	2.51533e-08	A	G	0.66676	0.858846	0.784449	242	13	98	-0.192086
Humans	chr1	chr1_1_950	17587645	17587646	ENSG00000074964.16	+	donor	left	GT	[17588419, 17588445]	[17587986, 17587998, 17588197, 17588242, 17588266]	GGTAAGATGTTTCTGGGAACTTCCGGTCCTGGGGCTACAGGGAGCATGGAGAACTGGGCGGAAGCTCCAGGCTCTCAGGGATGCCTGGTGGCCCCTCCGCTG	TGATGAAGAGGACACCAGCGCAGCCCTGGGCGTCCCCAGCCTTGCTCCTGAGAGGGACACAGACCCCCCACTGATCCACTTGGACTCCATCCCTGTCACTGG	cis	chr1	17697502	5.04179e-28	0.372587	GC	G	0.692973	0.993563	0.881711	226	16	114	-0.300589	109856	4.82386	157	TRUE	TRUE	0.0340673	356	0.766921	17596177	chr1_17596177_C_A_b38	0.167	2.08785e-09	2.08785e-09	C	A	0.729108	0.908667	0.848126	249	12	95	-0.179558
Humans	chr1	chr1_1_950	17588445	17588445	ENSG00000074964.16	+	acceptor	right	AG	[17588197, 17588266, 17587986, 17588242, 17587645, 17587998]	[17588419]	AGACCCAGACCCAGCAGCTGCTCCACCCGGCACAGGGTAAGTGAACCTTGCTCCTTTGCTTTGGCGGTTGGAAACAGGGAGACACCGGGCAGTGGGTGGGGA	TCTGCGGCGCCCCTGGGGAGGCTGGGAAAGGGGCGGGGAAGGCCTGAGTGCCTGGGGCCAGCCTCTGGCCTGACAGGCTCTCTGTCTGCTCTTCTTTTGCAG	cis	chr1	17697502	1.15807e-23	0.323893	GC	G	0.644137	0.890813	0.812272	227	16	114	-0.246676	109057	4.70404	157	TRUE	TRUE	0.0297313	357	0.708882	17596177	chr1_17596177_C_A_b38	0.167	8.43122e-09	8.43122e-09	C	A	0.675384	0.8385	0.780663	250	12	95	-0.163116
Humans	chr1	chr1_1_950	17588479	17588480	ENSG00000074964.16	+	donor	left	GT	[17593008, 17597186, 17602134, 17621863, 17607801, 17602107, 17616093, 17602126]	[17580632, 17588633, 17588653, 17588812, 17588853, 17597250, 17597692, 17603591, 17603598, 17607977, 17616202, 17619445]	GGTAAGTGAACCTTGCTCCTTTGCTTTGGCGGTTGGAAACAGGGAGACACCGGGCAGTGGGTGGGGATGGGGTGGAGCTGAGGCCCAGAGGACCCGACTGGT	GGGAAGGCCTGAGTGCCTGGGGCCAGCCTCTGGCCTGACAGGCTCTCTGTCTGCTCTTCTTTTGCAGACCCAGACCCAGCAGCTGCTCCACCCGGCACAGGG	cis	chr1	17697502	2.24738e-27	0.364452	GC	G	0.700753	0.985	0.868207	227	16	116	-0.284247	109022	4.81956	157	TRUE	TRUE	0.0289654	359	0.767529	17596177	chr1_17596177_C_A_b38	0.167	5.50214e-09	5.50214e-09	C	A	0.733653	0.897083	0.839906	251	12	96	-0.16343
Humans	chr1	chr1_1_950	17602126	17602126	ENSG00000074964.16	+	acceptor	right	AG	[17588812, 17597250, 17588853, 17580632, 17588633, 17597692, 17588653, 17588479]	[17587459, 17593008, 17597186, 17602107, 17602134, 17607801, 17616093, 17621863]	AGGGTGCCAGCCTGGGTGAGCAATGGGGATGCAGCGGACGCAGCCTTCTCCGGGGCCCGGCACTCCAGCTGGAAGCGGAAGAGTTCCCGTCGCAGTAAGTCT	GCCCACTTTTGCCCATCATGTCCCGCTGACCAGGTGAGGGGCTGCCAGAGGCTTCTGGGAGCCACCTCTGGACACCTCTGCAGTGCCATCTCTTGCCCGCAG	cis	chr1	17697502	5.27773e-27	0.360518	GC	G	0.705172	0.982	0.877888	227	16	116	-0.276828	95376	4.80786	157	TRUE	TRUE	0.0298615	359	0.773318	17602719	chr1_17602719_C_T_b38	0.149	7.68403e-08	7.68403e-08	C	T	0.745309	0.919857	0.84029	259	7	93	-0.174548
Humans	chr1	chr1_1_950	17602218	17602219	ENSG00000074964.16	+	donor	left	GT	[17603460, 17621863, 17603537, 17603507, 17603447, 17607801]	[17602252, 17603591, 17619445]	AGTAAGTCTCCCCTCCGGCCCACCGCCCACCCCAGGTAGCAAGCTCCAGGATATTCTAGTCTTTCTAACCCAAGAGAGCTGATGTGGGCTCCTGTGAGCCCA	TGCCCGCAGGGTGCCAGCCTGGGTGAGCAATGGGGATGCAGCGGACGCAGCCTTCTCCGGGGCCCGGCACTCCAGCTGGAAGCGGAAGAGTTCCCGTCGCAG	cis	chr1	17697502	5.7126e-27	0.364785	GC	G	0.675374	0.986833	0.87592	227	12	113	-0.311459	95283	4.79788	157	TRUE	TRUE	0.0369496	352	0.750372	17602719	chr1_17602719_C_T_b38	0.139	1.01803e-06	1.01803e-06	C	T	0.723185	0.900833	0.82207	260	6	86	-0.177649
Humans	chr1	chr1_1_950	17603507	17603507	ENSG00000074964.16	+	acceptor	right	AG	[17602218, 17602252]	[17603447, 17603460, 17603537, 17607801, 17621863]	AGTTGACCGGTTCACTTTCCCCGCCCTGGAAGAGGATGTGATTTATGACGACGTCCCCTGCGAGAGCCCAGATGCGCATCAGCCCGGTATGATGTCTGCAGT	GCTGCGTGCCACCAGCTGGTGCAGTCCTGATGTCATCTGCAGCACCTCTGGCCAGGCTGCCACAGCCCACGGTGGTGCTCTCTCTCCCCACTTCCCTCCCAG	cis	chr1	17697502	6.76267e-27	0.362915	GC	G	0.672872	0.972923	0.873159	227	13	113	-0.300051	93995	4.80075	157	TRUE	TRUE	0.036608	353	0.748037	17603495	chr1_17603495_A_C_b38	0.152	3.6858e-07	3.6858e-07	A	C	0.714976	0.891875	0.82767	254	8	91	-0.176899
Humans	chr1	chr1_1_950	17603591	17603592	ENSG00000074964.16	+	donor	left	GT	[17613057, 17606338, 17603719, 17619338, 17613067, 17616093, 17603870, 17621863, 17607798, 17607801, 17604475, 17607165]	[17588479, 17597250, 17597692, 17602218, 17603598, 17603835, 17606436, 17607071, 17607977, 17613161, 17613174, 17616202, 17618522, 17619445]	GGTATGATGTCTGCAGTGCTTCCCTGTTTCTCTTGGGGACAGGGGAGGGAGGCTGGGACTGGGGAGGGTTGTCTCTTTCCGTTTCCTTCTGTCCCCACCTGG	CCCCACTTCCCTCCCAGTTGACCGGTTCACTTTCCCCGCCCTGGAAGAGGATGTGATTTATGACGACGTCCCCTGCGAGAGCCCAGATGCGCATCAGCCCGG	cis	chr1	17697502	1.26667e-27	0.365894	GC	G	0.717715	0.984187	0.886419	228	16	117	-0.266473	93910	4.82	157	TRUE	TRUE	0.0277344	361	0.784202	17603495	chr1_17603495_A_C_b38	0.159	8.83234e-08	8.83234e-08	A	C	0.753855	0.916444	0.851711	255	9	97	-0.16259
Humans	chr1	chr1_1_950	17607801	17607801	ENSG00000074964.16	+	acceptor	right	AG	[17606436, 17603591, 17602218, 17603835, 17597692, 17588479, 17603598, 17607071]	[17597186, 17602126, 17603507, 17603719, 17603870, 17604475, 17606338, 17607165, 17607798, 17613057, 17613067, 17616093, 17619338, 17621863]	AGGGGCAGAGAGGAACCTGCTCTACGAGGATGCGCACCGGGCTGGGGCCCCTCGGCAGGCGGAGGACCTAGGCTGGAGCTCCAGTGAGTTCGAGAGCTACAG	CCCCCCCTCGCCCCACCTGGGTTCAGAAATTGGGTCTGAGGCTGGAAGTCTGGTAGGCTTGGCCTCAGGGCCTGGGCTCACCGGCTGCCGCTTGGCCAGCAG	cis	chr1	17697502	1.14483e-18	0.262831	GC	G	0.553259	0.777875	0.682402	228	16	117	-0.224616	89701	4.47906	155	TRUE	TRUE	0.0235044	361	0.605069	17611502	chr1_17611502_T_C_b38	0.145	0.000329257	0.000329257	T	C	0.589985	0.657455	0.646651	267	11	83	-0.0674695
Humans	chr1	chr1_1_950	17607977	17607978	ENSG00000074964.16	+	donor	left	GT	[17613057, 17616102, 17621863, 17615385, 17619338, 17613067, 17616093, 17613198, 17614173]	[17588479, 17597250, 17603591, 17613161, 17613174, 17614278, 17616202, 17618522, 17618825, 17619445]	GGTGAGGGGACCGGGGGTGTCGCTCACCTCAGTCAGGGCACGGAGACCCCTTCAGGGAGGGAGGGAGGGAGGGAGCTGGGTAGTGAGGGCCAGGCCTAGGAC	GCTCCAGTGAGTTCGAGAGCTACAGCGAGGACTCGGGGGAGGAGGCCAAGCCGGAGGTCGAGGTCGAGCCCGCCAAGCACCGAGTGTCCTTCCAGCCCAAGG	cis	chr1	17697502	5.01421e-22	0.29714	GC	G	0.752298	0.958375	0.878924	235	16	118	-0.206077	89524	4.57885	153	TRUE	TRUE	0.0195967	369	0.801726	17611502	chr1_17611502_T_C_b38	0.145	6.77802e-06	6.77802e-06	T	C	0.784385	0.876455	0.847753	273	11	85	-0.0920699
Humans	chr1	chr1_1_950	17616093	17616093	ENSG00000074964.16	+	acceptor	right	AG	[17597250, 17614278, 17603591, 17607977, 17613174, 17613161, 17588479]	[17602126, 17603719, 17603870, 17604475, 17606338, 17607165, 17607798, 17607801, 17613057, 17613067, 17613198, 17614173, 17615385, 17616102, 17619338, 17621863]	AGATGACCCAGCTCATGAAGGCCGCCAAGAGCGGGACCAAGGATGGGCTGGAGAAGACACGGATGGCCGTGATGCGCAAAGTCTCCTTCCTGCACAGGAAGG	GGTTCTGATCTCTGCAGGCCGAGGCCTGGGGAGGCGGGTGGCCCTCGGTAGCAGGCATCCCAGGCCGTCCCTTCCCTGATGAGCCTCTCTACCTTTGCTCAG	cis	chr1	17697502	7.92061e-25	0.328686	GC	G	0.765579	0.974063	0.894992	235	16	118	-0.208484	81409	4.71586	157	TRUE	TRUE	0.0184547	369	0.816003	17616400	chr1_17616400_G_A_b38	0.173	3.30078e-08	3.30078e-08	G	A	0.789406	0.912692	0.869912	254	13	102	-0.123287
Humans	chr1	chr1_1_950	17616202	17616203	ENSG00000074964.16	+	donor	left	GT	[17618594, 17618308, 17619349, 17621863, 17619352, 17616569, 17619338, 17618332, 17619148, 17619309]	[17588479, 17603591, 17607977, 17618403, 17618522, 17618795, 17618825, 17619445]	GGTGAGGCGCTGCCCGAGCGGGAGGGTCTGGTGCCCAGCTCTGACTGGGGGTCGGGGAGGGTGGGATTTTGCTTTACACCCCAGAGGTCATGCTGGGTGGGT	GCTCATGAAGGCCGCCAAGAGCGGGACCAAGGATGGGCTGGAGAAGACACGGATGGCCGTGATGCGCAAAGTCTCCTTCCTGCACAGGAAGGACGTCCTCGG	cis	chr1	17697502	2.67748e-25	0.334802	GC	G	0.755355	0.963313	0.885822	234	16	118	-0.207958	81299	4.73848	157	TRUE	TRUE	0.0182701	368	0.806231	17616400	chr1_17616400_G_A_b38	0.174	6.34763e-08	6.34763e-08	G	A	0.780949	0.910769	0.855618	253	13	102	-0.129821
Humans	chr1	chr1_1_950	17619338	17619338	ENSG00000074964.16	+	acceptor	right	AG	[17603591, 17618825, 17616202, 17618795, 17607977, 17618522]	[17606338, 17607798, 17607801, 17613057, 17615385, 17616093, 17616569, 17618308, 17618332, 17618594, 17618938, 17619148, 17619309, 17619349, 17619352, 17621863]	AGGTGACTCGGAGGAGGAGGACATGGGGCTCCTGGAGGTCAGCGTTTCGGACATCAAGCCCCCAGCCCCAGAGCTGGGCCCCATGCCAGAGGGCCTGAGCCC	CCTGGGTCCAAGGCTGGTCTAGGGGGGCTCTCAGCTCCTGAGGCCTGAGCAGGGTGTGCTGTCCCTGCCTTAGCTGTGTCATCGGCCCATCTGACTTTCCAG	cis	chr1	17700230	5.09991e-20	0.273425	T	C	0.782553	0.92825	0.870186	235	16	118	-0.145697	80892	4.50871	155	TRUE	TRUE	0.0106178	369	0.816894	17619698	chr1_17619698_G_C_b38	0.173	1.32208e-06	1.32208e-06	G	C	0.798787	0.875231	0.854549	254	13	102	-0.0764434
Humans	chr1	chr1_1_950	17619445	17619446	ENSG00000074964.16	+	donor	left	GT	[17622995, 17621860, 17621822, 17621863]	[17588479, 17602218, 17603591, 17607977, 17616202, 17618403, 17618522, 17621941]	GGTCTGTGGGGGAGTGGGGCAGGTGGGGGTCTGCAGGGGAAGGGGTGGCTTGGGGGTTCCAGCCTGTTCTCTGGGGCCACGCTTGTCTGGATCTCACAGGGG	CGGAGGAGGAGGACATGGGGCTCCTGGAGGTCAGCGTTTCGGACATCAAGCCCCCAGCCCCAGAGCTGGGCCCCATGCCAGAGGGCCTGAGCCCTCAGCAGG	cis	chr1	17697502	7.3963e-25	0.330965	GC	G	0.804824	0.976187	0.916229	233	16	118	-0.171363	78056	4.718	155	TRUE	TRUE	0.0131777	367	0.848114	17619698	chr1_17619698_G_C_b38	0.173	2.11289e-07	2.11289e-07	G	C	0.826751	0.922385	0.892069	253	13	101	-0.0956336
Humans	chr1	chr1_1_950	17621863	17621863	ENSG00000074964.16	+	acceptor	right	AG	[17618403, 17602218, 17619445, 17603591, 17607977, 17616202, 17618522, 17588479]	[17602126, 17603507, 17603719, 17604475, 17606338, 17607798, 17607801, 17613057, 17613067, 17616093, 17618308, 17618332, 17619148, 17619338, 17619349, 17621822, 17621860, 17622995]	AGGTGGTCCGGAGGCATATCCTGGGCTCCATCGTGCAGAGCGAAGGCAGCTACGTGGAGTCTCTGAAGCGGATACTCCAGGTGCGACTTCAGGGAGTTCTCA	GGATGGGTTTCTCTGTCCTATAGTTGTCAGCTCCCCTTCCTGTCACTTGGGCCCTGTGCAGCAGGTGTCATGTGCGCTGACCGTGCTTTTTGGCCCGAGCAG	cis	chr1	17697502	9.28724e-26	0.340776	GC	G	0.81285	0.985437	0.923136	233	16	118	-0.172588	75639	4.76874	157	TRUE	TRUE	0.0126553	367	0.855834	17621810	chr1_17621810_G_GGGCCACAGCAGGTACT_b38	0.168	1.27507e-06	1.27507e-06	G	GGGCCACAGCAGGTACT	0.836751	0.921538	0.897588	257	13	97	-0.0847875
Humans	chr1	chr1_1_950	17621941	17621942	ENSG00000074964.16	+	donor	left	GT	[17623106, 17622995, 17623076]	[17619445]	GGTGCGACTTCAGGGAGTTCTCAAGGGTCTCTGGGGAGAAGCAGGGAGGGCCCTGGAGGGTAACTTTATACGGAGTGTTTGGGGACTGTGGGCAGTTTTAAG	ACCGTGCTTTTTGGCCCGAGCAGGTGGTCCGGAGGCATATCCTGGGCTCCATCGTGCAGAGCGAAGGCAGCTACGTGGAGTCTCTGAAGCGGATACTCCAGG	cis	chr1	17697502	6.76723e-25	0.330408	GC	G	0.820509	0.989125	0.926678	234	16	118	-0.168616	75560	4.73642	157	TRUE	TRUE	0.012246	368	0.861883	17621810	chr1_17621810_G_GGGCCACAGCAGGTACT_b38	0.168	2.90348e-06	2.90348e-06	G	GGGCCACAGCAGGTACT	0.843685	0.926	0.901102	257	13	98	-0.0823152
Humans	chr1	chr1_1_950	17622995	17622995	ENSG00000074964.16	+	acceptor	right	AG	[17621941, 17619445]	[17621863, 17623076, 17623106]	AGGACTACCGCAACCCCCTGATGGAGATGGAGCCCAAGGCGCTGAGCGCCCGCAAGTGCCAGGTGGTGTTCTTCCGCGTGAAGGAGATCCTGCACTGCCACT	GCCACGGGAAGGCCCATTCATGGCTGGCCGAGTTCTGCATGAGGGCAGGTAGGGAGAGAGGCTGCGGCCTGGCCTGCGGCCTCACCCCGCCCTCCCCGGCAG	cis	chr1	17697502	1.57346e-24	0.326379	GC	G	0.806453	0.967875	0.914771	234	16	118	-0.161422	74507	4.71679	157	TRUE	TRUE	0.0123448	368	0.848204	17621810	chr1_17621810_G_GGGCCACAGCAGGTACT_b38	0.168	1.42245e-07	1.42245e-07	G	GGGCCACAGCAGGTACT	0.827875	0.920692	0.891898	257	13	98	-0.0928168
Humans	chr1	chr1_1_950	17623175	17623176	ENSG00000074964.16	+	donor	left	GT	[17624352, 17627329, 17624386, 17625955, 17623845, 17632320, 17624442, 17623839]	[17624503, 17624786, 17625964, 17626048, 17627109, 17627503]	GGTAAGTGTCCCCAAACTTTTTCCCCAGCCCACCAAGGTAAAACCACAACCAGTCTGACCCCGGGGCCATGCAGTCCAGCCTCCTGCCTCTGCCTGCTTGCC	AGGAGATCCTGCACTGCCACTCCATGTTCCAGATCGCCCTGTCCTCCCGCGTGGCTGAGTGGGATTCCACCGAGAAGATCGGGGACCTCTTCGTGGCCTCGG	cis	chr1	17701231	5.52899e-25	0.333151	A	C	0.83453	0.969222	0.928533	230	18	120	-0.134692	78055	4.707	159	TRUE	TRUE	0.0090129	368	0.871772	17621810	chr1_17621810_G_GGGCCACAGCAGGTACT_b38	0.168	4.54909e-08	4.54909e-08	G	GGGCCACAGCAGGTACT	0.853984	0.946077	0.908561	257	13	98	-0.0920925
Humans	chr1	chr1_1_950	17624386	17624386	ENSG00000074964.16	+	acceptor	right	AG	[17623175]	[17623839, 17623845, 17624352, 17624442, 17625955, 17627329, 17632320]	AGTTTTCCAAGTCCATGGTGCTAGATGTGTACAGTGACTACGTGAACAACTTCACCAGTGCCATGTCCATCATCAAGAAGGCCTGCCTCACCAAGCCTGCCT	TGCTCCCTGCCTTGAGGCGGCCTCCCTGGCCCACACCTGCCTCGTTTCCTTCTGCTCCCTGCATTGAGGCGGTCTCCCTGGCCCACACCTGCCTTGTTTCAG	cis	chr1	17697502	6.60816e-15	0.209196	GC	G	0.789996	0.919063	0.87461	234	16	118	-0.129067	73116	4.04071	157	TRUE	TRUE	0.0124434	368	0.822739	17621810	chr1_17621810_G_GGGCCACAGCAGGTACT_b38	0.168	3.08921e-05	3.08921e-05	G	GGGCCACAGCAGGTACT	0.807121	0.896077	0.853969	257	13	98	-0.0889563
Humans	chr1	chr1_1_950	17624503	17624504	ENSG00000074964.16	+	donor	left	GT	[17625920, 17627329, 17625955, 17624641, 17648553, 17624618, 17625964]	[17623175, 17624516, 17624786, 17625093, 17625426, 17625964, 17626048, 17627109, 17640302]	GGTGGGCCTCCATGGTGGTACCGTGCCTGGTCAGGGTGGGCAGGGAGATTGCTCAGGAGGAAGGGAGCATTTTGGCCCCAGCTTTGGGTATGACATCATAGC	TGCTAGATGTGTACAGTGACTACGTGAACAACTTCACCAGTGCCATGTCCATCATCAAGAAGGCCTGCCTCACCAAGCCTGCCTTCCTCGAGTTCCTCAAGG	cis	chr1	17700230	4.94812e-16	0.224114	T	C	0.829115	0.957937	0.913042	234	16	118	-0.128822	75726	4.16408	153	TRUE	TRUE	0.0107392	368	0.861628	17621810	chr1_17621810_G_GGGCCACAGCAGGTACT_b38	0.168	9.88515e-05	9.88515e-05	G	GGGCCACAGCAGGTACT	0.847848	0.921846	0.889776	257	13	98	-0.0739979
Humans	chr1	chr1_1_950	17625955	17625955	ENSG00000074964.16	+	acceptor	right	AG	[17624516, 17625093, 17623175, 17625426, 17624786, 17624503]	[17624352, 17624386, 17624442, 17624618, 17624641, 17625920, 17625964, 17627329, 17648553]	AGCGACGGCAGGTGTGCAGCCCAGACCGTGTCACCCTCTACGGGCTGATGGTCAAGCCCATCCAGAGGTTCCCACAGTTCATACTCCTGCTTCAGGTACTGC	GGCCTGGGGAGAGGAGCCCAGAATGGGGACAGTGTCTGGACTCTGGGGCACTGGGCCCTCTCTGCAGGGGGTCAGCGAATGACGGAACCTTGTCTCCACCAG	cis	chr1	17700230	2.37936e-15	0.215116	T	C	0.804859	0.933063	0.888915	234	16	118	-0.128204	74275	4.15072	155	TRUE	TRUE	0.0110967	368	0.837386	17627916	chr1_17627916_T_C_b38	0.178	1.17796e-05	1.17796e-05	T	C	0.82088	0.909857	0.867757	251	14	103	-0.0889767
Humans	chr1	chr1_1_950	17626048	17626049	ENSG00000074964.16	+	donor	left	GT	[17627329, 17626955, 17626780, 17627309, 17627341]	[17623175, 17624503, 17625964, 17627109]	GGTACTGCTCAGGATTCCAGCAGCTTCAACCCACAGGGTTTGCCTGTGGGCTGGGAGGTGCCTCCTGGGGTAGGAGGGAGGAGGTCTGGGCTCTTGTCCGTG	TCCACCAGCGACGGCAGGTGTGCAGCCCAGACCGTGTCACCCTCTACGGGCTGATGGTCAAGCCCATCCAGAGGTTCCCACAGTTCATACTCCTGCTTCAGG	cis	chr1	17700230	2.58215e-14	0.201895	T	C	0.79891	0.94225	0.877822	233	16	118	-0.14334	74181	4.07335	153	TRUE	TRUE	0.0128578	367	0.830531	17627916	chr1_17627916_T_C_b38	0.177	6.75887e-05	6.75887e-05	T	C	0.814853	0.904714	0.858931	251	14	102	-0.0898617
Humans	chr1	chr1_1_950	17627329	17627329	ENSG00000074964.16	+	acceptor	right	AG	[17626048, 17624503, 17625964, 17627109, 17623175]	[17623839, 17624352, 17624386, 17624442, 17624641, 17625920, 17625955, 17625964, 17626780, 17626955, 17627309, 17627341, 17632320, 17648553]	AGGACATGCTGAAGAACACCCCCAGGGGCCATCCGGACAGGCTGTCGCTGCAGCTGGCCCTCACAGAGCTGGAGACGCTGGCTGAGAAGCTGAACGAGCAGA	AGACCCAGTGTGTGTAGGGGGTTGCGCAGGGTGAGGCTTTGCCCCAGGCTGGGGTAGAGTTGGTCATGGGTGGGCTGCTCAGTCTCTGCTCTGACCTGGCAG	cis	chr1	17700230	2.04234e-23	0.314905	T	C	0.832172	0.962313	0.922203	233	16	118	-0.130141	72901	4.69144	157	TRUE	TRUE	0.008707	367	0.866793	17627916	chr1_17627916_T_C_b38	0.177	1.54815e-07	1.54815e-07	T	C	0.849494	0.930857	0.900569	251	14	102	-0.0813631
Humans	chr1	chr1_1_950	17627503	17627504	ENSG00000074964.16	+	donor	left	GT	[17632320, 17628192, 17632162, 17634834]	[17623175, 17632466, 17634562]	GGTGAGCTGGGCCTCCCACCTGCCTGCCCTCACCTGCCTGCCCTCACCTGTGCTCCTGCCCGTGCCCCTGCCCCACGCCACCCACACTAGGTGGCAGTGTTC	CGCTGGCTGAGAAGCTGAACGAGCAGAAGCGGCTGGCTGACCAGGTGGCTGAGATCCAGCAGCTGACCAAGAGCGTCAGTGACCGCAGCAGCCTCAACAAGG	cis	chr1	17697502	5.27065e-26	0.343424	GC	G	0.850545	0.989938	0.940644	233	16	118	-0.139392	69998	4.77809	157	TRUE	TRUE	0.00830428	367	0.885591	17627916	chr1_17627916_T_C_b38	0.178	2.25662e-07	2.25662e-07	T	C	0.86858	0.944571	0.918864	250	14	103	-0.0759914
Humans	chr1	chr1_1_950	17632320	17632320	ENSG00000074964.16	+	acceptor	right	AG	[17627503, 17623175]	[17624352, 17624386, 17627329, 17628192, 17632162, 17634834]	AGCTGTTGACCTCAGGCCAGCGGCAGCTGCTCCTGTGTGAGACGTTGACGGAGACCGTGTACGGTGACCGCGGGCAGCTAATTAAGTCCAAGGAGCGTCGGG	CCTCAGTCTCCCTTTCTGCACCATGGGAGGATTCTGGGTCTCCGGCGCGGTAAAGCCGCCGGGCCGCGATGCTGATGCTGACCTTCCCTGCCCCTCCTCCAG	cis	chr1	17697502	3.62648e-27	0.353719	GC	G	0.843336	0.9795	0.937585	235	16	118	-0.136164	65182	4.7953	159	TRUE	TRUE	0.00834034	369	0.879379	17631745	chr1_17631745_T_C_b38	0.201	8.3608e-10	8.3608e-10	T	C	0.8575	0.932474	0.917945	240	19	110	-0.0749737
Humans	chr1	chr1_1_950	17637887	17637887	ENSG00000074964.16	+	acceptor	right	AG	[17635016, 17636048, 17634562, 17635020, 17636766]	[17634834, 17635484, 17635912, 17636020, 17636039, 17636186, 17636688, 17637119, 17637687, 17637692, 17637892, 17637922, 17638495, 17638561, 17640201]	AGATAAGGTGTACCTCGGCCCCCCACGCCTCTTCCAGGAGCTGCAGGACCTGCAGAAGGACCTGGCCGTGGTGGAGCAGATCACGCTTCTCATCAGCACGCT	GAGCCACCGCGCCCAGCCTCTGGATCTTTTTTGTTGTGAGCAGATGCTTGGCTTCTTGTTAGCGCCTTCACCTGTGCCTGAGTTGGTCTCTTCTCTGCCCAG	cis	chr1	17697502	5.37695e-20	0.273148	GC	G	0.813004	0.934187	0.894169	235	16	118	-0.121183	59615	4.49926	157	TRUE	TRUE	0.00843074	369	0.844214	17637793	chr1_17637793_C_T_b38	0.149	2.62721e-10	2.62721e-10	C	T	0.827183	0.928111	0.88562	268	9	92	-0.100928
Humans	chr1	chr1_1_950	17640302	17640303	ENSG00000074964.16	+	donor	left	GT	[17640531, 17687572, 17645227, 17655878, 17648553, 17654635, 17648571, 17664446, 17644879]	[17624503, 17642292, 17644947, 17645367, 17648675, 17651615, 17653619, 17654722, 17656708, 17664595, 17665187, 17683978]	CGTGAGTATAGCCCCAGGGAGAGTGCCTCAGGGGGCAGGGGTGTGGAACGGGGAGGTTTGGGGTGAGTGAGGGTACAGGATGGGTGTTCGGGGTCAGCGGGG	GTCCGGCCGCCCCATTAGCTTCATGGTGGTTTTCATCACCCCCAACCCCCTGAGCAAGATTTCCTGGGTCAACAGGTTACATTTGGCCAAAATCGGACTCCG	cis	chr1	17700230	1.58757e-13	0.189135	T	C	0.760784	0.865625	0.832246	236	16	118	-0.104841	59927	3.99685	185	TRUE	TRUE	0.00957256	370	0.788108	17642046	chr1_17642046_G_T_b38	0.262	1.55862e-05	1.55862e-05	G	T	0.767884	0.831174	0.808608	199	23	148	-0.0632895
Humans	chr1	chr1_1_950	17648553	17648553	ENSG00000074964.16	+	acceptor	right	AG	[17624503, 17642292, 17640302, 17645367]	[17624641, 17625955, 17627329, 17640531, 17644879, 17645227, 17648571, 17654635, 17655878, 17664446, 17687572]	AGGGGAGGAGAACCAGCCAGGCTGGCTATGCCCGGATGAGGACAAGAAGAGCAAAGCCCCATTCTGGTGCCCGATCCTGGCCTGCTGCATCCCTGCCTTCTC	TCTGGGGCCTGCAGTGGCTCCCTGGGGCTTGGAGGGCTCCTCATGGCCCAGTTGGTCCTTGGACTCTGACCAGCTCTACCCACCTCCTTCCTCTTGCTGTAG	cis	chr1	17701231	6.35902e-13	0.182006	A	C	0.772797	0.877444	0.842767	232	18	120	-0.104647	52678	3.70225	151	TRUE	TRUE	0.00999547	370	0.800581	17650065	chr1_17650065_C_T_b38	0.3	0.000312047	0.000312047	C	T	0.780736	0.832765	0.816929	182	34	154	-0.0520284
Humans	chr1	chr1_1_950	17648675	17648676	ENSG00000074964.16	+	donor	left	GT	[17655878, 17651495, 17654635, 17687572, 17653303, 17664446]	[17640302, 17645367, 17651615, 17653619, 17654722, 17656708, 17664595, 17683978]	GGTGAGTGGAGCGGATCTTGCTGAGCCGACCTCGAAGGTGGCTGCGGCTCCCCCTCGCCTGGGAGAACCAGAGTTTCCAGGGAGCGCCCACAGCAGGGAAGG	GGCTATGCCCGGATGAGGACAAGAAGAGCAAAGCCCCATTCTGGTGCCCGATCCTGGCCTGCTGCATCCCTGCCTTCTCCTCCCGGGCACTCAGCCTGCAGG	cis	chr1	17701231	3.24201e-13	0.186074	A	C	0.79922	0.898056	0.863033	232	18	120	-0.0988357	52555	3.77681	153	TRUE	TRUE	0.00834192	370	0.824724	17650065	chr1_17650065_C_T_b38	0.3	2.93759e-05	2.93759e-05	C	T	0.803725	0.857471	0.842312	182	34	154	-0.0537453
Humans	chr1	chr1_1_950	17654722	17654723	ENSG00000074964.16	+	donor	left	GT	[17655956, 17655972, 17655893, 17655878, 17655903]	[17640302, 17648675, 17654689, 17655128, 17655133]	GGTGAGTCACCCCCCTGCCCAGCTGGGCATTCTGGCCTCAGGACAGGAGTAGGGAGAGCGGCACCTGGGAGGGGGTGCTGGAGACAGCAGCTGCCTGCCTCA	CTCTGTCTCTGCAGCTTGGGGCCCTGGTCCACAGTCCTGTCAACTGTCCCCTGCTGGGTTTCTCAGCAGTCAGCACCTCCCTTCCACAGGGCTACCTCTGGG	cis	chr1	17697502	2.37037e-30	0.384944	GC	G	0.822894	0.979563	0.926695	236	16	118	-0.156668	42779	4.86106	157	TRUE	TRUE	0.00945859	370	0.862773	17654689	chr1_17654689_A_C_b38	0.193	6.08178e-19	6.08178e-19	A	C	0.831347	0.97675	0.914395	239	12	119	-0.145403
Humans	chr1	chr1_1_950	17655878	17655878	ENSG00000074964.16	+	acceptor	right	AG	[17654689, 17654722, 17648675, 17640302, 17655128, 17655133]	[17640531, 17645227, 17648553, 17654635, 17655893, 17655903, 17655956, 17655972, 17664446]	AGGTCGGGGGCGGACAGGAAGGCGCAGGGGGCCAGGTGGAAATCTTTTCCTTGAACCGGCCCTCGCCCCGCACCGTCAAGTCCTTCCCACTGGCAGCCCCTG	TTCTCTCAGGGGATGGGGTCCTTGGGAAAGCAGGGGCTGAGGTCCTCCTCTGCTCCCTCCTGTGGTTCCCACCTGATGGCCTCTCTGGGTCTCTGCTCCCAG	cis	chr1	17697502	3.41635e-31	0.393134	GC	G	0.826746	0.981	0.93239	236	16	118	-0.154254	41624	4.8726	157	TRUE	TRUE	0.00934555	370	0.867108	17656064	chr1_17656064_G_A_b38	0.166	5.45926e-20	5.45926e-20	G	A	0.839512	0.977778	0.924905	256	9	105	-0.138266
Humans	chr1	chr1_1_950	17695157	17695157	ENSG00000074964.16	+	acceptor	right	AG	[17687747, 17690520, 17664595, 17694997, 17691192, 17687804, 17687807]	[17669736, 17683822, 17687572, 17688219, 17689737, 17689752, 17689983, 17690357, 17691119, 17691123, 17693498, 17694447, 17694453, 17694503, 17694509, 17694603, 17694747, 17694784, 17695057, 17695103, 17695123, 17695162, 17695198, 17696847]	AGGCCAGAAGCACTTGTGTGTCACCAGCCTCCTGATCTGCCAGGGTCTGCTCTGGGTGGGCACTGACCAGGGTGTCATCGTCCTGCTGCCCGTGCCTCGGCT	AGGGGAGGAGCCCGCTGTGCCAGGCCCTCATCTCGTGGTGGTACCCAGAGCCCATGCTGTCTCCCCAGGAGGGCACTGCTCAGCCGCCCTCTCTTTCTGCAG	cis	chr1	17699833	1.65603e-10	0.145009	C	T	0.761676	0.854545	0.818609	244	11	115	-0.0928692	4676	3.46094	155	TRUE	TRUE	0.00781846	370	0.782132	17695363	chr1_17695363_T_C_b38	0.165	4.9224e-09	4.9224e-09	T	C	0.766358	0.847889	0.815423	257	9	104	-0.0815309
Humans	chr1	chr1_1_950	19110464	19110465	ENSG00000127481.14	-	acceptor	left	AG	[19113944, 19110663, 19112523, 19110741, 19110783]	[19110413, 19110605, 19110832, 19111258, 19113827]	AGGCAAGTAGCCTGCAGTATGAAATGCTGCTGCTGACGGATTCTATCTCCAAGGAGGACAGCTGCTGGGAGCTCCGGTTACGCTGTGGTGAGTTAGGGGATTT	CTCTGTTGGAGCCACCTAGGACCAGAAATTGTATTAATAGTTAAGAGTCGCTGGACCGGAGCTGACCCTCTTGACTCATGTCTCTTCCCATTGCCTTCTAG	cis	chr1	19110691	6.49595e-11	0.142791	C	A	0.851008	0.731727	0.77434	261	11	97	0.11928	-226	3.19407	139	TRUE	TRUE	0.0126766	369	0.827298	19110691	chr1_19110691_G_T_b38	0.161	6.49595e-11	6.49595e-11	C	A	0.851008	0.731727	0.77434	261	11	97	0.11928
Humans	chr1	chr1_1_950	19110741	19110741	ENSG00000127481.14	-	donor	right	GT	[19110464, 19110605, 19110413]	[19110663, 19110783, 19112523, 19113944]	GTGAGCCGGCCTAGCAGGCCCAGCTGTCCTCTCTGACTTCCCCTCACATGCCTTGTGTTTCTCAGCTTCCCCTCCCAGGTCCTGCGGTGACTGAGGAGGGAA	CTTCTGCAGAGACAACCCAGAAGCCACCCAACAGATGAATGACCTGATTATTGGCAAGGTCTCCACAGCCCTGAAGGGCCACTGGGCCAACCCCGATCTGGT	cis	chr1	19065349	4.84758e-12	0.153783	C	T	0.866338	0.748667	0.787193	269	12	88	0.117672	45392	3.24774	71	TRUE	TRUE	0.0114208	369	0.843637	19110691	chr1_19110691_G_T_b38	0.161	7.67003e-12	7.67003e-12	C	A	0.867287	0.749909	0.790629	261	11	97	0.117378
Humans	chr1	chr1_1_950	19185286	19185287	ENSG00000127481.14	-	acceptor	left	AG	[19186539, 19192187]	[19184175, 19187540]	AGACGATGACAGTGAGCCTATTTTGGGGCAATGGTTTGAGGAGACTATTTCTCCCAGTAAAGAGAAAGCAGCACCTCCGCCTCCTCCCCCACCTCCTCCACTG	ATCCTTGTATTCCTTTTGACTTAAGTACTTTTAGGAAGCAGATGCACCAAAAACACTTTTAAAAAATATTTATTTTCGTTACTTTATCTTTCTCTATTCAG	trans	chr12	51813089	1.19414e-11	0.304871	GC	C	0.96	0.6	0.88915	121	3	20	0.36	NA	3.06259	59	FALSE	FALSE	0.00897	146	0.943445	NA	NA	NA	NA	NA	NA	NA	NA	NA	NA	NA	NA	NA	NA
Humans	chr1	chr1_1_950	19623583	19623584	ENSG00000173436.13	+	donor	left	GT	[19623776, 19626386, 19625315, 19626389, 19626358, 19626392, 19623730, 19625391]	[19597109, 19600971, 19611615, 19614594, 19617336, 19622147, 19623577, 19623856, 19623861, 19625632]	AGTATGTACAGAATATATATTTCTCTTTCCTTCAGAAGAAAAAGATTTCTCCTGAGCCCTGAAGAATTCTTTAGACTGTTTGTAATGAGTAAACCATGTGTG	GGCCATTAGCCTTCGGTTCTGGCATGGGATTAGGAATGGCTTATTCCAACTGTCAGCATGATTTCCAGGCTCCATATCTTCTACATGGAAAATATGTCAAAG	cis	chr1	19623568	1.42598e-292	0.987576	T	C	0.970355	0.636871	0.800789	211	31	128	0.333484	-16	4.99993	491	TRUE	TRUE	0.0119886	370	0.883754	19623568	chr1_19623568_T_C_b38	0.257	8.7776E-320	8.7776E-320	T	C	0.970355	0.636871	0.800789	211	31	128	0.333484
Humans	chr1	chr1_1_950	21847840	21847841	ENSG00000142798.17	-	acceptor	left	AG	[21848642, 21848027, 21847957]	[21847492, 21847749, 21847833, 21848093, 21848546]	AGTGCCCAGCGTCTCCCCACCGATCAGGATCGAGTCGTCTTCCCCCACGGTGGTGGAAGGGCAGACCTTGGATCTGAACTGCGTGGTCGCCAGGCAGCCCCAG	CAGGGGGTACAGACAAGTGGCGCAGAGGGTGGCAGAGAGGTCCCCGGTGCCATCACTGTTATCTCACTCTGGCTGCGTGGTCCACACCCGTCTGTCCCCAG	cis	chr1	21848025	2.64709e-33	NA	C	A	0.854273	NA	0.578189	333	0	37	NA	-184	4.92015	57	TRUE	TRUE	0.0209253	370	0.826665	21847933	chr1_21847933_T_G_b38	0.349	2.60273e-07	2.60273e-07	A	C	0.861892	0.767889	0.80884	166	54	150	0.0940027
Humans	chr1	chr1_1_950	21847957	21847957	ENSG00000142798.17	-	donor	right	GT	[21847840, 21847833, 21847492, 21847749]	[21847640, 21847688, 21847725, 21848027, 21848642]	GTGAGAGCAGAGAGGGCAGGGGGTACAGACAAGTGGCGCAGAGGGTGGCAGAGAGGTCCCCGGTGCCATCACTGTTATCTCACTCTGGCTGCGTGGTCCACA	CCGGCAGACTCGGGCGAGTACGTGTGTCACGTCAGTAACGGTGCAGGCTCCCGGGAGACCTCGCTCATCGTCACCATCCAGGGCAGCGGTTCCTCCCACGGT	cis	chr1	21848025	2.49257e-35	NA	C	A	0.860907	NA	0.572	333	0	37	NA	-68	4.93484	59	TRUE	TRUE	0.021805	370	0.832016	21847933	chr1_21847933_T_G_b38	0.349	1.94542e-07	1.94542e-07	A	C	0.867566	0.768815	0.815427	166	54	150	0.0987515
Humans	chr1	chr1_1_950	21852963	21852963	ENSG00000142798.17	-	donor	right	GT	[21844192, 21851590, 21846537, 21844237, 21846492, 21852832, 21852132, 21850085, 21844204, 21843438, 21852144, 21851635, 21842814]	[21842814, 21842826, 21844147, 21844192, 21844237, 21846107, 21846492, 21846537, 21850085, 21850498, 21851590, 21852087, 21852132, 21852727, 21852802, 21852918]	GTCACGTGGCACAAGCGTGGGGGCAGCCTCCCTGCCCGGCACCAGGTATGGCAGCCCCCCGGGACCACCTTGCTGGAGGGGCTGGATGGGACTGTTCCAGCC	CAGCACCCGGCCCATCCGCATCGAGCCCTCCTCCTCACACGTGGCGGAAGGGCAGACCCTGGATCTGAACTGCGTGGTGCCCGGGCAGGCCCACGCCCAGGT	cis	chr1	21852958	2.85734e-19	NA	G	A	0.325078	NA	0.472784	333	0	37	NA	5	4.4648	59	TRUE	TRUE	0.00960676	370	0.339849	21852958	chr1_21852958_C_T_b38	0.05	2.85734e-19	2.85734e-19	G	A	0.325078	N/A	0.472784	333	0	37	0.208758
Humans	chr1	chr1_1_950	21981172	21981173	ENSG00000219073.7	+	donor	left	GT	[22006910, 21983693, 21983726]	[21964568, 22005796]	GGTGAGTGAATGCTCCGGTCTGGAACCCAGAGGCTCCTCTACTCATCCCTCCATGACCCACAGCCAAGTCTGAGTAGGTTCCAACTCTGAGTTGGGACGTAG	TACGACCGTGCTGTGAAGGAGGGCCCCGAGCAGGTGATCCCCATCAACTCTGGGGACCTCTTTGTGCATCCACTCTGGAACCGCTCGTGTGTGGCCTGTGGG	trans	chr17	616314	2.49927e-09	0.315984	G	A	0.538722	0.941	0.778043	90	1	23	-0.402278	NA	2.71627	150	FALSE	FALSE	0.0371256	114	0.590535	NA	NA	NA	NA	NA	NA	NA	NA	NA	NA	NA	NA	NA	NA
Humans	chr1	chr1_1_950	21983693	21983693	ENSG00000219073.7	+	acceptor	right	AG	[21964568, 21981172]	[21983726, 22006910]	AGCAATGACATCGCCCTCATCAAGCTCTCACGCAGCGCCCAGCTGGGAGACGCCGTCCAGCTCGCCTCACTCCCTCCGGCTGGTGACATCCTTCCCAACGAG	AGCTGGGGCATCTCAGAGGCGGAATAGCCTGGAGCAACGGCTGGAAGGTAGGACTTGGGCCGGCTGGAGGACCAGGCCCCGTGACTGTTCCCTCCTCCCCAG	trans	chr17	616314	9.85054e-10	0.325973	G	A	0.523978	0.941	0.759783	91	1	23	-0.417022	NA	2.75788	144	FALSE	FALSE	0.0348962	115	0.574765	NA	NA	NA	NA	NA	NA	NA	NA	NA	NA	NA	NA	NA	NA
Humans	chr1	chr1_1_950	23408726	23408727	ENSG00000204219.9	-	acceptor	left	AG	[23417248, 23412040, 23409008, 23408908, 23409493]	[23397955, 23404160, 23408723, 23408752, 23409105, 23412223, 23415713]	AGGAGAGACTCTGTGGACTCCAAGTCTTCTGCCTCCTCCTCTCCAAAAAGACCATCGGTGGAAAGGTAAAGGAAACCACAGCTTTCTCCATCCCAGTGTCCTA	TCAAGCCAGCTGGCCTTTTCCCAGGATGCTTTCTCCCCACCTTCCTGTCAGTACTGATGCTAGTCTACAAAGCAGTCTCCTTGCCAATTTTCTTCTTTCAG	cis	chr1	23408748	3.04798e-167	0.902282	A	C	0.969565	0.6015	0.801979	269	6	95	0.368065	-21	4.99929	247	TRUE	TRUE	0.00800689	370	0.920568	23408748	chr1_23408748_G_T_b38	0.145	3.04798e-167	3.04798e-167	A	C	0.969565	0.6015	0.801979	269	6	95	0.368065
Humans	chr1	chr1_1_950	23749020	23749020	ENSG00000011007.12	+	acceptor	right	AG	[23746691, 23695908, 23696510, 23694791, 23747720, 23704526, 23743578, 23748122, 23744270]	[23695797, 23695808, 23696343, 23746007, 23749841, 23750844, 23785674, 23792656]	AGCTATTGAAATATTTGAAGAAACTCTCCACCCTGCCTATTACAGTAGACATTCTTGCGGTAAGAACTGTGTGACTTTAAATATTATATAATGATATCCCAT	CTTATACTCATTACTGTAAATGGTTAGCACTAAGCACTTAATAATCAGATATTCTTGTTAAAGTGAATTTGACTATTGAAATTAATGTTTTCTTCTCTGCAG	trans	chr4	54423304	3.4371e-09	0.126901	C	T	0.801148	0.573667	0.5865	250	6	32	0.227481	NA	2.61884	75	FALSE	FALSE	0.0425786	288	0.772559	NA	NA	NA	NA	NA	NA	NA	NA	NA	NA	NA	NA	NA	NA
Humans	chr1	chr1_1_950	23863133	23863133	ENSG00000179163.11	-	donor	right	GT	[23854560, 23857383, 23859903]	[23857275, 23859797]	GTAAGACACTGAAATATTTTGGCCCTATGACTTTTATCAATGAAATCAGAGCTTCCTATAGGGTACCATTAAAGTGGAGGAGGGATAGGTATGAAAAAAACC	GGTTCCATCCACTCTATCTACTTGATAAGAAAAATGGCTTCAAAACACAGCATTTTGTCAGTGCAAAAACAATGCCAGAGCTGTACGACCTTGTTAACAGGT	trans	chr23	126106060	1.75952e-11	0.125939	G	A	0.963901	0.737071	0.964778	322	14	9	0.226829	NA	2.80733	143	FALSE	FALSE	0.0138396	345	0.954719	NA	NA	NA	NA	NA	NA	NA	NA	NA	NA	NA	NA	NA	NA
Humans	chr1	chr1_1_950	24057627	24057628	ENSG00000142661.18	-	acceptor	left	AG	[24057809, 24061059, 24058499, 24058741, 24058135, 24074159, 24058923, 24071116, 24105919]	[24057596, 24057599, 24058227, 24058546, 24058708, 24058979, 24059689, 24068367, 24071253, 24072013, 24098011, 24099775, 24105344]	AGACCCTGTGCTTGACTTGCATCGTCTCAGGAGACCCCACCCCTGAAATCTCTTGGCTGAAGAATGACCAGCCTGTCACCTTCCTTGACCGATACCGCATGGA	AGGGAGCAACCTGAGCTGGGAGCTCTCTGGGGGCATGAAAGCAAATGCTAAGTTCAAGTTACAAGGAGGTGAGACTGTTCCCTTCCTGTCTTTTCAAACAG	cis	chr1	24058646	3.77333e-11	0.172585	G	A	0.828774	0.937179	0.901379	195	28	145	-0.108404	-1018	3.426	61	TRUE	TRUE	0.0138265	368	0.86563	24057843	chr1_24057843_A_G_b38	0.253	0.000533864	0.000533864	T	C	0.883532	0.828588	0.843534	216	34	118	0.0549442
Humans	chr1	chr1_1_950	24058923	24058923	ENSG00000142661.18	-	donor	right	GT	[24058546, 24058227, 24058708, 24057627, 24057596, 24057599]	[24057809, 24058135, 24058499, 24058741, 24061059, 24071116, 24074159, 24105919]	GTACTGACCCTTCCCAGCCCACAGCCAGCAGTCCCCCTCTGTGTTCCTTCGTGCATCCACCACAGATCACGAAACAATGCAGCACCATGGATTCAAAGCCAA	GGCAGAAAAGGATTCATCGCTGGGGTCTCTTATTTCCCTTCCAGATCGTGCCAAAGTGGTGAGAGGTCTGCCGGATGTGGCCACTATCATGGAAGATAAGGT	cis	chr1	24058646	5.88817e-11	0.169561	G	A	0.846446	0.953786	0.918586	195	28	145	-0.10734	277	3.12667	51	TRUE	TRUE	0.0138652	368	0.883038	24058646	chr1_24058646_T_C_b38	0.273	5.88817e-11	5.88817e-11	G	A	0.846446	0.953786	0.918586	195	28	145	-0.10734
Humans	chr1	chr1_1_950	24058979	24058980	ENSG00000142661.18	-	acceptor	left	AG	[24061059, 24074159, 24060817, 24061272, 24061945, 24059995, 24059550]	[24057627, 24059621, 24059689, 24059826, 24060127, 24060148, 24060334, 24060938, 24061082, 24061309, 24072013]	AGATCGTGCCAAAGTGGTGAGAGGTCTGCCGGATGTGGCCACTATCATGGAAGATAAGGTACTGACCCTTCCCAGCCCACAGCCAGCAGTCCCCCTCTGTGTT	AAAAGAAGCCTTGCTTAAAAATAAACCTCAACTCTATGAAACTTCTGGGAAGCGGCTGGCAGAAAAGGATTCATCGCTGGGGTCTCTTATTTCCCTTCCAG	cis	chr1	24058646	4.96146e-11	0.170726	G	A	0.842954	0.950643	0.915641	195	28	145	-0.107689	334	3.05269	97	TRUE	TRUE	0.0139159	368	0.879788	24058646	chr1_24058646_T_C_b38	0.273	4.96146e-11	4.96146e-11	G	A	0.842954	0.950643	0.915641	195	28	145	-0.107689
Humans	chr1	chr1_1_950	24061272	24061272	ENSG00000142661.18	-	donor	right	GT	[24061082, 24058979, 24061123]	[24059550, 24061059, 24061945, 24063125]	GTAAGTTTCCTCTACATTTCTCAGTGTGAATTATAGGCCCCTTCAGGGTGTGGCATAAACTAGGCTCAGGACTCCTTCCTGGGAGCCCCAGCCAGCTCCACC	CTGTCCCCATCATCAGACAGCAGAGGCCCTGATGGCCCCCATTCTCCTCTGTCCTTCTTATAGCTTTTGAGGATGCAATGGCTGAACACCAGAGACTGAAGT	cis	chr1	24058646	4.15164e-09	0.139947	G	A	0.855687	0.951143	0.915345	195	28	145	-0.0954557	2626	2.64358	141	FALSE	FALSE	0.0124863	368	0.886457	24059401	chr1_24059401_G_C_b38	0.272	4.54072e-09	4.54072e-09	G	C	0.855687	0.950963	0.915623	195	27	146	-0.0952758
Humans	chr1	chr1_1_950	24061945	24061945	ENSG00000142661.18	-	donor	right	GT	[24061248, 24058979, 24061356, 24061454, 24061521, 24061082, 24061309]	[24059995, 24061059, 24061272, 24061476, 24061876, 24063125]	GTGAGCCATCCACCTATGTCTGCAGGGAAACCTGCTTAGAAAATCCCATGGACAGTCTGGGCACACTGGGTCAGTCCTGTAATCCCAGCACTTTGGGAGGCT	CACATCCTGGACCCCAAAGACTCAGACAAGGGCAAATACACTCTGGAAATAGCTGCAGGGAAGGAAGTCCGGCAGCTCTCAACAGATCTCTCAGGGCAAGGT	cis	chr1	24058646	1.72514e-10	0.162199	G	A	0.865072	0.966893	0.933959	195	28	145	-0.101821	3299	2.93538	61	TRUE	TRUE	0.0131735	368	0.899962	24063019	chr1_24063019_GAA_G_b38	0.364	0.000219537	0.000219537	C	TTC	0.881154	0.954408	0.900753	149	49	170	-0.0732538
Humans	chr1	chr1_1_950	24080194	24080195	ENSG00000142661.18	-	acceptor	left	AG	[24082000, 24081329, 24084467, 24082592, 24105919]	[24068367, 24074269, 24080085, 24081437, 24081456, 24082188, 24082714, 24098011, 24099775, 24103904, 24105315, 24105344]	AGGCCCCCCGTACGATGTACGGGCATCCGAGGTGCGGGCCACATCCCTGGTGCTGCAGTGGGAACCCCCACTGTATATGGGGGCTGGGCCTGTCACAGGCTAT	GATTGACAAGCTTGTTGACTGACTGCTGGGCTTGCTGCTTACCTGGCTGGCTGCCTGGCTGCCCAACTCACACATCTCTTCCCATCTCTCACTTGTCACAG	cis	chr1	24058646	6.85198e-10	0.153316	G	A	0.682186	0.891429	0.796496	194	28	141	-0.209243	21549	2.80356	57	FALSE	FALSE	0.047631	363	0.742727	24063019	chr1_24063019_GAA_G_b38	0.364	0.000109913	0.000109913	C	TTC	0.705155	0.852306	0.74388	148	49	166	-0.147151
Humans	chr1	chr1_1_950	24081329	24081329	ENSG00000142661.18	-	donor	right	GT	[24080194, 24080085]	[24082000, 24082592, 24084467, 24105919]	GTGAGAGGCCTGCAGGCCTGAAGTCCAGTGCCTGCCCTTCCCTCCTTCCCAAACCTACCCAATGAGATGAAGGTTGCCGCTCTCCTCTATGCATTCAGGCTT	TATGAGTTCCGTGCCCGGGCTGCCAACTGGGCAGGTGTTGGCGAGCTGTCGGCACCCAGCAGCCTGTTTGAGTGCAAAGAGTGGACAATGCCCCAGCCAGGT	cis	chr1	24058646	3.95721e-10	0.157775	G	A	0.665642	0.868107	0.779929	193	28	141	-0.202465	22683	2.85841	65	TRUE	TRUE	0.0446955	362	0.725818	24063019	chr1_24063019_GAA_G_b38	0.365	0.000297734	0.000297734	C	TTC	0.69217	0.826551	0.72588	147	49	166	-0.134381
Humans	chr1	chr1_1_950	24086827	24086828	ENSG00000142661.18	-	acceptor	left	AG	[24090064, 24089537, 24089250, 24088051, 24087540, 24088467, 24090796, 24092173]	[24084639, 24086823, 24088199, 24088554, 24088589, 24088893, 24089665, 24090116, 24090118, 24090996, 24091554, 24091612]	AGTCAGTCATAGGTAGTGGCACCTGGGAGGCCATCAGCTCGGAAAGCCCTGTGAGATCCCCGAGATTCGCCGTTCTGGACCTGGAGAAAAAGAAGTCGTATGT	CATGAGAGCACACGGGCTGGGGACAGAGATCATGGGAGGTGACCAGCACAGAGCCGGTCTGGGCGACCAGTTAGCCAATGTGAGTCCCTCTGTTTCTTCAG	cis	chr1	24059401	5.74288e-10	0.157678	G	C	0.757774	0.945519	0.905064	190	27	140	-0.187745	27427	2.84681	53	TRUE	TRUE	0.0539953	357	0.829734	24070983	chr1_24070983_G_GC_b38	0.171	0.000336024	0.000336024	C	GC	0.80065	0.941273	0.88901	246	11	100	-0.140622
Humans	chr1	chr1_1_950	24093108	24093109	ENSG00000142661.18	-	acceptor	left	AG	[24094852, 24094693, 24094695, 24095441, 24094933, 24093658, 24105919]	[24093743, 24094748, 24094990, 24095281, 24099775, 24102525, 24105315, 24105344]	AGGGAGCCTACTGAGGTCCTCGAGACGTCGGAAGATCCTCTACACAGACCGCCAGGCATCCCTGAAGGTGTCCTGCACCTACAAGGAGGACGAGGGGCTCTAC	TCTCTGCCCAGCCAGGGTCTCCAGACCCCCCAGTTTCTGTGGTTCCCAGGTGAGACCAGGACCCCCCACAAACTCAATGGCCCCCCACTTCCCCTCCACAG	cis	chr1	24058646	4.29679e-11	0.178112	G	A	0.736962	0.958429	0.907397	186	28	136	-0.221466	34463	3.06856	115	TRUE	TRUE	0.0645167	350	0.820906	24080045	chr1_24080045_G_A_b38	0.171	0.000934322	0.000934322	C	T	0.791469	0.940182	0.879908	241	11	98	-0.148713
Humans	chr1	chr1_1_950	24094852	24094852	ENSG00000142661.18	-	donor	right	GT	[24094748, 24093108, 24093743]	[24093658, 24094693, 24094695, 24094933, 24095441, 24105919]	GTAAGGACCCCCAGTCCTGGCCCCCAGCCTCCAGAGCTGGCCCCTCCAAAGCTCAACTCAGAGCCAGAGAGGACCCCTAGCGGACAGAGACTCTCCCCAACC	CTGAAGCCAGTCTTTGCTCGTGAGAAGGAACCCTTCTCCCTGTCATGCTTGTTTTCGGAAGATGTGTTAGATGCTGAGAGCATCCAGTGGTTCCGAGATGGT	cis	chr1	24058646	4.11517e-11	0.179823	G	A	0.740288	0.963286	0.910482	184	28	137	-0.222998	36206	3.06943	113	TRUE	TRUE	0.0645468	349	0.824989	24067239	chr1_24067239_G_A_b38	0.428	0.000931259	0.000931259	T	C	0.765068	0.885706	0.843037	118	68	163	-0.120638
Humans	chr1	chr1_1_950	24094990	24094991	ENSG00000142661.18	-	acceptor	left	AG	[24095441]	[24093108, 24094971, 24095281]	AGGATCGACGTTTGGCCCCAGCGTGGAATTCACCTCGGTGCTGAAGCCAGTCTTTGCTCGTGAGAAGGAACCCTTCTCCCTGTCATGCTTGTTTTCGGAAGAT	CCCAGAAGAGAAGGGATGCCCCAGAAATTTCCTCACTCCTAAGTCCCAGGCCAGGCTGGCTGCCTCAAAAACTTCTGCCCCAAATTTCATTCCCACGCCAG	cis	chr1	24058646	8.10317e-11	0.175712	G	A	0.764847	0.9845	0.943457	183	28	138	-0.219653	36345	3.01689	61	TRUE	TRUE	0.0690622	349	0.853095	24070983	chr1_24070983_G_GC_b38	0.173	0.000474327	0.000474327	C	GC	0.820368	0.977	0.918333	239	11	99	-0.156632
Humans	chr1	chr1_1_950	24095441	24095441	ENSG00000142661.18	-	donor	right	GT	[24095281, 24094971, 24093108, 24094990]	[24094693, 24094695, 24094852]	GTAAGTCGGCTGGGGGAGAACGGGACCTGGGATTCTTTGTTCAGGCTTTGCTCCCCGACCCCCACAGTCCCTGTTTAGAATATAGCCATCCCCTGCCCATAA	CATAGGAATGTGGGCTCTGAACCTTCTCCAACTCTGTTTGCCTTTGGTTTTTCAGCTTACCTGGGGAAGGATGCTGGCTTCGATTCAGAGATCTTCAAAAGT	cis	chr1	24058646	5.85691e-11	0.177993	G	A	0.739639	0.949786	0.914014	183	28	139	-0.210146	36795	3.04683	58	TRUE	TRUE	0.0639117	350	0.825703	24085957	chr1_24085957_T_C_b38	0.376	0.000666051	0.000666051	G	A	0.771775	0.897	0.849342	138	51	161	-0.125225
Humans	chr1	chr1_1_950	24107232	24107233	ENSG00000142661.18	-	acceptor	left	AG	[24107992, 24108475]	[24107123, 24107195, 24107278, 24107508, 24108073]	AGGGAAGCCCAGCTGAGACGCCAGACCTCTGCCGTGGAGCTGGAGGAGCGAGGGCAGAAGCGGGTGGGCTTCGGCAATGACTGGGAGAGGACTGAGATCGCCT	TAAAGCATCCTGGCACTGCTGGGCACAGGGAATGGAACTGGCCAGGATGCCCCAGGCATCCCCCATCCCTGCCTGAGCCCCGATGGCCTCTGTCACGGCAG	cis	chr1	24058646	1.16555e-11	0.187105	G	A	0.750586	0.971536	0.930022	186	28	139	-0.22095	48587	3.1913	107	TRUE	TRUE	0.0650336	353	0.838768	24080045	chr1_24080045_G_A_b38	0.17	0.000773507	0.000773507	C	T	0.808861	0.956	0.900071	244	11	98	-0.147139
Humans	chr1	chr1_1_950	24108073	24108074	ENSG00000142661.18	-	acceptor	left	AG	[24108475]	[24106077, 24107232, 24108026, 24108076, 24108116, 24108127, 24108139]	AGCGAAGAAGAGCATGAGTTCAGCGCCGCGGACTACGCCCTGGCAGCAGCCCTGGCTCTGACGGCCTCCTCCGAGCTGTCTTGGTGAGTCAGAGAAGCTTCCC	TGCTGGTGCCCTGAGGCTGAGGTGGGCAGATGCAGCCCTAATCTCAGGGAGCCCCCAGCCAATCCTGCAAGAGCCATTTACTCCCCTCCTTCTGGGAGCAG	cis	chr1	24058646	6.86473e-11	0.176892	G	A	0.72847	0.952571	0.905348	183	28	138	-0.224101	49428	3.05915	61	TRUE	TRUE	0.0690782	349	0.81639	24063019	chr1_24063019_GAA_G_b38	0.37	8.65898e-05	8.65898e-05	C	TTC	0.765607	0.931469	0.825581	140	49	160	-0.165862
Humans	chr1	chr1_1_950	24391679	24391680	ENSG00000001460.17	-	acceptor	left	AG	[24391923, 24401051, 24401318]	[24379823, 24384003, 24391933, 24392067, 24392183, 24397148, 24401188, 24401201, 24401215]	AGGTTTTACTGCTGCATATCCAACACAATCCTCCATTCCTTTTAAATCTCAAGCTTCAGTAATCCCAGAATCAGAAAAAAAAGGATTCAATAGTCAAGCCAAG	TACCATTTAAAATAAAACTTTAATATACACCTTTGTGTTTTCCACATTTGTCAATCATTGTTTTGTATTCATTTTGATTTTACTCCATTTTTGTTGTTTAG	cis	chr1	24059401	1.56824e-11	0.274599	G	C	0.364231	0.856333	0.695971	117	18	69	-0.492103	332279	3.18335	169	TRUE	TRUE	0.164389	204	0.519858	24391585	chr1_24391585_T_C_b38	0.233	0.000230982	0.000230982	A	G	0.591418	0.195769	0.454391	122	13	69	0.395649
Humans	chr1	chr1_1_950	24391923	24391923	ENSG00000001460.17	-	donor	right	GT	[24391679]	[24401051, 24401318]	GTACTTTATGTGACCACATCTCACTAATTTAAGAGCTGGAGGGGGGAAGTCCGATAAATTGCCGAGAGGGAAAGAAAGTGGGGAATTTTTTTTTTAATCCGG	GTCCAGGCTGCTCCCAGAATAGTTTTGCTGTCTCCTTCCTGCCTGGCAAGAATGTCTTTACTATCATCTCCTTCCTTTTCTCCGGGACAGCCTGTTTAAGGT	cis	chr1	24059401	4.93881e-09	0.212847	G	C	0.114218	0.347842	0.199814	119	19	70	-0.233624	332522	2.63324	141	FALSE	FALSE	0.0311556	208	0.164365	24070983	chr1_24070983_G_GC_b38	0.168	0.000436674	0.000436674	C	GC	0.139396	0.334167	0.208793	144	6	58	-0.194771
Humans	chr1	chr1_1_950	24415904	24415905	ENSG00000001460.17	-	donor	left	GT	[24416024, 24419290, 24440171, 24416820, 24416067]	[24413774, 24415380, 24415879, 24416116, 24416232, 24416299, 24417008, 24419613, 24419640, 24433213]	GGTGAGTAGTGATTAACACCGGGAGGAAGGGGAATTGAATTTAACCTTCGTTTTTTTCTGGAAAAAGCGAAGTCACCTAACGTCCCCTAGTGTACATACCCT	ATTGGGAAGGGATGAAGGAGGCTGTGCCTCCGGGTTGCACGAAGAGTCCGAGTCATTTCTCAGAAGGTTTTGATAGGTGGGCCTTAGAGGAGACGCCGCCGG	cis	chr1	24059401	2.24575e-09	0.225406	C	G	0.441288	0.921	0.767615	118	17	65	-0.479712	356504	2.62329	101	TRUE	TRUE	0.189957	200	0.58812	24060358	chr1_24060358_T_A_b38	0.242	5.78787e-09	5.78787e-09	A	T	0.445983	0.916063	0.767615	119	16	65	-0.470079
Humans	chr1	chr1_1_950	24419290	24419290	ENSG00000001461.16	+	acceptor	right	AG	[24415904, 24417008, 24416116, 24415879, 24416232, 24415380, 24416299, 24413774]	[24414560, 24416024, 24416067, 24416820, 24440171]	AGAGCACCGCAAGAACTGGAAAACACACCCCTCTCTGTCTGCCTGGGAGAGCCACGGAAATTGGCACTTCTCTGAGTGAAGCTGAGGAGAAGGCTGTAAATC	CCGGTTACGTTTTATCTGAATGGTATTCTCTTCTCAGATAACAAAGCTGGGCTCAGTGTTTCCTTGTCCATGCATTTTTAATGTTCCTCTCCACCACCCTAG	cis	chr1	24059401	2.12223e-09	0.225826	C	G	0.441085	0.913765	0.771448	118	17	67	-0.47268	-359889	2.66624	97	TRUE	TRUE	0.190372	202	0.590441	24060358	chr1_24060358_T_A_b38	0.245	5.43427e-09	5.43427e-09	A	T	0.445782	0.908375	0.771448	119	16	67	-0.462593
Humans	chr1	chr1_1_950	24440171	24440171	ENSG00000001461.16	+	acceptor	right	AG	[24415904, 24416232, 24426978, 24419640, 24438255, 24433213, 24413774, 24419613]	[24416024, 24416820, 24419290, 24421813, 24433103]	AGGAAAACCTGATTGGCGCCCTCTTGGCGATCTTCGGGCACCTCGTGGTCAGCATTGCACTTAACCTCCAGGTAAGTTTCAGTTACCAGCACTGTCTGGGGA	CTGGTTTTGTTTTGGGGCAGCAAATGGTTGAGTGTCAGAAGTGTCCTGGGGCCCCCTGGCTTGTGCCCAAATCATGTCCACTCCTGTGAACTTTCCTTACAG	cis	chr1	24060358	1.66957e-09	0.224214	A	T	0.453697	0.9365	0.770582	122	16	67	-0.482803	-379813	2.78255	129	TRUE	TRUE	0.183959	205	0.594946	24063019	chr1_24063019_GAA_G_b38	0.337	0.00062319	0.00062319	G	GAA	0.512483	0.851636	0.612947	89	22	94	-0.339153
Humans	chr1	chr1_1_950	24440240	24440241	ENSG00000001461.16	+	donor	left	GT	[24445184, 24442057, 24442054, 24441343]	[24441806, 24442226, 24444184]	GGTAAGTTTCAGTTACCAGCACTGTCTGGGGACAGAGACACAGCAGACAAGTCAGGGTGTCTTATCCAGGTCCAGCTGCCTCCTCTCTGCAGGGCCTTGCCT	ATCATGTCCACTCCTGTGAACTTTCCTTACAGGAAAACCTGATTGGCGCCCTCTTGGCGATCTTCGGGCACCTCGTGGTCAGCATTGCACTTAACCTCCAGG	cis	chr1	24058646	4.32972e-09	0.2031	C	T	0.510992	0.968778	0.830746	129	18	71	-0.457786	-381595	2.6859	79	FALSE	FALSE	0.197484	218	0.652931	24059401	chr1_24059401_G_C_b38	0.243	4.90574e-09	4.90574e-09	C	G	0.510992	0.966941	0.833097	129	17	72	-0.455949
Humans	chr1	chr1_1_950	24442054	24442054	ENSG00000001461.16	+	acceptor	right	AG	[24440240, 24441806]	[24441343, 24442057, 24445184]	AGAAGTACTGCCACATCCGCCTGGCAGGCTCCAAGGATCCCCGGGCCTATTTCAAGACCAAGACATGGTGGCTGGGCCTGTTCCTGATGCTTCTGGGCGAGC	TCCCAATTTATTTGCAAGTTGGGGGTGGATTTAGGGTACCTACATCATAGCATTTTTTTCCCCAAACATCTGAGCAAATTGCATTATTTCTCGGGTTTCTAG	cis	chr1	24058646	5.61372e-09	0.200343	C	T	0.505362	0.947765	0.816919	130	17	74	-0.442403	-383408	2.6571	93	FALSE	FALSE	0.188877	221	0.643715	24059401	chr1_24059401_G_C_b38	0.242	6.52865e-09	6.52865e-09	C	G	0.505362	0.9445	0.81936	130	16	75	-0.439138
Humans	chr1	chr1_1_950	24442226	24442227	ENSG00000001461.16	+	donor	left	GT	[24445184, 24449480, 24444034, 24445188]	[24440240, 24444184, 24445244]	GGTAAGACCAGGGCTGCCCCACCCTCCCCTGGGGTGCTCCCAGCTGCGTGACCAGAGTGCCAGCGCCAGGATCAAAGGTGCCCATTGAACAAACCAGCTTTA	GGGCCTGTTCCTGATGCTTCTGGGCGAGCTGGGTGTGTTCGCCTCCTACGCCTTCGCGCCGCTGTCACTCATCGTGCCCCTCAGCGCAGTTTCTGTGATAGG	cis	chr1	24058646	4.9816e-09	0.18638	C	T	0.553021	0.9759	0.842896	141	20	77	-0.422879	-383581	2.66421	111	FALSE	FALSE	0.181578	238	0.68234	24059401	chr1_24059401_G_C_b38	0.244	5.57882e-09	5.57882e-09	C	G	0.553021	0.974632	0.84491	141	19	78	-0.42161
Humans	chr1	chr1_1_950	24445244	24445245	ENSG00000001461.16	+	donor	left	GT	[24449480, 24449464, 24446828, 24453407]	[24442226, 24447022, 24449626]	AGTAAGTTCAGTGATTTGAGCTGTGTCCTTGATTTTATATGAACGCTTTTTATTAATTGTAAAACCAGTTCACTCTAATTCAGAGGTTATCTGCCTCCTGCT	CAGCAGCCTCAATTCCCTTTTCTTTGTGCTTCATTTTTCAGCTAGTGCCATCATAGGAATCATATTCATCAAGGAAAAGTGGAAACCGAAAGACTTTCTGAG	cis	chr1	24058646	4.05573e-09	0.190101	C	T	0.550177	0.9735	0.845802	141	18	81	-0.423323	-386599	2.61402	101	TRUE	TRUE	0.181394	240	0.6817	24059401	chr1_24059401_G_C_b38	0.242	4.50942e-09	4.50942e-09	C	G	0.550177	0.971941	0.847683	141	17	82	-0.421764
Humans	chr1	chr1_1_950	24449480	24449480	ENSG00000001461.16	+	acceptor	right	AG	[24442226, 24445244, 24447022]	[24445184, 24446828, 24449464, 24453407]	AGGGCGCTACGTCTTGTCCTTTGTTGGCTGCGGTTTGGCTGTCGTGGGTACCTACCTGCTGGTGACATTCGCACCCAACAGTCACGAGAAGATGACAGGCGA	TGGTATGTTGCAGGAGAAGCCTGTTTTTTCATGGCTGAGAACGTGTACTGTATCTTGGGCCTGTTGTTGCAATGAGTCCGTGACAGCCTCTCTTCCCCGCAG	cis	chr1	24058646	2.91456e-09	0.191995	C	T	0.553268	0.973444	0.85	142	18	84	-0.420177	-390834	2.60901	101	TRUE	TRUE	0.180383	244	0.686418	24059401	chr1_24059401_G_C_b38	0.244	3.22244e-09	3.22244e-09	C	G	0.553268	0.971882	0.851765	142	17	85	-0.418615
Humans	chr1	chr1_1_950	24449626	24449627	ENSG00000001461.16	+	donor	left	GT	[24456137, 24450394, 24453407]	[24445244, 24450547, 24453504]	GGTAAGAGAAGCCTCCAGTCGTTCCCCCTGAGATGGCAGGAGGGAGATCAAGTCCTAGAAACCAGAAACGTGAATACCCAGCAATAGGGGATTCCGTGAGTT	GTACCTACCTGCTGGTGACATTCGCACCCAACAGTCACGAGAAGATGACAGGCGAGAATGTCACCAGGCACCTCGTGAGCTGGCCTTTCCTTTTGTACATGG	cis	chr1	24058646	3.5649e-09	0.185396	C	T	0.55571	0.9678	0.835825	145	20	80	-0.41209	-390981	2.67922	93	FALSE	FALSE	0.171789	245	0.680816	24060358	chr1_24060358_T_A_b38	0.239	1.04294e-08	1.04294e-08	A	T	0.561497	0.966105	0.834228	147	19	79	-0.404609
Humans	chr1	chr1_1_950	24453407	24453407	ENSG00000001461.16	+	acceptor	right	AG	[24449626, 24450547, 24445244]	[24449480, 24450394, 24456137]	AGCTGGTGGAGATCATTCTGTTCTGCTTGCTGCTCTACTTCTACAAGGAGAAGAACGCCAACAACATTGTCGTGATTCTTCTCTTGGTGGCGTTACTTGGTA	TTTCAACCCTGTGACTCTGGTGATGGCCCAGCCCACCAGGGTCTCCCGGTCTCGCCTACTTCTGTGGTCCCCACTGACCCCCCTGCTTGCTGCCTTCCACAG	cis	chr1	24058646	9.60222e-10	0.194822	C	T	0.539837	0.9489	0.81308	147	20	87	-0.409063	-394761	2.82028	107	FALSE	FALSE	0.160647	254	0.665638	24060358	chr1_24060358_T_A_b38	0.244	2.78114e-09	2.78114e-09	A	T	0.545617	0.950421	0.810663	149	19	86	-0.404804
Humans	chr1	chr1_1_950	24456137	24456137	ENSG00000001461.16	+	acceptor	right	AG	[24453504, 24449626, 24455302, 24455078]	[24453407, 24453962, 24454049, 24454053, 24454772, 24454968, 24458887, 24464025]	AGGCTCCATGACAGTGGTGACAGTCAAGGCCGTGGCTGGGATGCTTGTCTTGTCCATTCAAGGGAACCTGCAGCTTGACTACCCCATCTTCTACGTGATGTT	CCTCTGTCTCCCCAAGTCCTTTGGGGTTATAGACTGGCTTTCCGGACCTAACTCTCTGCATTTCCCTGAGGCTCCCCATTCGCCCTTGTCTCCCATCTGCAG	cis	chr1	24058646	3.36216e-10	0.188998	C	T	0.589057	0.9485	0.852592	158	24	103	-0.359443	-397491	2.85233	97	TRUE	TRUE	0.146475	285	0.714568	24060358	chr1_24060358_T_A_b38	0.26	9.61862e-10	9.61862e-10	A	T	0.594194	0.947826	0.850794	160	23	102	-0.353632
Humans	chr1	chr1_1_950	24456273	24456274	ENSG00000001461.16	+	donor	left	GT	[24457733, 24458887, 24458857, 24458830, 24457593, 24464025]	[24453504, 24456519, 24457833, 24460544]	CGTGAGTTACAAATCCTTTTCCTGCTGGGCCCTGCCATTCGGGCTGCTTCTCTTTTGGGGGCCTGATGACGTATGCTGTGAAGCCACAAGGAGGCCAGAACA	GGGATGCTTGTCTTGTCCATTCAAGGGAACCTGCAGCTTGACTACCCCATCTTCTACGTGATGTTCGTGTGCATGGTGGCAACCGCCGTCTATCAGGCTGCG	cis	chr1	24059401	3.29964e-09	0.176206	C	G	0.577128	0.943947	0.832082	156	19	98	-0.366819	-396873	2.66584	51	FALSE	FALSE	0.150348	273	0.694179	24060358	chr1_24060358_T_A_b38	0.245	8.50465e-09	8.50465e-09	A	T	0.581861	0.940526	0.830281	158	19	96	-0.358666
Humans	chr1	chr1_1_950	24458976	24458977	ENSG00000001461.16	+	donor	left	GT	[24460480, 24460447]	[]	GGTAAGGGTGACCCATTGCTAGATTTCTGTCTTCTACTTTAGCAGCAGGGTATTATCCCAGGGCAGAGGGAGGCTGATTCTGCTGACTTGTTCTCCCCGTAG	TTTGTGTTGAAGGTTTTTGAGTCAAGCCTCACAGATGTACGACTCCTCTTTGATTGCCAGTGTGGGCTACATTCTGTCCACAACCATTGCTATCACAGCAGG	cis	chr1	24058646	3.72966e-10	0.198421	C	T	0.58022	0.949619	0.871406	150	21	101	-0.369399	-400331	2.82446	55	FALSE	FALSE	0.15917	272	0.716864	24059401	chr1_24059401_G_C_b38	0.261	4.10983e-10	4.10983e-10	C	G	0.58022	0.9471	0.872667	150	20	102	-0.36688
Humans	chr1	chr1_1_950	24460480	24460480	ENSG00000001461.16	+	acceptor	right	AG	[24458976]	[24460447]	AGGTGCAATATTTTACCTGGACTTCATCGGGGAGGACGTGCTGCACATCTGCATGTTTGCACTGGGGTGAGTTCTGTCCTGCTTGCCAGCCCCAAAACATTG	TAGTTTCCTAAATGGAAGAGAGCTTAGCCAAATCCTAGACAGACTGGCAGATGGGTGATTTGAAAACAGCTCAGCGGTATTTTCTATGATTTGCTGCTGCAG	cis	chr1	24058646	1.62307e-10	0.207581	C	T	0.576851	0.972905	0.867919	148	21	99	-0.396053	-401834	2.99947	97	TRUE	TRUE	0.161379	268	0.715407	24059401	chr1_24059401_G_C_b38	0.261	1.77594e-10	1.77594e-10	C	G	0.576851	0.97155	0.86924	148	20	100	-0.394699
Humans	chr1	chr1_1_950	24645983	24645983	ENSG00000133226.16	+	acceptor	right	AG	[24643392, 24644129, 24645411, 24633099, 24643347, 24643732, 24610815]	[24645282, 24645996, 24648858]	AGGGAACAAGTGCAGAACAGGATAATCGGTTCAGCAACAAACAGAAGAAACTACTGAAGCAGCTGAAATTTGCAGAATGCCTAGAAAAAAAGGTATTCTTCT	GTGTTTACTTGGTTACCCTATTTTGGCTATAAAGGTCGTAGGTGATAAAAAGTAAGGATTTAACTTTGAACCCTTAGTTAAGATGTGGTTCTCTTCCTGCAG	cis	chr1	24058646	5.73058e-10	0.152705	C	T	0.75567	0.990679	0.936181	197	28	144	-0.235009	-587337	2.80241	75	FALSE	FALSE	0.0852909	369	0.843946	24060358	chr1_24060358_T_A_b38	0.267	1.07882e-09	1.07882e-09	A	T	0.758126	0.990704	0.935664	199	27	143	-0.232578
Humans	chr1	chr1_1_950	24646666	24646666	ENSG00000133226.16	+	acceptor	right	AG	[24646073]	[24646719, 24649970]	AGGTGGACATGAGCAAAGTAAATTTGGAGGTTATAAAGCCTTGGATAACAAAAAGAGTAACGGAAATCCTTGGGTTTGAAGATGATGTTGTGATTGAGTTTA	AAAAAAACTAAGCTAAAAGGAACTTTGGTAGACAGAACTCTAACTTGAGCATTTTTTTTTAGGATTGTGAAGTTGTACTTAATTGTTTCTATGTTTCATCAG	cis	chr1	24058646	5.47917e-10	0.153593	C	T	0.761403	0.980107	0.931379	196	28	145	-0.218704	-588020	2.81144	89	FALSE	FALSE	0.07468	369	0.844791	24063019	chr1_24063019_GAA_G_b38	0.363	0.000323578	0.000323578	G	GAA	0.79918	0.955327	0.853176	150	49	170	-0.156147
Humans	chr1	chr1_1_950	24649029	24649030	ENSG00000133226.16	+	donor	left	GT	[24652433, 24649970, 24649980]	[24646073, 24649657, 24651612, 24651895]	GGTAATAACCTTTTCTTTTCTGTAATGTCGATTTGAGAGTATTGGCCAGGCTGCCGAGACACCTTAGGTAGTATATGACTCAGCTAGGATCTTCATGTAGTT	TGGGAGAACTGTGGCCCCTGCTGCTAAGTGCACAAGAAAACATCGCGGGAATCCCTTCTGCTTTCCTAGAACTGAAGAAAGAAGAAATAAAACAAAGACAGG	cis	chr1	24058646	3.08853e-10	0.157562	C	T	0.802908	0.99325	0.9502	196	28	145	-0.190342	-590384	2.91376	103	FALSE	FALSE	0.0547853	369	0.87523	24063019	chr1_24063019_GAA_G_b38	0.363	0.000181813	0.000181813	G	GAA	0.835147	0.971592	0.882824	150	49	170	-0.136445
Humans	chr1	chr1_1_950	24649970	24649970	ENSG00000133226.16	+	acceptor	right	AG	[24649657, 24649029, 24646073]	[24646666, 24649980, 24652433]	AGATTGAACAAGAAAAACTGGCATCTATGAAAAAGCAAGATGAAGACAAAGATAAAAGAGATAAGGAAGAAAAAGAAAGCAGCAGAGAAAAAAGGGAGCGGT	ATGAAATGATAATAGCATTGGTGTTTAACACACGTAGAAAGTAGTCTTCAGTTTGTTCTCAAATGTTCAACTATGTGTATTTTGAAAACCTGGTCTTTGCAG	cis	chr1	24058646	3.83184e-10	0.155466	C	T	0.793741	0.978857	0.938345	197	28	145	-0.185116	-591324	2.8914	105	FALSE	FALSE	0.0530238	370	0.864419	24080045	chr1_24080045_G_A_b38	0.172	0.000575414	0.000575414	G	A	0.837866	0.987818	0.915724	254	11	105	-0.149952
Humans	chr1	chr1_1_950	24650086	24650087	ENSG00000133226.16	+	donor	left	GT	[24650512, 24650564, 24651498, 24651435, 24651438, 24651408, 24651420]	[24650122, 24650627]	GGTATCATACAATAGATGCATAACTGATGTTTTACAGGTACTTTAGGTCTTAAGAAACTTCCTTAGTTAAAAAGGAATCTAACAGCGCTATTCAAGGAATTT	CTGGCATCTATGAAAAAGCAAGATGAAGACAAAGATAAAAGAGATAAGGAAGAAAAAGAAAGCAGCAGAGAAAAAAGGGAGCGGTCTCGTAGCCCAAGAAGG	cis	chr1	24058646	7.50557e-10	0.150815	C	T	0.782655	0.971964	0.930379	197	28	145	-0.189309	-591441	2.76812	91	FALSE	FALSE	0.0572063	370	0.854873	24060358	chr1_24060358_T_A_b38	0.268	1.44599e-09	1.44599e-09	A	T	0.784668	0.971481	0.930028	199	27	144	-0.186813
Humans	chr1	chr1_1_950	24651612	24651613	ENSG00000133226.16	+	donor	left	GC	[24652433]	[24649029, 24651616, 24651895, 24651955, 24652283]	GGCAAGTATATAAAAATTCATTTATAAATAATCACAATTTTAGATTAATAGTGACTGCAAATATGACATCTGAGTTAAAATAAAACTACTTATTTTCCTTTT	AGTCCTTCCCCTGCTCCAGAAAAGAAGGAAAAAACTCCAGAGCTCCCAGAACCTTCAGTGAAAGTAAAAGAACCTTCAGTACAAGAGGCTACTTCTACTAGG	cis	chr1	24058646	4.21842e-10	0.154803	C	T	0.788685	0.977536	0.933269	197	28	145	-0.18885	-592967	2.82058	61	FALSE	FALSE	0.0542088	370	0.859638	24063019	chr1_24063019_GAA_G_b38	0.362	0.000375259	0.000375259	G	GAA	0.822649	0.95302	0.865576	151	49	170	-0.130371
Humans	chr1	chr1_1_950	24652433	24652433	ENSG00000133226.16	+	acceptor	right	AG	[24651616, 24649029, 24651955, 24651895, 24652283, 24651612]	[24649970, 24652471]	AGTGACATTCTGAAAGTTCCCAAACCTGAACCTATACCAGAGCCTAAAGAACCTTCTCCGGAAAAAAATTCCAAAAAAGAAAAGGAGAAGGAGAAGACCCGA	TTTTGAAAAGTTTTAGAAATACTTTATTACATCATTGTGTAATGATTTAGAAGGCTGAGTACAAGAAGGCAAAAAAAAAAAAAAAAGCTTTTGTTTCCACAG	cis	chr1	24058646	1.09406e-09	0.148195	C	T	0.778086	0.962143	0.912738	197	28	145	-0.184057	-593787	2.74402	91	FALSE	FALSE	0.0513109	370	0.844784	24063019	chr1_24063019_GAA_G_b38	0.362	0.00055967	0.00055967	G	GAA	0.811291	0.937959	0.847676	151	49	170	-0.126668
Humans	chr1	chr1_1_950	24652628	24652629	ENSG00000133226.16	+	donor	left	GT	[24652833, 24652930, 24662659, 24652912, 24652887, 24652927]	[24661396, 24661405]	GGTGAGTTGTGGCTTTAAGATCAACAAAGATCTTAGGTTTTATATACTACTCTACTGGGTACAATTAGATAAATAATTTCAAAGTGGTAGAAGATGTTTAGT	ACCCGACCACGATCTCGGTCACGCTCCAAATCAAGATCCCGGACGCGGTCCCGCTCTCCTTCTCACACTCGACCTAGACGGCGCCATAGATCCCGATCAAGG	cis	chr1	24058646	4.86812e-10	0.153814	C	T	0.789655	0.991964	0.948421	197	28	145	-0.202309	-593983	2.8187	95	FALSE	FALSE	0.0643869	370	0.867184	24080045	chr1_24080045_G_A_b38	0.172	0.000515286	0.000515286	G	A	0.837457	0.999273	0.925257	254	11	105	-0.161816
Humans	chr1	chr1_1_950	24652912	24652912	ENSG00000133226.16	+	acceptor	right	AG	[24652628]	[24652833, 24652887, 24652927, 24652930, 24662659]	AGATCGTATTCACCTAGAAGGCGGCCAAGCCCAAGAAGGCGGCCATCTCCTCGAAGAAGAACTCCGCCAAGAAGAATGCCTCCTCCACCAAGGCATAGAAGG	GATCTTTGAAATTTATTTTTTAGATGTGGCCATTGAGAAAACTAAGCCAAGAAATTCCTCACTCCTGGTTTATTCAGGACCTAATTCTCTTTGTTATGGCAG	cis	chr1	24058646	1.19405e-09	0.147585	C	T	0.751041	0.936714	0.900331	197	28	145	-0.185674	-594266	2.71937	91	FALSE	FALSE	0.0582383	370	0.823597	24060358	chr1_24060358_T_A_b38	0.268	2.10499e-09	2.10499e-09	A	T	0.753176	0.938185	0.899431	199	27	144	-0.185009
Humans	chr1	chr1_1_950	24653032	24653033	ENSG00000133226.16	+	donor	left	GT	[24654305, 24654854, 24654857, 24654860, 24654289, 24654930, 24654313]	[24610834, 24653013, 24653024, 24654330, 24654343]	GGTAAGATTTTTTAAATTTGGAAGTGTCAAGTGTTTGACACTTCTGGATAATCTTTCTTTTAGGATAATCTGTAAATTAGTGTCCCCTGGAAGAAAGAACTG	CGGCCAAGCCCAAGAAGGCGGCCATCTCCTCGAAGAAGAACTCCGCCAAGAAGAATGCCTCCTCCACCAAGGCATAGAAGGAGTAGATCTCCAGTAAGACGG	cis	chr1	24058646	4.86605e-10	0.154417	C	T	0.790883	0.986429	0.946752	196	28	145	-0.195546	-594387	2.82137	97	FALSE	FALSE	0.0610697	369	0.86697	24060358	chr1_24060358_T_A_b38	0.268	8.92122e-10	8.92122e-10	A	T	0.792869	0.985926	0.946556	198	27	144	-0.193057
Humans	chr1	chr1_1_950	24654854	24654854	ENSG00000133226.16	+	acceptor	right	AG	[24653024, 24654343, 24653032, 24610834, 24653013, 24654330]	[24654289, 24654305, 24654313, 24654857, 24654860, 24654930]	AGAAGAAGACGTTCGTCAGCATCCTTGTCTGGGAGTAGCTCATCATCCTCTTCATCTCGTTCACGGTCACCACCAAAGAAGCCTCCCAAGAGGACATCCAGC	AAGTCGGATTAAAATAGCTGTATTTTTGTGTAAACTGTTCATACCTGTAAGGCCGTTCTTTATAAGTGTGCAATTAGTGAATATGAATACTTTATTCCACAG	cis	chr1	24058646	4.5805e-10	0.154836	C	T	0.755464	0.942393	0.90851	196	28	145	-0.186929	-596208	2.87752	115	FALSE	FALSE	0.0573612	369	0.829789	24063019	chr1_24063019_GAA_G_b38	0.363	0.000250364	0.000250364	G	GAA	0.78834	0.923102	0.839465	150	49	170	-0.134762
Humans	chr1	chr1_1_950	24660799	24660800	ENSG00000133226.16	+	donor	left	GT	[24661312, 24661315, 24662659, 24662683, 24661309, 24661279]	[24655123, 24655129, 24660780, 24660803, 24661396, 24661405]	GGTAAGTTTGTTGTTTTTTTTTGTGATTTTGGTTTGTTTGTTTTTGTTTTTCTTAAAGCTGATTTTGATTTTTTGCACATTTGGTCATCCCCTTCTGCTTGA	CCACTCTTATTCTTTTTTAGTGACAAAACATAAAGGTACTGAGAAAAGAGAATCCCCTTCACCAGCACCGAAGCCTAGAAAAGTAGAGTTATCTGAATCGGG	cis	chr1	24058646	3.06189e-10	0.157011	C	T	0.815558	0.981107	0.934055	197	28	145	-0.165549	-602154	2.92298	103	FALSE	FALSE	0.0381274	370	0.874524	24063019	chr1_24063019_GAA_G_b38	0.362	0.000225411	0.000225411	G	GAA	0.841245	0.95549	0.880747	151	49	170	-0.114245
Humans	chr1	chr1_1_950	24661396	24661397	ENSG00000133226.16	+	donor	left	GT	[24662659, 24662683, 24683991]	[24652628, 24654910, 24655123, 24655129, 24660799, 24661405]	GGTATGGATGGTGATGAAAGTTTTTTTTCTACCTGTATTTCCTATTAAAAAATACTTGGTATATAAACATCTGTGTGTGCAGCATGAGTACTTACTTGCCTA	CATCCATCTTTCAGAAGAAGATAAAGGTGGCAAAATGGCTGCAGCAGATTCTGTGCAGCAGAGACGCCAATACAGACGACAAAACCAGCAGTCTTCATCTGG	cis	chr1	24058646	1.01265e-09	0.148733	C	T	0.808208	0.976143	0.9364	197	28	145	-0.167935	-602751	2.75787	89	FALSE	FALSE	0.0445816	370	0.871154	24063019	chr1_24063019_GAA_G_b38	0.362	0.000684488	0.000684488	G	GAA	0.839351	0.954122	0.875488	151	49	170	-0.114771
Humans	chr1	chr1_1_950	24662659	24662659	ENSG00000133226.16	+	acceptor	right	AG	[24661396, 24655123, 24652628, 24655129, 24661405, 24654910, 24660799]	[24652912, 24655651, 24660718, 24661279, 24661309, 24661312, 24662683, 24683991]	AGACTCTGGCTCCTCCTCCTCCTCAGAAGATGAACGACCCAAGAGATCCCATGTGAAGAATGGTGAGGTTGGCAGGCGGCGGAGACATTCCCCTTCCCGGAG	CTTGCTTACCCTAGTGAACACTCCATCCACCTAGATTTCAGAAAACTTGGACAGATTCAAGCACAAACCTAATGTAATATTTTTTTAATTTTGTAATTATAG	cis	chr1	24058646	3.43125e-10	0.156227	C	T	0.805944	0.978286	0.935234	197	28	145	-0.172342	-604013	2.90946	101	FALSE	FALSE	0.0437164	370	0.869654	24060358	chr1_24060358_T_A_b38	0.268	7.01391e-10	7.01391e-10	A	T	0.807844	0.978407	0.934681	199	27	144	-0.170563
Humans	chr1	chr1_1_950	24662804	24662805	ENSG00000133226.16	+	donor	left	GT	[24669122, 24666820, 24666814, 24663182, 24663189]	[24663224, 24663969, 24666925]	GGTAACATCTTTGCTTCAGTGATGTTCACTGATGTTCTGTAATTGTGATGAAATTTGATAACTTGGGATTATTTGAGAATTTGGTTAACTCCTTCAAGTATT	TCCCATGTGAAGAATGGTGAGGTTGGCAGGCGGCGGAGACATTCCCCTTCCCGGAGTGCTTCTCCATCACCACGAAAGCGCCAAAAAGAGACTTCCCCTCGG	cis	chr1	24058646	4.16483e-10	0.154891	C	T	0.780365	0.958214	0.915586	197	28	145	-0.177849	-604159	2.87965	99	FALSE	FALSE	0.0476807	370	0.846816	24063019	chr1_24063019_GAA_G_b38	0.362	0.000259865	0.000259865	G	GAA	0.810762	0.935061	0.853406	151	49	170	-0.1243
Humans	chr1	chr1_1_950	24666814	24666814	ENSG00000133226.16	+	acceptor	right	AG	[24663224, 24663969, 24662804]	[24663182, 24663189, 24666820, 24669122, 24669335]	AGTGGTAGACGGAGGAGAAGTCCATCCCCACCACCCACCAGAAGGCGACGGTCTCCTTCTCCCGCCCCTCCTCCTCGACGGCGCAGGACTCCCACACCACCA	CAAGATCATGCCATTGCACTCCAGCCTGGGCGACAGAGTGAGACGCCATCACACACACACAAAAAAAAGAAAAAAAATTAACTATAATTCTTCTTGGTTTAG	cis	chr1	24058646	1.23011e-09	0.147956	C	T	0.768347	0.944536	0.908897	196	28	145	-0.176189	-608168	2.76286	75	FALSE	FALSE	0.0519267	369	0.836946	24060358	chr1_24060358_T_A_b38	0.268	2.3088e-09	2.3088e-09	A	T	0.770152	0.94337	0.908833	198	27	144	-0.173219
Humans	chr1	chr1_1_950	24666925	24666926	ENSG00000133226.16	+	donor	left	GT	[24669122, 24668914, 24670119]	[24662804, 24663224, 24666862, 24667017, 24668975, 24669587]	GGTACTTTGTCAAATATGCTAACTGGAGCATCTCCCCAACTCCCCCCGCCCCTGATAACATCAGATGAGTAATGGTGCTCACTTCCTAACAAGGTTGGAGAG	AGGAGAAGTCCATCCCCACCACCCACCAGAAGGCGACGGTCTCCTTCTCCCGCCCCTCCTCCTCGACGGCGCAGGACTCCCACACCACCACCACGACGAAGG	cis	chr1	24058646	6.5926e-10	0.151715	C	T	0.807939	0.977536	0.936752	197	28	145	-0.169597	-608280	2.8307	93	FALSE	FALSE	0.0442737	370	0.871254	24063019	chr1_24063019_GAA_G_b38	0.362	0.00044356	0.00044356	G	GAA	0.837623	0.954224	0.877212	151	49	170	-0.116602
Humans	chr1	chr1_1_950	24669122	24669122	ENSG00000133226.16	+	acceptor	right	AG	[24667017, 24666925, 24666862, 24668975, 24662804, 24663224]	[24663182, 24666814, 24668914, 24670119]	AGGACTCCTTCTCCTCCCCCACGTCGGCGCTCACCTTCTCCTAGAAGATACTCTCCTCCAATACAGAGGAGATACTCTCCTTCTCCACCTCCAAAGAGAAGA	TGCCTAGTGCTAACTACAGTATAGCCAAACCTACTGATTACTTTTCATCCTGTTTCTGTATTTTGTTGAGCCTTTCAGCTTAATTATGTATCTTTTTCCTAG	cis	chr1	24058646	6.42903e-10	0.151889	C	T	0.799619	0.967571	0.925869	197	28	145	-0.167952	-610476	2.83915	103	FALSE	FALSE	0.0428744	370	0.861805	24080045	chr1_24080045_G_A_b38	0.172	0.000669267	0.000669267	G	A	0.838213	0.971545	0.907381	254	11	105	-0.133333
Humans	chr1	chr1_1_950	24669587	24669588	ENSG00000133226.16	+	donor	left	GT	[24671385, 24670119]	[24666925, 24670315]	AGTAAAAATATTTTATGCTTTTCCATTAGGAATACTTACATAGCTGTTTATATTTGGAAGCTTCCCCCCACCCCCATATAAAAGGAATAAGTTATGAATATG	AGAGGAGCGTCGTCATCACCCCAAAGAAGGCAGTCCCCGTCTCCAAGTACTAGGCCCATTAGGAGAGTCTCCAGGACTCCGGAACCTAAAAAGATAAAAAAG	cis	chr1	24058646	4.29214e-10	0.154683	C	T	0.823477	0.979571	0.945234	197	28	145	-0.156094	-610942	2.85035	97	FALSE	FALSE	0.0378432	370	0.883005	24063019	chr1_24063019_GAA_G_b38	0.362	0.000377343	0.000377343	G	GAA	0.851384	0.957694	0.889565	151	49	170	-0.10631
Humans	chr1	chr1_1_950	24670119	24670119	ENSG00000133226.16	+	acceptor	right	AG	[24669587, 24666925]	[24669122, 24671385]	AGGGCTGCTTCCCCAAGCCCACAGTCTGTAAGAAGGGTCTCATCCTCCCGATCTGTCTCCGGGTCTCCTGAGCCAGCAGCTAAAAAGCCCCCAGCACCTCCA	TATTTGAAATTCATAACCTGGTTGTACAGTGTAGTTGGTGGTTTTCTCATGTGAAGAGAGATGGCTGTTCTCAATGCTGAATGTTTTTTCCTTTTTGTCTAG	cis	chr1	24058646	5.09082e-10	0.153504	C	T	0.824548	0.979643	0.947159	197	28	145	-0.155095	-611473	2.79491	99	FALSE	FALSE	0.0382356	370	0.884335	24080045	chr1_24080045_G_A_b38	0.172	0.000828444	0.000828444	G	A	0.86248	0.987273	0.926419	254	11	105	-0.124792
Humans	chr1	chr1_1_950	24670315	24670316	ENSG00000133226.16	+	donor	left	GT	[24671392, 24671385]	[24669587]	AGTATGTGTCTGCCTTATTTTGGACACCCTTTTATAAATATGTATATGGTCACTTTGAAGCAGAGAAAATGTCATTGGGGCATTAAAATATTGGTGTTTAAA	CTCCATCCCCCGTCCAGTCTCAGTCACCGTCTACAAACTGGTCACCAGCTGTACCGGTCAAAAAGGCCAAAAGCCCAACACCGAGCCCATCACCGCCAAGAG	cis	chr1	24058646	1.03045e-09	0.148612	C	T	0.858203	0.993286	0.963221	197	28	145	-0.135083	-611670	2.74844	97	FALSE	FALSE	0.029463	370	0.909581	24080045	chr1_24080045_G_A_b38	0.172	0.000957152	0.000957152	G	A	0.890622	0.998818	0.946095	254	11	105	-0.108196
Humans	chr1	chr1_1_950	24671385	24671385	ENSG00000133226.16	+	acceptor	right	AG	[24670315, 24669587]	[24670119, 24671392]	AGAATTCAGATCAGGAAGGAGGTGGAAAGAAAAAGAAGAAAAAGAAGGACAAGAAACACAAAAAGGATAAGAAGCACAAGAAGCACAAAAAACACAAGAAGG	GAGATTTGTCCATTGGGGATTTGAGGAAATAAAATGTTCAGTTGGACAGAATATTAATCAGATTGATTATAAATGCTGGGTGTTGTTTTTTTTTCTTCCTAG	cis	chr1	24058646	8.4521e-10	0.14999	C	T	0.858168	0.994643	0.963159	197	28	145	-0.136475	-612739	2.81862	101	FALSE	FALSE	0.0294339	370	0.909641	24060358	chr1_24060358_T_A_b38	0.268	1.57418e-09	1.57418e-09	A	T	0.859593	0.994593	0.962875	199	27	144	-0.135
Humans	chr1	chr1_1_950	24671595	24671596	ENSG00000133226.16	+	donor	left	GT	[24672184, 24691561, 24672181, 24672151]	[24671404]	GGTATTTATGAACTCTGTATATGGCTGTCTTGCAGTTTACGTACAGATAGCAAAGTCATTTTGTTTTGAGAAGTAGCAAAATTGTTTTTTCTACTAATTAGC	TGGCTGCAGCTGCTGCAGCTGCTGTGACCCCTGCAGCCATTGCAGCTGCCACAACCACATTAGCACAGGAAGAGCCAGTGGCAGCGCCAGAGCCGAAGAAGG	cis	chr1	24058646	2.81814e-10	0.157581	C	T	0.826838	0.986429	0.949255	197	28	145	-0.159591	-612950	2.92523	105	FALSE	FALSE	0.0380672	370	0.886889	24063019	chr1_24063019_GAA_G_b38	0.362	0.000197871	0.000197871	G	GAA	0.853225	0.965694	0.894076	151	49	170	-0.112469
Humans	chr1	chr1_1_950	24672181	24672181	ENSG00000133226.16	+	acceptor	right	AG	[24671595, 24671404]	[24672151, 24672184, 24691561]	AGGAGACTGAAAGTGAAGCTGAAGATAACCTTGATGATTTAGAAAAGCACCTGCGTGAAAAGGCCCTGAGATCAATGAGGAAGGCCCAAGTGTCCCCACAGT	CCCGGTGTGTGATGTTCCCCTCCCACACTTTGATTCTGCTCTTTACTCGGCATTTCCCACCAGGGTCTCAAGACTTAACCGTGTAAATTCTGTTTTTTTTAG	cis	chr1	24058646	2.40245e-10	0.158678	C	T	0.823234	0.984821	0.944117	197	28	145	-0.161588	-613535	2.93708	109	FALSE	FALSE	0.037683	370	0.882835	24063019	chr1_24063019_GAA_G_b38	0.362	0.000174218	0.000174218	G	GAA	0.849391	0.963898	0.889176	151	49	170	-0.114507
Humans	chr1	chr1_1_950	25262713	25262714	ENSG00000117616.17	-	donor	left	GT	[25333039]	[]	GGTCCTGGAGTCCTGAGACCCAACAGCCTGGGATCCTGAAATCCAAGGGCAGGAATGGAAGCGTGTATTCCAGCTCCAAGAGAGTAAGACCAATTTGCCTTT	GCTCAGTCCAAGTCCCAAAGCCTCAGAATCAGGAAAGCTGATGATATAATTCTTAGCCCAAAGGCCTTAGAACCCCAGCGGTGACGGAAAGGCTGATGTAGG	cis	chr1	25369344	5.28549e-62	0.66073	G	A	0.0335955	0.549429	0.33133	220	7	91	-0.515833	-106630	4.95647	215	TRUE	TRUE	0.0406496	318	0.130151	25266592	chr1_25266592_G_A_b38	0.074	0.000516078	0.000516078	G	A	0.117808	0.262	0.266571	291	20	7	-0.144192
Humans	chr1	chr1_1_950	25267739	25267739	ENSG00000117616.17	-	donor	right	GT	[25262976, 25253238, 25263496, 25265294, 25264592, 25264351, 25248930, 25263531, 25253937, 25247029, 25252470]	[25247308, 25248674, 25252409, 25267648, 25267818, 25274491, 25337039, 25337977, 25338068, 25338147]	GTGACGAGTGTTTTCTAGTACTGGGGTCGGCCGCGCAGCCCTCTCAGGGGTGGGTGGCAGGAAGCGTGCCGGGTCCCGCGTGGTGCAAAAGGTGGGTTCAGG	TTTGGAGTACGCCATTTGAGAGTAGGCGTGAGAAGTTGCTCTGTGTGCTGAGCGTTCTAAAGGAAGGCGTCCGTTGGCCTTCGTACCCGTCTTGATTGAGGT	cis	chr1	25243590	2.09595e-46	0.672182	A	G	0.174647	0.711333	0.550366	136	18	101	-0.536686	24149	4.95003	251	TRUE	TRUE	0.0699341	255	0.361345	25258485	chr1_25258485_G_A_b38	0.178	8.78967e-09	8.78967e-09	T	C	0.417712	0.1335	0.257354	170	6	79	0.284212
Humans	chr1	chr1_1_950	25294740	25294741	ENSG00000117616.17	-	acceptor	left	AG	[25306561, 25303810, 25295428, 25303304, 25336202, 25332866, 25306895, 25338068, 25337039, 25304737, 25304747, 25318062, 25303480, 25337977]	[25247029, 25253937, 25264592, 25265294, 25290818, 25291768, 25294668, 25304188, 25304311, 25304590, 25304594, 25304821, 25306949, 25312918, 25316013, 25318267, 25318271, 25323226, 25333302, 25333822, 25333856, 25334918, 25335617, 25335620, 25336265, 25336461, 25337589]	AGGAGACTGAACCTGTGGCACCCGCCACCAAATCTGCCGGCCTATTCACAGTCCCTGCCATTTCTCTCGTTAAGATGAACTCTCCGCCTCAGGAACGAGATGG	CCATCCCTCCTTCCCACCCTCACATGAGGCTGATGACGGTGCCTCTTGTTTCTCTGAGAAAATACAAGGAATTAGTAAGGCATTTTCTCCTCTCCCTGCAG	cis	chr1	25392744	1.08745e-11	0.391932	G	T	0.0785493	0.377538	0.148357	71	13	70	-0.298989	-98003	3.45539	201	TRUE	TRUE	0.02217	154	0.135519	25260001	chr1_25260001_C_T_b38	0.123	0.000113022	0.000113022	G	A	0.112872	0.579	0.196806	117	1	36	-0.466128
Humans	chr1	chr1_1_950	25301686	25301687	ENSG00000117616.17	-	donor	left	GT	[25321888, 25303321, 25316999]	[25301093, 25303459, 25306729, 25317079]	GGTGAGCAGGGCGCTGCCCTTGGGCAGCACTTGGGTCTAACAGGACTAGCACACATATTTATGCCCCTCCCCACCCCAGGGCCAGCGTGGGTTGGGAGAGGG	GGAAGAATGCCGTGTTCAACACCTACTATGCTGTAGCAGTCAGCGTGGTGACAGCCATCTCAGGGTCATCCTTGGCTCACCCCCAAGGGAAGATCAGCAAGG	cis	chr1	25392744	1.49759e-12	0.372521	C	A	0.0599315	0.2922	0.131859	73	25	78	-0.232268	-91057	3.65166	221	TRUE	TRUE	0.0226215	176	0.124801	25336580	chr1_25336580_C_G_b38	0.554	1.64459e-11	1.64459e-11	G	C	0.0407273	0.240778	0.130082	55	36	85	-0.200051
Humans	chr1	chr1_1_950	25304821	25304822	ENSG00000117616.17	-	acceptor	left	AG	[25306561, 25332866, 25333708, 25306895, 25323090, 25338068, 25320918, 25337039, 25315937, 25318062, 25314487, 25337977]	[25247029, 25253937, 25263496, 25264592, 25265291, 25265294, 25274599, 25289282, 25290818, 25291757, 25291768, 25294668, 25294691, 25294740, 25303453, 25304137, 25304154, 25304188, 25304311, 25304590, 25304594, 25306003, 25306664, 25306949, 25312918, 25313605, 25316013, 25318267, 25318271, 25319218, 25323226, 25333302, 25333621, 25333822, 25333856, 25334918, 25335617, 25335620, 25336265, 25336461…	AGGGTTTCAAAGCCAGAGGAGATAAAAGAAATTTGTTCCCCTTGCAAAGATGAAAATCAGATTTGCCCTGGTTTTGGTTAATCGAAGTATTGATACGTTTTTC	TGATGAAGTCAAGGAAACAAGCTCAGGGAATGCGATGGGCGCTGAGACTGATGATAACTTGCTATGTGTTCTTTTTTCTGCCCTTCCTCCTTTCATTTCAG	cis	chr1	25409878	5.43644e-16	0.312834	G	A	0.308917	0.0404	0.231216	133	30	116	0.268517	-105056	4.0647	211	TRUE	TRUE	0.0279781	279	0.247738	25336580	chr1_25336580_C_G_b38	0.466	1.14734e-15	1.14734e-15	G	C	0.331263	0.103123	0.260719	76	57	146	0.22814
[truncated: 9,260 more rows]
[truncated: 1 more columns]
