# Supplementary material for: A basic framework to explain splice-site choice in eukaryotes
Source: Nat Commun. 2025 Sep 29;16:8284. doi: 10.1038/s41467-025-63622-9 (PMC12480690; doi:10.1038/s41467-025-63622-9)
Supplement: Supplementary file 3 — Supplementary Data 1-15 [file 41467_2025_63622_MOESM3_ESM.zip › Supplementary Data_4.xlsx]

## Sheet: Sheet1
Effect of individual Nucelotides - Donors (Downsampled)
Nucleotide	Human_Ssites_without	Human_MeanSSE_without	Human_Ssites_with	Human_Mean_SSE_with	Drosophila_Ssites_without	Drosophila_mean_without	Drosophila_Ssites_with	Drosophila_mean_with	Arabidopsis_Ssites_without	Arabidopsis_mean_without	Arabidopsis_Ssites_with	Arabidopsis_mean_with
pos_-3_A	1373450	0.569884	627659	0.632667	1183012	0.708698	702832	0.71223	686464	0.837057	381762	0.851518
pos_-3_C	1274654	0.589147	726455	0.590328	1403317	0.700711	482527	0.737073	726530	0.825705	341696	0.877352
pos_-3_G	1609446	0.597713	391663	0.556138	1532976	0.705016	352868	0.731728	873009	0.839568	195217	0.854106
pos_-3_T	1745777	0.59788	255332	0.5328	1538227	0.724496	347617	0.645933	918675	0.861677	149551	0.722736
pos_-2_A	723107	0.581006	1278002	0.594425	912499	0.702208	973345	0.717333	396497	0.799347	671729	0.867534
pos_-2_C	1798348	0.58506	202761	0.629625	1595269	0.708303	290575	0.719413	951592	0.843396	116634	0.832672
pos_-2_G	1757082	0.596884	244027	0.536952	1580675	0.711482	305169	0.702412	977636	0.846671	90590	0.794246
pos_-2_T	1724790	0.590431	276319	0.584235	1569089	0.714816	316755	0.686228	878953	0.855355	189273	0.781254
pos_-1_A	1804409	0.588758	196700	0.597076	1560186	0.72088	325658	0.657957	961883	0.853079	106343	0.744051
pos_-1_C	1949959	0.588396	51150	0.634571	1740850	0.712743	144994	0.677253	1032092	0.843529	36134	0.804987
pos_-1_G	390064	0.580241	1611045	0.591836	738952	0.647803	1146892	0.750098	255952	0.751919	812274	0.870681
pos_-1_T	1858895	0.593566	142214	0.537416	1617544	0.725018	268300	0.619563	954751	0.85409	113475	0.742394
pos_1_G	NA	NA	2001109	0.589576	NA	NA	1885844	0.710014	NA	NA	1068226	0.842225
pos_2_T	NA	NA	2001109	0.589576	NA	NA	1885844	0.710014	NA	NA	1068226	0.842225
pos_3_A	921388	0.518982	1079721	0.649818	757391	0.699871	1128453	0.716823	379571	0.789263	688655	0.871416
pos_3_C	1913088	0.600959	88021	0.342162	1849832	0.716208	36012	0.391877	1011749	0.847764	56477	0.742992
pos_3_G	1257874	0.607636	743235	0.559011	1278941	0.692236	606903	0.747479	927078	0.852595	141148	0.774117
pos_3_T	1910977	0.60033	90132	0.361577	1771368	0.72072	114476	0.544359	886280	0.847737	181946	0.815377
pos_4_A	761057	0.471133	1240052	0.662268	557353	0.590811	1328491	0.760025	511774	0.809033	556452	0.872752
pos_4_C	1803104	0.605508	198005	0.444488	1737691	0.726312	148153	0.518857	918638	0.845201	149588	0.82395
pos_4_G	1719542	0.607308	281567	0.481287	1687097	0.714167	198747	0.674766	996780	0.855658	71446	0.654812
pos_4_T	1719624	0.607558	281485	0.47972	1675391	0.728585	210453	0.562179	777486	0.843336	290740	0.839255
pos_5_A	1797759	0.600158	203350	0.496023	1692490	0.735461	193354	0.487274	853630	0.844037	214596	0.835017
pos_5_C	1854151	0.600329	146958	0.453907	1822907	0.718804	62937	0.455427	966389	0.845869	101837	0.807644
pos_5_G	541512	0.472611	1459597	0.63297	405926	0.478482	1479918	0.773522	535245	0.81888	532981	0.86567
pos_5_T	1809905	0.603044	191204	0.462087	1736209	0.730113	149635	0.476817	849414	0.850969	218812	0.808282
pos_6_A	1642881	0.593936	358228	0.569581	1612789	0.722582	273055	0.635784	822446	0.844976	245780	0.83302
pos_6_C	1669011	0.59853	332098	0.544573	1647083	0.720719	238761	0.63617	904569	0.842495	163657	0.840731
pos_6_G	1600504	0.594374	400605	0.570407	1739560	0.724673	146284	0.535695	935164	0.857134	133062	0.737445
pos_6_T	1090931	0.562272	910178	0.622303	658100	0.613676	1227744	0.761654	542499	0.811904	525727	0.873514
pos_7_A	1425760	0.586559	575349	0.597052	1215193	0.710465	670651	0.709198	748910	0.838688	319316	0.85052
pos_7_C	1621249	0.588409	379860	0.594555	1625666	0.714881	260178	0.679606	878604	0.84388	189622	0.834555
pos_7_G	1394674	0.591608	606435	0.584902	1501041	0.714883	384803	0.691022	930423	0.850582	137803	0.785801
pos_7_T	1561644	0.591726	439465	0.581935	1315632	0.69803	570212	0.737666	646741	0.832049	421485	0.857839
pos_8_A	1563177	0.590182	437932	0.587413	1335449	0.712724	550395	0.703439	783513	0.843383	284713	0.839038
pos_8_C	1495408	0.591022	505701	0.585301	1495323	0.709404	390521	0.712351	848493	0.843712	219733	0.836482
pos_8_G	1523987	0.588907	477122	0.591714	1535781	0.708086	350063	0.718476	957433	0.84778	110793	0.794217
pos_8_T	1420755	0.588106	580354	0.593175	1290979	0.710212	594865	0.709585	615239	0.830054	452987	0.858756
Note: Values in bold are the highest frequency or strength per position
