# Supplementary material for: A basic framework to explain splice-site choice in eukaryotes
Source: Nat Commun. 2025 Sep 29;16:8284. doi: 10.1038/s41467-025-63622-9 (PMC12480690; doi:10.1038/s41467-025-63622-9)
Supplement: Supplementary file 3 — Supplementary Data 1-15 [file 41467_2025_63622_MOESM3_ESM.zip › Supplementary Data_5.xlsx]

## Sheet: Sheet1
Effect of individual Nucelotides - Acceptors (Downsampled)
Nucleotide	Human_Ssites_without	Human_MeanSSE_without	Human_Ssites_with	Human_Mean_SSE_with	Drosophila_Ssites_without	Drosophila_mean_without	Drosophila_Ssites_with	Drosophila_mean_with	Arabidopsis_Ssites_without	Arabidopsis_mean_without	Arabidopsis_Ssites_with	Arabidopsis_mean_with
pos_-8_A	1746386	0.573999	251838	0.467973	1399093	0.737802	442820	0.689524	945224	0.767942	255512	0.722493
pos_-8_C	1385650	0.544533	612574	0.597063	1373009	0.719072	468904	0.747052	1032658	0.766155	168078	0.709829
pos_-8_G	1759951	0.570522	238273	0.487617	1660780	0.731853	181133	0.674318	995617	0.77082	205119	0.697357
pos_-8_T	1102685	0.543931	895539	0.581206	1092857	0.711687	749056	0.747362	628709	0.710907	572027	0.810327
pos_-7_A	1741748	0.572393	256476	0.480799	1462904	0.738659	379009	0.678085	952367	0.770508	248369	0.711346
pos_-7_C	1359898	0.543471	638326	0.597206	1315722	0.717984	526191	0.746727	1037155	0.767709	163581	0.698425
pos_-7_G	1764636	0.57846	233588	0.425989	1697905	0.736473	144008	0.605012	968869	0.772076	231867	0.700584
pos_-7_T	1128390	0.535304	869834	0.593499	1049208	0.70248	792705	0.757584	643817	0.704187	556919	0.820792
pos_-6_A	1760787	0.582827	237437	0.396075	1587928	0.746731	253985	0.597802	955431	0.774037	245305	0.696863
pos_-6_C	1344135	0.543159	654089	0.596553	1409975	0.727151	431938	0.723075	1025657	0.765663	175079	0.71496
pos_-6_G	1812760	0.579908	185464	0.372268	1705076	0.736696	136837	0.59535	1002693	0.772176	198043	0.687864
pos_-6_T	1076990	0.513732	921234	0.615472	822760	0.663161	1019153	0.777083	618427	0.699105	582309	0.821106
pos_-5_A	1762786	0.579302	235438	0.42088	1576649	0.749587	265264	0.587159	987826	0.777574	212910	0.668711
pos_-5_C	1426203	0.550861	572021	0.585009	1459600	0.725335	382313	0.729477	1062939	0.763965	137797	0.71434
pos_-5_G	1802697	0.582791	195527	0.356381	1737760	0.735831	104153	0.565425	1051491	0.780154	149245	0.604088
pos_-5_T	1002986	0.501912	995238	0.619818	751730	0.656527	1090183	0.774234	499952	0.661996	700784	0.826954
pos_-4_A	1516409	0.563388	481815	0.551976	1331193	0.730355	510720	0.715353	887216	0.758604	313520	0.757327
pos_-4_C	1465815	0.557549	532409	0.569137	1539597	0.732462	302316	0.694278	1085109	0.770482	115627	0.643673
pos_-4_G	1547956	0.573206	450268	0.517425	1349385	0.725214	492528	0.728884	750117	0.742692	450619	0.784202
pos_-4_T	1464492	0.547592	533732	0.59643	1305564	0.715577	536349	0.752041	879766	0.756155	320970	0.764068
pos_-3_A	1840348	0.57506	157876	0.392499	1693530	0.748364	148383	0.473175	1091265	0.791217	109471	0.429838
pos_-3_C	754473	0.531058	1243751	0.578579	668245	0.65279	1173668	0.767989	448446	0.652802	752290	0.821141
pos_-3_G	1934597	0.577661	63627	0.0430066	1826905	0.731115	15008	0.127244	1187633	0.766095	13103	0.0490933
pos_-3_T	1465254	0.535273	532970	0.630366	1337059	0.72808	504854	0.721204	874864	0.760615	325872	0.751977
pos_-2_A	NA	NA	1998224	0.560636	NA	NA	1841913	0.726195	NA	NA	1200736	0.75827
pos_-1_G	NA	NA	1998224	0.560636	NA	NA	1841913	0.726195	NA	NA	1200736	0.75827
pos_1_A	1482204	0.564088	516020	0.550722	1272020	0.715646	569893	0.749742	885715	0.779687	315021	0.698054
pos_1_C	1696216	0.567586	302008	0.521607	1433603	0.737112	408310	0.687865	1062199	0.770286	138537	0.666141
pos_1_G	1052805	0.538677	945419	0.585091	1291521	0.713015	550392	0.757123	624501	0.672476	576235	0.851251
pos_1_T	1763447	0.564162	234777	0.534159	1528595	0.735871	313318	0.678989	1029793	0.779484	170943	0.630473
pos_2_A	1508053	0.561291	490171	0.558624	1380798	0.735236	461115	0.699123	914217	0.769366	286519	0.722867
pos_2_C	1588590	0.571312	409634	0.519237	1466548	0.724108	375365	0.734348	1024930	0.757333	175806	0.763735
pos_2_G	1604104	0.563717	394120	0.548098	1534147	0.723976	307766	0.737256	982267	0.762126	218469	0.740936
pos_2_T	1293925	0.542949	704299	0.593132	1144246	0.720935	697667	0.734822	680794	0.739219	519942	0.783216
pos_3_A	1491598	0.556349	506626	0.573258	1340536	0.730301	501377	0.715217	850343	0.752896	350393	0.771312
pos_3_C	1539713	0.558548	458511	0.56765	1368387	0.717529	473526	0.751239	1021921	0.760729	178815	0.74422
pos_3_G	1497222	0.570677	501002	0.53063	1438750	0.731344	403163	0.707819	924338	0.766336	276398	0.731296
pos_3_T	1466139	0.556938	532085	0.570828	1378066	0.725431	463847	0.728467	805606	0.751569	395130	0.771933
Note: Values in bold are the highest frequency or strength per position
