# Supplementary material for: A basic framework to explain splice-site choice in eukaryotes
Source: Nat Commun. 2025 Sep 29;16:8284. doi: 10.1038/s41467-025-63622-9 (PMC12480690; doi:10.1038/s41467-025-63622-9)
Supplement: Supplementary file 3 — Supplementary Data 1-15 [file 41467_2025_63622_MOESM3_ESM.zip › Supplementary Data_6.xlsx]

## Sheet: Sheet1
Pairwise interactions of Nucleotides - Donors (Downsampled)
Nucleotide 1	Nucelotide 2	Human_nuc1_mean	Human_nuc2_mean	Human_grandmean	Human_combined_mean_expectation	Human_combined_mean_measured	Human_deviation	Drosophila_nuc1_mean	Drosophila_nuc2_mean	Drosophila_grandmean	Drosophila_combined_mean_expectation	Drosophila_combined_mean_measured	Drosophila_deviation	Arabidopsis_nuc1_mean	Arabidopsis_nuc2_mean	Arabidopsis_grandmean	Arabidopsis_combined_mean_expectation	Arabidopsis_combined_mean_measured	Arabidopsis_deviation
pos_-1_A	pos_3_A	0.52369	0.6517	0.5896	0.5858	0.63569	0.0498431	0.6403	0.727	0.71	0.6572	0.6692	0.0120033	0.5806	0.881	0.8422	0.6193	0.7983	0.179005
pos_-1_A	pos_3_C	0.603	0.3479	0.5896	0.3613	0.15201	-0.209333	0.663	0.4062	0.71	0.3592	0.2901	-0.0691681	0.752	0.7583	0.8422	0.668	0.4459	-0.222166
pos_-1_A	pos_3_G	0.60786	0.5578	0.5896	0.5761	0.5724	-0.0037204	0.6372	0.7577	0.71	0.6849	0.7	0.0151249	0.7456	0.7787	0.8422	0.6821	0.7342	0.0520996
pos_-1_A	pos_3_T	0.60936	0.3743	0.5896	0.3941	0.16226	-0.231823	0.6745	0.5793	0.71	0.5437	0.3043	-0.239497	0.7787	0.8387	0.8422	0.7752	0.378	-0.397183
pos_-1_A	pos_4_A	0.39275	0.6638	0.5896	0.4669	0.65182	0.184888	0.4827	0.7704	0.71	0.543	0.7146	0.171549	0.6011	0.8814	0.8422	0.6403	0.814	0.173746
pos_-1_A	pos_4_C	0.60978	0.4495	0.5896	0.4697	0.3451	-0.124573	0.6783	0.5406	0.71	0.5089	0.4097	-0.0991477	0.7565	0.8374	0.8422	0.7516	0.6006	-0.151
pos_-1_A	pos_4_G	0.61719	0.4887	0.5896	0.5163	0.34609	-0.170212	0.6636	0.6868	0.71	0.6403	0.5875	-0.052798	0.7638	0.6775	0.8422	0.5991	0.3894	-0.209691
pos_-1_A	pos_4_T	0.61075	0.4812	0.5896	0.5024	0.45728	-0.0451039	0.6787	0.5799	0.71	0.5486	0.4591	-0.0895156	0.765	0.8532	0.8422	0.776	0.6583	-0.117699
pos_-1_A	pos_5_A	0.61408	0.5083	0.5896	0.5328	0.19914	-0.333638	0.6921	0.5222	0.71	0.5043	0.258	-0.246254	0.7671	0.8508	0.8422	0.7757	0.5511	-0.224642
pos_-1_A	pos_5_C	0.60451	0.4593	0.5896	0.4742	0.28859	-0.185624	0.6672	0.4843	0.71	0.4415	0.2055	-0.236028	0.7556	0.8229	0.8422	0.7363	0.4947	-0.241594
pos_-1_A	pos_5_G	0.2247	0.6326	0.5896	0.2678	0.63542	0.367663	0.254	0.7827	0.71	0.3267	0.7331	0.4064	0.5419	0.8737	0.8422	0.5734	0.8185	0.245082
pos_-1_A	pos_5_T	0.60861	0.4698	0.5896	0.4889	0.2089	-0.279965	0.6823	0.5075	0.71	0.4798	0.2653	-0.214484	0.7699	0.8239	0.8422	0.7516	0.5515	-0.200127
pos_-1_A	pos_6_A	0.61039	0.5746	0.5896	0.5954	0.49574	-0.0996926	0.6791	0.6581	0.71	0.6272	0.4975	-0.129657	0.7604	0.8471	0.8422	0.7653	0.6722	-0.093113
pos_-1_A	pos_6_C	0.60722	0.547	0.5896	0.5646	0.50649	-0.0581454	0.6741	0.6557	0.71	0.6197	0.5106	-0.10917	0.741	0.8491	0.8422	0.7479	0.7615	0.0135746
pos_-1_A	pos_6_G	0.61576	0.5778	0.5896	0.604	0.41887	-0.185129	0.6783	0.567	0.71	0.5353	0.3173	-0.218019	0.7769	0.7624	0.8422	0.697	0.4886	-0.20846
pos_-1_A	pos_6_T	0.47581	0.6171	0.5896	0.5034	0.65201	0.148656	0.4649	0.7693	0.71	0.5241	0.7299	0.205784	0.6548	0.8807	0.8422	0.6933	0.8161	0.122845
pos_-1_A	pos_7_A	0.57957	0.5926	0.5896	0.5826	0.62954	0.046913	0.6476	0.7174	0.71	0.655	0.6741	0.0190558	0.7419	0.8617	0.8422	0.7613	0.7492	-0.0120705
pos_-1_A	pos_7_C	0.60579	0.5985	0.5896	0.6147	0.54906	-0.065637	0.6691	0.6978	0.71	0.6569	0.5733	-0.083602	0.7422	0.8437	0.8422	0.7437	0.7525	0.00873979
pos_-1_A	pos_7_G	0.59362	0.5828	0.5896	0.5869	0.60613	0.0192803	0.6639	0.7026	0.71	0.6565	0.6338	-0.022709	0.755	0.7985	0.8422	0.7113	0.6679	-0.0433459
pos_-1_A	pos_7_T	0.60541	0.5835	0.5896	0.5993	0.56748	-0.0318579	0.6461	0.748	0.71	0.6841	0.6865	0.0023901	0.7332	0.8687	0.8422	0.7597	0.7605	0.00081741
pos_-1_A	pos_8_A	0.60546	0.5895	0.5896	0.6054	0.56897	-0.03645	0.6745	0.7214	0.71	0.6859	0.6182	-0.0677054	0.7565	0.8529	0.8422	0.7671	0.708	-0.0591177
pos_-1_A	pos_8_C	0.59585	0.5837	0.5896	0.59	0.60118	0.0111586	0.6541	0.7206	0.71	0.6647	0.6728	0.0081093	0.7458	0.8479	0.8422	0.7515	0.7378	-0.0136204
pos_-1_A	pos_8_G	0.60198	0.593	0.5896	0.6054	0.57773	-0.0276594	0.6527	0.7267	0.71	0.6694	0.6802	0.010779	0.7498	0.805	0.8422	0.7126	0.6911	-0.0214709
pos_-1_A	pos_8_T	0.58282	0.5891	0.5896	0.5823	0.62493	0.0426279	0.6516	0.7172	0.71	0.6588	0.6721	0.01334	0.7163	0.8675	0.8422	0.7417	0.7807	0.0390193
pos_-1_C	pos_3_A	0.60674	0.6495	0.5896	0.6667	0.66312	-0.0035435	0.5993	0.7178	0.71	0.6071	0.7073	0.100168	0.6768	0.8726	0.8422	0.7072	0.8432	0.135984
pos_-1_C	pos_3_C	0.64043	0.3435	0.5896	0.3944	0.14026	-0.254136	0.6848	0.4077	0.71	0.3824	0.1074	-0.275012	0.8145	0.7481	0.8422	0.7203	0.4052	-0.315136
pos_-1_C	pos_3_G	0.64064	0.5566	0.5896	0.6077	0.62811	0.020423	0.6766	0.7515	0.71	0.718	0.6794	-0.0386385	0.8164	0.7753	0.8422	0.7495	0.7459	-0.00359963
pos_-1_C	pos_3_T	0.6398	0.3629	0.5896	0.4131	0.13786	-0.275272	0.6925	0.5578	0.71	0.5403	0.2494	-0.290891	0.8161	0.8176	0.8422	0.7915	0.5702	-0.22135
pos_-1_C	pos_4_A	0.38351	0.6612	0.5896	0.4552	0.69204	0.236873	0.4249	0.7619	0.71	0.4768	0.7401	0.263247	0.6296	0.8729	0.8422	0.6602	0.8697	0.20943
pos_-1_C	pos_4_C	0.65013	0.4461	0.5896	0.5066	0.31567	-0.190946	0.6966	0.528	0.71	0.5145	0.3722	-0.14233	0.8128	0.8261	0.8422	0.7967	0.7189	-0.0777991
pos_-1_C	pos_4_G	0.65394	0.4831	0.5896	0.5475	0.29491	-0.252586	0.6878	0.6822	0.71	0.66	0.5117	-0.148332	0.8345	0.6658	0.8422	0.6581	0.1886	-0.469542
pos_-1_C	pos_4_T	0.64945	0.4798	0.5896	0.5397	0.476	-0.0636567	0.7013	0.5717	0.71	0.563	0.3991	-0.163923	0.8188	0.8414	0.8422	0.818	0.7202	-0.0978111
pos_-1_C	pos_5_A	0.64396	0.4978	0.5896	0.5521	0.09318	-0.458966	0.701	0.4969	0.71	0.4878	0.2571	-0.23072	0.8194	0.8377	0.8422	0.8148	0.6111	-0.203697
pos_-1_C	pos_5_C	0.63741	0.453	0.5896	0.5009	0.53997	0.0391106	0.6877	0.4693	0.71	0.447	0.1683	-0.278619	0.8091	0.8091	0.8422	0.7759	0.7006	-0.0753711
pos_-1_C	pos_5_G	0.30504	0.6322	0.5896	0.3477	0.65593	0.308273	0.2282	0.7772	0.71	0.2954	0.7344	0.43898	0.6019	0.8666	0.8422	0.6263	0.8504	0.224098
pos_-1_C	pos_5_T	0.64276	0.4636	0.5896	0.5168	0.08554	-0.431219	0.6961	0.4871	0.71	0.4731	0.2195	-0.253613	0.8264	0.8116	0.8422	0.7958	0.5449	-0.250906
pos_-1_C	pos_6_A	0.64958	0.5711	0.5896	0.6311	0.39247	-0.238598	0.6926	0.6413	0.71	0.6239	0.534	-0.0898373	0.8234	0.836	0.8422	0.8172	0.6946	-0.122622
pos_-1_C	pos_6_C	0.6567	0.5458	0.5896	0.613	0.47987	-0.133099	0.6956	0.6445	0.71	0.6301	0.4927	-0.137411	0.7995	0.841	0.8422	0.7983	0.8344	0.0361038
pos_-1_C	pos_6_G	0.65156	0.5719	0.5896	0.6339	0.40484	-0.229025	0.6924	0.5436	0.71	0.526	0.3784	-0.147566	0.8288	0.7421	0.8422	0.7287	0.5272	-0.201466
pos_-1_C	pos_6_T	0.43918	0.6189	0.5896	0.4685	0.70052	0.232048	0.4862	0.7642	0.71	0.5404	0.7361	0.195662	0.7173	0.8742	0.8422	0.7492	0.8584	0.109118
pos_-1_C	pos_7_A	0.63329	0.5959	0.5896	0.6396	0.63724	-0.0023361	0.6673	0.7108	0.71	0.6681	0.6921	0.0239393	0.7971	0.8513	0.8422	0.8062	0.8258	0.0196175
pos_-1_C	pos_7_C	0.64596	0.5948	0.5896	0.6512	0.58426	-0.0669419	0.6846	0.6836	0.71	0.6582	0.6188	-0.0393542	0.8028	0.8353	0.8422	0.7958	0.8147	0.0188687
pos_-1_C	pos_7_G	0.61894	0.5826	0.5896	0.612	0.668	0.0560371	0.6853	0.6948	0.71	0.67	0.6451	-0.0249167	0.8264	0.7902	0.8422	0.7743	0.6646	-0.109735
pos_-1_C	pos_7_T	0.63727	0.5811	0.5896	0.6288	0.62161	-0.0072053	0.6675	0.7405	0.71	0.698	0.7014	0.0034302	0.7864	0.8588	0.8422	0.803	0.8321	0.0291567
pos_-1_C	pos_8_A	0.65356	0.5881	0.5896	0.6521	0.55708	-0.095035	0.6848	0.7069	0.71	0.6817	0.6557	-0.0259358	0.8165	0.8412	0.8422	0.8155	0.7615	-0.0539061
pos_-1_C	pos_8_C	0.62231	0.5829	0.5896	0.6157	0.6652	0.0495372	0.6779	0.7154	0.71	0.6833	0.6746	-0.0087184	0.8011	0.8372	0.8422	0.7961	0.818	0.0219397
pos_-1_C	pos_8_G	0.63147	0.5906	0.5896	0.6325	0.64792	0.0154633	0.6723	0.7204	0.71	0.6827	0.6972	0.0144747	0.8159	0.7972	0.8422	0.771	0.6959	-0.0750301
pos_-1_C	pos_8_T	0.62863	0.5916	0.5896	0.6306	0.64669	0.0160604	0.674	0.7119	0.71	0.6759	0.6836	0.0076371	0.7747	0.8595	0.8422	0.792	0.8393	0.0472832
pos_-1_G	pos_3_A	0.51651	0.6112	0.5896	0.5381	0.66079	0.122698	0.7456	0.6674	0.71	0.703	0.7535	0.0505291	0.8238	0.7966	0.8422	0.7782	0.9008	0.122572
pos_-1_G	pos_3_C	0.60489	0.1344	0.5896	0.1497	0.35325	0.203522	0.7564	0.1844	0.71	0.2308	0.4747	0.243972	0.8764	0.3918	0.8422	0.426	0.7838	0.357857
pos_-1_G	pos_3_G	0.61271	0.5674	0.5896	0.5905	0.55708	-0.0334667	0.7301	0.6737	0.71	0.6938	0.7891	0.0953062	0.8816	0.7258	0.8422	0.7652	0.7934	0.0282133
pos_-1_G	pos_3_T	0.60299	0.142	0.5896	0.1554	0.38365	0.228289	0.7598	0.2887	0.71	0.3385	0.6301	0.291626	0.8749	0.3986	0.8422	0.4312	0.8544	0.42321
pos_-1_G	pos_4_A	0.48438	0.6374	0.5896	0.5322	0.67058	0.138409	0.6621	0.7135	0.71	0.6655	0.7947	0.129194	0.8501	0.8273	0.8422	0.8352	0.8944	0.0591979
pos_-1_G	pos_4_C	0.6088	0.3239	0.5896	0.3431	0.45675	0.11363	0.7634	0.3673	0.71	0.4206	0.6032	0.182576	0.8731	0.6028	0.8422	0.6337	0.8577	0.224022
pos_-1_G	pos_4_G	0.60923	0.2985	0.5896	0.3181	0.49968	0.181537	0.7555	0.5554	0.71	0.6009	0.714	0.113129	0.8818	0.3134	0.8422	0.353	0.7284	0.375443
pos_-1_G	pos_4_T	0.61041	0.4183	0.5896	0.4392	0.48865	0.0494678	0.7646	0.3897	0.71	0.4443	0.6467	0.202405	0.8687	0.6383	0.8422	0.6648	0.8751	0.210313
pos_-1_G	pos_5_A	0.60188	0.1689	0.5896	0.1812	0.51717	0.335986	0.7747	0.2373	0.71	0.302	0.5766	0.274546	0.8707	0.5252	0.8422	0.5538	0.8705	0.316781
pos_-1_G	pos_5_C	0.60429	0.4115	0.5896	0.4262	0.45718	0.0309386	0.7602	0.2215	0.71	0.2717	0.5231	0.251435	0.8748	0.53	0.8422	0.5626	0.838	0.275373
pos_-1_G	pos_5_G	0.48722	0.6109	0.5896	0.5085	0.64013	0.131587	0.5604	0.7144	0.71	0.5647	0.818	0.253283	0.8534	0.8158	0.8422	0.827	0.8954	0.0683742
pos_-1_G	pos_5_T	0.60624	0.1643	0.5896	0.181	0.47827	0.297319	0.7709	0.2487	0.71	0.3096	0.556	0.246453	0.8791	0.5322	0.8422	0.5691	0.8438	0.274669
pos_-1_G	pos_6_A	0.5939	0.4469	0.5896	0.4513	0.58355	0.13228	0.7622	0.4899	0.71	0.5421	0.6917	0.149581	0.8721	0.6712	0.8422	0.7011	0.8665	0.16539
pos_-1_G	pos_6_C	0.59971	0.4673	0.5896	0.4775	0.5559	0.0784393	0.7598	0.5032	0.71	0.5529	0.6933	0.140426	0.8717	0.759	0.8422	0.7885	0.865	0.07656
pos_-1_G	pos_6_G	0.59378	0.3928	0.5896	0.397	0.58529	0.188276	0.7647	0.3398	0.71	0.3945	0.6079	0.213357	0.8832	0.503	0.8422	0.544	0.7898	0.245786
pos_-1_G	pos_6_T	0.57604	0.6355	0.5896	0.622	0.61642	-0.0055861	0.6733	0.7102	0.71	0.6735	0.8037	0.130216	0.847	0.8123	0.8422	0.8171	0.8984	0.0813316
pos_-1_G	pos_7_A	0.5918	0.6131	0.5896	0.6153	0.59194	-0.0233422	0.7541	0.6682	0.71	0.7122	0.7418	0.0296107	0.8671	0.7573	0.8422	0.7821	0.8791	0.0969759
pos_-1_G	pos_7_C	0.58798	0.5266	0.5896	0.525	0.60745	0.0824751	0.7544	0.5796	0.71	0.624	0.7264	0.102418	0.8735	0.7616	0.8422	0.7928	0.8577	0.0648156
pos_-1_G	pos_7_G	0.59558	0.5914	0.5896	0.5974	0.58351	-0.0138985	0.7523	0.611	0.71	0.6533	0.7414	0.0881077	0.8771	0.6561	0.8422	0.6911	0.8269	0.135876
pos_-1_G	pos_7_T	0.59253	0.5501	0.5896	0.553	0.58939	0.0363524	0.7383	0.672	0.71	0.7003	0.776	0.0757229	0.8618	0.7748	0.8422	0.7943	0.8845	0.09016
pos_-1_G	pos_8_A	0.58949	0.5364	0.5896	0.5363	0.60028	0.0639482	0.7497	0.6247	0.71	0.6644	0.751	0.0866035	0.8693	0.71	0.8422	0.7371	0.8743	0.137217
pos_-1_G	pos_8_C	0.59522	0.5999	0.5896	0.6056	0.58207	-0.0234896	0.7499	0.6515	0.71	0.6914	0.7508	0.0594191	0.8732	0.7658	0.8422	0.7968	0.8608	0.0639828
pos_-1_G	pos_8_G	0.59024	0.5655	0.5896	0.5662	0.59665	0.0304565	0.7505	0.6728	0.71	0.7134	0.7482	0.034809	0.8759	0.6858	0.8422	0.7195	0.8261	0.106576
pos_-1_G	pos_8_T	0.59256	0.6039	0.5896	0.6068	0.58995	-0.016884	0.7502	0.651	0.71	0.6912	0.7499	0.0587337	0.8609	0.7823	0.8422	0.8009	0.8843	0.0834274
pos_-1_T	pos_3_A	0.50702	0.6576	0.5896	0.575	0.55819	-0.0168509	0.5762	0.7308	0.71	0.597	0.6418	0.0447334	0.6216	0.8845	0.8422	0.664	0.78	0.116062
pos_-1_T	pos_3_C	0.54141	0.3458	0.5896	0.2976	0.09608	-0.201539	0.6273	0.4275	0.71	0.3447	0.1019	-0.242794	0.751	0.7608	0.8422	0.6696	0.3213	-0.348237
pos_-1_T	pos_3_G	0.53943	0.561	0.5896	0.5108	0.53415	0.0233353	0.6134	0.764	0.71	0.6674	0.6348	-0.0326286	0.7485	0.784	0.8422	0.6903	0.7138	0.0235284
pos_-1_T	pos_3_T	0.54467	0.3685	0.5896	0.3236	0.09503	-0.228597	0.6315	0.5671	0.71	0.4885	0.2855	-0.202956	0.7583	0.8271	0.8422	0.7431	0.3794	-0.363726
pos_-1_T	pos_4_A	0.29923	0.6688	0.5896	0.3784	0.59757	0.219132	0.3668	0.7715	0.71	0.4283	0.6971	0.268831	0.5306	0.8809	0.8422	0.5693	0.8252	0.255927
pos_-1_T	pos_4_C	0.54891	0.4495	0.5896	0.4088	0.29597	-0.112863	0.6439	0.5506	0.71	0.4845	0.3121	-0.172428	0.7566	0.8394	0.8422	0.7538	0.5632	-0.190576
pos_-1_T	pos_4_G	0.5575	0.4894	0.5896	0.4573	0.21675	-0.240571	0.6253	0.6877	0.71	0.603	0.5315	-0.0714954	0.7659	0.6861	0.8422	0.6098	0.2728	-0.337019
pos_-1_T	pos_4_T	0.55753	0.4864	0.5896	0.4543	0.35072	-0.103623	0.6544	0.5996	0.71	0.5441	0.3062	-0.237876	0.7709	0.8557	0.8422	0.7843	0.5924	-0.191912
pos_-1_T	pos_5_A	0.54777	0.5025	0.5896	0.4607	0.11684	-0.343856	0.649	0.5161	0.71	0.4551	0.1983	-0.256825	0.7642	0.8498	0.8422	0.7718	0.4637	-0.308115
pos_-1_T	pos_5_C	0.5387	0.4526	0.5896	0.4017	0.49719	0.0954986	0.6257	0.4698	0.71	0.3855	0.2766	-0.108839	0.7506	0.8195	0.8422	0.7279	0.5135	-0.21438
pos_-1_T	pos_5_G	0.26305	0.6401	0.5896	0.3135	0.56099	0.247449	0.2237	0.7907	0.71	0.3044	0.6811	0.376676	0.4902	0.8788	0.8422	0.5268	0.8023	0.275509
pos_-1_T	pos_5_T	0.54803	0.4686	0.5896	0.427	0.10772	-0.319292	0.6403	0.5012	0.71	0.4315	0.2379	-0.193582	0.7645	0.8223	0.8422	0.7446	0.5034	-0.241169
pos_-1_T	pos_6_A	0.5521	0.5761	0.5896	0.5387	0.35881	-0.179844	0.6358	0.6533	0.71	0.5791	0.4516	-0.127482	0.7566	0.8458	0.8422	0.7601	0.6631	-0.0970276
pos_-1_T	pos_6_C	0.55325	0.5513	0.5896	0.5149	0.4146	-0.100331	0.6328	0.6533	0.71	0.5761	0.4994	-0.0766672	0.7444	0.8529	0.8422	0.7551	0.7304	-0.024687
pos_-1_T	pos_6_G	0.55091	0.5757	0.5896	0.5371	0.33265	-0.204421	0.6344	0.5554	0.71	0.4798	0.35	-0.129877	0.7628	0.7542	0.8422	0.6748	0.5144	-0.160385
pos_-1_T	pos_6_T	0.37768	0.6264	0.5896	0.4145	0.59123	0.176706	0.4492	0.7793	0.71	0.5184	0.6733	0.154859	0.6562	0.8858	0.8422	0.6998	0.7944	0.0946039
pos_-1_T	pos_7_A	0.5089	0.5983	0.5896	0.5177	0.58444	0.0667703	0.5985	0.7213	0.71	0.6098	0.649	0.0392152	0.7415	0.8629	0.8422	0.7622	0.7445	-0.0176764
pos_-1_T	pos_7_C	0.54937	0.6019	0.5896	0.5617	0.46797	-0.0937458	0.626	0.6938	0.71	0.6098	0.566	-0.0437738	0.7403	0.8441	0.8422	0.7422	0.7522	0.00999911
pos_-1_T	pos_7_G	0.53825	0.5881	0.5896	0.5368	0.53498	-0.0017734	0.6333	0.7119	0.71	0.6352	0.5664	-0.0687898	0.7576	0.8033	0.8422	0.7186	0.643	-0.0756741
pos_-1_T	pos_7_T	0.5463	0.5878	0.5896	0.5445	0.50595	-0.0385427	0.6135	0.7525	0.71	0.656	0.6359	-0.0200314	0.7243	0.8685	0.8422	0.7506	0.7695	0.018909
pos_-1_T	pos_8_A	0.55309	0.5957	0.5896	0.5592	0.48555	-0.0736805	0.6204	0.7168	0.71	0.6272	0.6173	-0.0098934	0.756	0.8535	0.8422	0.7673	0.6971	-0.0701485
pos_-1_T	pos_8_C	0.5286	0.5865	0.5896	0.5255	0.56809	0.0426133	0.6213	0.7285	0.71	0.6398	0.6126	-0.0271556	0.7334	0.8445	0.8422	0.7357	0.774	0.0383211
pos_-1_T	pos_8_G	0.5421	0.5961	0.5896	0.5486	0.51666	-0.0319375	0.6135	0.7294	0.71	0.6328	0.6482	0.0154046	0.7496	0.8076	0.8422	0.7149	0.678	-0.0368936
pos_-1_T	pos_8_T	0.52333	0.5962	0.5896	0.5299	0.56241	0.0324947	0.6242	0.7278	0.71	0.642	0.6109	-0.0311412	0.7244	0.8706	0.8422	0.7528	0.7647	0.0119107
pos_-2_A	pos_-1_A	0.59141	0.5639	0.5896	0.5657	0.63101	0.0653157	0.732	0.6616	0.71	0.6837	0.6552	-0.0284556	0.879	0.7212	0.8422	0.758	0.7591	0.00109036
pos_-2_A	pos_-1_C	0.59333	0.6167	0.5896	0.6205	0.66058	0.0401169	0.7185	0.6627	0.71	0.6712	0.699	0.0278666	0.869	0.8103	0.8422	0.837	0.7961	-0.0409125
pos_-2_A	pos_-1_G	0.61571	0.5933	0.5896	0.6195	0.59116	-0.0283174	0.6638	0.7513	0.71	0.7051	0.7491	0.0440023	0.7423	0.8188	0.8422	0.7189	0.8956	0.176694
pos_-2_A	pos_-1_T	0.5955	0.5191	0.5896	0.525	0.56914	0.0440933	0.7252	0.5879	0.71	0.6031	0.66	0.056941	0.8795	0.7689	0.8422	0.8061	0.7027	-0.103461
pos_-2_A	pos_3_A	0.50144	0.6066	0.5896	0.5185	0.67456	0.156047	0.724	0.7213	0.71	0.7354	0.7118	-0.0235833	0.8261	0.8377	0.8422	0.8215	0.8962	0.0746809
pos_-2_A	pos_3_C	0.60791	0.2771	0.5896	0.2954	0.35962	0.0641861	0.7235	0.2977	0.71	0.3112	0.4512	0.140071	0.8733	0.582	0.8422	0.613	0.7868	0.173782
pos_-2_A	pos_3_G	0.62354	0.5869	0.5896	0.6208	0.54088	-0.0799376	0.69	0.7223	0.71	0.7023	0.7659	0.0635706	0.8767	0.7248	0.8422	0.7593	0.8055	0.0462139
pos_-2_A	pos_3_T	0.60654	0.2411	0.5896	0.2581	0.39175	0.13366	0.7264	0.4693	0.71	0.4857	0.5963	0.110663	0.8722	0.683	0.8422	0.7129	0.8506	0.137624
pos_-2_A	pos_4_A	0.49418	0.6437	0.5896	0.5483	0.6765	0.12824	0.6224	0.7538	0.71	0.6662	0.7667	0.100438	0.8443	0.8452	0.8422	0.8473	0.8946	0.0473425
pos_-2_A	pos_4_C	0.61154	0.3545	0.5896	0.3765	0.46987	0.0933728	0.734	0.4769	0.71	0.5009	0.548	0.0471402	0.8708	0.7564	0.8422	0.785	0.8505	0.0655381
pos_-2_A	pos_4_G	0.61026	0.3822	0.5896	0.4029	0.51437	0.111457	0.7199	0.6357	0.71	0.6456	0.6996	0.0540654	0.8785	0.4448	0.8422	0.4811	0.7356	0.254461
pos_-2_A	pos_4_T	0.61459	0.4444	0.5896	0.4694	0.49177	0.0223364	0.7346	0.509	0.71	0.5336	0.5992	0.065579	0.867	0.7715	0.8422	0.7964	0.8687	0.0723347
pos_-2_A	pos_5_A	0.60435	0.3443	0.5896	0.359	0.52857	0.169519	0.7448	0.4122	0.71	0.447	0.5292	0.0822333	0.8684	0.7544	0.8422	0.7806	0.8647	0.0840817
pos_-2_A	pos_5_C	0.60712	0.3498	0.5896	0.3674	0.47468	0.107296	0.727	0.3538	0.71	0.3708	0.5049	0.134101	0.8704	0.6895	0.8422	0.7178	0.8451	0.127375
pos_-2_A	pos_5_G	0.50196	0.6181	0.5896	0.5305	0.64419	0.113671	0.5184	0.7578	0.71	0.5662	0.7905	0.224353	0.8529	0.841	0.8422	0.8517	0.8884	0.0367128
pos_-2_A	pos_5_T	0.60839	0.3103	0.5896	0.3291	0.49487	0.165752	0.7398	0.4181	0.71	0.4479	0.5102	0.0623237	0.8746	0.7071	0.8422	0.7394	0.845	0.105602
pos_-2_A	pos_6_A	0.59665	0.5274	0.5896	0.5345	0.58568	0.0512206	0.7309	0.6203	0.71	0.6412	0.6471	0.0058317	0.8694	0.7691	0.8422	0.7963	0.8619	0.0655893
pos_-2_A	pos_6_C	0.60301	0.519	0.5896	0.5324	0.55566	0.023235	0.7259	0.5931	0.71	0.609	0.6666	0.0576039	0.8682	0.7992	0.8422	0.8252	0.864	0.0388461
pos_-2_A	pos_6_G	0.59669	0.5272	0.5896	0.5343	0.58674	0.0524007	0.7314	0.4865	0.71	0.5079	0.5707	0.0628076	0.8787	0.6249	0.8422	0.6613	0.794	0.132696
pos_-2_A	pos_6_T	0.57718	0.6232	0.5896	0.6108	0.62158	0.0108071	0.6372	0.7545	0.71	0.6816	0.7694	0.0878399	0.8459	0.8459	0.8422	0.8496	0.8929	0.0432498
pos_-2_A	pos_7_A	0.59468	0.6023	0.5896	0.6074	0.59377	-0.0136075	0.7232	0.7122	0.71	0.7254	0.7061	-0.0192825	0.8657	0.8138	0.8422	0.8373	0.8719	0.0346172
pos_-2_A	pos_7_C	0.59096	0.5672	0.5896	0.5686	0.60861	0.0400151	0.7216	0.6616	0.71	0.6731	0.6935	0.0203258	0.8697	0.7962	0.8422	0.8237	0.8573	0.0336156
pos_-2_A	pos_7_G	0.60137	0.5964	0.5896	0.6082	0.57823	-0.029948	0.7189	0.6694	0.71	0.6783	0.7112	0.0329411	0.875	0.7266	0.8422	0.7594	0.8187	0.0592993
pos_-2_A	pos_7_T	0.5915	0.5384	0.5896	0.5403	0.60437	0.0640811	0.7049	0.7286	0.71	0.7234	0.7463	0.0229035	0.8561	0.8125	0.8422	0.8264	0.8853	0.0588734
pos_-2_A	pos_8_A	0.59239	0.5614	0.5896	0.5642	0.60157	0.0373537	0.7217	0.6992	0.71	0.7108	0.7072	-0.0036064	0.8689	0.7921	0.8422	0.8187	0.864	0.0453407
pos_-2_A	pos_8_C	0.60003	0.5984	0.5896	0.6089	0.57785	-0.0310515	0.7162	0.7023	0.71	0.7085	0.7216	0.0131494	0.8691	0.7981	0.8422	0.8249	0.8614	0.0364257
pos_-2_A	pos_8_G	0.59395	0.584	0.5896	0.5883	0.59592	0.0075846	0.7163	0.7147	0.71	0.721	0.722	0.0010608	0.8726	0.7331	0.8422	0.7635	0.8258	0.0622431
pos_-2_A	pos_8_T	0.5913	0.578	0.5896	0.5797	0.60232	0.0226288	0.7155	0.6977	0.71	0.7032	0.7215	0.0183121	0.856	0.8185	0.8422	0.8323	0.8837	0.0514158
pos_-2_C	pos_-1_A	0.63367	0.5904	0.5896	0.6345	0.61705	-0.017431	0.725	0.6505	0.71	0.6656	0.695	0.0293935	0.8414	0.7368	0.8422	0.736	0.7819	0.0459926
pos_-2_C	pos_-1_C	0.62948	0.6355	0.5896	0.6754	0.63176	-0.0436545	0.7237	0.6776	0.71	0.6914	0.6755	-0.0158745	0.8319	0.7935	0.8422	0.7832	0.8424	0.0591645
pos_-2_C	pos_-1_G	0.59493	0.587	0.5896	0.5923	0.66767	0.0753214	0.6784	0.7498	0.71	0.7182	0.752	0.0337585	0.8284	0.8735	0.8422	0.8596	0.8366	-0.0230702
pos_-2_C	pos_-1_T	0.64905	0.5276	0.5896	0.5871	0.55937	-0.0277064	0.731	0.6104	0.71	0.6313	0.6614	0.0300548	0.8264	0.7033	0.8422	0.6874	0.8509	0.163409
pos_-2_C	pos_3_A	0.6159	0.6505	0.5896	0.6768	0.64335	-0.033465	0.6882	0.7128	0.71	0.691	0.7373	0.0462518	0.7367	0.872	0.8422	0.7665	0.8671	0.100678
pos_-2_C	pos_3_C	0.63538	0.3404	0.5896	0.3862	0.37558	-0.0105868	0.7257	0.4037	0.71	0.4195	0.3065	-0.112992	0.8383	0.7506	0.8422	0.7467	0.5897	-0.156996
pos_-2_C	pos_3_G	0.61838	0.547	0.5896	0.5758	0.64293	0.0670968	0.7069	0.7471	0.71	0.7439	0.75	0.0060945	0.8402	0.772	0.8422	0.7699	0.7896	0.0197403
pos_-2_C	pos_3_T	0.6371	0.3664	0.5896	0.4139	0.25747	-0.156453	0.7343	0.5557	0.71	0.58	0.4793	-0.100614	0.8475	0.8234	0.8422	0.8287	0.6883	-0.14041
pos_-2_C	pos_4_A	0.44517	0.6594	0.5896	0.5149	0.68228	0.167335	0.5756	0.7588	0.71	0.6244	0.7663	0.141947	0.7578	0.873	0.8422	0.7885	0.8712	0.082685
pos_-2_C	pos_4_C	0.64434	0.4472	0.5896	0.502	0.40369	-0.0982826	0.7349	0.5204	0.71	0.5453	0.5087	-0.0365932	0.8366	0.8262	0.8422	0.8206	0.7972	-0.0233681
pos_-2_C	pos_4_G	0.64759	0.484	0.5896	0.5421	0.43996	-0.102094	0.7245	0.6757	0.71	0.6902	0.6689	-0.021275	0.8489	0.6695	0.8422	0.6762	0.4456	-0.230528
pos_-2_C	pos_4_T	0.64123	0.4794	0.5896	0.5311	0.48532	-0.0457272	0.7373	0.5667	0.71	0.5939	0.5285	-0.0654404	0.8406	0.8426	0.8422	0.841	0.8009	-0.040115
pos_-2_C	pos_5_A	0.64045	0.502	0.5896	0.5528	0.33243	-0.220408	0.7449	0.4998	0.71	0.5347	0.3808	-0.153913	0.8461	0.842	0.8422	0.8459	0.7453	-0.100636
pos_-2_C	pos_5_C	0.63601	0.4542	0.5896	0.5006	0.44822	-0.0524004	0.7281	0.4683	0.71	0.4864	0.3453	-0.141092	0.8423	0.8169	0.8422	0.817	0.6863	-0.13065
pos_-2_C	pos_5_G	0.37318	0.6292	0.5896	0.4128	0.65945	0.246639	0.3879	0.7728	0.71	0.4508	0.7769	0.326104	0.7411	0.8639	0.8422	0.7628	0.8759	0.113145
pos_-2_C	pos_5_T	0.6401	0.4667	0.5896	0.5173	0.34128	-0.175993	0.7371	0.4842	0.71	0.5114	0.4146	-0.0967533	0.8426	0.8115	0.8422	0.8119	0.7636	-0.0482616
pos_-2_C	pos_6_A	0.63763	0.5699	0.5896	0.618	0.56407	-0.0539267	0.7312	0.635	0.71	0.6563	0.6404	-0.0158613	0.8407	0.8365	0.8422	0.8349	0.7968	-0.0380922
pos_-2_C	pos_6_C	0.63936	0.5423	0.5896	0.5921	0.56934	-0.0227146	0.7349	0.6428	0.71	0.6677	0.5924	-0.0752628	0.8303	0.8401	0.8422	0.8282	0.8458	0.0175519
pos_-2_C	pos_6_G	0.6376	0.5701	0.5896	0.6181	0.57503	-0.0430862	0.7333	0.5408	0.71	0.5641	0.4967	-0.0673625	0.8544	0.7468	0.8422	0.7589	0.6431	-0.115779
pos_-2_C	pos_6_T	0.56974	0.6153	0.5896	0.5955	0.6656	0.0701314	0.5945	0.7595	0.71	0.644	0.7722	0.128192	0.7775	0.8733	0.8422	0.8086	0.8753	0.066701
pos_-2_C	pos_7_A	0.61863	0.59	0.5896	0.6191	0.65402	0.0349189	0.7187	0.707	0.71	0.7157	0.7206	0.0048784	0.8272	0.8511	0.8422	0.836	0.846	0.00995522
pos_-2_C	pos_7_C	0.6364	0.5941	0.5896	0.6409	0.59919	-0.0416854	0.7259	0.6806	0.71	0.6964	0.6735	-0.0229056	0.832	0.8344	0.8422	0.8242	0.8357	0.0114389
pos_-2_C	pos_7_G	0.61787	0.5765	0.5896	0.6048	0.65457	0.0497305	0.7245	0.6893	0.71	0.7037	0.7004	-0.003389	0.8427	0.7886	0.8422	0.7891	0.7625	-0.026539
pos_-2_C	pos_7_T	0.64196	0.5825	0.5896	0.6349	0.57597	-0.058906	0.7063	0.7353	0.71	0.7317	0.7509	0.0192523	0.8253	0.8597	0.8422	0.8427	0.8434	0.00067728
pos_-2_C	pos_8_A	0.63978	0.5873	0.5896	0.6375	0.58839	-0.0491313	0.7194	0.7005	0.71	0.7099	0.7195	0.0096537	0.8405	0.8424	0.8422	0.8407	0.8087	-0.031973
pos_-2_C	pos_8_C	0.62339	0.5776	0.5896	0.6114	0.64537	0.0339581	0.7195	0.7112	0.71	0.7207	0.7191	-0.001542	0.8316	0.8365	0.8422	0.8258	0.8365	0.0107157
pos_-2_C	pos_8_G	0.62648	0.5865	0.5896	0.6234	0.64023	0.0168288	0.7177	0.717	0.71	0.7247	0.7264	0.0017095	0.8385	0.7964	0.8422	0.7927	0.773	-0.0197434
pos_-2_C	pos_8_T	0.62785	0.5886	0.5896	0.6268	0.63397	0.0071285	0.7214	0.7085	0.71	0.7199	0.7153	-0.0046355	0.8141	0.8591	0.8422	0.831	0.8561	0.0251094
pos_-2_G	pos_-1_A	0.53747	0.611	0.5896	0.5589	0.53392	-0.0249582	0.7052	0.6505	0.71	0.6457	0.6909	0.0452651	0.8086	0.7464	0.8422	0.7128	0.7318	0.0190387
pos_-2_G	pos_-1_C	0.53423	0.6419	0.5896	0.5866	0.60307	0.0165238	0.7056	0.6772	0.71	0.6728	0.6775	0.0047037	0.7941	0.8063	0.8422	0.7582	0.7966	0.0384684
pos_-2_G	pos_-1_G	0.51713	0.5975	0.5896	0.5251	0.54488	0.019787	0.6289	0.7472	0.71	0.6661	0.7676	0.101547	0.7312	0.8735	0.8422	0.7624	0.8327	0.0702185
pos_-2_G	pos_-1_T	0.54566	0.5538	0.5896	0.5099	0.45909	-0.0507601	0.7374	0.6423	0.71	0.6696	0.5157	-0.153897	0.8085	0.747	0.8422	0.7134	0.7047	-0.00867802
pos_-2_G	pos_3_A	0.48774	0.6594	0.5896	0.5576	0.57981	0.0222117	0.6599	0.7152	0.71	0.6651	0.724	0.0589096	0.6886	0.8763	0.8422	0.7227	0.8272	0.104431
pos_-2_G	pos_3_C	0.54865	0.3571	0.5896	0.3161	0.19445	-0.121681	0.7082	0.4055	0.71	0.4037	0.2895	-0.114201	0.7994	0.7489	0.8422	0.706	0.6258	-0.0802912
pos_-2_G	pos_3_G	0.54078	0.5633	0.5896	0.5145	0.53134	0.0168704	0.7018	0.7548	0.71	0.7465	0.704	-0.0425251	0.8001	0.7761	0.8422	0.734	0.7497	0.015707
pos_-2_G	pos_3_T	0.54653	0.3751	0.5896	0.3321	0.18746	-0.144617	0.7118	0.5534	0.71	0.5553	0.4639	-0.0913077	0.8106	0.8242	0.8422	0.7926	0.6313	-0.161252
pos_-2_G	pos_4_A	0.34356	0.6704	0.5896	0.4243	0.61308	0.188746	0.5155	0.7604	0.71	0.5658	0.7585	0.192655	0.722	0.8764	0.8422	0.7562	0.8396	0.0833202
pos_-2_G	pos_4_C	0.55321	0.4565	0.5896	0.4201	0.3118	-0.108322	0.7211	0.5307	0.71	0.5417	0.4459	-0.0958118	0.7994	0.8289	0.8422	0.786	0.7492	-0.0368286
pos_-2_G	pos_4_G	0.56229	0.4972	0.5896	0.47	0.32435	-0.145603	0.7091	0.6822	0.71	0.6812	0.6111	-0.0701817	0.8077	0.6643	0.8422	0.6297	0.486	-0.143679
pos_-2_G	pos_4_T	0.55583	0.4899	0.5896	0.4561	0.38206	-0.0740706	0.724	0.5726	0.71	0.5866	0.4967	-0.0899042	0.8079	0.8464	0.8422	0.8121	0.7514	-0.0607526
pos_-2_G	pos_5_A	0.54786	0.5068	0.5896	0.4651	0.31782	-0.147235	0.7228	0.4933	0.71	0.506	0.4404	-0.0655861	0.7987	0.8392	0.8422	0.7957	0.7663	-0.0293467
pos_-2_G	pos_5_C	0.54752	0.4669	0.5896	0.4248	0.23776	-0.187067	0.7082	0.4629	0.71	0.4611	0.375	-0.0860285	0.7994	0.8129	0.8422	0.77	0.701	-0.0690299
pos_-2_G	pos_5_G	0.27373	0.643	0.5896	0.3272	0.57438	0.247217	0.4148	0.7793	0.71	0.4841	0.7468	0.262712	0.7233	0.8704	0.8422	0.7514	0.829	0.0775963
pos_-2_G	pos_5_T	0.54967	0.4742	0.5896	0.4343	0.25362	-0.180665	0.7169	0.4856	0.71	0.4925	0.3886	-0.10383	0.8113	0.8156	0.8422	0.7846	0.6897	-0.094931
pos_-2_G	pos_6_A	0.54775	0.5798	0.5896	0.538	0.46661	-0.0714097	0.7121	0.6371	0.71	0.6392	0.6264	-0.0127696	0.8054	0.8396	0.8422	0.8028	0.7479	-0.054928
pos_-2_G	pos_6_C	0.54836	0.5535	0.5896	0.5123	0.47149	-0.0408089	0.7159	0.6443	0.71	0.6502	0.5796	-0.0706467	0.7933	0.8442	0.8422	0.7952	0.8002	0.00500498
pos_-2_G	pos_6_G	0.55207	0.5829	0.5896	0.5454	0.46629	-0.0791269	0.7175	0.5452	0.71	0.5527	0.4701	-0.0826173	0.8143	0.7459	0.8422	0.718	0.6336	-0.0844248
pos_-2_G	pos_6_T	0.46807	0.6269	0.5896	0.5054	0.59507	0.089645	0.5745	0.7642	0.71	0.6287	0.7503	0.121616	0.736	0.8769	0.8422	0.7707	0.8412	0.0705756
pos_-2_G	pos_7_A	0.52419	0.6007	0.5896	0.5353	0.57004	0.034762	0.6963	0.7084	0.71	0.6946	0.7136	0.018905	0.7865	0.8541	0.8422	0.7984	0.8121	0.0137217
pos_-2_G	pos_7_C	0.53774	0.6031	0.5896	0.5512	0.53358	-0.0176357	0.7049	0.6789	0.71	0.6737	0.6842	0.0104798	0.7966	0.8394	0.8422	0.7937	0.7836	-0.0101405
pos_-2_G	pos_7_G	0.53553	0.5919	0.5896	0.5378	0.53981	0.0019835	0.7197	0.7018	0.71	0.7115	0.6347	-0.0768133	0.8044	0.7915	0.8422	0.7536	0.7184	-0.0351708
pos_-2_G	pos_7_T	0.54883	0.5935	0.5896	0.5527	0.48901	-0.0636954	0.6847	0.7373	0.71	0.712	0.7394	0.0274775	0.7852	0.8625	0.8422	0.8055	0.8079	0.0024588
pos_-2_G	pos_8_A	0.54238	0.5969	0.5896	0.5497	0.5169	-0.0328221	0.7042	0.7045	0.71	0.6986	0.6977	-0.0009379	0.7956	0.8434	0.8422	0.7967	0.7904	-0.00634765
pos_-2_G	pos_8_C	0.52747	0.5878	0.5896	0.5257	0.5664	0.0406825	0.7017	0.7137	0.71	0.7054	0.7052	-0.0001748	0.7921	0.8396	0.8422	0.7894	0.8028	0.0133821
pos_-2_G	pos_8_G	0.54051	0.6015	0.5896	0.5524	0.5265	-0.0258879	0.7021	0.7212	0.71	0.7133	0.7038	-0.0095272	0.8019	0.8003	0.8422	0.76	0.725	-0.0350316
pos_-2_G	pos_8_T	0.53729	0.6011	0.5896	0.5488	0.53611	-0.0126789	0.7017	0.7108	0.71	0.7025	0.7038	0.0013113	0.7833	0.8636	0.8422	0.8047	0.8082	0.00353897
pos_-2_T	pos_-1_A	0.59134	0.6083	0.5896	0.6101	0.45658	-0.153488	0.7006	0.6695	0.71	0.6601	0.5167	-0.143431	0.7907	0.7583	0.8422	0.7068	0.5731	-0.133705
pos_-2_T	pos_-1_C	0.5835	0.6392	0.5896	0.6332	0.60908	-0.0240816	0.6913	0.6876	0.71	0.6688	0.63	-0.0388231	0.7809	0.8108	0.8422	0.7495	0.788	0.0385276
pos_-2_T	pos_-1_G	0.50797	0.5907	0.5896	0.5091	0.59876	0.0896891	0.5808	0.7528	0.71	0.6236	0.7383	0.114722	0.697	0.8849	0.8422	0.7397	0.806	0.0663966
pos_-2_T	pos_-1_T	0.59094	0.5432	0.5896	0.5445	0.50559	-0.0389252	0.7068	0.6279	0.71	0.6247	0.5865	-0.0381655	0.7934	0.7536	0.8422	0.7048	0.7038	-0.00096205
pos_-2_T	pos_3_A	0.55468	0.6577	0.5896	0.6228	0.60526	-0.0174904	0.6508	0.7196	0.71	0.6604	0.7046	0.0441806	0.6698	0.883	0.8422	0.7106	0.8244	0.113836
pos_-2_T	pos_3_C	0.59031	0.3443	0.5896	0.345	0.31398	-0.0310079	0.6929	0.4083	0.71	0.3911	0.2969	-0.0942455	0.7894	0.7675	0.8422	0.7147	0.5614	-0.153291
pos_-2_T	pos_3_G	0.58107	0.5542	0.5896	0.5457	0.58971	0.0440483	0.6763	0.753	0.71	0.7193	0.7135	-0.0057975	0.7992	0.7979	0.8422	0.7549	0.6737	-0.0811977
pos_-2_T	pos_3_T	0.59282	0.3692	0.5896	0.3724	0.27871	-0.0936909	0.6999	0.5597	0.71	0.5496	0.4634	-0.086189	0.7901	0.8286	0.8422	0.7764	0.7025	-0.0739814
pos_-2_T	pos_4_A	0.42514	0.6667	0.5896	0.5022	0.64004	0.137811	0.5409	0.7648	0.71	0.5957	0.7375	0.141805	0.7075	0.8836	0.8422	0.7489	0.8304	0.0814967
pos_-2_T	pos_4_C	0.59684	0.4512	0.5896	0.4585	0.36082	-0.0976664	0.7005	0.5254	0.71	0.5159	0.4773	-0.0385942	0.7868	0.8384	0.8422	0.783	0.7372	-0.0457531
pos_-2_T	pos_4_G	0.6041	0.4898	0.5896	0.5044	0.40043	-0.103948	0.6928	0.6839	0.71	0.6667	0.623	-0.043639	0.8037	0.6972	0.8422	0.6587	0.4308	-0.227878
pos_-2_T	pos_4_T	0.59708	0.4798	0.5896	0.4873	0.47891	-0.0084112	0.707	0.5726	0.71	0.5696	0.5052	-0.0643999	0.7857	0.852	0.8422	0.7955	0.766	-0.0294976
pos_-2_T	pos_5_A	0.59867	0.508	0.5896	0.517	0.36695	-0.150094	0.7117	0.4993	0.71	0.501	0.4129	-0.0880586	0.7863	0.8481	0.8422	0.7922	0.7543	-0.0378392
pos_-2_T	pos_5_C	0.59139	0.459	0.5896	0.4609	0.37745	-0.0834046	0.6958	0.4728	0.71	0.4586	0.3474	-0.111201	0.788	0.8247	0.8422	0.7704	0.6871	-0.0833212
pos_-2_T	pos_5_G	0.35631	0.6343	0.5896	0.401	0.62604	0.225025	0.4131	0.7783	0.71	0.4814	0.7507	0.269302	0.7145	0.8774	0.8422	0.7497	0.8235	0.0737871
pos_-2_T	pos_5_T	0.60005	0.4742	0.5896	0.4846	0.33317	-0.151463	0.7074	0.4849	0.71	0.4823	0.4363	-0.0459545	0.7996	0.8282	0.8422	0.7855	0.6873	-0.0982684
pos_-2_T	pos_6_A	0.5901	0.5718	0.5896	0.5724	0.5536	-0.0187612	0.7001	0.6429	0.71	0.6329	0.5977	-0.0352965	0.7857	0.8456	0.8422	0.7891	0.7633	-0.0257476
pos_-2_T	pos_6_C	0.59278	0.5467	0.5896	0.5499	0.52735	-0.0225223	0.6971	0.642	0.71	0.629	0.6047	-0.0242845	0.7832	0.8556	0.8422	0.7966	0.7701	-0.026516
pos_-2_T	pos_6_G	0.58831	0.5715	0.5896	0.5702	0.56093	-0.0092988	0.703	0.5449	0.71	0.5379	0.4916	-0.046303	0.8042	0.7631	0.8422	0.725	0.6112	-0.11381
pos_-2_T	pos_6_T	0.54829	0.6243	0.5896	0.583	0.61247	0.0294437	0.5747	0.7658	0.71	0.6305	0.7416	0.111101	0.7269	0.8841	0.8422	0.7687	0.829	0.0603001
pos_-2_T	pos_7_A	0.58114	0.5983	0.5896	0.5898	0.59053	0.0006875	0.6757	0.7104	0.71	0.6762	0.7035	0.0273439	0.7754	0.8623	0.8422	0.7955	0.7951	-0.00046119
pos_-2_T	pos_7_C	0.58595	0.5971	0.5896	0.5935	0.57559	-0.0179248	0.6944	0.6887	0.71	0.6731	0.6311	-0.0420135	0.7818	0.8468	0.8422	0.7864	0.7786	-0.00782021
pos_-2_T	pos_7_G	0.57549	0.5817	0.5896	0.5676	0.60701	0.0393849	0.6894	0.6944	0.71	0.6738	0.6734	-0.00033	0.7918	0.8021	0.8422	0.7516	0.7083	-0.0432926
pos_-2_T	pos_7_T	0.59326	0.5867	0.5896	0.5903	0.55369	-0.0366522	0.6818	0.7457	0.71	0.7175	0.6968	-0.0207246	0.7719	0.8715	0.8422	0.8012	0.7953	-0.00587535
pos_-2_T	pos_8_A	0.58512	0.5884	0.5896	0.584	0.58121	-0.0027684	0.688	0.7077	0.71	0.6857	0.6817	-0.0040001	0.7807	0.8502	0.8422	0.7887	0.7828	-0.00588546
pos_-2_T	pos_8_C	0.58355	0.5851	0.5896	0.5791	0.58643	0.0073286	0.6864	0.718	0.71	0.6944	0.6855	-0.0089209	0.7838	0.8516	0.8422	0.7932	0.7723	-0.0209857
pos_-2_T	pos_8_G	0.5799	0.5905	0.5896	0.5809	0.60001	0.0191562	0.68	0.7195	0.71	0.6895	0.7136	0.0241271	0.7884	0.81	0.8422	0.7562	0.7143	-0.0418583
pos_-2_T	pos_8_T	0.58901	0.5966	0.5896	0.596	0.57409	-0.0219441	0.6915	0.7166	0.71	0.6981	0.6747	-0.0233657	0.767	0.8718	0.8422	0.7966	0.7999	0.00332088
pos_-3_A	pos_-1_A	0.63574	0.5906	0.5896	0.6368	0.60852	-0.0282722	0.7277	0.6699	0.71	0.6876	0.6376	-0.0499448	0.861	0.7355	0.8422	0.7543	0.7606	0.0062955
pos_-3_A	pos_-1_C	0.6317	0.6188	0.5896	0.6609	0.67016	0.0092766	0.7135	0.6649	0.71	0.6684	0.6971	0.0286985	0.8528	0.799	0.8422	0.8095	0.8156	0.00607355
pos_-3_A	pos_-1_G	0.59121	0.5688	0.5896	0.5704	0.6437	0.0732818	0.65	0.748	0.71	0.6879	0.7538	0.0658559	0.765	0.867	0.8422	0.7897	0.8772	0.0875254
pos_-3_A	pos_-1_T	0.64013	0.5377	0.5896	0.5883	0.53671	-0.0515901	0.7251	0.6069	0.71	0.622	0.6392	0.0172708	0.8626	0.7377	0.8422	0.758	0.7518	-0.00627401
pos_-3_A	pos_-2_A	0.60248	0.5692	0.5896	0.5822	0.65007	0.0679169	0.7212	0.7255	0.71	0.7367	0.7048	-0.0319298	0.818	0.8666	0.8422	0.8424	0.8691	0.0266698
pos_-3_A	pos_-2_C	0.63276	0.6287	0.5896	0.6719	0.63182	-0.0400387	0.7105	0.7174	0.71	0.7179	0.7235	0.005639	0.8512	0.8222	0.8422	0.8311	0.8544	0.0232858
pos_-3_A	pos_-2_G	0.64148	0.5186	0.5896	0.5705	0.57363	0.0031769	0.7096	0.6898	0.71	0.6894	0.7276	0.0382057	0.8554	0.7874	0.8422	0.8006	0.8073	0.00668724
pos_-3_A	pos_-2_T	0.63649	0.5729	0.5896	0.6198	0.60889	-0.0109472	0.7119	0.6692	0.71	0.671	0.714	0.043033	0.8613	0.7715	0.8422	0.7906	0.8012	0.0106012
pos_-3_A	pos_3_A	0.57149	0.6362	0.5896	0.6181	0.6765	0.0584321	0.7056	0.717	0.71	0.7126	0.7166	0.003977	0.7972	0.8652	0.8422	0.8202	0.8828	0.0626156
pos_-3_A	pos_3_C	0.64234	0.3215	0.5896	0.3743	0.39545	0.0211868	0.7182	0.3859	0.71	0.3941	0.4021	0.008065	0.8575	0.7365	0.8422	0.7517	0.7533	0.00161971
pos_-3_A	pos_3_G	0.64518	0.5398	0.5896	0.5954	0.60783	0.0124748	0.6938	0.7444	0.71	0.7282	0.7529	0.0247614	0.8617	0.7676	0.8422	0.787	0.7856	-0.00139676
pos_-3_A	pos_3_T	0.64095	0.3235	0.5896	0.3749	0.44969	0.0747868	0.7223	0.5303	0.71	0.5426	0.5658	0.0231753	0.8581	0.8125	0.8422	0.8285	0.8203	-0.00821202
pos_-3_A	pos_4_A	0.55097	0.6546	0.5896	0.616	0.67807	0.0620322	0.6182	0.7636	0.71	0.6718	0.7538	0.0820009	0.8215	0.8687	0.8422	0.848	0.8802	0.0322098
pos_-3_A	pos_4_C	0.64087	0.4071	0.5896	0.4584	0.54495	0.0865342	0.7257	0.496	0.71	0.5117	0.5566	0.0449591	0.8548	0.8198	0.8422	0.8324	0.8314	-0.00096983
pos_-3_A	pos_4_G	0.64722	0.4551	0.5896	0.5128	0.54086	0.0280727	0.7155	0.6686	0.71	0.6741	0.685	0.0109074	0.8634	0.6307	0.8422	0.6519	0.6947	0.0428451
pos_-3_A	pos_4_T	0.64321	0.443	0.5896	0.4966	0.56504	0.0684017	0.7276	0.537	0.71	0.5546	0.5997	0.0450586	0.8526	0.8338	0.8422	0.8442	0.8487	0.00450797
pos_-3_A	pos_5_A	0.6445	0.4661	0.5896	0.521	0.54641	0.0253652	0.7405	0.483	0.71	0.5135	0.4933	-0.0201814	0.8561	0.8353	0.8422	0.8492	0.8345	-0.014696
pos_-3_A	pos_5_C	0.63947	0.4184	0.5896	0.4683	0.53998	0.0716527	0.7198	0.4161	0.71	0.4259	0.5123	0.0863481	0.8551	0.8001	0.8422	0.813	0.8199	0.00692197
pos_-3_A	pos_5_G	0.53895	0.6162	0.5896	0.5656	0.67132	0.105773	0.4917	0.7685	0.71	0.5502	0.7825	0.232357	0.8279	0.8593	0.8422	0.8451	0.8782	0.0331116
pos_-3_A	pos_5_T	0.64452	0.4276	0.5896	0.4826	0.52952	0.046959	0.7352	0.4735	0.71	0.4987	0.4813	-0.0173268	0.8588	0.798	0.8422	0.8146	0.8252	0.0106765
pos_-3_A	pos_6_A	0.63896	0.5507	0.5896	0.6001	0.60643	0.0063669	0.7254	0.6339	0.71	0.6492	0.6388	-0.010446	0.8531	0.8247	0.8422	0.8356	0.8466	0.0109505
pos_-3_A	pos_6_C	0.63632	0.516	0.5896	0.5628	0.61287	0.0500855	0.7228	0.6276	0.71	0.6404	0.6482	0.0078341	0.8511	0.8332	0.8422	0.842	0.8539	0.0119062
pos_-3_A	pos_6_G	0.63633	0.5495	0.5896	0.5962	0.61765	0.0214326	0.7282	0.5337	0.71	0.5519	0.5386	-0.013325	0.8666	0.7306	0.8422	0.755	0.7492	-0.00576497
pos_-3_A	pos_6_T	0.6123	0.6064	0.5896	0.6291	0.6571	0.0279603	0.62	0.758	0.71	0.668	0.7683	0.10032	0.8251	0.8695	0.8422	0.8523	0.8814	0.0290479
pos_-3_A	pos_7_A	0.63653	0.5845	0.5896	0.6314	0.62347	-0.0079535	0.7157	0.7111	0.71	0.7168	0.7059	-0.0109276	0.8497	0.8476	0.8422	0.8551	0.8556	0.00054987
pos_-3_A	pos_7_C	0.63209	0.5763	0.5896	0.6188	0.63517	0.016335	0.7169	0.6774	0.71	0.6843	0.6832	-0.0011216	0.8522	0.8272	0.8422	0.8372	0.8483	0.0111068
pos_-3_A	pos_7_G	0.62719	0.5601	0.5896	0.5977	0.64702	0.0493453	0.7152	0.6853	0.71	0.6905	0.7006	0.0101262	0.8591	0.7774	0.8422	0.7942	0.8008	0.00655682
pos_-3_A	pos_7_T	0.63492	0.5591	0.5896	0.6044	0.62556	0.0211269	0.6998	0.7357	0.71	0.7256	0.741	0.0154195	0.8419	0.853	0.8422	0.8527	0.8666	0.0139367
pos_-3_A	pos_8_A	0.63708	0.5719	0.5896	0.6194	0.61821	-0.0011709	0.7187	0.7074	0.71	0.7161	0.6969	-0.0192498	0.8538	0.8354	0.8422	0.8471	0.8453	-0.00173809
pos_-3_A	pos_8_C	0.63027	0.5629	0.5896	0.6036	0.64058	0.0369767	0.707	0.7003	0.71	0.6973	0.7315	0.0341912	0.8519	0.8287	0.8422	0.8384	0.8499	0.0115438
pos_-3_A	pos_8_G	0.63116	0.5721	0.5896	0.6136	0.6378	0.0241509	0.7131	0.7243	0.71	0.7274	0.7084	-0.0190432	0.8572	0.7891	0.8422	0.8041	0.8032	-0.00087304
pos_-3_A	pos_8_T	0.63212	0.573	0.5896	0.6155	0.6339	0.0183779	0.7106	0.706	0.71	0.7066	0.7159	0.0093196	0.8395	0.8535	0.8422	0.8507	0.8687	0.0180131
pos_-3_C	pos_-1_A	0.58615	0.5798	0.5896	0.5763	0.63873	0.0624021	0.7454	0.6382	0.71	0.6736	0.7042	0.0305595	0.8868	0.7155	0.8422	0.7601	0.7983	0.0381952
pos_-3_C	pos_-1_C	0.58955	0.6386	0.5896	0.6386	0.62547	-0.0131423	0.7416	0.6796	0.71	0.7112	0.6683	-0.0429265	0.8788	0.7966	0.8422	0.8331	0.8281	-0.00504288
pos_-3_C	pos_-1_G	0.60863	0.5948	0.5896	0.6138	0.58708	-0.0267555	0.6827	0.7436	0.71	0.7163	0.7678	0.0515396	0.7823	0.8542	0.8422	0.7943	0.9045	0.110205
pos_-3_C	pos_-1_T	0.59228	0.5322	0.5896	0.5349	0.55281	0.0178948	0.7467	0.6136	0.71	0.6504	0.6475	-0.0029015	0.8897	0.7406	0.8422	0.788	0.7476	-0.0404458
pos_-3_C	pos_-2_A	0.60004	0.5999	0.5896	0.6103	0.5869	-0.0234335	0.7078	0.7006	0.71	0.6983	0.7545	0.0561955	0.8179	0.8477	0.8422	0.8234	0.9046	0.0812103
pos_-3_C	pos_-2_C	0.58627	0.6265	0.5896	0.6231	0.63765	0.0144999	0.7356	0.713	0.71	0.7386	0.7492	0.0106034	0.8823	0.8361	0.8422	0.8763	0.8218	-0.0544191
pos_-3_C	pos_-2_G	0.59144	0.5296	0.5896	0.5314	0.57229	0.0408683	0.7423	0.7022	0.71	0.7345	0.7031	-0.0314298	0.8805	0.7859	0.8422	0.8241	0.8252	0.00112078
pos_-3_C	pos_-2_T	0.59051	0.5819	0.5896	0.5829	0.58904	0.0061875	0.746	0.688	0.71	0.724	0.6792	-0.0447816	0.8909	0.7662	0.8422	0.8148	0.8138	-0.00107622
pos_-3_C	pos_3_A	0.51591	0.6433	0.5896	0.5696	0.66237	0.0927304	0.736	0.7103	0.71	0.7363	0.7379	0.0016736	0.8476	0.8606	0.8422	0.8661	0.8961	0.0300121
pos_-3_C	pos_3_C	0.60167	0.3197	0.5896	0.3318	0.37429	0.0425118	0.7427	0.3692	0.71	0.4019	0.4552	0.053323	0.8818	0.7068	0.8422	0.7464	0.8075	0.0611239
pos_-3_C	pos_3_G	0.61365	0.5621	0.5896	0.5862	0.554	-0.0321773	0.7159	0.7367	0.71	0.7425	0.7739	0.0314275	0.8858	0.7537	0.8422	0.7973	0.8198	0.0225184
pos_-3_C	pos_3_T	0.60258	0.3609	0.5896	0.3739	0.36259	-0.0112812	0.746	0.524	0.71	0.56	0.6017	0.0417016	0.8773	0.7782	0.8422	0.8133	0.8774	0.0640837
pos_-3_C	pos_4_A	0.46986	0.6515	0.5896	0.5318	0.68426	0.152489	0.6271	0.7523	0.71	0.6693	0.7824	0.113128	0.8552	0.8609	0.8422	0.8739	0.8992	0.0252686
pos_-3_C	pos_4_C	0.61483	0.4615	0.5896	0.4868	0.42565	-0.0611489	0.7536	0.5108	0.71	0.5543	0.5426	-0.0117293	0.8811	0.8045	0.8422	0.8434	0.8577	0.0142914
pos_-3_C	pos_4_G	0.60204	0.455	0.5896	0.4675	0.52338	0.0558841	0.7398	0.6592	0.71	0.689	0.7157	0.0267843	0.8866	0.6236	0.8422	0.6681	0.7321	0.0640527
pos_-3_C	pos_4_T	0.61589	0.4965	0.5896	0.5228	0.45583	-0.0669544	0.7532	0.5531	0.71	0.5963	0.5925	-0.0038355	0.8761	0.8194	0.8422	0.8533	0.8806	0.0273029
pos_-3_C	pos_5_A	0.59997	0.4888	0.5896	0.4992	0.50811	0.0089382	0.7573	0.4603	0.71	0.5076	0.5637	0.0561749	0.8749	0.8084	0.8422	0.8411	0.8862	0.04513
pos_-3_C	pos_5_C	0.60393	0.4527	0.5896	0.467	0.45541	-0.0116087	0.7466	0.4494	0.71	0.486	0.472	-0.0139413	0.8799	0.7837	0.8422	0.8213	0.8548	0.0334234
pos_-3_C	pos_5_G	0.47783	0.6296	0.5896	0.5178	0.63933	0.121489	0.5371	0.7674	0.71	0.5945	0.7911	0.19663	0.8675	0.8559	0.8422	0.8812	0.8884	0.00725775
pos_-3_C	pos_5_T	0.60505	0.4585	0.5896	0.474	0.46732	-0.0066737	0.7535	0.4603	0.71	0.5038	0.5299	0.0260514	0.8835	0.7847	0.8422	0.826	0.8548	0.0288135
pos_-3_C	pos_6_A	0.59403	0.5668	0.5896	0.5712	0.57422	0.0030109	0.7488	0.6231	0.71	0.6619	0.6708	0.0089182	0.8797	0.8162	0.8422	0.8536	0.8694	0.015781
pos_-3_C	pos_6_C	0.60197	0.5478	0.5896	0.5602	0.53988	-0.0203464	0.7454	0.6201	0.71	0.6555	0.6813	0.0257842	0.8778	0.8245	0.8422	0.86	0.8751	0.0150509
pos_-3_C	pos_6_G	0.58715	0.5506	0.5896	0.5482	0.60215	0.0539395	0.7497	0.5151	0.71	0.5548	0.5927	0.0379876	0.8881	0.7075	0.8422	0.7534	0.8015	0.0480742
pos_-3_C	pos_6_T	0.57332	0.6262	0.5896	0.6099	0.6144	0.0044506	0.6572	0.7548	0.71	0.7019	0.7822	0.0802718	0.8545	0.8606	0.8422	0.8729	0.9007	0.0278402
pos_-3_C	pos_7_A	0.58474	0.5927	0.5896	0.5878	0.60561	0.0177759	0.7346	0.6987	0.71	0.7233	0.7418	0.0184973	0.8746	0.8353	0.8422	0.8676	0.884	0.0163206
pos_-3_C	pos_7_C	0.58675	0.5883	0.5896	0.5855	0.60457	0.019087	0.7427	0.6708	0.71	0.7035	0.7038	0.0002864	0.8806	0.8208	0.8422	0.8592	0.8627	0.00358083
pos_-3_C	pos_7_G	0.59916	0.5931	0.5896	0.6027	0.57206	-0.0306563	0.7442	0.684	0.71	0.7182	0.7104	-0.0078632	0.8832	0.7615	0.8422	0.8024	0.8379	0.0355039
pos_-3_C	pos_7_T	0.59158	0.5801	0.5896	0.5821	0.58547	0.0033372	0.7243	0.7278	0.71	0.7421	0.7662	0.0240751	0.8678	0.8417	0.8422	0.8672	0.8919	0.0247267
pos_-3_C	pos_8_A	0.58712	0.5795	0.5896	0.577	0.60263	0.0256319	0.7364	0.6909	0.71	0.7173	0.7387	0.0214107	0.8775	0.8212	0.8422	0.8564	0.8771	0.0206374
pos_-3_C	pos_8_C	0.60315	0.6041	0.5896	0.6177	0.5576	-0.0600639	0.7408	0.7095	0.71	0.7404	0.7213	-0.0190017	0.8782	0.8191	0.8422	0.8551	0.874	0.0189429
pos_-3_C	pos_8_G	0.58371	0.5804	0.5896	0.5745	0.61064	0.0361196	0.7315	0.703	0.71	0.7245	0.7593	0.0348087	0.8815	0.7743	0.8422	0.8135	0.8395	0.025957
pos_-3_C	pos_8_T	0.58805	0.5915	0.5896	0.5899	0.59661	0.0066728	0.7398	0.7025	0.71	0.7323	0.7309	-0.0013123	0.8694	0.8447	0.8422	0.872	0.8878	0.0158444
pos_-3_G	pos_-1_A	0.55342	0.6004	0.5896	0.5642	0.58257	0.0183382	0.7419	0.6539	0.71	0.6858	0.6776	-0.0081384	0.862	0.7379	0.8422	0.7577	0.7749	0.0172754
pos_-3_G	pos_-1_C	0.55495	0.6444	0.5896	0.6097	0.59802	-0.0117108	0.7343	0.6719	0.71	0.6962	0.7005	0.0043485	0.8557	0.8061	0.8422	0.8196	0.799	-0.0206036
pos_-3_G	pos_-1_G	0.58563	0.6023	0.5896	0.5983	0.54891	-0.0493983	0.6906	0.7486	0.71	0.7292	0.7564	0.0272067	0.7931	0.8704	0.8422	0.8212	0.8721	0.0508639
pos_-3_G	pos_-1_T	0.55377	0.5248	0.5896	0.489	0.58489	0.0958582	0.7369	0.6014	0.71	0.6283	0.6998	0.0714874	0.8598	0.7278	0.8422	0.7454	0.8068	0.0614088
pos_-3_G	pos_-2_A	0.54114	0.6024	0.5896	0.554	0.56347	0.0094531	0.7234	0.7122	0.71	0.7256	0.7395	0.0138133	0.8039	0.8659	0.8422	0.8276	0.8737	0.0460994
pos_-3_G	pos_-2_C	0.54759	0.6295	0.5896	0.5875	0.63006	0.0425338	0.7288	0.7114	0.71	0.7301	0.7426	0.0124372	0.8527	0.8257	0.8422	0.8362	0.8662	0.0300623
pos_-3_G	pos_-2_G	0.56894	0.5549	0.5896	0.5342	0.4588	-0.0754396	0.7303	0.6956	0.71	0.7159	0.7414	0.0254264	0.8567	0.7901	0.8422	0.8046	0.8183	0.0136976
pos_-3_G	pos_-2_T	0.55757	0.5915	0.5896	0.5595	0.54439	-0.0150771	0.7405	0.6877	0.71	0.7182	0.6785	-0.0396551	0.8686	0.7869	0.8422	0.8133	0.7373	-0.0760424
pos_-3_G	pos_3_A	0.47444	0.6517	0.5896	0.5366	0.64095	0.104341	0.7013	0.7088	0.71	0.7001	0.7505	0.0504335	0.7883	0.8679	0.8422	0.814	0.8864	0.0723842
pos_-3_G	pos_3_C	0.57259	0.3688	0.5896	0.3518	0.25246	-0.0992996	0.7393	0.4015	0.71	0.4308	0.3508	-0.0800229	0.8582	0.7392	0.8422	0.7551	0.7645	0.00934297
pos_-3_G	pos_3_G	0.58066	0.5695	0.5896	0.5606	0.52143	-0.0391581	0.7213	0.7458	0.71	0.757	0.7555	-0.0015455	0.8657	0.7735	0.8422	0.7969	0.777	-0.0199365
pos_-3_G	pos_3_T	0.56831	0.3782	0.5896	0.3569	0.29133	-0.0655543	0.7439	0.5474	0.71	0.5812	0.5301	-0.051109	0.8632	0.8175	0.8422	0.8385	0.8045	-0.0339553
pos_-3_G	pos_4_A	0.41069	0.6678	0.5896	0.4889	0.64027	0.151383	0.6114	0.7557	0.71	0.6571	0.7783	0.121177	0.8156	0.8692	0.8422	0.8425	0.8886	0.0460955
pos_-3_G	pos_4_C	0.57119	0.4543	0.5896	0.4359	0.39717	-0.0386854	0.7472	0.5157	0.71	0.5529	0.5339	-0.018944	0.8568	0.8219	0.8422	0.8364	0.8349	-0.00156954
pos_-3_G	pos_4_G	0.58817	0.5079	0.5896	0.5065	0.3887	-0.117809	0.7383	0.6739	0.71	0.7021	0.6784	-0.023697	0.8721	0.6596	0.8422	0.6895	0.6368	-0.0527489
pos_-3_G	pos_4_T	0.57052	0.4856	0.5896	0.4666	0.45005	-0.0165274	0.7466	0.5561	0.71	0.5926	0.5937	0.0010768	0.853	0.8352	0.8422	0.846	0.8571	0.011084
pos_-3_G	pos_5_A	0.56673	0.5063	0.5896	0.4835	0.44476	-0.0387202	0.7576	0.4918	0.71	0.5394	0.4639	-0.0755069	0.8591	0.8354	0.8422	0.8522	0.8334	-0.0188203
pos_-3_G	pos_5_C	0.56928	0.4712	0.5896	0.4509	0.37584	-0.0750371	0.7405	0.4606	0.71	0.4911	0.4272	-0.0638506	0.8596	0.8091	0.8422	0.8265	0.8009	-0.025676
pos_-3_G	pos_5_G	0.4123	0.6413	0.5896	0.464	0.6007	0.136694	0.4708	0.769	0.71	0.5298	0.7923	0.262495	0.822	0.8613	0.8422	0.8411	0.8843	0.0432249
pos_-3_G	pos_5_T	0.56931	0.4729	0.5896	0.4527	0.40811	-0.0445637	0.7501	0.4729	0.71	0.5129	0.496	-0.0168994	0.8623	0.8056	0.8422	0.8256	0.8209	-0.00471319
pos_-3_G	pos_6_A	0.56094	0.5778	0.5896	0.5491	0.53077	-0.0183559	0.745	0.6341	0.71	0.6691	0.6441	-0.0249593	0.8599	0.8326	0.8422	0.8503	0.8347	-0.015623
pos_-3_G	pos_6_C	0.56699	0.5551	0.5896	0.5325	0.5005	-0.0320014	0.7462	0.6415	0.71	0.6777	0.6067	-0.0710032	0.8564	0.8407	0.8422	0.8549	0.8408	-0.0140816
pos_-3_G	pos_6_G	0.57755	0.5951	0.5896	0.5831	0.47987	-0.103202	0.7466	0.5383	0.71	0.5749	0.522	-0.052877	0.8695	0.7369	0.8422	0.7642	0.7399	-0.0243836
pos_-3_G	pos_6_T	0.50105	0.6226	0.5896	0.534	0.62123	0.087196	0.6045	0.7553	0.71	0.6498	0.7868	0.136947	0.8139	0.8688	0.8422	0.8405	0.8941	0.0535791
pos_-3_G	pos_7_A	0.55338	0.6052	0.5896	0.569	0.56306	-0.0059628	0.7304	0.7034	0.71	0.7238	0.7341	0.0103692	0.8504	0.8478	0.8422	0.8559	0.8629	0.00699019
pos_-3_G	pos_7_C	0.55635	0.604	0.5896	0.5708	0.55523	-0.0155194	0.7382	0.677	0.71	0.7052	0.691	-0.0141974	0.8545	0.8307	0.8422	0.843	0.8522	0.00921078
pos_-3_G	pos_7_G	0.56026	0.5948	0.5896	0.5654	0.54751	-0.0179335	0.7348	0.6846	0.71	0.7094	0.7194	0.0099285	0.8657	0.7877	0.8422	0.8112	0.7776	-0.0335793
pos_-3_G	pos_7_T	0.5549	0.5866	0.5896	0.5519	0.56096	0.00902	0.7214	0.7336	0.71	0.745	0.7555	0.0105053	0.8412	0.8543	0.8422	0.8532	0.8737	0.0204621
pos_-3_G	pos_8_A	0.55903	0.5972	0.5896	0.5667	0.54532	-0.0213373	0.7385	0.701	0.71	0.7295	0.7145	-0.014957	0.8582	0.8382	0.8422	0.8542	0.8428	-0.011393
pos_-3_G	pos_8_C	0.5465	0.5852	0.5896	0.5422	0.58559	0.0434282	0.7321	0.7079	0.71	0.7301	0.7302	0.0001578	0.8575	0.8357	0.8422	0.851	0.8401	-0.0109089
pos_-3_G	pos_8_G	0.56663	0.6094	0.5896	0.5865	0.52612	-0.0603579	0.7298	0.7134	0.71	0.7331	0.7399	0.0067642	0.8597	0.7909	0.8422	0.8084	0.8083	-7.703e-05
pos_-3_G	pos_8_T	0.55223	0.5996	0.5896	0.5623	0.566	0.0037419	0.7265	0.702	0.71	0.7185	0.7434	0.0249087	0.8353	0.8541	0.8422	0.8473	0.8793	0.0320144
pos_-3_T	pos_-1_A	0.53577	0.6133	0.5896	0.5595	0.51166	-0.0478764	0.6545	0.6694	0.71	0.6139	0.5974	-0.0164397	0.7437	0.7787	0.8422	0.6801	0.5449	-0.135237
pos_-3_T	pos_-1_C	0.52925	0.6351	0.5896	0.5747	0.63216	0.0574104	0.6474	0.6903	0.71	0.6277	0.6315	0.0038747	0.7205	0.8165	0.8422	0.6949	0.7629	0.0680054
pos_-3_T	pos_-1_G	0.51068	0.5983	0.5896	0.5194	0.5414	0.0219564	0.5657	0.759	0.71	0.6146	0.7074	0.0927189	0.6425	0.8863	0.8422	0.6866	0.7609	0.0742639
pos_-3_T	pos_-1_T	0.54079	0.5548	0.5896	0.5061	0.47537	-0.0306873	0.6784	0.656	0.71	0.6244	0.5093	-0.115122	0.7338	0.7634	0.8422	0.6549	0.6669	0.0119815
pos_-3_T	pos_-2_A	0.56158	0.6027	0.5896	0.5747	0.46953	-0.105216	0.6587	0.7294	0.71	0.678	0.6157	-0.0622835	0.7536	0.8834	0.8422	0.7948	0.655	-0.139821
pos_-3_T	pos_-2_C	0.51578	0.6335	0.5896	0.5597	0.61556	0.0558881	0.641	0.7359	0.71	0.6669	0.6661	-0.0008083	0.7048	0.8465	0.8422	0.7091	0.7933	0.084241
pos_-3_T	pos_-2_G	0.5362	0.5424	0.5896	0.489	0.52458	0.0355457	0.6422	0.7231	0.71	0.6553	0.6559	0.0006023	0.7178	0.815	0.8422	0.6906	0.7452	0.0546674
pos_-3_T	pos_-2_T	0.5224	0.5883	0.5896	0.5211	0.56882	0.0477322	0.643	0.6969	0.71	0.6299	0.6556	0.0256874	0.7187	0.7968	0.8422	0.6733	0.732	0.0586942
pos_-3_T	pos_3_A	0.48215	0.6635	0.5896	0.5561	0.5668	0.0107223	0.6258	0.731	0.71	0.6467	0.6579	0.0111314	0.5896	0.8884	0.8422	0.6357	0.7779	0.142179
pos_-3_T	pos_3_C	0.54093	0.3504	0.5896	0.3018	0.24762	-0.0541683	0.6521	0.4073	0.71	0.3493	0.3211	-0.0282591	0.7339	0.7769	0.8422	0.6686	0.4523	-0.216299
pos_-3_T	pos_3_G	0.5356	0.5632	0.5896	0.5092	0.52737	0.0181563	0.6302	0.7608	0.71	0.6811	0.6828	0.0017069	0.7349	0.7962	0.8422	0.6889	0.6488	-0.0400562
pos_-3_T	pos_3_T	0.54376	0.3766	0.5896	0.3308	0.22008	-0.110699	0.6591	0.5696	0.71	0.5187	0.4181	-0.100643	0.7429	0.841	0.8422	0.7416	0.5632	-0.17837
pos_-3_T	pos_4_A	0.35352	0.6716	0.5896	0.4355	0.6074	0.17185	0.4634	0.7686	0.71	0.522	0.7222	0.200184	0.638	0.889	0.8422	0.6848	0.7845	0.0996634
pos_-3_T	pos_4_C	0.54729	0.4556	0.5896	0.4133	0.32124	-0.0920724	0.6681	0.5473	0.71	0.5054	0.402	-0.103468	0.7285	0.8429	0.8422	0.7292	0.678	-0.0511913
pos_-3_T	pos_4_G	0.55497	0.4963	0.5896	0.4617	0.32524	-0.136408	0.6531	0.6935	0.71	0.6366	0.5703	-0.066285	0.7441	0.6931	0.8422	0.595	0.3901	-0.204939
pos_-3_T	pos_4_T	0.55481	0.4921	0.5896	0.4573	0.38955	-0.0677992	0.6766	0.5964	0.71	0.5629	0.43	-0.132978	0.7366	0.8623	0.8422	0.7567	0.6802	-0.076558
pos_-3_T	pos_5_A	0.54806	0.5121	0.5896	0.4706	0.32372	-0.14688	0.673	0.5096	0.71	0.4726	0.3715	-0.101106	0.7319	0.854	0.8422	0.7437	0.6705	-0.0731442
pos_-3_T	pos_5_C	0.54334	0.4665	0.5896	0.4203	0.29692	-0.123342	0.6563	0.4834	0.71	0.4296	0.3172	-0.112478	0.7305	0.8292	0.8422	0.7175	0.6179	-0.0996243
pos_-3_T	pos_5_G	0.3016	0.6415	0.5896	0.3535	0.58247	0.228984	0.3626	0.7876	0.71	0.4402	0.7135	0.273265	0.6263	0.8833	0.8422	0.6674	0.7819	0.11449
pos_-3_T	pos_5_T	0.55055	0.4795	0.5896	0.4405	0.28182	-0.158672	0.6673	0.4982	0.71	0.4555	0.3708	-0.0846839	0.7485	0.8356	0.8422	0.7419	0.5894	-0.152527
pos_-3_T	pos_6_A	0.53862	0.578	0.5896	0.527	0.50026	-0.0267661	0.6583	0.6502	0.71	0.5985	0.567	-0.031542	0.7304	0.8523	0.8422	0.7405	0.6916	-0.0488242
pos_-3_T	pos_6_C	0.54557	0.5554	0.5896	0.5114	0.44996	-0.0614383	0.6568	0.651	0.71	0.5978	0.5619	-0.035815	0.7226	0.8591	0.8422	0.7394	0.7238	-0.0156389
pos_-3_T	pos_6_G	0.53969	0.5785	0.5896	0.5286	0.49329	-0.03529	0.6608	0.5527	0.71	0.5035	0.4525	-0.0510257	0.7462	0.7666	0.8422	0.6706	0.5549	-0.115667
pos_-3_T	pos_6_T	0.48238	0.6319	0.5896	0.5247	0.57141	0.0466872	0.5397	0.7772	0.71	0.6069	0.6963	0.089385	0.666	0.8915	0.8422	0.7153	0.7727	0.0573791
pos_-3_T	pos_7_A	0.51769	0.6027	0.5896	0.5308	0.56381	0.032985	0.6435	0.7234	0.71	0.6569	0.65	-0.0068329	0.7139	0.8674	0.8422	0.7391	0.7441	0.00501357
pos_-3_T	pos_7_C	0.53612	0.6045	0.5896	0.551	0.51636	-0.034679	0.6495	0.6916	0.71	0.6311	0.6215	-0.0096056	0.7243	0.8546	0.8422	0.7367	0.7157	-0.0209824
pos_-3_T	pos_7_G	0.52934	0.5905	0.5896	0.5302	0.54201	0.0117655	0.6541	0.708	0.71	0.6521	0.6126	-0.0394879	0.7352	0.8095	0.8422	0.7025	0.6354	-0.0671009
pos_-3_T	pos_7_T	0.5457	0.5962	0.5896	0.5523	0.48994	-0.0624004	0.6343	0.7523	0.71	0.6765	0.673	-0.0035437	0.7128	0.8776	0.8422	0.7482	0.7377	-0.0105406
pos_-3_T	pos_8_A	0.5336	0.5962	0.5896	0.5402	0.53009	-0.0101262	0.6423	0.7141	0.71	0.6464	0.655	0.0086051	0.7217	0.8565	0.8422	0.7359	0.7258	-0.0100979
pos_-3_T	pos_8_C	0.5294	0.5907	0.5896	0.5306	0.54413	0.0135783	0.6477	0.7282	0.71	0.6659	0.6389	-0.0270396	0.7252	0.8568	0.8422	0.7398	0.7132	-0.0266086
pos_-3_T	pos_8_G	0.53324	0.5995	0.5896	0.5432	0.53117	-0.0120156	0.6456	0.7324	0.71	0.668	0.6476	-0.0204474	0.7307	0.8173	0.8422	0.7058	0.6543	-0.0514493
pos_-3_T	pos_8_T	0.53525	0.6042	0.5896	0.5499	0.52778	-0.0221124	0.6482	0.727	0.71	0.6651	0.6418	-0.0233342	0.708	0.8782	0.8422	0.744	0.742	-0.00193953
pos_3_A	pos_4_A	0.57734	0.6226	0.5896	0.6103	0.69925	0.0889004	0.6203	0.7671	0.71	0.6774	0.7554	0.0780624	0.8399	0.8216	0.8422	0.8193	0.8984	0.0791445
pos_3_A	pos_4_C	0.65994	0.2933	0.5896	0.3636	0.56189	0.198251	0.7297	0.4882	0.71	0.5078	0.5458	0.0379994	0.8748	0.7722	0.8422	0.8048	0.8511	0.0463032
pos_3_A	pos_4_G	0.66262	0.3826	0.5896	0.4557	0.56959	0.113916	0.7187	0.654	0.71	0.6627	0.697	0.0343262	0.8789	0.5728	0.8422	0.6095	0.7353	0.125877
pos_3_A	pos_4_T	0.66091	0.2847	0.5896	0.356	0.59352	0.237493	0.7329	0.4485	0.71	0.4713	0.6103	0.13899	0.8776	0.813	0.8422	0.8484	0.8545	0.0061603
pos_3_A	pos_5_A	0.65956	0.2358	0.5896	0.3058	0.5893	0.283518	0.7448	0.3397	0.71	0.3745	0.5319	0.157328	0.8702	0.7041	0.8422	0.7321	0.8753	0.143236
pos_3_A	pos_5_C	0.6569	0.2294	0.5896	0.2967	0.57647	0.279789	0.7247	0.3039	0.71	0.3186	0.5212	0.2026	0.8745	0.7314	0.8422	0.7636	0.8441	0.0804962
pos_3_A	pos_5_G	0.57864	0.5819	0.5896	0.5709	0.68865	0.117734	0.5308	0.7574	0.71	0.5782	0.7864	0.208191	0.8613	0.8413	0.8422	0.8604	0.8844	0.0239874
pos_3_A	pos_5_T	0.66158	0.1978	0.5896	0.2698	0.56844	0.29861	0.7377	0.2908	0.71	0.3184	0.5331	0.214643	0.8764	0.6988	0.8422	0.733	0.8541	0.121161
pos_3_A	pos_6_A	0.65001	0.4255	0.5896	0.4859	0.6491	0.163171	0.7262	0.548	0.71	0.5643	0.6715	0.107208	0.8735	0.7567	0.8422	0.788	0.8653	0.0772829
pos_3_A	pos_6_C	0.65546	0.4779	0.5896	0.5437	0.61715	0.0734114	0.7252	0.5807	0.71	0.5959	0.6651	0.0692471	0.8719	0.7712	0.8422	0.8009	0.8689	0.0679311
pos_3_A	pos_6_G	0.64949	0.4766	0.5896	0.5365	0.65112	0.114604	0.7296	0.4029	0.71	0.4225	0.5902	0.167665	0.8812	0.6038	0.8422	0.6428	0.8049	0.162153
pos_3_A	pos_6_T	0.64142	0.5807	0.5896	0.6325	0.66053	0.0280073	0.6507	0.7619	0.71	0.7027	0.7614	0.0587576	0.8523	0.8429	0.8422	0.8529	0.8947	0.0418062
pos_3_A	pos_7_A	0.64679	0.5146	0.5896	0.5718	0.65658	0.0847485	0.726	0.7226	0.71	0.7386	0.7004	-0.0381392	0.8668	0.7827	0.8422	0.8073	0.8813	0.0740629
pos_3_A	pos_7_C	0.65053	0.5428	0.5896	0.6037	0.64647	0.0427269	0.7207	0.656	0.71	0.6667	0.6939	0.02721	0.8739	0.7915	0.8422	0.8231	0.8597	0.0365401
pos_3_A	pos_7_G	0.6521	0.5348	0.5896	0.5973	0.64329	0.0459902	0.7164	0.6528	0.71	0.6592	0.7185	0.0592416	0.8784	0.7273	0.8422	0.7635	0.8219	0.0583297
pos_3_A	pos_7_T	0.64957	0.4662	0.5896	0.5262	0.65055	0.124337	0.7042	0.7249	0.71	0.7191	0.7465	0.0273787	0.8633	0.8131	0.8422	0.8342	0.8845	0.0503455
pos_3_A	pos_8_A	0.64971	0.4882	0.5896	0.5483	0.65015	0.101805	0.7163	0.679	0.71	0.6853	0.718	0.0327198	0.8699	0.7638	0.8422	0.7915	0.8753	0.0837706
pos_3_A	pos_8_C	0.65278	0.5364	0.5896	0.5996	0.63946	0.0398597	0.7191	0.7187	0.71	0.7278	0.7078	-0.0199533	0.8725	0.7769	0.8422	0.8071	0.8674	0.0602172
pos_3_A	pos_8_G	0.6505	0.5376	0.5896	0.5985	0.64737	0.0488302	0.7141	0.7037	0.71	0.7078	0.7293	0.0214197	0.8764	0.7274	0.8422	0.7616	0.8294	0.0677608
pos_3_A	pos_8_T	0.64582	0.5029	0.5896	0.5592	0.65866	0.0994806	0.7179	0.7026	0.71	0.7105	0.7144	0.0038478	0.8644	0.8218	0.8422	0.8439	0.8818	0.0378947
pos_3_C	pos_4_A	0.22131	0.6728	0.5896	0.3045	0.42404	0.119506	0.2689	0.7641	0.71	0.323	0.4916	0.168553	0.7259	0.8775	0.8422	0.7612	0.7666	0.00546313
pos_3_C	pos_4_C	0.37091	0.462	0.5896	0.2433	0.12462	-0.118697	0.4313	0.5318	0.71	0.2532	0.1466	-0.106603	0.7431	0.8279	0.8422	0.7288	0.7419	0.0130682
pos_3_C	pos_4_G	0.34807	0.4861	0.5896	0.2446	0.26288	0.0182564	0.3972	0.6822	0.71	0.3694	0.3549	-0.0145179	0.7601	0.6635	0.8422	0.5814	0.4878	-0.0936653
pos_3_C	pos_4_T	0.36507	0.4958	0.5896	0.2713	0.25989	-0.0113885	0.412	0.5706	0.71	0.2725	0.3024	0.0298757	0.7326	0.846	0.8422	0.7363	0.7588	0.0224642
pos_3_C	pos_5_A	0.35513	0.5052	0.5896	0.2708	0.12085	-0.149933	0.4292	0.496	0.71	0.2151	0.1637	-0.0514254	0.7514	0.84	0.8422	0.7492	0.6814	-0.0678882
pos_3_C	pos_5_C	0.37172	0.4782	0.5896	0.2603	0.08591	-0.174439	0.4143	0.4707	0.71	0.1749	0.1145	-0.0604337	0.7466	0.8147	0.8422	0.7191	0.7197	0.00058318
pos_3_C	pos_5_G	0.09796	0.643	0.5896	0.1514	0.42202	0.270622	0.152	0.7778	0.71	0.2198	0.5133	0.293488	0.6721	0.87	0.8422	0.6999	0.798	0.0981095
pos_3_C	pos_5_T	0.36565	0.4774	0.5896	0.2535	0.09772	-0.155768	0.4235	0.4863	0.71	0.1998	0.1616	-0.0381851	0.7679	0.817	0.8422	0.7427	0.6306	-0.112076
pos_3_C	pos_6_A	0.34826	0.579	0.5896	0.3376	0.30447	-0.0331789	0.414	0.6422	0.71	0.3462	0.2231	-0.123127	0.7482	0.838	0.8422	0.7439	0.72	-0.0239101
pos_3_C	pos_6_C	0.35988	0.5595	0.5896	0.3298	0.26791	-0.0618514	0.427	0.6464	0.71	0.3633	0.1903	-0.172973	0.7501	0.8474	0.8422	0.7553	0.6936	-0.0616569
pos_3_C	pos_6_G	0.36793	0.5863	0.5896	0.3647	0.24712	-0.117531	0.4297	0.5491	0.71	0.2687	0.159	-0.109723	0.7763	0.7502	0.8422	0.6843	0.5065	-0.177764
pos_3_C	pos_6_T	0.26911	0.6312	0.5896	0.3107	0.42971	0.119005	0.1889	0.7658	0.71	0.2447	0.5293	0.284635	0.6515	0.8774	0.8422	0.6867	0.8129	0.126212
pos_3_C	pos_7_A	0.34089	0.6078	0.5896	0.3592	0.34561	-0.013542	0.3424	0.7126	0.71	0.345	0.5042	0.159168	0.7455	0.8559	0.8422	0.7592	0.7354	-0.023773
pos_3_C	pos_7_C	0.34582	0.6077	0.5896	0.3639	0.32776	-0.0361644	0.408	0.6876	0.71	0.3856	0.2992	-0.0864382	0.7351	0.8385	0.8422	0.7314	0.7736	0.0422408
pos_3_C	pos_7_G	0.32139	0.5962	0.5896	0.328	0.3794	0.0514228	0.43	0.7006	0.71	0.4205	0.2691	-0.151427	0.7574	0.7938	0.8422	0.709	0.6535	-0.0555159
pos_3_C	pos_7_T	0.35585	0.5928	0.5896	0.359	0.27572	-0.0833253	0.3796	0.744	0.71	0.4136	0.4193	0.0057375	0.7295	0.8632	0.8422	0.7505	0.763	0.012446
pos_3_C	pos_8_A	0.3488	0.5985	0.5896	0.3577	0.3146	-0.0431073	0.3862	0.7089	0.71	0.3851	0.4067	0.0215478	0.7518	0.8449	0.8422	0.7545	0.7127	-0.0417561
pos_3_C	pos_8_C	0.32904	0.5952	0.5896	0.3347	0.37884	0.0441539	0.403	0.7193	0.71	0.4122	0.3482	-0.0640174	0.7516	0.8436	0.8422	0.753	0.7105	-0.042494
pos_3_C	pos_8_G	0.3501	0.6057	0.5896	0.3662	0.32024	-0.0459965	0.4066	0.7271	0.71	0.4237	0.3388	-0.0849264	0.7487	0.7995	0.8422	0.706	0.6864	-0.0196333
pos_3_C	pos_8_T	0.34008	0.6039	0.5896	0.3544	0.34762	-0.0068094	0.3685	0.7146	0.71	0.373	0.4453	0.0722592	0.7072	0.8635	0.8422	0.7285	0.7827	0.0541436
pos_3_G	pos_4_A	0.34337	0.6684	0.5896	0.4222	0.65361	0.23137	0.6038	0.7413	0.71	0.6351	0.7962	0.161124	0.6381	0.8824	0.8422	0.6783	0.829	0.150777
pos_3_G	pos_4_C	0.57942	0.493	0.5896	0.4829	0.34352	-0.139353	0.7662	0.5114	0.71	0.5676	0.534	-0.0335857	0.7801	0.8347	0.8422	0.7726	0.7188	-0.0537864
pos_3_G	pos_4_G	0.58428	0.5272	0.5896	0.5219	0.40124	-0.120636	0.7513	0.6481	0.71	0.6893	0.7201	0.0307631	0.8012	0.6907	0.8422	0.6496	0.4665	-0.183143
pos_3_G	pos_4_T	0.58656	0.5433	0.5896	0.5403	0.24382	-0.296443	0.7641	0.5837	0.71	0.6378	0.4374	-0.200368	0.784	0.8474	0.8422	0.7891	0.6931	-0.0960908
pos_3_G	pos_5_A	0.57447	0.5474	0.5896	0.5323	0.27544	-0.256866	0.7648	0.5041	0.71	0.5589	0.3877	-0.171168	0.7871	0.849	0.8422	0.7939	0.6889	-0.104938
pos_3_G	pos_5_C	0.5732	0.51	0.5896	0.4936	0.28373	-0.209902	0.7537	0.469	0.71	0.5127	0.3846	-0.128046	0.7789	0.8173	0.8422	0.754	0.696	-0.0579904
pos_3_G	pos_5_G	0.26442	0.6498	0.5896	0.3246	0.61095	0.286328	0.3653	0.7653	0.71	0.4206	0.7875	0.366886	0.674	0.8737	0.8422	0.7055	0.8272	0.121661
pos_3_G	pos_5_T	0.57584	0.5161	0.5896	0.5023	0.23357	-0.268766	0.7615	0.4997	0.71	0.5512	0.3228	-0.228374	0.7965	0.8257	0.8422	0.78	0.6533	-0.126658
pos_3_G	pos_6_A	0.57379	0.6105	0.5896	0.5948	0.46429	-0.130472	0.7628	0.6444	0.71	0.6972	0.6043	-0.0929028	0.7863	0.8473	0.8422	0.7915	0.7277	-0.0637213
pos_3_G	pos_6_C	0.56807	0.5624	0.5896	0.5409	0.52132	-0.0195762	0.7585	0.631	0.71	0.6795	0.6508	-0.0287381	0.779	0.8522	0.8422	0.789	0.7362	-0.0528055
pos_3_G	pos_6_G	0.5659	0.5936	0.5896	0.5699	0.5319	-0.0380455	0.7589	0.5432	0.71	0.5921	0.503	-0.0890436	0.8027	0.7631	0.8422	0.7235	0.5454	-0.178131
pos_3_G	pos_6_T	0.51087	0.6277	0.5896	0.549	0.61364	0.064671	0.6053	0.7427	0.71	0.638	0.7934	0.155463	0.6833	0.8789	0.8422	0.72	0.8437	0.12377
pos_3_G	pos_7_A	0.5629	0.6216	0.5896	0.5949	0.54779	-0.0471316	0.7414	0.6862	0.71	0.7176	0.7588	0.0411963	0.777	0.8624	0.8422	0.7972	0.7667	-0.0305413
pos_3_G	pos_7_C	0.55158	0.6004	0.5896	0.5624	0.58641	0.0240099	0.7515	0.6626	0.71	0.704	0.7201	0.0160866	0.7767	0.8453	0.8422	0.7797	0.762	-0.0177315
pos_3_G	pos_7_G	0.55224	0.596	0.5896	0.5587	0.57096	0.0123027	0.7607	0.6856	0.71	0.7363	0.701	-0.0353138	0.7853	0.7995	0.8422	0.7426	0.7098	-0.0327478
pos_3_G	pos_7_T	0.56776	0.6082	0.5896	0.5864	0.51553	-0.0708259	0.7334	0.7177	0.71	0.7411	0.7801	0.0390097	0.7513	0.8653	0.8422	0.7745	0.8088	0.0343674
pos_3_G	pos_8_A	0.56473	0.6109	0.5896	0.5861	0.53223	-0.0538627	0.7565	0.6953	0.71	0.7418	0.7229	-0.0189127	0.7814	0.8517	0.8422	0.791	0.7533	-0.0376808
pos_3_G	pos_8_C	0.55521	0.5992	0.5896	0.5649	0.56781	0.0029453	0.7412	0.6828	0.71	0.714	0.77	0.0559753	0.7782	0.8473	0.8422	0.7832	0.7562	-0.0270078
pos_3_G	pos_8_G	0.5502	0.5981	0.5896	0.5587	0.58292	0.0242276	0.7462	0.7002	0.71	0.7363	0.7527	0.0164001	0.7817	0.8075	0.8422	0.747	0.713	-0.0339636
pos_3_G	pos_8_T	0.56487	0.6178	0.5896	0.5931	0.54172	-0.0514157	0.7466	0.6908	0.71	0.7274	0.7495	0.0221281	0.7463	0.8668	0.8422	0.7708	0.809	0.038163
pos_3_T	pos_4_A	0.32924	0.6679	0.5896	0.4075	0.42949	0.0219694	0.4937	0.7658	0.71	0.5494	0.6111	0.0616273	0.8076	0.878	0.8422	0.8434	0.8305	-0.0129589
pos_3_T	pos_4_C	0.39121	0.4623	0.5896	0.2639	0.16832	-0.0955849	0.5585	0.5265	0.71	0.3749	0.4527	0.077774	0.8179	0.8294	0.8422	0.805	0.803	-0.00197995
pos_3_T	pos_4_G	0.37172	0.4952	0.5896	0.2773	0.33406	0.0567422	0.5533	0.6979	0.71	0.5411	0.512	-0.0291241	0.8367	0.6579	0.8422	0.6524	0.647	-0.00535181
pos_3_T	pos_4_T	0.34613	0.4872	0.5896	0.2438	0.40226	0.158497	0.5566	0.5705	0.71	0.4171	0.5006	0.083465	0.7898	0.8337	0.8422	0.7812	0.8571	0.07585
pos_3_T	pos_5_A	0.38999	0.515	0.5896	0.3154	0.14287	-0.172531	0.5725	0.4994	0.71	0.3619	0.3017	-0.060162	0.8303	0.85	0.8422	0.838	0.7216	-0.116426
pos_3_T	pos_5_C	0.37966	0.4689	0.5896	0.2589	0.12297	-0.135971	0.561	0.4775	0.71	0.3285	0.2541	-0.0744166	0.8219	0.8187	0.8422	0.7984	0.7532	-0.0451291
pos_3_T	pos_5_G	0.14006	0.6408	0.5896	0.1913	0.45796	0.266639	0.2854	0.7821	0.71	0.3575	0.6326	0.275125	0.7419	0.8655	0.8422	0.7652	0.8663	0.101034
pos_3_T	pos_5_T	0.39014	0.4806	0.5896	0.2811	0.14753	-0.133606	0.5719	0.492	0.71	0.3539	0.2854	-0.0684709	0.8291	0.8181	0.8422	0.805	0.7516	-0.0533402
pos_3_T	pos_6_A	0.381	0.5828	0.5896	0.3742	0.26284	-0.111395	0.5635	0.6488	0.71	0.5024	0.4271	-0.0752596	0.8202	0.8391	0.8422	0.8171	0.7939	-0.0232071
pos_3_T	pos_6_C	0.37832	0.5555	0.5896	0.3443	0.25247	-0.0917926	0.562	0.6499	0.71	0.5018	0.42	-0.0818474	0.815	0.8446	0.8422	0.8174	0.8181	0.00070014
pos_3_T	pos_6_G	0.3912	0.5847	0.5896	0.3864	0.22269	-0.163657	0.5728	0.5568	0.71	0.4196	0.2582	-0.161365	0.8345	0.7496	0.8422	0.7419	0.6762	-0.0657014
pos_3_T	pos_6_T	0.24501	0.6309	0.5896	0.2863	0.46628	0.179957	0.3816	0.7698	0.71	0.4414	0.6339	0.192507	0.7684	0.8789	0.8422	0.8051	0.8515	0.0464188
pos_3_T	pos_7_A	0.33541	0.6053	0.5896	0.3511	0.42521	0.0741045	0.5155	0.7167	0.71	0.5222	0.5952	0.0730097	0.8167	0.8571	0.8422	0.8315	0.8114	-0.0201553
pos_3_T	pos_7_C	0.3692	0.6049	0.5896	0.3846	0.31948	-0.0650872	0.5574	0.6935	0.71	0.5409	0.4624	-0.0785059	0.8146	0.8379	0.8422	0.8103	0.819	0.00872256
pos_3_T	pos_7_G	0.3669	0.5955	0.5896	0.3728	0.34841	-0.0243823	0.5576	0.7016	0.71	0.5492	0.4728	-0.0763698	0.8226	0.7897	0.8422	0.77	0.7673	-0.00274253
pos_3_T	pos_7_T	0.37291	0.5965	0.5896	0.3799	0.33056	-0.0493008	0.5383	0.7512	0.71	0.5795	0.5558	-0.0237139	0.8037	0.8641	0.8422	0.8256	0.8306	0.00502164
pos_3_T	pos_8_A	0.36229	0.5993	0.5896	0.372	0.35934	-0.0126742	0.5448	0.7135	0.71	0.5483	0.5433	-0.0050302	0.8239	0.8482	0.8422	0.8299	0.7879	-0.0420573
pos_3_T	pos_8_C	0.364	0.5941	0.5896	0.3685	0.35213	-0.0163867	0.5464	0.7231	0.71	0.5594	0.5361	-0.0232979	0.8161	0.8414	0.8422	0.8152	0.8125	-0.002737
pos_3_T	pos_8_G	0.37179	0.6026	0.5896	0.3848	0.32187	-0.0629123	0.5465	0.7287	0.71	0.5652	0.533	-0.0322047	0.822	0.802	0.8422	0.7817	0.7527	-0.0290852
pos_3_T	pos_8_T	0.34526	0.6048	0.5896	0.3605	0.39177	0.0313056	0.5385	0.7211	0.71	0.5496	0.5547	0.0051115	0.791	0.8622	0.8422	0.8109	0.8437	0.0327781
pos_4_A	pos_5_A	0.67151	0.4043	0.5896	0.4862	0.5698	0.0835648	0.7854	0.414	0.71	0.4894	0.5238	0.0344155	0.8754	0.8063	0.8422	0.8395	0.8621	0.0226017
pos_4_A	pos_5_C	0.66849	0.3912	0.5896	0.4701	0.54208	0.0719457	0.766	0.3625	0.71	0.4185	0.5343	0.115824	0.8754	0.7759	0.8422	0.8092	0.844	0.0348122
pos_4_A	pos_5_G	0.54713	0.5109	0.5896	0.4685	0.69328	0.224818	0.5394	0.6718	0.71	0.5011	0.8116	0.310506	0.851	0.8324	0.8422	0.8412	0.8909	0.0496792
pos_4_A	pos_5_T	0.67316	0.4095	0.5896	0.4931	0.522	0.0289069	0.7741	0.3495	0.71	0.4136	0.564	0.150383	0.8792	0.7824	0.8422	0.8193	0.8418	0.0224952
pos_4_A	pos_6_A	0.6656	0.4398	0.5896	0.5158	0.64716	0.131363	0.7704	0.5179	0.71	0.5783	0.6949	0.116598	0.8752	0.7952	0.8422	0.8282	0.8648	0.0366607
pos_4_A	pos_6_C	0.66998	0.4314	0.5896	0.5118	0.62158	0.109736	0.7697	0.4886	0.71	0.5482	0.6947	0.146438	0.8731	0.8056	0.8422	0.8365	0.8709	0.0343899
pos_4_A	pos_6_G	0.66649	0.4663	0.5896	0.5433	0.64414	0.100873	0.7703	0.4071	0.71	0.4673	0.6179	0.150603	0.8876	0.7139	0.8422	0.7592	0.7617	0.00248718
pos_4_A	pos_6_T	0.63838	0.5028	0.5896	0.5516	0.68912	0.137521	0.6793	0.6613	0.71	0.6305	0.8003	0.169765	0.8432	0.8412	0.8422	0.8421	0.9043	0.0622369
pos_4_A	pos_7_A	0.66117	0.4705	0.5896	0.5421	0.66481	0.122678	0.7605	0.594	0.71	0.6445	0.7592	0.114725	0.8682	0.813	0.8422	0.8389	0.883	0.0441168
pos_4_A	pos_7_C	0.66315	0.4857	0.5896	0.5593	0.65859	0.0992934	0.7644	0.5538	0.71	0.6082	0.7327	0.124519	0.8742	0.7995	0.8422	0.8315	0.8661	0.0346641
pos_4_A	pos_7_G	0.65384	0.4435	0.5896	0.5078	0.68302	0.175248	0.7611	0.5261	0.71	0.5772	0.7558	0.178576	0.8791	0.7384	0.8422	0.7752	0.8298	0.0545997
pos_4_A	pos_7_T	0.66999	0.4999	0.5896	0.5803	0.6343	0.0539659	0.753	0.6456	0.71	0.6885	0.7763	0.0878077	0.867	0.833	0.8422	0.8577	0.8819	0.0242009
pos_4_A	pos_8_A	0.66729	0.4805	0.5896	0.5582	0.64537	0.0871272	0.7629	0.5809	0.71	0.6338	0.7532	0.119418	0.874	0.8014	0.8422	0.8331	0.8696	0.0365131
pos_4_A	pos_8_C	0.65792	0.4521	0.5896	0.5205	0.67582	0.155365	0.7593	0.5871	0.71	0.6364	0.7628	0.126449	0.8726	0.7968	0.8422	0.8271	0.8734	0.0462606
pos_4_A	pos_8_G	0.66159	0.4712	0.5896	0.5433	0.66443	0.121176	0.759	0.5786	0.71	0.6276	0.7642	0.136601	0.8763	0.7415	0.8422	0.7756	0.842	0.0663888
pos_4_A	pos_8_T	0.66218	0.482	0.5896	0.5546	0.66248	0.107853	0.7592	0.606	0.71	0.6552	0.7621	0.106883	0.8661	0.8349	0.8422	0.8587	0.8824	0.0237326
pos_4_C	pos_5_A	0.45302	0.5177	0.5896	0.3812	0.41291	0.0317353	0.5462	0.5032	0.71	0.3394	0.3676	0.0282867	0.8235	0.8371	0.8422	0.8183	0.8254	0.00709329
pos_4_C	pos_5_C	0.45179	0.4681	0.5896	0.3303	0.41502	0.0846928	0.5284	0.4702	0.71	0.2886	0.3564	0.067798	0.828	0.8109	0.8422	0.7966	0.7905	-0.00612529
pos_4_C	pos_5_G	0.41816	0.6405	0.5896	0.4691	0.48975	0.0206833	0.3554	0.7866	0.71	0.4319	0.5953	0.16341	0.8212	0.8691	0.8422	0.8481	0.8299	-0.0182255
pos_4_C	pos_5_T	0.44972	0.4728	0.5896	0.3329	0.42602	0.0930908	0.5413	0.4939	0.71	0.3251	0.3378	0.0126673	0.8219	0.8026	0.8422	0.7823	0.8282	0.045874
pos_4_C	pos_6_A	0.44793	0.5826	0.5896	0.4409	0.42488	-0.0160657	0.539	0.6574	0.71	0.4864	0.4179	-0.0684329	0.8259	0.8355	0.8422	0.8191	0.8174	-0.00179373
pos_4_C	pos_6_C	0.46511	0.569	0.5896	0.4446	0.36012	-0.0844613	0.5336	0.6542	0.71	0.4778	0.4086	-0.0691805	0.8267	0.846	0.8422	0.8305	0.8091	-0.0213597
pos_4_C	pos_6_G	0.42901	0.5853	0.5896	0.4248	0.48197	0.0572004	0.5403	0.5598	0.71	0.39	0.3608	-0.0292383	0.837	0.7385	0.8422	0.7333	0.7308	-0.00252898
pos_4_C	pos_6_T	0.43109	0.6355	0.5896	0.477	0.46809	-0.0089064	0.3983	0.7741	0.71	0.4624	0.6005	0.138098	0.7937	0.8766	0.8422	0.8281	0.8547	0.026619
pos_4_C	pos_7_A	0.44749	0.611	0.5896	0.4689	0.43435	-0.0345142	0.4781	0.7221	0.71	0.4901	0.5786	0.0884794	0.8173	0.8522	0.8422	0.8273	0.8399	0.0125933
pos_4_C	pos_7_C	0.44187	0.6113	0.5896	0.4636	0.45466	-0.0088976	0.5325	0.7015	0.71	0.524	0.4399	-0.0840874	0.8279	0.8393	0.8422	0.8249	0.8057	-0.0192048
pos_4_C	pos_7_G	0.44946	0.6047	0.5896	0.4646	0.43561	-0.028999	0.5453	0.7123	0.71	0.5476	0.3926	-0.155041	0.8356	0.7931	0.8422	0.7865	0.7346	-0.0518863
pos_4_C	pos_7_T	0.44017	0.5944	0.5896	0.445	0.46097	0.0159666	0.5061	0.7519	0.71	0.548	0.5526	0.0045859	0.8088	0.86	0.8422	0.8266	0.8454	0.0188237
pos_4_C	pos_8_A	0.4463	0.6009	0.5896	0.4576	0.43632	-0.0213257	0.5354	0.722	0.71	0.5474	0.4766	-0.0707626	0.8234	0.8412	0.8422	0.8224	0.8254	0.0030172
pos_4_C	pos_8_C	0.45835	0.6088	0.5896	0.4776	0.41314	-0.06443	0.5156	0.728	0.71	0.5335	0.5312	-0.0023226	0.8264	0.8401	0.8422	0.8243	0.8148	-0.00949277
pos_4_C	pos_8_G	0.43111	0.6055	0.5896	0.447	0.48116	0.0341145	0.5242	0.7353	0.71	0.5494	0.4916	-0.0578804	0.8347	0.8046	0.8422	0.7971	0.7305	-0.0665348
pos_4_C	pos_8_T	0.44277	0.6062	0.5896	0.4594	0.44978	-0.0096442	0.4978	0.7239	0.71	0.5117	0.5585	0.0467962	0.8045	0.8601	0.8422	0.8224	0.8504	0.0279986
pos_4_G	pos_5_A	0.49652	0.5202	0.5896	0.4271	0.33234	-0.0947627	0.6979	0.4934	0.71	0.4812	0.4231	-0.0581252	0.6565	0.8495	0.8422	0.6638	0.6488	-0.0149973
pos_4_G	pos_5_C	0.49342	0.4747	0.5896	0.3785	0.31723	-0.0612845	0.6911	0.466	0.71	0.447	0.4079	-0.039163	0.652	0.8166	0.8422	0.6263	0.6819	0.0555631
pos_4_G	pos_5_G	0.31682	0.6504	0.5896	0.3776	0.53231	0.154708	0.3802	0.7747	0.71	0.4449	0.7629	0.318055	0.6242	0.8768	0.8422	0.6588	0.6924	0.0336202
pos_4_G	pos_5_T	0.49623	0.4826	0.5896	0.3892	0.29727	-0.0919642	0.7091	0.4976	0.71	0.4967	0.3213	-0.175335	0.6786	0.8277	0.8422	0.6641	0.5792	-0.0849202
pos_4_G	pos_6_A	0.48317	0.5857	0.5896	0.4793	0.47279	-0.0064928	0.6925	0.6428	0.71	0.6253	0.5832	-0.0421269	0.6625	0.8462	0.8422	0.6664	0.6251	-0.0412951
pos_4_G	pos_6_C	0.48066	0.5557	0.5896	0.4468	0.48405	0.0372251	0.692	0.646	0.71	0.628	0.5449	-0.0830842	0.6543	0.8512	0.8422	0.6633	0.6582	-0.00517359
pos_4_G	pos_6_G	0.49719	0.5966	0.5896	0.5042	0.42328	-0.0809568	0.6991	0.5501	0.71	0.5392	0.4351	-0.104116	0.6806	0.758	0.8422	0.5963	0.5196	-0.0767582
pos_4_G	pos_6_T	0.45799	0.6385	0.5896	0.507	0.51349	0.0065336	0.5344	0.7621	0.71	0.5864	0.7578	0.171364	0.5989	0.8858	0.8422	0.6425	0.7083	0.065763
pos_4_G	pos_7_A	0.48993	0.6181	0.5896	0.5185	0.45767	-0.0607827	0.6822	0.7144	0.71	0.6865	0.6583	-0.0282152	0.6641	0.866	0.8422	0.6879	0.633	-0.0548666
pos_4_G	pos_7_C	0.47332	0.6082	0.5896	0.492	0.51401	0.0220336	0.6806	0.6845	0.71	0.655	0.6412	-0.013813	0.6602	0.8472	0.8422	0.6652	0.6244	-0.0407922
pos_4_G	pos_7_G	0.47926	0.6033	0.5896	0.4929	0.4853	-0.0076428	0.6858	0.698	0.71	0.6738	0.6328	-0.0409951	0.6751	0.8068	0.8422	0.6397	0.5435	-0.0961661
pos_4_G	pos_7_T	0.48307	0.5979	0.5896	0.4913	0.4742	-0.017142	0.6465	0.7385	0.71	0.6751	0.731	0.0559686	0.608	0.8674	0.8422	0.6331	0.7259	0.0927568
pos_4_G	pos_8_A	0.48876	0.6082	0.5896	0.5074	0.4529	-0.0545248	0.6782	0.7079	0.71	0.6761	0.6666	-0.0094223	0.6636	0.8544	0.8422	0.6757	0.6317	-0.0440138
pos_4_G	pos_8_C	0.45968	0.5926	0.5896	0.4627	0.54236	0.0796447	0.6766	0.7175	0.71	0.6841	0.6675	-0.0165482	0.6611	0.8517	0.8422	0.6706	0.6314	-0.0392123
pos_4_G	pos_8_G	0.49117	0.6167	0.5896	0.5183	0.45298	-0.065324	0.6841	0.7276	0.71	0.7016	0.6235	-0.0780696	0.6606	0.808	0.8422	0.6264	0.6058	-0.020627
pos_4_G	pos_8_T	0.48502	0.6117	0.5896	0.5071	0.47127	-0.0358385	0.6568	0.7097	0.71	0.6565	0.7087	0.0522099	0.627	0.87	0.8422	0.6547	0.6954	0.0406987
pos_4_T	pos_5_A	0.48038	0.499	0.5896	0.3898	0.47204	0.0822465	0.5772	0.4928	0.71	0.36	0.4501	0.0900456	0.839	0.8334	0.8422	0.8302	0.8402	0.0100109
pos_4_T	pos_5_C	0.48722	0.464	0.5896	0.3616	0.40954	0.0479255	0.5737	0.4802	0.71	0.3439	0.3121	-0.0318273	0.8454	0.8162	0.8422	0.8193	0.7887	-0.030683
pos_4_T	pos_5_G	0.44479	0.6542	0.5896	0.5094	0.49522	-0.0142017	0.3961	0.7896	0.71	0.4757	0.63	0.154295	0.8137	0.8668	0.8422	0.8382	0.8629	0.0247028
pos_4_T	pos_5_T	0.48357	0.464	0.5896	0.358	0.45421	0.0962315	0.5895	0.4991	0.71	0.3786	0.3751	-0.0034926	0.848	0.8098	0.8422	0.8155	0.804	-0.0115113
pos_4_T	pos_6_A	0.49453	0.5964	0.5896	0.5013	0.4164	-0.0849371	0.5688	0.6512	0.71	0.51	0.5284	0.0184469	0.844	0.8368	0.8422	0.8386	0.8223	-0.0162704
pos_4_T	pos_6_C	0.48841	0.5616	0.5896	0.4605	0.43266	-0.0277944	0.5725	0.6546	0.71	0.5171	0.4919	-0.0251865	0.8402	0.8432	0.8422	0.8411	0.834	-0.0071239
pos_4_T	pos_6_G	0.47515	0.5796	0.5896	0.4652	0.5021	0.0368843	0.5778	0.5548	0.71	0.4226	0.4216	-0.0010272	0.8504	0.7267	0.8422	0.7348	0.7647	0.0298286
pos_4_T	pos_6_T	0.44953	0.6418	0.5896	0.5018	0.51177	0.0100056	0.4892	0.7794	0.71	0.5586	0.6091	0.0505157	0.8108	0.8758	0.8422	0.8444	0.8675	0.0231413
pos_4_T	pos_7_A	0.47041	0.6122	0.5896	0.493	0.5032	0.0101798	0.5657	0.7302	0.71	0.5859	0.5566	-0.0292715	0.837	0.8525	0.8422	0.8473	0.8448	-0.00253127
pos_4_T	pos_7_C	0.47985	0.6101	0.5896	0.5004	0.47906	-0.0212981	0.5638	0.694	0.71	0.5478	0.5509	0.003144	0.8408	0.8354	0.8422	0.834	0.8323	-0.00162658
pos_4_T	pos_7_G	0.5119	0.6138	0.5896	0.5361	0.40274	-0.133359	0.5769	0.7138	0.71	0.5808	0.5021	-0.0786665	0.8457	0.7817	0.8422	0.7852	0.7964	0.0112204
pos_4_T	pos_7_T	0.45788	0.5901	0.5896	0.4584	0.54145	0.0830665	0.5404	0.7526	0.71	0.583	0.6148	0.0318115	0.8304	0.86	0.8422	0.8482	0.8523	0.00417063
pos_4_T	pos_8_A	0.46505	0.5957	0.5896	0.4712	0.53465	0.0634969	0.5598	0.7194	0.71	0.5692	0.5684	-0.0007926	0.8402	0.84	0.8422	0.838	0.836	-0.00197088
pos_4_T	pos_8_C	0.50916	0.6166	0.5896	0.5362	0.39127	-0.144937	0.5649	0.7313	0.71	0.5863	0.5508	-0.0355043	0.8417	0.839	0.8422	0.8385	0.8296	-0.00885417
pos_4_T	pos_8_G	0.47818	0.6051	0.5896	0.4937	0.48622	-0.0075163	0.5552	0.73	0.71	0.5752	0.6016	0.0263969	0.8458	0.7987	0.8422	0.8023	0.7819	-0.0203655
pos_4_T	pos_8_T	0.4655	0.6108	0.5896	0.4868	0.50632	0.0195684	0.5709	0.7346	0.71	0.5955	0.5479	-0.0475238	0.8234	0.8591	0.8422	0.8403	0.8579	0.0176213
pos_5_A	pos_6_A	0.48968	0.578	0.5896	0.4781	0.51609	0.037957	0.4935	0.6699	0.71	0.4534	0.4672	0.0137383	0.8291	0.8274	0.8422	0.8143	0.849	0.0347219
pos_5_A	pos_6_C	0.50385	0.5537	0.5896	0.4679	0.44825	-0.0196804	0.4891	0.6601	0.71	0.4392	0.4781	0.0389011	0.8325	0.8388	0.8422	0.829	0.8479	0.0189251
pos_5_A	pos_6_G	0.49638	0.585	0.5896	0.4918	0.49526	0.0034311	0.5051	0.5755	0.71	0.3706	0.4034	0.0328063	0.8515	0.7296	0.8422	0.7389	0.7574	0.0184799
pos_5_A	pos_6_T	0.49296	0.6308	0.5896	0.5342	0.50323	-0.03095	0.4508	0.7778	0.71	0.5186	0.5366	0.0180236	0.8235	0.8767	0.8422	0.858	0.8551	-0.00298206
pos_5_A	pos_7_A	0.49478	0.6095	0.5896	0.5147	0.49869	-0.0159694	0.4747	0.7369	0.71	0.5015	0.5051	0.0035577	0.8255	0.8499	0.8422	0.8331	0.8526	0.0195444
pos_5_A	pos_7_C	0.4989	0.6061	0.5896	0.5154	0.48232	-0.0330524	0.4926	0.7077	0.71	0.4902	0.4576	-0.0326392	0.8376	0.8374	0.8422	0.8327	0.8235	-0.00926576
pos_5_A	pos_7_G	0.5116	0.5969	0.5896	0.519	0.4461	-0.0728495	0.4975	0.712	0.71	0.4995	0.4278	-0.0716716	0.8485	0.7972	0.8422	0.8035	0.7359	-0.0675811
pos_5_A	pos_7_T	0.47762	0.5872	0.5896	0.4752	0.54535	0.0701126	0.4791	0.7625	0.71	0.5316	0.5075	-0.024101	0.8231	0.858	0.8422	0.8389	0.8572	0.0183494
pos_5_A	pos_8_A	0.48811	0.5974	0.5896	0.4959	0.51748	0.0215391	0.4856	0.7317	0.71	0.5073	0.4906	-0.0166344	0.8315	0.8378	0.8422	0.8271	0.8432	0.0160753
pos_5_A	pos_8_C	0.50715	0.5979	0.5896	0.5155	0.45712	-0.0583393	0.4912	0.7373	0.71	0.5184	0.4705	-0.0479723	0.8369	0.8387	0.8422	0.8334	0.8282	-0.00511751
pos_5_A	pos_8_G	0.49571	0.6005	0.5896	0.5066	0.49727	-0.0093343	0.4925	0.7429	0.71	0.5254	0.4593	-0.0661014	0.8396	0.7944	0.8422	0.7918	0.7935	0.00172135
pos_5_A	pos_8_T	0.49222	0.604	0.5896	0.5066	0.5045	-0.0020997	0.4778	0.7332	0.71	0.501	0.5072	0.0062357	0.8299	0.8622	0.8422	0.8499	0.8433	-0.00658615
pos_5_C	pos_6_A	0.44722	0.5802	0.5896	0.4378	0.47459	0.0367844	0.4643	0.6484	0.71	0.4026	0.4288	0.026168	0.8064	0.8364	0.8422	0.8006	0.8103	0.00973938
pos_5_C	pos_6_C	0.45949	0.5595	0.5896	0.4294	0.43971	0.0102636	0.4678	0.6479	0.71	0.4056	0.3985	-0.0071358	0.8102	0.8455	0.8422	0.8135	0.7925	-0.021042
pos_5_C	pos_6_G	0.45118	0.5745	0.5896	0.4361	0.4754	0.039293	0.4763	0.5501	0.71	0.3164	0.353	0.0366152	0.8183	0.7403	0.8422	0.7164	0.6982	-0.0182414
pos_5_C	pos_6_T	0.45933	0.6333	0.5896	0.5031	0.4443	-0.0587764	0.3982	0.7663	0.71	0.4545	0.5402	0.0856323	0.7874	0.8775	0.8422	0.8227	0.8322	0.00947741
pos_5_C	pos_7_A	0.45403	0.605	0.5896	0.4694	0.45341	-0.0160079	0.4155	0.7172	0.71	0.4226	0.512	0.0894176	0.8031	0.854	0.8422	0.8148	0.8182	0.00334067
pos_5_C	pos_7_C	0.45497	0.6072	0.5896	0.4726	0.44987	-0.0227698	0.4668	0.6925	0.71	0.4493	0.4058	-0.0435811	0.8097	0.8387	0.8422	0.8062	0.7992	-0.00702841
pos_5_C	pos_7_G	0.46907	0.5985	0.5896	0.4779	0.42095	-0.0569928	0.4722	0.6998	0.71	0.462	0.3693	-0.0926871	0.8208	0.7936	0.8422	0.7722	0.6815	-0.0907369
pos_5_C	pos_7_T	0.43835	0.5906	0.5896	0.4394	0.49553	0.0561724	0.4556	0.7453	0.71	0.4908	0.4549	-0.0359162	0.7901	0.8605	0.8422	0.8084	0.8333	0.0248834
pos_5_C	pos_8_A	0.45217	0.5959	0.5896	0.4585	0.4614	0.002913	0.436	0.7106	0.71	0.4366	0.5007	0.0640896	0.8053	0.8417	0.8422	0.8048	0.814	0.00922566
pos_5_C	pos_8_C	0.4577	0.5977	0.5896	0.4658	0.44404	-0.0217767	0.469	0.7238	0.71	0.4828	0.4085	-0.0742352	0.8088	0.8403	0.8422	0.8068	0.8037	-0.00313905
pos_5_C	pos_8_G	0.45583	0.6032	0.5896	0.4695	0.44784	-0.0216487	0.4669	0.7279	0.71	0.4848	0.3937	-0.0911605	0.8175	0.8019	0.8422	0.7771	0.7124	-0.0647033
pos_5_C	pos_8_T	0.44995	0.6036	0.5896	0.464	0.4634	-0.0005886	0.4457	0.7177	0.71	0.4534	0.4763	0.0228513	0.7939	0.862	0.8422	0.8136	0.8271	0.0134512
pos_5_G	pos_6_A	0.6388	0.4993	0.5896	0.5485	0.60358	0.0550878	0.7788	0.4599	0.71	0.5287	0.7341	0.205418	0.8715	0.8272	0.8422	0.8565	0.8411	-0.0153741
pos_5_G	pos_6_C	0.64014	0.4238	0.5896	0.4744	0.59539	0.12103	0.7835	0.442	0.71	0.5155	0.7011	0.185672	0.8647	0.8132	0.8422	0.8357	0.8711	0.0353834
pos_5_G	pos_6_G	0.63623	0.4872	0.5896	0.5338	0.61762	0.0837802	0.7793	0.4166	0.71	0.4859	0.6595	0.173611	0.8781	0.7448	0.8422	0.7806	0.7217	-0.0589796
pos_5_G	pos_6_T	0.60587	0.4703	0.5896	0.4866	0.66014	0.173592	0.7077	0.5281	0.71	0.5258	0.8001	0.27431	0.8289	0.8469	0.8422	0.8336	0.892	0.0584441
pos_5_G	pos_7_A	0.63143	0.4791	0.5896	0.521	0.63664	0.115675	0.7728	0.5047	0.71	0.5675	0.7749	0.207359	0.8654	0.8366	0.8422	0.8598	0.8664	0.00659328
pos_5_G	pos_7_C	0.62937	0.4544	0.5896	0.4942	0.64853	0.15437	0.7761	0.4501	0.71	0.5162	0.7566	0.240402	0.864	0.7985	0.8422	0.8203	0.8736	0.0533165
pos_5_G	pos_7_G	0.63567	0.4354	0.5896	0.4815	0.62732	0.145832	0.7806	0.4098	0.71	0.4804	0.7479	0.2675	0.8716	0.7352	0.8422	0.7646	0.829	0.0643834
pos_5_G	pos_7_T	0.63567	0.5106	0.5896	0.5567	0.6217	0.0650083	0.7629	0.4964	0.71	0.5494	0.7972	0.247812	0.8596	0.84	0.8422	0.8574	0.8743	0.016893
pos_5_G	pos_8_A	0.63513	0.4962	0.5896	0.5418	0.62497	0.0831852	0.7752	0.4946	0.71	0.5598	0.7693	0.209549	0.8721	0.832	0.8422	0.8619	0.8468	-0.0150534
pos_5_G	pos_8_C	0.6347	0.4558	0.5896	0.5009	0.62805	0.127113	0.7721	0.4576	0.71	0.5197	0.7788	0.259053	0.8655	0.8094	0.8422	0.8326	0.8666	0.0339613
pos_5_G	pos_8_G	0.63268	0.461	0.5896	0.5041	0.63385	0.12976	0.7718	0.4351	0.71	0.4969	0.7805	0.283598	0.8705	0.7613	0.8422	0.7896	0.8251	0.0355175
pos_5_G	pos_8_T	0.62913	0.4752	0.5896	0.5147	0.64285	0.128106	0.7754	0.496	0.71	0.5614	0.7695	0.208118	0.8496	0.8291	0.8422	0.8365	0.8858	0.0493258
pos_5_T	pos_6_A	0.4542	0.5763	0.5896	0.4409	0.50132	0.0604204	0.4809	0.6621	0.71	0.4329	0.4641	0.0311204	0.808	0.8387	0.8422	0.8044	0.8094	0.00493566
pos_5_T	pos_6_C	0.47707	0.5603	0.5896	0.4478	0.37565	-0.0721207	0.4862	0.6542	0.71	0.4304	0.4047	-0.0257158	0.8123	0.8557	0.8422	0.8257	0.7878	-0.0379649
pos_5_T	pos_6_G	0.45227	0.587	0.5896	0.4497	0.48195	0.0322612	0.4825	0.5568	0.71	0.3293	0.4541	0.1248	0.8247	0.7343	0.8422	0.7168	0.7437	0.0268981
pos_5_T	pos_6_T	0.46266	0.6353	0.5896	0.5083	0.46105	-0.0472913	0.4482	0.7758	0.71	0.514	0.5129	-0.001057	0.7805	0.879	0.8422	0.8173	0.8472	0.029886
pos_5_T	pos_7_A	0.45951	0.6092	0.5896	0.4792	0.46933	-0.0098498	0.4622	0.7285	0.71	0.4806	0.5008	0.0201154	0.8006	0.8565	0.8422	0.8149	0.8267	0.0118181
pos_5_T	pos_7_C	0.46971	0.6134	0.5896	0.4935	0.43296	-0.0605668	0.4796	0.7021	0.71	0.4717	0.4624	-0.0092195	0.8159	0.8507	0.8422	0.8244	0.7741	-0.0503302
pos_5_T	pos_7_G	0.46802	0.595	0.5896	0.4735	0.4392	-0.0342529	0.4917	0.7118	0.71	0.4935	0.4062	-0.0872542	0.8164	0.7942	0.8422	0.7684	0.7529	-0.0155251
pos_5_T	pos_7_T	0.44898	0.5972	0.5896	0.4566	0.48937	0.0328089	0.469	0.757	0.71	0.516	0.4965	-0.0195165	0.7951	0.8655	0.8422	0.8183	0.8284	0.0100462
pos_5_T	pos_8_A	0.45285	0.5985	0.5896	0.4617	0.49177	0.0300203	0.4669	0.7234	0.71	0.4803	0.4974	0.0171715	0.8011	0.8418	0.8422	0.8007	0.8282	0.0275485
pos_5_T	pos_8_C	0.46095	0.5954	0.5896	0.4667	0.46645	-0.0003009	0.4798	0.7331	0.71	0.5028	0.4651	-0.0377268	0.8123	0.8481	0.8422	0.8181	0.7933	-0.0248224
pos_5_T	pos_8_G	0.46903	0.6061	0.5896	0.4856	0.43624	-0.0493487	0.4869	0.7392	0.71	0.516	0.4209	-0.0951235	0.8149	0.8053	0.8422	0.7779	0.7513	-0.0266366
pos_5_T	pos_8_T	0.46585	0.6109	0.5896	0.4871	0.45492	-0.0322258	0.4706	0.7289	0.71	0.4896	0.4898	0.000267	0.8018	0.8692	0.8422	0.8288	0.8173	-0.0114772
pos_6_A	pos_7_A	0.55487	0.5955	0.5896	0.5607	0.60399	0.0432409	0.6461	0.7252	0.71	0.6614	0.6179	-0.0434497	0.8254	0.8517	0.8422	0.8349	0.8472	0.0123327
pos_6_A	pos_7_C	0.57109	0.6008	0.5896	0.5823	0.56238	-0.0199658	0.6415	0.694	0.71	0.6254	0.6041	-0.0213039	0.8345	0.8371	0.8422	0.8294	0.8259	-0.00341939
pos_6_A	pos_7_G	0.58909	0.5981	0.5896	0.5976	0.52816	-0.0694866	0.6447	0.7045	0.71	0.6392	0.5911	-0.0480692	0.8434	0.7928	0.8422	0.794	0.7621	-0.0319308
pos_6_A	pos_7_T	0.56428	0.5803	0.5896	0.555	0.58985	0.0348159	0.6083	0.7451	0.71	0.6434	0.6959	0.0524859	0.8249	0.8602	0.8422	0.8429	0.8484	0.00555923
pos_6_A	pos_8_A	0.56189	0.5863	0.5896	0.5586	0.59163	0.0330384	0.6331	0.7162	0.71	0.6393	0.641	0.0016966	0.8273	0.8366	0.8422	0.8216	0.8458	0.0241644
pos_6_A	pos_8_C	0.58081	0.5958	0.5896	0.5871	0.53458	-0.0524934	0.6381	0.7254	0.71	0.6535	0.626	-0.0275029	0.834	0.8387	0.8422	0.8305	0.8294	-0.00110068
pos_6_A	pos_8_G	0.56755	0.5949	0.5896	0.5728	0.57647	0.0036385	0.6396	0.7321	0.71	0.6617	0.6135	-0.0481917	0.8422	0.8061	0.8422	0.806	0.7549	-0.0511601
pos_6_A	pos_8_T	0.56789	0.597	0.5896	0.5753	0.57412	-0.0012028	0.6308	0.7206	0.71	0.6414	0.6462	0.0047142	0.825	0.8619	0.8422	0.8447	0.8463	0.00161239
pos_6_C	pos_7_A	0.55601	0.6155	0.5896	0.5819	0.52274	-0.0591473	0.6405	0.722	0.71	0.6526	0.6293	-0.0232755	0.8335	0.8496	0.8422	0.8409	0.8549	0.0139872
pos_6_C	pos_7_C	0.53579	0.6014	0.5896	0.5476	0.57051	0.02292	0.6434	0.6947	0.71	0.628	0.6034	-0.0246521	0.8465	0.8384	0.8422	0.8426	0.8111	-0.0314959
pos_6_C	pos_7_G	0.54766	0.59	0.5896	0.5481	0.52677	-0.0213361	0.6478	0.7035	0.71	0.6414	0.5712	-0.0701627	0.8482	0.7903	0.8422	0.7963	0.7303	-0.066026
pos_6_C	pos_7_T	0.53977	0.5875	0.5896	0.5377	0.55857	0.0208466	0.6106	0.7423	0.71	0.6429	0.7023	0.0594403	0.8282	0.858	0.8422	0.844	0.8569	0.012885
pos_6_C	pos_8_A	0.54817	0.5965	0.5896	0.5551	0.52757	-0.0275509	0.629	0.7138	0.71	0.6328	0.6486	0.0157722	0.8361	0.8364	0.8422	0.8303	0.8532	0.0228557
pos_6_C	pos_8_C	0.55104	0.5985	0.5896	0.56	0.52862	-0.0313789	0.6445	0.7268	0.71	0.6613	0.5993	-0.0619883	0.8429	0.8371	0.8422	0.8378	0.8331	-0.00474279
pos_6_C	pos_8_G	0.53609	0.5978	0.5896	0.5443	0.56653	0.0222462	0.6435	0.7342	0.71	0.6677	0.6013	-0.0664087	0.8494	0.8008	0.8422	0.8081	0.7491	-0.0589072
pos_6_C	pos_8_T	0.54263	0.6006	0.5896	0.5537	0.55016	-0.0035356	0.6247	0.7149	0.71	0.6296	0.6665	0.0368653	0.8299	0.8593	0.8422	0.847	0.8555	0.00857053
pos_6_G	pos_7_A	0.57809	0.608	0.5896	0.5966	0.5497	-0.04687	0.5038	0.7179	0.71	0.5117	0.5988	0.0870589	0.7205	0.8624	0.8422	0.7407	0.7734	0.0327125
pos_6_G	pos_7_C	0.55162	0.5826	0.5896	0.5447	0.62951	0.0848416	0.5309	0.6968	0.71	0.5176	0.5535	0.0358117	0.7289	0.8425	0.8422	0.7292	0.7778	0.0486333
pos_6_G	pos_7_G	0.57307	0.5899	0.5896	0.5734	0.56391	-0.0094857	0.5492	0.705	0.71	0.5442	0.4579	-0.0863225	0.756	0.8092	0.8422	0.723	0.5817	-0.141265
pos_6_G	pos_7_T	0.57883	0.592	0.5896	0.5812	0.53609	-0.0451297	0.5549	0.7584	0.71	0.6034	0.4914	-0.11194	0.7408	0.8759	0.8422	0.7744	0.7324	-0.0420159
pos_6_G	pos_8_A	0.57735	0.598	0.5896	0.5857	0.54617	-0.0395628	0.5384	0.7208	0.71	0.5492	0.5305	-0.0187427	0.7465	0.8572	0.8422	0.7615	0.7128	-0.0487015
pos_6_G	pos_8_C	0.55336	0.5767	0.5896	0.5405	0.61731	0.0767926	0.5357	0.7248	0.71	0.5505	0.5358	-0.0147133	0.7376	0.8487	0.8422	0.7441	0.7366	-0.0075168
pos_6_G	pos_8_G	0.57148	0.5992	0.5896	0.5811	0.56771	-0.0134316	0.5482	0.7368	0.71	0.575	0.4734	-0.101531	0.7412	0.8075	0.8422	0.7065	0.7067	0.00015956
pos_6_G	pos_8_T	0.5786	0.6026	0.5896	0.5916	0.5424	-0.0492067	0.518	0.7209	0.71	0.5288	0.5745	0.0456621	0.7192	0.8734	0.8422	0.7504	0.7604	0.0100154
pos_6_T	pos_7_A	0.61226	0.558	0.5896	0.5807	0.64951	0.0688068	0.7623	0.6184	0.71	0.6707	0.7605	0.0898289	0.873	0.8324	0.8422	0.8631	0.8751	0.0119614
pos_6_T	pos_7_C	0.62641	0.5919	0.5896	0.6288	0.59919	-0.029572	0.763	0.5902	0.71	0.6432	0.7512	0.107979	0.8769	0.8096	0.8422	0.8443	0.8585	0.0142618
pos_6_T	pos_7_G	0.62296	0.5428	0.5896	0.5762	0.62112	0.0449393	0.7679	0.5563	0.71	0.6141	0.7407	0.126619	0.8802	0.7106	0.8422	0.7485	0.8374	0.0888415
pos_6_T	pos_7_T	0.6267	0.5609	0.5896	0.598	0.60682	0.0088172	0.7524	0.652	0.71	0.6944	0.7828	0.08842	0.8602	0.822	0.8422	0.84	0.8933	0.0533422
pos_6_T	pos_8_A	0.62253	0.5592	0.5896	0.5922	0.62149	0.0292961	0.7609	0.6198	0.71	0.6706	0.7639	0.0933229	0.8762	0.8174	0.8422	0.8514	0.8653	0.0138888
pos_6_T	pos_8_C	0.62458	0.5631	0.5896	0.5981	0.615	0.0168789	0.7609	0.5971	0.71	0.648	0.7643	0.116282	0.8762	0.8107	0.8422	0.8447	0.8631	0.0184329
pos_6_T	pos_8_G	0.62158	0.5698	0.5896	0.6018	0.62505	0.0232385	0.7571	0.5765	0.71	0.6235	0.7801	0.156585	0.8768	0.7405	0.8422	0.775	0.8463	0.0712522
pos_6_T	pos_8_T	0.62028	0.5561	0.5896	0.5868	0.62627	0.0394755	0.7688	0.6364	0.71	0.6952	0.7466	0.0514097	0.8608	0.8263	0.8422	0.8449	0.8895	0.0445931
pos_7_A	pos_8_A	0.59553	0.5806	0.5896	0.5866	0.60176	0.0151794	0.7206	0.7154	0.71	0.726	0.6839	-0.0420674	0.849	0.8309	0.8422	0.8376	0.8538	0.016164
pos_7_A	pos_8_C	0.60284	0.5882	0.5896	0.6015	0.57641	-0.0250968	0.704	0.7031	0.71	0.697	0.7309	0.0338651	0.8509	0.8314	0.8422	0.84	0.8492	0.00919143
pos_7_A	pos_8_G	0.60247	0.5964	0.5896	0.6093	0.5807	-0.0286264	0.7058	0.7149	0.71	0.7107	0.7261	0.0154384	0.8577	0.7937	0.8422	0.8091	0.7953	-0.0138264
pos_7_A	pos_8_T	0.58661	0.5813	0.5896	0.5784	0.6229	0.0445538	0.708	0.7083	0.71	0.7063	0.7117	0.0054247	0.8417	0.8564	0.8422	0.8558	0.8656	0.0097152
pos_7_C	pos_8_A	0.60152	0.5912	0.5896	0.6032	0.57349	-0.029693	0.6811	0.7086	0.71	0.6797	0.6768	-0.0028803	0.8323	0.8388	0.8422	0.8288	0.8403	0.0114474
pos_7_C	pos_8_C	0.58036	0.5728	0.5896	0.5636	0.62361	0.0600536	0.6777	0.7178	0.71	0.6855	0.6853	-0.0001182	0.8364	0.8384	0.8422	0.8326	0.826	-0.00658583
pos_7_C	pos_8_G	0.59425	0.5913	0.5896	0.5959	0.59757	0.0016367	0.6871	0.7289	0.71	0.7059	0.6387	-0.067253	0.8387	0.7975	0.8422	0.7939	0.761	-0.0329614
pos_7_C	pos_8_T	0.6014	0.5966	0.5896	0.6084	0.58079	-0.027657	0.6718	0.7104	0.71	0.6722	0.7031	0.0309627	0.8271	0.8629	0.8422	0.8478	0.8424	-0.00541751
pos_7_G	pos_8_A	0.58627	0.5905	0.5896	0.5872	0.57956	-0.0076503	0.6865	0.7036	0.71	0.6801	0.7027	0.0226116	0.7823	0.8478	0.8422	0.7879	0.7929	0.00499214
pos_7_G	pos_8_C	0.58956	0.5916	0.5896	0.5916	0.57297	-0.0185806	0.6912	0.7193	0.71	0.7005	0.6904	-0.0101205	0.7836	0.842	0.8422	0.7834	0.7952	0.0118298
pos_7_G	pos_8_G	0.57607	0.5831	0.5896	0.5695	0.6066	0.0370481	0.6832	0.7177	0.71	0.6909	0.7211	0.0301784	0.795	0.8073	0.8422	0.76	0.7105	-0.0494664
pos_7_G	pos_8_T	0.58727	0.5982	0.5896	0.5959	0.57675	-0.0191631	0.7038	0.7209	0.71	0.7146	0.6571	-0.057519	0.7794	0.8667	0.8422	0.8038	0.7966	-0.00718708
pos_7_T	pos_8_A	0.57999	0.5867	0.5896	0.5771	0.59085	0.0137719	0.7341	0.6873	0.71	0.7113	0.7482	0.0368397	0.861	0.8363	0.8422	0.8551	0.8454	-0.00962867
pos_7_T	pos_8_C	0.58551	0.589	0.5896	0.5849	0.56695	-0.0179832	0.74	0.7074	0.71	0.7375	0.7266	-0.0109014	0.8622	0.8314	0.8422	0.8514	0.843	-0.00840214
pos_7_T	pos_8_G	0.58202	0.5952	0.5896	0.5877	0.58171	-0.0059463	0.7379	0.7092	0.71	0.7371	0.7366	-0.0005127	0.8621	0.7692	0.8422	0.789	0.8256	0.0365416
pos_7_T	pos_8_T	0.57986	0.5958	0.5896	0.5861	0.58584	-0.0002279	0.7385	0.6955	0.71	0.724	0.7362	0.0122295	0.8402	0.8439	0.8422	0.8418	0.879	0.0372208
