# Supplementary material for: A basic framework to explain splice-site choice in eukaryotes
Source: Nat Commun. 2025 Sep 29;16:8284. doi: 10.1038/s41467-025-63622-9 (PMC12480690; doi:10.1038/s41467-025-63622-9)
Supplement: Supplementary file 3 — Supplementary Data 1-15 [file 41467_2025_63622_MOESM3_ESM.zip › Supplementary Data_7.xlsx]

## Sheet: Sheet1
Pairwise interactions of Nucleotides - Acceptors (Downsampled)
Nucleotide 1	Nucelotide 2	Human_nuc1_mean	Human_nuc2_mean	Human_grandmean	Human_combined_mean_expectation	Human_combined_mean_measured	Human_deviation	Drosophila_nuc1_mean	Drosophila_nuc2_mean	Drosophila_grandmean	Drosophila_combined_mean_expectation	Drosophila_combined_mean_measured	Drosophila_deviation	Arabidopsis_nuc1_mean	Arabidopsis_nuc2_mean	Arabidopsis_grandmean	Arabidopsis_combined_mean_expectation	Arabidopsis_combined_mean_measured	Arabidopsis_deviation
pos_-8_A	pos_-7_A	0.4654	0.48175	0.5606	0.38652	0.47726	0.0907386	0.71178	0.7008	0.7262	0.68634	0.62566	-0.0606809	0.71073	0.69435	0.7583	0.646805	0.75124	0.104433
pos_-8_A	pos_-7_C	0.45949	0.61001	0.5606	0.50886	0.49069	-0.0181696	0.6835	0.7568	0.7262	0.71412	0.70802	-0.00610492	0.73078	0.70594	0.7583	0.67845	0.67152	-0.0069289
pos_-8_A	pos_-7_G	0.51109	0.46835	0.5606	0.4188	0.03011	-0.38869	0.70493	0.6477	0.7262	0.62643	0.12607	-0.500355	0.77082	0.75231	0.7583	0.764861	0.12818	-0.636681
pos_-8_A	pos_-7_T	0.41426	0.60071	0.5606	0.45434	0.54164	0.0873004	0.63872	0.7614	0.7262	0.67389	0.74695	0.0730547	0.63648	0.82384	0.7583	0.702056	0.8104	0.108346
pos_-8_A	pos_-6_A	0.49467	0.40895	0.5606	0.34299	0.33747	-0.00551567	0.7183	0.624	0.7262	0.61614	0.52071	-0.0954284	0.73568	0.70231	0.7583	0.67972	0.68035	0.0006294
pos_-8_A	pos_-6_C	0.46041	0.61002	0.5606	0.5098	0.487	-0.0227932	0.68992	0.7342	0.7262	0.69796	0.68823	-0.00972262	0.73106	0.72637	0.7583	0.699161	0.67711	-0.022054
pos_-8_A	pos_-6_G	0.49581	0.39513	0.5606	0.3303	0.24095	-0.0893554	0.7014	0.6177	0.7262	0.59292	0.5014	-0.0915143	0.74071	0.70336	0.7583	0.685795	0.63114	-0.0546559
pos_-8_A	pos_-6_T	0.39424	0.62256	0.5606	0.45616	0.56314	0.106972	0.60785	0.7844	0.7262	0.6661	0.7541	0.0879961	0.66491	0.82688	0.7583	0.733517	0.79676	0.0632454
pos_-8_A	pos_-5_A	0.49106	0.43765	0.5606	0.36808	0.32453	-0.0435459	0.7161	0.6059	0.7262	0.59579	0.5254	-0.0703863	0.74322	0.67963	0.7583	0.664582	0.62991	-0.0346767
pos_-8_A	pos_-5_C	0.46086	0.59781	0.5606	0.49803	0.48778	-0.0102543	0.6851	0.7383	0.7262	0.69723	0.70462	0.00738675	0.72725	0.72192	0.7583	0.690898	0.68911	-0.0017913
pos_-8_A	pos_-5_G	0.49412	0.37545	0.5606	0.30893	0.22062	-0.0883128	0.70055	0.5869	0.7262	0.56125	0.49092	-0.0703326	0.74526	0.61835	0.7583	0.605346	0.54512	-0.0602236
pos_-8_A	pos_-5_T	0.39114	0.63079	0.5606	0.46129	0.54434	0.0830468	0.61809	0.7845	0.7262	0.67642	0.74096	0.0645374	0.62452	0.83581	0.7583	0.702062	0.79383	0.0917689
pos_-8_A	pos_-4_A	0.46915	0.56557	0.5606	0.47409	0.46458	-0.00950195	0.70048	0.7335	0.7262	0.70782	0.6643	-0.0435142	0.72297	0.76733	0.7583	0.732033	0.72117	-0.010865
pos_-8_A	pos_-4_C	0.46198	0.57999	0.5606	0.48134	0.48641	0.00507182	0.69333	0.7019	0.7262	0.66907	0.67032	0.0012545	0.73552	0.65708	0.7583	0.63433	0.5887	-0.0456289
pos_-8_A	pos_-4_G	0.49155	0.53583	0.5606	0.46674	0.37958	-0.0871563	0.68675	0.7389	0.7262	0.69945	0.69714	-0.002313	0.69838	0.79107	0.7583	0.731183	0.76008	0.0288931
pos_-8_A	pos_-4_T	0.447	0.60835	0.5606	0.49472	0.52018	0.0254648	0.67757	0.7603	0.7262	0.71165	0.72266	0.0110098	0.7258	0.7771	0.7583	0.744622	0.71282	-0.0318067
pos_-8_A	pos_-3_A	0.4854	0.40901	0.5606	0.33377	0.29717	-0.0366003	0.71549	0.4881	0.7262	0.47735	0.434	-0.0433432	0.75788	0.44464	0.7583	0.444242	0.37626	-0.0679801
pos_-8_A	pos_-3_C	0.45355	0.59178	0.5606	0.48469	0.47859	-0.00610319	0.60099	0.7761	0.7262	0.65094	0.74178	0.0908475	0.60211	0.83002	0.7583	0.673852	0.78937	0.115519
pos_-8_A	pos_-3_G	0.48802	0.04556	0.5606	0	0.03086	0.0308564	0.69576	0.1224	0.7262	0.092	0.13703	0.0450329	0.73143	0.04734	0.7583	0.020503	0.05415	0.0336418
pos_-8_A	pos_-3_T	0.42747	0.64012	0.5606	0.50695	0.56834	0.061387	0.69379	0.7345	0.7262	0.7021	0.67786	-0.0242388	0.72526	0.76123	0.7583	0.728217	0.71425	-0.0139654
pos_-8_A	pos_1_A	0.46236	0.55995	0.5606	0.46167	0.48471	0.0230369	0.67884	0.7608	0.7262	0.71348	0.71394	0.000455712	0.74861	0.71114	0.7583	0.701476	0.65059	-0.0508868
pos_-8_A	pos_1_C	0.47688	0.53626	0.5606	0.4525	0.41588	-0.0366227	0.70286	0.7022	0.7262	0.67883	0.64299	-0.0358362	0.73873	0.68554	0.7583	0.666001	0.58766	-0.0783422
pos_-8_A	pos_1_G	0.44342	0.59849	0.5606	0.48128	0.49428	0.0130011	0.67424	0.7674	0.7262	0.71548	0.72493	0.00945494	0.61455	0.8565	0.7583	0.712776	0.83259	0.119811
pos_-8_A	pos_1_T	0.47854	0.55539	0.5606	0.47329	0.39054	-0.0827539	0.69887	0.6901	0.7262	0.66274	0.64427	-0.0184644	0.74649	0.64683	0.7583	0.635055	0.5633	-0.0717544
pos_-8_A	pos_2_A	0.47121	0.57452	0.5606	0.4851	0.45913	-0.0259673	0.70115	0.7132	0.7262	0.6882	0.65543	-0.0327622	0.73438	0.73321	0.7583	0.709317	0.6856	-0.0237134
pos_-8_A	pos_2_C	0.47913	0.53225	0.5606	0.45075	0.41992	-0.0308278	0.68898	0.7478	0.7262	0.71063	0.69167	-0.0189578	0.72315	0.7757	0.7583	0.74058	0.7186	-0.0219786
pos_-8_A	pos_2_G	0.4667	0.55753	0.5606	0.46359	0.4739	0.0103061	0.68691	0.7483	0.7262	0.70899	0.70251	-0.00647153	0.72513	0.74932	0.7583	0.716171	0.71107	-0.0051023
pos_-8_A	pos_2_T	0.45157	0.60776	0.5606	0.4987	0.49627	-0.00243361	0.67983	0.7439	0.7262	0.69755	0.70569	0.00814402	0.70217	0.79198	0.7583	0.735877	0.75001	0.0141316
pos_-8_A	pos_3_A	0.4558	0.58366	0.5606	0.47883	0.50282	0.0239929	0.69199	0.7259	0.7262	0.69165	0.68326	-0.0083937	0.71289	0.77808	0.7583	0.732695	0.74605	0.0133525
pos_-8_A	pos_3_C	0.47251	0.58313	0.5606	0.49501	0.45129	-0.0437231	0.67831	0.7605	0.7262	0.71258	0.72202	0.00944088	0.724	0.75258	0.7583	0.718307	0.71412	-0.0041866
pos_-8_A	pos_3_G	0.48824	0.54868	0.5606	0.47628	0.40988	-0.0663989	0.69544	0.7203	0.7262	0.68956	0.6685	-0.0210584	0.72945	0.74009	0.7583	0.711265	0.70051	-0.0107565
pos_-8_A	pos_3_T	0.45489	0.58062	0.5606	0.47487	0.50361	0.0287427	0.69209	0.7425	0.7262	0.70843	0.68144	-0.0269959	0.72288	0.78494	0.7583	0.749553	0.72166	-0.027896
pos_-8_C	pos_-7_A	0.61852	0.48621	0.5606	0.5441	0.47058	-0.0735129	0.7565	0.6629	0.7262	0.69325	0.71574	0.0224947	0.75096	0.73633	0.7583	0.729022	0.60792	-0.121099
pos_-8_C	pos_-7_C	0.58142	0.58265	0.5606	0.60344	0.62179	0.0183577	0.73957	0.7403	0.7262	0.75363	0.76323	0.00960321	0.71457	0.70153	0.7583	0.657832	0.67856	0.0207296
pos_-8_C	pos_-7_G	0.6026	0.42409	0.5606	0.46606	0.4447	-0.0213538	0.75644	0.5769	0.7262	0.60712	0.66294	0.0558221	0.71842	0.70593	0.7583	0.666081	0.63055	-0.0355332
pos_-8_C	pos_-7_T	0.5722	0.57765	0.5606	0.58922	0.62969	0.0404709	0.73072	0.7524	0.7262	0.75697	0.77715	0.0201857	0.63019	0.82518	0.7583	0.697103	0.79508	0.0979733
pos_-8_C	pos_-6_A	0.61291	0.37738	0.5606	0.42965	0.4513	0.0216484	0.76445	0.5777	0.7262	0.61601	0.6495	0.0334994	0.71688	0.69935	0.7583	0.657951	0.68078	0.0228297
pos_-8_C	pos_-6_C	0.57106	0.57288	0.5606	0.5833	0.63657	0.0532612	0.75128	0.7198	0.7262	0.74489	0.7329	-0.0119859	0.70836	0.71449	0.7583	0.664581	0.71752	0.0529347
pos_-8_C	pos_-6_G	0.61794	0.3568	0.5606	0.41409	0.40466	-0.00943302	0.75857	0.5931	0.7262	0.62551	0.60191	-0.0236006	0.75127	0.71834	0.7583	0.711339	0.50484	-0.2065
pos_-8_C	pos_-6_T	0.56764	0.6064	0.5606	0.6134	0.63991	0.0265022	0.68399	0.7695	0.7262	0.72731	0.79969	0.0723787	0.63559	0.82581	0.7583	0.703126	0.79159	0.0884628
pos_-8_C	pos_-5_A	0.61722	0.41268	0.5606	0.46927	0.44033	-0.0289358	0.77047	0.5791	0.7262	0.62336	0.61032	-0.013031	0.73441	0.68091	0.7583	0.65705	0.59028	-0.066775
pos_-8_C	pos_-5_C	0.58584	0.56608	0.5606	0.59129	0.62019	0.0288996	0.74967	0.7275	0.7262	0.75095	0.736	-0.0149513	0.72027	0.7283	0.7583	0.690301	0.63669	-0.0536123
pos_-8_C	pos_-5_G	0.61598	0.32076	0.5606	0.37611	0.43158	0.0554731	0.7534	0.5495	0.7262	0.57671	0.62247	0.0457533	0.73972	0.62002	0.7583	0.601471	0.51249	-0.0889799
pos_-8_C	pos_-5_T	0.54683	0.60536	0.5606	0.59155	0.6568	0.0652461	0.67412	0.7675	0.7262	0.71547	0.79287	0.0773989	0.57989	0.83019	0.7583	0.651807	0.80666	0.154857
pos_-8_C	pos_-4_A	0.59765	0.53437	0.5606	0.57139	0.59506	0.023679	0.75025	0.7081	0.7262	0.73214	0.73813	0.00598973	0.71309	0.76621	0.7583	0.721033	0.70009	-0.020945
pos_-8_C	pos_-4_C	0.59425	0.55192	0.5606	0.58554	0.60404	0.0184989	0.75288	0.6876	0.7262	0.7143	0.7153	0.00100133	0.7214	0.64982	0.7583	0.612951	0.60861	-0.0043425
pos_-8_C	pos_-4_G	0.60509	0.48565	0.5606	0.53011	0.57454	0.0444372	0.74521	0.7203	0.7262	0.73934	0.75162	0.0122738	0.68772	0.79086	0.7583	0.72031	0.74478	0.0244669
pos_-8_C	pos_-4_T	0.59145	0.58948	0.5606	0.62029	0.61674	-0.00354927	0.7386	0.7467	0.7262	0.75915	0.76735	0.00820172	0.7108	0.77302	0.7583	0.725544	0.70707	-0.0184771
pos_-8_C	pos_-3_A	0.61219	0.39545	0.5606	0.447	0.38399	-0.0630116	0.76934	0.469	0.7262	0.51215	0.48579	-0.026358	0.7513	0.44653	0.7583	0.439565	0.33823	-0.101336
pos_-8_C	pos_-3_C	0.54729	0.55754	0.5606	0.5442	0.61962	0.0754197	0.67129	0.7619	0.7262	0.70697	0.78481	0.0778412	0.58319	0.82639	0.7583	0.651305	0.78836	0.13705
pos_-8_C	pos_-3_G	0.61089	0.03958	0.5606	0.08984	0.05391	-0.035928	0.75115	0.1333	0.7262	0.15826	0.10265	-0.0556037	0.71826	0.04628	0.7583	0.006272	0.06331	0.0570431
pos_-8_C	pos_-3_T	0.58155	0.62307	0.5606	0.64398	0.65183	0.00784809	0.74784	0.7142	0.7262	0.73583	0.74467	0.00883532	0.71371	0.76048	0.7583	0.715925	0.6993	-0.0166275
pos_-8_C	pos_1_A	0.59486	0.52938	0.5606	0.5636	0.60401	0.0404101	0.73529	0.7418	0.7262	0.75094	0.77097	0.0200336	0.73338	0.70693	0.7583	0.682041	0.64327	-0.0387736
pos_-8_C	pos_1_C	0.61011	0.51604	0.5606	0.56551	0.53239	-0.0331171	0.75428	0.6768	0.7262	0.70491	0.72104	0.0161333	0.72236	0.67444	0.7583	0.63853	0.61679	-0.0217389
pos_-8_C	pos_1_G	0.57595	0.56941	0.5606	0.58472	0.6207	0.0359737	0.744	0.7579	0.7262	0.77571	0.75468	-0.021027	0.61884	0.85831	0.7583	0.718878	0.80801	0.0891348
pos_-8_C	pos_1_T	0.5993	0.51318	0.5606	0.55184	0.58056	0.0287184	0.75235	0.6651	0.7262	0.69128	0.72062	0.0293359	0.73165	0.63931	0.7583	0.612686	0.57466	-0.0380287
pos_-8_C	pos_2_A	0.60236	0.54972	0.5606	0.59144	0.57992	-0.0115216	0.75485	0.6914	0.7262	0.72004	0.72272	0.00267952	0.72067	0.73059	0.7583	0.692995	0.67444	-0.0185544
pos_-8_C	pos_2_C	0.6076	0.49844	0.5606	0.5454	0.56054	0.0151342	0.74215	0.7233	0.7262	0.73923	0.76549	0.0262644	0.71115	0.77431	0.7583	0.727199	0.70256	-0.0246382
pos_-8_C	pos_2_G	0.59629	0.52397	0.5606	0.55963	0.60007	0.0404426	0.74673	0.7335	0.7262	0.75398	0.74872	-0.00525967	0.71563	0.74997	0.7583	0.707338	0.68208	-0.0252561
pos_-8_C	pos_2_T	0.57957	0.57724	0.5606	0.59617	0.63163	0.0354536	0.74419	0.729	0.7262	0.74697	0.75164	0.00467199	0.68451	0.78997	0.7583	0.716214	0.74228	0.0260704
pos_-8_C	pos_3_A	0.59458	0.56056	0.5606	0.5945	0.60511	0.0106128	0.74976	0.7068	0.7262	0.73035	0.73983	0.00947828	0.70537	0.77926	0.7583	0.726366	0.72103	-0.0053365
pos_-8_C	pos_3_C	0.60074	0.55752	0.5606	0.59763	0.58662	-0.0110041	0.74137	0.7471	0.7262	0.76226	0.76319	0.000929022	0.71389	0.75401	0.7583	0.70963	0.6883	-0.0213319
pos_-8_C	pos_3_G	0.60144	0.5066	0.5606	0.5474	0.58417	0.0367723	0.75117	0.6992	0.7262	0.72417	0.73261	0.00844073	0.72063	0.74043	0.7583	0.70279	0.66983	-0.0329554
pos_-8_C	pos_3_T	0.59161	0.55359	0.5606	0.58456	0.61339	0.0288317	0.74577	0.7211	0.7262	0.74062	0.75102	0.0103962	0.69651	0.77823	0.7583	0.716475	0.73521	0.0187317
pos_-8_G	pos_-7_A	0.51077	0.50106	0.5606	0.45119	0.34412	-0.10707	0.68709	0.6839	0.7262	0.64474	0.62804	-0.0167032	0.704	0.71991	0.7583	0.66564	0.6756	0.0099588
pos_-8_G	pos_-7_C	0.46758	0.60464	0.5606	0.51159	0.5363	0.0247086	0.66481	0.7539	0.7262	0.69247	0.69283	0.000358736	0.71753	0.72488	0.7583	0.684139	0.55694	-0.127197
pos_-8_G	pos_-7_G	0.51478	0.43979	0.5606	0.39393	0.36542	-0.0285115	0.68625	0.6124	0.7262	0.57242	0.54128	-0.0311388	0.71249	0.7143	0.7583	0.668522	0.63941	-0.0291101
pos_-8_G	pos_-7_T	0.44194	0.59751	0.5606	0.47881	0.55977	0.0809643	0.65132	0.7614	0.7262	0.68656	0.71484	0.028278	0.63607	0.82901	0.7583	0.706814	0.7775	0.0706843
pos_-8_G	pos_-6_A	0.51974	0.41421	0.5606	0.37331	0.27852	-0.0947858	0.70441	0.6085	0.7262	0.58666	0.51392	-0.072746	0.72882	0.72175	0.7583	0.692302	0.59822	-0.0940834
pos_-8_G	pos_-6_C	0.44673	0.60201	0.5606	0.4881	0.56038	0.0722779	0.67066	0.7266	0.7262	0.67106	0.68763	0.0165694	0.70428	0.7258	0.7583	0.671811	0.64026	-0.0315515
pos_-8_G	pos_-6_G	0.51544	0.38565	0.5606	0.34045	0.30795	-0.0325042	0.69411	0.6116	0.7262	0.57954	0.47635	-0.103193	0.69829	0.68703	0.7583	0.627049	0.69225	0.0652003
pos_-8_G	pos_-6_T	0.44654	0.62175	0.5606	0.50765	0.55666	0.04901	0.58717	0.7799	0.7262	0.64092	0.74985	0.108925	0.63604	0.83419	0.7583	0.711963	0.75944	0.0474742
pos_-8_G	pos_-5_A	0.51176	0.4367	0.5606	0.38782	0.29881	-0.0890056	0.7011	0.5946	0.7262	0.5695	0.52155	-0.0479542	0.7144	0.67856	0.7583	0.634689	0.62485	-0.0098423
pos_-8_G	pos_-5_C	0.45819	0.59032	0.5606	0.48788	0.55037	0.0624899	0.67151	0.7345	0.7262	0.67979	0.68476	0.00497241	0.70472	0.72883	0.7583	0.675279	0.6299	-0.0453778
pos_-8_G	pos_-5_G	0.52015	0.37524	0.5606	0.33475	0.24376	-0.090992	0.69016	0.5803	0.7262	0.54425	0.45163	-0.0926182	0.73181	0.63252	0.7583	0.606059	0.48321	-0.122844
pos_-8_G	pos_-5_T	0.43297	0.6277	0.5606	0.50003	0.5545	0.0544657	0.59165	0.7782	0.7262	0.6437	0.73611	0.0924129	0.58008	0.83543	0.7583	0.65724	0.78486	0.127616
pos_-8_G	pos_-4_A	0.4972	0.56442	0.5606	0.50099	0.45584	-0.0451493	0.67785	0.7211	0.7262	0.67273	0.66572	-0.00700917	0.69989	0.77193	0.7583	0.713557	0.69066	-0.0228948
pos_-8_G	pos_-4_C	0.47983	0.57791	0.5606	0.4971	0.50772	0.0106267	0.6856	0.7026	0.7262	0.66197	0.6107	-0.051272	0.71484	0.6653	0.7583	0.62186	0.55115	-0.0707095
pos_-8_G	pos_-4_G	0.50301	0.52886	0.5606	0.47123	0.43895	-0.032283	0.66485	0.732	0.7262	0.67067	0.70024	0.0295751	0.68664	0.79641	0.7583	0.724782	0.71798	-0.006805
pos_-8_G	pos_-4_T	0.46972	0.60326	0.5606	0.51235	0.54169	0.0293437	0.66705	0.7586	0.7262	0.69943	0.69205	-0.00737909	0.68298	0.77031	0.7583	0.695027	0.73497	0.039943
pos_-8_G	pos_-3_A	0.50431	0.40785	0.5606	0.35153	0.25738	-0.0941507	0.70088	0.4864	0.7262	0.46106	0.33899	-0.122078	0.73252	0.43887	0.7583	0.41312	0.39224	-0.0208799
pos_-8_G	pos_-3_C	0.42358	0.58681	0.5606	0.44975	0.52127	0.0715249	0.56162	0.7721	0.7262	0.60749	0.7321	0.124612	0.59108	0.83113	0.7583	0.66394	0.76961	0.105667
pos_-8_G	pos_-3_G	0.51064	0.04696	0.5606	0	0.02468	0.0246833	0.68179	0.1286	0.7262	0.0842	0.12013	0.0359287	0.7048	0.05164	0.7583	0	0.03703	0.0370324
pos_-8_G	pos_-3_T	0.46758	0.639	0.5606	0.54594	0.55488	0.00893804	0.68263	0.7283	0.7262	0.68475	0.64969	-0.0350552	0.70316	0.76736	0.7583	0.712245	0.68317	-0.0290782
pos_-8_G	pos_1_A	0.47955	0.55464	0.5606	0.47356	0.51613	0.0425775	0.66385	0.7545	0.7262	0.69212	0.70131	0.0091885	0.72573	0.71451	0.7583	0.681962	0.62312	-0.0588461
pos_-8_G	pos_1_C	0.49234	0.52971	0.5606	0.46141	0.46057	-0.00084497	0.68858	0.6948	0.7262	0.65716	0.62154	-0.0356145	0.71239	0.68368	0.7583	0.637797	0.57699	-0.0608026
pos_-8_G	pos_1_G	0.48361	0.59934	0.5606	0.52231	0.49127	-0.031036	0.64883	0.7604	0.7262	0.68305	0.72894	0.0458864	0.59457	0.85832	0.7583	0.694622	0.81561	0.12099
pos_-8_G	pos_1_T	0.49231	0.54464	0.5606	0.47631	0.4488	-0.0275093	0.69122	0.6885	0.7262	0.65348	0.60212	-0.051361	0.72211	0.64685	0.7583	0.610691	0.5543	-0.056393
pos_-8_G	pos_2_A	0.48453	0.56591	0.5606	0.48981	0.49841	0.00860361	0.6828	0.7047	0.7262	0.66131	0.65039	-0.0109217	0.71106	0.73721	0.7583	0.690001	0.65455	-0.035452
pos_-8_G	pos_2_C	0.49924	0.52955	0.5606	0.46815	0.4416	-0.0265533	0.67488	0.7407	0.7262	0.68936	0.67192	-0.017447	0.69607	0.77403	0.7583	0.711829	0.70599	-0.0058413
pos_-8_G	pos_2_G	0.48568	0.55546	0.5606	0.4805	0.49528	0.0147817	0.67208	0.7431	0.7262	0.68895	0.6852	-0.00375617	0.70491	0.7574	0.7583	0.704048	0.66518	-0.0388702
pos_-8_G	pos_2_T	0.4791	0.60635	0.5606	0.52482	0.50187	-0.0229447	0.66651	0.74	0.7262	0.6803	0.68722	0.00691214	0.67	0.7938	0.7583	0.705538	0.73249	0.0269543
pos_-8_G	pos_3_A	0.48433	0.58244	0.5606	0.50613	0.49847	-0.00766226	0.67696	0.7203	0.7262	0.67111	0.66702	-0.00409175	0.69051	0.78337	0.7583	0.715615	0.71367	-0.0019428
pos_-8_G	pos_3_C	0.48554	0.57828	0.5606	0.50318	0.4941	-0.00908181	0.66144	0.7561	0.7262	0.69137	0.70896	0.0175861	0.70124	0.75802	0.7583	0.700993	0.67413	-0.0268594
pos_-8_G	pos_3_G	0.50055	0.54244	0.5606	0.48235	0.45504	-0.0273151	0.68442	0.7154	0.7262	0.67359	0.63774	-0.0358503	0.71008	0.74724	0.7583	0.699049	0.65609	-0.0429547
pos_-8_G	pos_3_T	0.48082	0.57828	0.5606	0.49847	0.50908	0.0106073	0.6737	0.734	0.7262	0.68154	0.67621	-0.0053274	0.68516	0.78194	0.7583	0.708827	0.72267	0.0138393
pos_-8_T	pos_-7_A	0.58415	0.44893	0.5606	0.47245	0.55116	0.0787183	0.75404	0.6633	0.7262	0.69119	0.7112	0.0200105	0.81832	0.68933	0.7583	0.749387	0.75957	0.0101808
pos_-8_T	pos_-7_C	0.56555	0.58204	0.5606	0.58696	0.61885	0.0318896	0.73823	0.7308	0.7262	0.74282	0.77116	0.0283436	0.81825	0.63808	0.7583	0.698063	0.76154	0.0634771
pos_-8_T	pos_-7_G	0.59659	0.29831	0.5606	0.33426	0.50233	0.168073	0.7564	0.5526	0.7262	0.5828	0.66006	0.0772589	0.8154	0.51181	0.7583	0.568939	0.79652	0.227579
pos_-8_T	pos_-7_T	0.57297	0.59558	0.5606	0.60791	0.59112	-0.0167851	0.73366	0.7535	0.7262	0.76097	0.76263	0.00165726	0.77831	0.79634	0.7583	0.816376	0.84862	0.0322449
pos_-8_T	pos_-6_A	0.60155	0.37438	0.5606	0.41529	0.42445	0.00916016	0.76215	0.5752	0.7262	0.6112	0.63897	0.0277723	0.82137	0.65209	0.7583	0.715185	0.75957	0.0443816
pos_-8_T	pos_-6_C	0.57325	0.59351	0.5606	0.60612	0.60135	-0.00477292	0.74808	0.7073	0.7262	0.72917	0.7451	0.0159306	0.82063	0.68016	0.7583	0.742518	0.75157	0.0090531
pos_-8_T	pos_-6_G	0.59336	0.34108	0.5606	0.3738	0.42865	0.0548534	0.75441	0.5409	0.7262	0.56912	0.66588	0.0967558	0.8193	0.61512	0.7583	0.676153	0.76565	0.089501
pos_-8_T	pos_-6_T	0.53128	0.60457	0.5606	0.57521	0.6258	0.0505889	0.70186	0.7728	0.7262	0.74849	0.78316	0.034672	0.75922	0.78239	0.7583	0.783335	0.86045	0.0771138
pos_-8_T	pos_-5_A	0.59551	0.38062	0.5606	0.41549	0.47202	0.0565208	0.76811	0.5618	0.7262	0.60367	0.62416	0.0204888	0.82758	0.61825	0.7583	0.687563	0.72736	0.0397928
pos_-8_T	pos_-5_C	0.5768	0.57898	0.5606	0.59514	0.59402	-0.00112456	0.74589	0.7136	0.7262	0.73329	0.75306	0.0197761	0.81443	0.65767	0.7583	0.713825	0.77823	0.0644037
pos_-8_T	pos_-5_G	0.60134	0.34158	0.5606	0.38229	0.3775	-0.00479059	0.75672	0.5343	0.7262	0.56479	0.60466	0.0398793	0.82463	0.51395	0.7583	0.580317	0.70712	0.126806
pos_-8_T	pos_-5_T	0.52125	0.60777	0.5606	0.56838	0.63265	0.0642716	0.68565	0.7632	0.7262	0.72267	0.79045	0.0677789	0.73546	0.79433	0.7583	0.771518	0.86174	0.0902191
pos_-8_T	pos_-4_A	0.58348	0.53291	0.5606	0.55575	0.5743	0.018555	0.74692	0.6939	0.7262	0.71465	0.74856	0.0339096	0.80838	0.7055	0.7583	0.755607	0.81596	0.0603574
pos_-8_T	pos_-4_C	0.58075	0.55908	0.5606	0.5792	0.58253	0.0033369	0.75437	0.6798	0.7262	0.708	0.71369	0.00568663	0.82015	0.58095	0.7583	0.642829	0.71574	0.0729075
pos_-8_T	pos_-4_G	0.5935	0.5078	0.5606	0.54066	0.53201	-0.00865693	0.74998	0.722	0.7262	0.74578	0.73973	-0.00605673	0.79913	0.74328	0.7583	0.784134	0.82886	0.0447277
pos_-8_T	pos_-4_T	0.56525	0.57406	0.5606	0.57867	0.6189	0.0402256	0.73667	0.7374	0.7262	0.74792	0.77172	0.0238011	0.80969	0.7189	0.7583	0.770317	0.81204	0.0417239
pos_-8_T	pos_-3_A	0.59337	0.33322	0.5606	0.36595	0.45345	0.0875046	0.76589	0.4411	0.7262	0.48079	0.52404	0.0432457	0.83806	0.37135	0.7583	0.451142	0.50556	0.0544148
pos_-8_T	pos_-3_C	0.56842	0.57006	0.5606	0.57785	0.5904	0.0125473	0.69197	0.7591	0.7262	0.72486	0.78168	0.0568111	0.7206	0.78292	0.7583	0.745245	0.86232	0.11707
pos_-8_T	pos_-3_G	0.59716	0.03834	0.5606	0.07486	0.04972	-0.0251336	0.75121	0.1232	0.7262	0.14822	0.13613	-0.0120953	0.81746	0.05168	0.7583	0.110867	0.04526	-0.0656054
pos_-8_T	pos_-3_T	0.55076	0.60857	0.5606	0.5987	0.65149	0.0527953	0.74772	0.7009	0.7262	0.72247	0.74652	0.0240439	0.81093	0.6993	0.7583	0.751953	0.80874	0.0567851
pos_-8_T	pos_1_A	0.59609	0.55782	0.5606	0.59328	0.54332	-0.0499648	0.73861	0.738	0.7262	0.7504	0.76714	0.0167388	0.82569	0.63945	0.7583	0.706865	0.76563	0.0587702
pos_-8_T	pos_1_C	0.58463	0.49338	0.5606	0.51738	0.56049	0.0431068	0.75851	0.6728	0.7262	0.70513	0.70915	0.00401931	0.81963	0.59248	0.7583	0.65384	0.74177	0.08793
pos_-8_T	pos_1_G	0.55229	0.56184	0.5606	0.5535	0.61543	0.0619313	0.73124	0.7379	0.7262	0.74295	0.78489	0.041938	0.74182	0.82068	0.7583	0.80423	0.88509	0.0808624
pos_-8_T	pos_1_T	0.58353	0.5098	0.5606	0.53269	0.56387	0.0311818	0.75782	0.6683	0.7262	0.69992	0.69511	-0.00481264	0.82922	0.56322	0.7583	0.634171	0.70032	0.0661526
pos_-8_T	pos_2_A	0.57861	0.53286	0.5606	0.55083	0.58895	0.03812	0.75535	0.6825	0.7262	0.7117	0.72338	0.0116855	0.81992	0.6725	0.7583	0.734146	0.77931	0.0451657
pos_-8_T	pos_2_C	0.5926	0.5073	0.5606	0.53927	0.53493	-0.00433331	0.74576	0.7212	0.7262	0.74074	0.75366	0.0129175	0.80877	0.71019	0.7583	0.760693	0.81908	0.0583865
pos_-8_T	pos_2_G	0.59024	0.55109	0.5606	0.5807	0.54441	-0.0362936	0.74411	0.7191	0.7262	0.73698	0.76343	0.0264513	0.81249	0.68836	0.7583	0.742584	0.80041	0.0578223
pos_-8_T	pos_2_T	0.55884	0.56948	0.5606	0.56769	0.62203	0.0543422	0.74413	0.7226	0.7262	0.74055	0.75267	0.0121237	0.79659	0.74213	0.7583	0.780456	0.82828	0.0478221
pos_-8_T	pos_3_A	0.57782	0.55765	0.5606	0.57484	0.59037	0.0155333	0.7533	0.7047	0.7262	0.73179	0.73108	-0.000714095	0.80731	0.72873	0.7583	0.77777	0.81759	0.03982
pos_-8_T	pos_3_C	0.57421	0.54002	0.5606	0.55359	0.60769	0.0540924	0.73903	0.7374	0.7262	0.75026	0.7721	0.0218424	0.81201	0.69448	0.7583	0.748226	0.80052	0.0522901
pos_-8_T	pos_3_G	0.59014	0.51441	0.5606	0.54391	0.55258	0.00866913	0.75153	0.6912	0.7262	0.71656	0.73233	0.0157733	0.81627	0.67821	0.7583	0.736214	0.7903	0.0540838
pos_-8_T	pos_3_T	0.58288	0.56523	0.5606	0.58748	0.57697	-0.0105126	0.74548	0.7105	0.7262	0.72984	0.75261	0.0227685	0.80451	0.72579	0.7583	0.772035	0.82208	0.0500443
pos_-7_A	pos_-6_A	0.49004	0.38528	0.5606	0.31468	0.43972	0.125036	0.70992	0.6214	0.7262	0.60517	0.53378	-0.0713907	0.70212	0.68194	0.7583	0.625783	0.73591	0.110128
pos_-7_A	pos_-6_C	0.48492	0.6098	0.5606	0.53408	0.46759	-0.0664908	0.69403	0.7448	0.7262	0.7126	0.60172	-0.11088	0.71732	0.72493	0.7583	0.683979	0.6739	-0.0100763
pos_-7_A	pos_-6_G	0.52814	0.42344	0.5606	0.39094	0.0488	-0.342136	0.69446	0.6357	0.7262	0.60398	0.15929	-0.444686	0.76347	0.75179	0.7583	0.756988	0.23513	-0.521857
pos_-7_A	pos_-6_T	0.3782	0.6191	0.5606	0.43667	0.59193	0.155261	0.53451	0.7799	0.7262	0.58821	0.76762	0.179407	0.62218	0.82564	0.7583	0.689553	0.80395	0.114399
pos_-7_A	pos_-5_A	0.51225	0.44272	0.5606	0.39434	0.32053	-0.073808	0.7112	0.6147	0.7262	0.59972	0.48009	-0.119626	0.73596	0.68648	0.7583	0.664168	0.60611	-0.0580621
pos_-7_A	pos_-5_C	0.48643	0.59791	0.5606	0.5237	0.45931	-0.0643914	0.68757	0.7477	0.7262	0.70908	0.62353	-0.0855538	0.71864	0.73009	0.7583	0.690467	0.66076	-0.0297092
pos_-7_A	pos_-5_G	0.50844	0.37594	0.5606	0.32375	0.22079	-0.102958	0.68884	0.5903	0.7262	0.55291	0.41879	-0.134119	0.73929	0.62596	0.7583	0.606976	0.52533	-0.0816447
pos_-7_A	pos_-5_T	0.36163	0.62527	0.5606	0.42626	0.58553	0.159273	0.53686	0.7822	0.7262	0.59284	0.74801	0.155168	0.5979	0.83287	0.7583	0.672501	0.80274	0.130241
pos_-7_A	pos_-4_A	0.49499	0.5692	0.5606	0.50355	0.43704	-0.0665114	0.68889	0.731	0.7262	0.69371	0.64471	-0.0490055	0.7107	0.7695	0.7583	0.721926	0.71307	-0.0088523
pos_-7_A	pos_-4_C	0.48033	0.57973	0.5606	0.49943	0.48239	-0.0170432	0.68341	0.7054	0.7262	0.66261	0.65046	-0.01215	0.72589	0.66193	0.7583	0.629551	0.57198	-0.0575665
pos_-7_A	pos_-4_G	0.50311	0.53395	0.5606	0.47642	0.40055	-0.0758767	0.67715	0.7406	0.7262	0.69157	0.68082	-0.0107478	0.68766	0.79253	0.7583	0.721918	0.75169	0.0297712
pos_-7_A	pos_-4_T	0.4404	0.60108	0.5606	0.48084	0.57003	0.0891888	0.66004	0.7643	0.7262	0.6981	0.71327	0.0151737	0.71437	0.77972	0.7583	0.735817	0.70289	-0.0329228
pos_-7_A	pos_-3_A	0.50057	0.41116	0.5606	0.3511	0.28723	-0.0638646	0.70964	0.4984	0.7262	0.4818	0.40238	-0.0794205	0.75467	0.45697	0.7583	0.453367	0.34348	-0.109886
pos_-7_A	pos_-3_C	0.48291	0.59209	0.5606	0.51436	0.47928	-0.035081	0.58985	0.7764	0.7262	0.64001	0.73403	0.0940197	0.5627	0.82682	0.7583	0.631248	0.79943	0.168184
pos_-7_A	pos_-3_G	0.49511	0.04139	0.5606	0	0.05378	0.0537761	0.68411	0.1334	0.7262	0.09136	0.11006	0.0186988	0.71959	0.05058	0.7583	0.011906	0.04415	0.0322443
pos_-7_A	pos_-3_T	0.43451	0.63672	0.5606	0.51059	0.59186	0.0812704	0.67803	0.7324	0.7262	0.68421	0.67824	-0.00597035	0.72262	0.7697	0.7583	0.734048	0.67833	-0.0557158
pos_-7_A	pos_1_A	0.47557	0.55941	0.5606	0.47434	0.49488	0.0205375	0.66545	0.7605	0.7262	0.69977	0.70711	0.00733435	0.73631	0.71283	0.7583	0.690864	0.64217	-0.0486959
pos_-7_A	pos_1_C	0.49706	0.54083	0.5606	0.47725	0.38544	-0.0918097	0.6894	0.7007	0.7262	0.6639	0.63835	-0.025544	0.72587	0.68389	0.7583	0.651484	0.59393	-0.057557
pos_-7_A	pos_1_G	0.44988	0.59511	0.5606	0.48436	0.51604	0.0316834	0.66285	0.7685	0.7262	0.70512	0.71361	0.00849139	0.60659	0.85857	0.7583	0.706892	0.82341	0.116516
pos_-7_A	pos_1_T	0.48803	0.54991	0.5606	0.47731	0.42574	-0.0515692	0.691	0.6956	0.7262	0.66038	0.61717	-0.0432159	0.738	0.65137	0.7583	0.631104	0.54981	-0.0812889
pos_-7_A	pos_2_A	0.4833	0.57251	0.5606	0.49518	0.47401	-0.0211634	0.68846	0.7127	0.7262	0.67496	0.64752	-0.0274429	0.71941	0.73272	0.7583	0.693861	0.68695	-0.0069085
pos_-7_A	pos_2_C	0.49397	0.53206	0.5606	0.46539	0.42543	-0.0399662	0.68031	0.7506	0.7262	0.70475	0.66906	-0.0356875	0.71095	0.7766	0.7583	0.729273	0.71371	-0.0155585
pos_-7_A	pos_2_G	0.48065	0.55679	0.5606	0.4768	0.48148	0.00467551	0.67272	0.7465	0.7262	0.69302	0.70349	0.0104693	0.7172	0.7562	0.7583	0.715131	0.68702	-0.0281111
pos_-7_A	pos_2_T	0.46148	0.60496	0.5606	0.5058	0.51499	0.00918399	0.66993	0.7458	0.7262	0.68957	0.6917	0.0021264	0.69357	0.79466	0.7583	0.729958	0.73663	0.006676
pos_-7_A	pos_3_A	0.47242	0.58436	0.5606	0.49614	0.50337	0.00723441	0.68614	0.7306	0.7262	0.69054	0.65704	-0.0335082	0.7046	0.78273	0.7583	0.729061	0.72766	-0.0014018
pos_-7_A	pos_3_C	0.48351	0.58097	0.5606	0.50384	0.47099	-0.0328519	0.66646	0.7616	0.7262	0.7019	0.71142	0.00951955	0.7116	0.75357	0.7583	0.706895	0.70996	0.0030613
pos_-7_A	pos_3_G	0.49512	0.54411	0.5606	0.4786	0.43671	-0.0418873	0.68118	0.7184	0.7262	0.6734	0.66707	-0.00632542	0.71688	0.74138	0.7583	0.699991	0.69308	-0.0069061
pos_-7_A	pos_3_T	0.47149	0.58038	0.5606	0.49123	0.5063	0.0150711	0.67859	0.7415	0.7262	0.69387	0.67654	-0.0173312	0.7118	0.78748	0.7583	0.741017	0.71038	-0.0306392
pos_-7_C	pos_-6_A	0.62781	0.39716	0.5606	0.46434	0.39408	-0.0702546	0.7702	0.5858	0.7262	0.62977	0.62235	-0.007424	0.75219	0.72871	0.7583	0.722634	0.54208	-0.180552
pos_-7_C	pos_-6_C	0.56882	0.56888	0.5606	0.57706	0.63423	0.057169	0.74246	0.7045	0.7262	0.72074	0.7572	0.0364651	0.70496	0.72361	0.7583	0.670294	0.66019	-0.010108
pos_-7_C	pos_-6_G	0.60329	0.36959	0.5606	0.41224	0.39613	-0.0161125	0.7539	0.5535	0.7262	0.58117	0.67432	0.0931522	0.70201	0.69008	0.7583	0.63382	0.65498	0.021164
pos_-7_C	pos_-6_T	0.56955	0.60677	0.5606	0.61569	0.63771	0.0220181	0.70357	0.7708	0.7262	0.7482	0.79707	0.0488766	0.59614	0.82608	0.7583	0.663957	0.79213	0.128177
pos_-7_C	pos_-5_A	0.61447	0.41123	0.5606	0.46506	0.44597	-0.0190939	0.76873	0.562	0.7262	0.60449	0.63765	0.0331529	0.7137	0.6758	0.7583	0.631227	0.61806	-0.0131645
pos_-7_C	pos_-5_C	0.58151	0.55869	0.5606	0.57957	0.62693	0.0473669	0.74676	0.7221	0.7262	0.74267	0.7466	0.00393118	0.69746	0.7159	0.7583	0.655092	0.70526	0.0501663
pos_-7_C	pos_-5_G	0.621	0.34262	0.5606	0.40298	0.38452	-0.0184619	0.75906	0.5739	0.7262	0.60673	0.54487	-0.061853	0.75342	0.64819	0.7583	0.643339	0.36119	-0.282148
pos_-7_C	pos_-5_T	0.54868	0.605	0.5606	0.59305	0.65618	0.0631334	0.67926	0.7646	0.7262	0.71762	0.80062	0.0830052	0.5585	0.83095	0.7583	0.631174	0.80126	0.170084
pos_-7_C	pos_-4_A	0.59676	0.53055	0.5606	0.56668	0.59862	0.0319417	0.75269	0.7084	0.7262	0.73491	0.73189	-0.0030178	0.70202	0.76767	0.7583	0.711417	0.68748	-0.0239382
pos_-7_C	pos_-4_C	0.59904	0.55607	0.5606	0.59447	0.59285	-0.00162076	0.7562	0.6939	0.7262	0.72388	0.69535	-0.028531	0.71391	0.65617	0.7583	0.611809	0.57943	-0.0323828
pos_-7_C	pos_-4_G	0.60321	0.48513	0.5606	0.5277	0.57859	0.0508994	0.74275	0.7172	0.7262	0.73371	0.75729	0.0235828	0.68031	0.7933	0.7583	0.71534	0.72772	0.0123829
pos_-7_C	pos_-4_T	0.59015	0.5872	0.5606	0.61671	0.62189	0.0051797	0.73365	0.7414	0.7262	0.74881	0.77967	0.0308522	0.69142	0.77085	0.7583	0.703999	0.71881	0.0148144
pos_-7_C	pos_-3_A	0.61265	0.3969	0.5606	0.44891	0.38055	-0.0683671	0.76564	0.4658	0.7262	0.50521	0.4956	-0.0096149	0.73879	0.44422	0.7583	0.424742	0.352	-0.0727452
pos_-7_C	pos_-3_C	0.54758	0.55614	0.5606	0.54308	0.61957	0.0764911	0.67211	0.7611	0.7262	0.707	0.78423	0.0772354	0.57707	0.82688	0.7583	0.645679	0.78225	0.136569
pos_-7_C	pos_-3_G	0.61177	0.04028	0.5606	0.09141	0.05075	-0.0406579	0.75128	0.1166	0.7262	0.14169	0.15627	0.0145833	0.70653	0.04657	0.7583	0	0.06264	0.062639
pos_-7_C	pos_-3_T	0.58035	0.62072	0.5606	0.64043	0.65763	0.017192	0.75057	0.7159	0.7262	0.74031	0.73561	-0.00469889	0.70608	0.76435	0.7583	0.712162	0.67982	-0.0323433
pos_-7_C	pos_1_A	0.5928	0.52624	0.5606	0.55841	0.61185	0.0534362	0.74074	0.7457	0.7262	0.76022	0.75936	-0.0008563	0.72356	0.70914	0.7583	0.674434	0.62785	-0.046588
pos_-7_C	pos_1_C	0.60694	0.50642	0.5606	0.55272	0.54912	-0.00359499	0.75491	0.6745	0.7262	0.70318	0.71948	0.0163002	0.71131	0.67626	0.7583	0.629304	0.60656	-0.0227442
pos_-7_C	pos_1_G	0.58172	0.57118	0.5606	0.59227	0.61359	0.021325	0.7361	0.751	0.7262	0.76087	0.77378	0.0129043	0.60212	0.85835	0.7583	0.702197	0.80552	0.103327
pos_-7_C	pos_1_T	0.60088	0.51843	0.5606	0.55867	0.56886	0.0101847	0.75319	0.6655	0.7262	0.6925	0.71407	0.0215677	0.72272	0.64297	0.7583	0.607421	0.55027	-0.0571534
pos_-7_C	pos_2_A	0.60037	0.54606	0.5606	0.58579	0.58696	0.00117422	0.75458	0.6898	0.7262	0.71814	0.72288	0.00474206	0.71589	0.73537	0.7583	0.692995	0.63922	-0.0537768
pos_-7_C	pos_2_C	0.61045	0.50204	0.5606	0.55185	0.55132	-0.00052553	0.74651	0.7292	0.7262	0.74953	0.74759	-0.00194129	0.69689	0.77257	0.7583	0.71119	0.70742	-0.003773
pos_-7_C	pos_2_G	0.59498	0.52127	0.5606	0.55561	0.60644	0.050828	0.74668	0.7337	0.7262	0.75418	0.74697	-0.00721146	0.70094	0.74911	0.7583	0.691772	0.68653	-0.0052372
pos_-7_C	pos_2_T	0.58055	0.57689	0.5606	0.59681	0.62873	0.0319159	0.7373	0.7236	0.7262	0.73473	0.76111	0.0263826	0.67242	0.79205	0.7583	0.706193	0.72995	0.0237562
pos_-7_C	pos_3_A	0.59405	0.5592	0.5606	0.59261	0.60782	0.0152088	0.74914	0.705	0.7262	0.72794	0.74037	0.0124278	0.69868	0.7825	0.7583	0.722905	0.69778	-0.0251238
pos_-7_C	pos_3_C	0.60115	0.55699	0.5606	0.59751	0.58613	-0.0113737	0.74292	0.7486	0.7262	0.76536	0.75781	-0.00754454	0.70489	0.75771	0.7583	0.704327	0.66363	-0.0406949
pos_-7_C	pos_3_G	0.59902	0.50072	0.5606	0.5391	0.59197	0.0528721	0.7506	0.6977	0.7262	0.72213	0.73295	0.0108188	0.70847	0.7417	0.7583	0.691904	0.66418	-0.0277237
pos_-7_C	pos_3_T	0.59478	0.55637	0.5606	0.59051	0.60447	0.0139569	0.74414	0.7182	0.7262	0.73614	0.75449	0.0183559	0.67831	0.77728	0.7583	0.697317	0.7386	0.0412786
pos_-7_G	pos_-6_A	0.47288	0.43543	0.5606	0.34767	0.21779	-0.129881	0.62659	0.6086	0.7262	0.50896	0.47716	-0.0317983	0.70546	0.70037	0.7583	0.647561	0.68421	0.0366489
pos_-7_G	pos_-6_C	0.42002	0.61137	0.5606	0.47075	0.44409	-0.0266629	0.61698	0.7374	0.7262	0.62818	0.57048	-0.0576942	0.71896	0.74329	0.7583	0.703976	0.57066	-0.133318
pos_-7_G	pos_-6_G	0.45738	0.39875	0.5606	0.29549	0.27981	-0.0156782	0.62278	0.613	0.7262	0.50957	0.44907	-0.0604999	0.72771	0.71748	0.7583	0.686918	0.57597	-0.110946
pos_-7_G	pos_-6_T	0.32803	0.61957	0.5606	0.38696	0.57831	0.191352	0.51911	0.7835	0.7262	0.57639	0.69231	0.115919	0.62142	0.82808	0.7583	0.691226	0.79065	0.0994239
pos_-7_G	pos_-5_A	0.45575	0.44954	0.5606	0.34465	0.2438	-0.100851	0.64686	0.6057	0.7262	0.52634	0.42393	-0.102412	0.73172	0.6936	0.7583	0.66705	0.58839	-0.0786607
pos_-7_G	pos_-5_C	0.42097	0.60052	0.5606	0.46086	0.44192	-0.0189436	0.61382	0.7404	0.7262	0.62801	0.55848	-0.0695247	0.70729	0.72882	0.7583	0.677842	0.63129	-0.04655
pos_-7_G	pos_-5_G	0.46749	0.39095	0.5606	0.2978	0.2147	-0.0831013	0.61862	0.5809	0.7262	0.47333	0.40521	-0.068122	0.71011	0.60102	0.7583	0.552859	0.61976	0.0669016
pos_-7_G	pos_-5_T	0.32223	0.62821	0.5606	0.3898	0.54982	0.160015	0.47318	0.7808	0.7262	0.52775	0.69687	0.169117	0.60565	0.84152	0.7583	0.688898	0.76681	0.0779076
pos_-7_G	pos_-4_A	0.45022	0.57941	0.5606	0.46899	0.35344	-0.115547	0.605	0.7247	0.7262	0.60351	0.60504	0.00153132	0.69851	0.77025	0.7583	0.710487	0.70612	-0.0043711
pos_-7_G	pos_-4_C	0.42059	0.58323	0.5606	0.44319	0.44399	0.0008043	0.61036	0.7029	0.7262	0.58708	0.57165	-0.015428	0.71457	0.66435	0.7583	0.620648	0.5234	-0.0972489
pos_-7_G	pos_-4_G	0.45002	0.54253	0.5606	0.43191	0.35876	-0.0731453	0.62268	0.744	0.7262	0.64046	0.5595	-0.0809617	0.70088	0.80369	0.7583	0.746301	0.70006	-0.0462373
pos_-7_G	pos_-4_T	0.38339	0.60227	0.5606	0.42502	0.55008	0.125054	0.58008	0.7601	0.7262	0.61397	0.66183	0.0478641	0.68421	0.77019	0.7583	0.696123	0.74088	0.0447525
pos_-7_G	pos_-3_A	0.44498	0.41743	0.5606	0.30178	0.2007	-0.101079	0.63729	0.4899	0.7262	0.40104	0.32012	-0.0809226	0.73752	0.454	0.7583	0.43325	0.32727	-0.105979
pos_-7_G	pos_-3_C	0.39532	0.59686	0.5606	0.43154	0.4436	0.0120575	0.53052	0.7773	0.7262	0.58167	0.65253	0.0708655	0.58346	0.83647	0.7583	0.661659	0.76107	0.0994098
pos_-7_G	pos_-3_G	0.45217	0.04807	0.5606	0	0.02558	0.0255835	0.61637	0.1261	0.7262	0.01626	0.13122	0.114957	0.70941	0.05059	0.7583	0.001733	0.04421	0.0424772
pos_-7_G	pos_-3_T	0.38608	0.63777	0.5606	0.46321	0.56293	0.0997205	0.58996	0.7273	0.7262	0.59103	0.6469	0.0558651	0.6974	0.76033	0.7583	0.699459	0.71083	0.0113746
pos_-7_G	pos_1_A	0.42032	0.56359	0.5606	0.42327	0.44414	0.0208727	0.59077	0.7582	0.7262	0.62273	0.64094	0.0182105	0.72821	0.71598	0.7583	0.685919	0.62498	-0.0609351
pos_-7_G	pos_1_C	0.43346	0.53766	0.5606	0.41048	0.3749	-0.0355819	0.61839	0.6984	0.7262	0.59062	0.55378	-0.0368466	0.7137	0.68122	0.7583	0.63665	0.60997	-0.0266839
pos_-7_G	pos_1_G	0.42009	0.60863	0.5606	0.46808	0.43108	-0.0369998	0.59383	0.7689	0.7262	0.63651	0.62872	-0.00779436	0.61502	0.86218	0.7583	0.718923	0.80264	0.0837154
pos_-7_G	pos_1_T	0.42659	0.54643	0.5606	0.41238	0.42049	0.00811672	0.61387	0.6896	0.7262	0.5773	0.56691	-0.0103909	0.71805	0.63787	0.7583	0.597655	0.60148	0.0038213
pos_-7_G	pos_2_A	0.42083	0.57299	0.5606	0.43318	0.44307	0.00988545	0.61901	0.7108	0.7262	0.60362	0.56404	-0.0395804	0.71607	0.74016	0.7583	0.697958	0.6526	-0.0453602
pos_-7_G	pos_2_C	0.43285	0.53438	0.5606	0.40659	0.39748	-0.00910851	0.60353	0.7433	0.7262	0.62067	0.61185	-0.00881805	0.70175	0.78049	0.7583	0.72397	0.69381	-0.0301594
pos_-7_G	pos_2_G	0.44136	0.57426	0.5606	0.45499	0.37034	-0.0846465	0.59978	0.746	0.7262	0.61959	0.63175	0.0121538	0.70487	0.75504	0.7583	0.70164	0.68097	-0.0206681
pos_-7_G	pos_2_T	0.4048	0.61049	0.5606	0.45466	0.46407	0.00940679	0.5969	0.7455	0.7262	0.61623	0.61701	0.00078628	0.67213	0.79387	0.7583	0.707728	0.7383	0.0305772
pos_-7_G	pos_3_A	0.41307	0.58502	0.5606	0.43745	0.47088	0.0334271	0.60394	0.7241	0.7262	0.60189	0.60794	0.00605559	0.69603	0.7863	0.7583	0.724059	0.71115	-0.0129129
pos_-7_G	pos_3_C	0.41867	0.5817	0.5606	0.43973	0.45287	0.0131451	0.58937	0.7594	0.7262	0.62254	0.65215	0.0296131	0.70172	0.75547	0.7583	0.698918	0.69361	-0.0053109
pos_-7_G	pos_3_G	0.44006	0.55187	0.5606	0.43129	0.39011	-0.0411808	0.62225	0.7226	0.7262	0.61865	0.55048	-0.0681651	0.71601	0.75147	0.7583	0.70921	0.65258	-0.0566326
pos_-7_G	pos_3_T	0.43389	0.59405	0.5606	0.4673	0.40577	-0.0615277	0.60426	0.7384	0.7262	0.61642	0.60736	-0.00906229	0.68676	0.78131	0.7583	0.709792	0.73063	0.0208338
pos_-7_T	pos_-6_A	0.60198	0.36286	0.5606	0.4042	0.48642	0.0822206	0.769	0.5698	0.7262	0.61258	0.65749	0.0449098	0.83282	0.66922	0.7583	0.743765	0.75153	0.0077691
pos_-7_T	pos_-6_C	0.58198	0.58075	0.5606	0.60209	0.62078	0.0186857	0.75386	0.6901	0.7262	0.71778	0.77053	0.052754	0.8261	0.63595	0.7583	0.703783	0.79263	0.0888432
pos_-7_T	pos_-6_G	0.60725	0.23679	0.5606	0.2834	0.48779	0.20439	0.76686	0.5484	0.7262	0.58904	0.65027	0.0612312	0.82024	0.48207	0.7583	0.544037	0.82282	0.278781
pos_-7_T	pos_-6_T	0.56893	0.61434	0.5606	0.62263	0.61667	-0.00596132	0.71836	0.7709	0.7262	0.76303	0.78431	0.0212845	0.7934	0.79619	0.7583	0.83132	0.85061	0.0192885
pos_-7_T	pos_-5_A	0.60387	0.36107	0.5606	0.40431	0.50904	0.104732	0.77269	0.5532	0.7262	0.59965	0.64748	0.0478249	0.83206	0.60141	0.7583	0.675207	0.7618	0.0865884
pos_-7_T	pos_-5_C	0.58809	0.56848	0.5606	0.59593	0.60751	0.0115764	0.75327	0.6888	0.7262	0.71588	0.77143	0.0555498	0.8278	0.66489	0.7583	0.734421	0.76845	0.0340316
pos_-7_T	pos_-5_G	0.60501	0.30161	0.5606	0.34598	0.45839	0.112408	0.76461	0.4865	0.7262	0.52493	0.65229	0.127358	0.83577	0.50709	0.7583	0.584594	0.71561	0.131015
pos_-7_T	pos_-5_T	0.55931	0.6167	0.5606	0.61537	0.62339	0.0080189	0.71817	0.7655	0.7262	0.7575	0.7862	0.0286985	0.74947	0.78904	0.7583	0.780236	0.86898	0.088748
pos_-7_T	pos_-4_A	0.58884	0.5089	0.5606	0.5371	0.60825	0.0711446	0.7596	0.6855	0.7262	0.71893	0.75256	0.033629	0.82074	0.70446	0.7583	0.766938	0.82093	0.0539927
pos_-7_T	pos_-4_C	0.59091	0.54492	0.5606	0.5752	0.60063	0.0254294	0.76337	0.6634	0.7262	0.70058	0.73042	0.0298409	0.83088	0.56044	0.7583	0.633055	0.73119	0.098134
pos_-7_T	pos_-4_G	0.60322	0.49265	0.5606	0.53523	0.55554	0.0203075	0.75534	0.7026	0.7262	0.73175	0.76373	0.03198	0.80369	0.72713	0.7583	0.77255	0.84872	0.0761711
pos_-7_T	pos_-4_T	0.59026	0.59195	0.5606	0.62157	0.60144	-0.0201287	0.75132	0.7371	0.7262	0.76222	0.77448	0.0122632	0.82293	0.72132	0.7583	0.785984	0.81482	0.0288345
pos_-7_T	pos_-3_A	0.60389	0.31557	0.5606	0.35882	0.48089	0.122067	0.77434	0.427	0.7262	0.47518	0.54518	0.069998	0.84425	0.34047	0.7583	0.426455	0.55617	0.129711
pos_-7_T	pos_-3_C	0.56812	0.55582	0.5606	0.5633	0.61171	0.0484143	0.69677	0.7496	0.7262	0.72014	0.79249	0.0723459	0.74252	0.78087	0.7583	0.765126	0.86826	0.10313
pos_-7_T	pos_-3_G	0.60935	0.04219	0.5606	0.09091	0.04431	-0.0465999	0.76057	0.1327	0.7262	0.16705	0.11023	-0.0568266	0.82769	0.04883	0.7583	0.118249	0.04953	-0.068722
pos_-7_T	pos_-3_T	0.57289	0.62041	0.5606	0.63266	0.6404	0.00773446	0.76275	0.7019	0.7262	0.73844	0.74475	0.00630643	0.82242	0.68954	0.7583	0.753685	0.81675	0.0630673
pos_-7_T	pos_1_A	0.60887	0.54784	0.5606	0.59607	0.55395	-0.0421241	0.747	0.726	0.7262	0.74679	0.78127	0.0344819	0.83645	0.63233	0.7583	0.710502	0.77597	0.0654669
pos_-7_T	pos_1_C	0.59708	0.48437	0.5606	0.52081	0.57263	0.0518211	0.77007	0.6695	0.7262	0.71341	0.71282	-0.000595559	0.83035	0.60336	0.7583	0.675443	0.74417	0.0687237
pos_-7_T	pos_1_G	0.56127	0.55134	0.5606	0.55198	0.63312	0.0811399	0.74253	0.7299	0.7262	0.7462	0.79184	0.0456415	0.74914	0.8116	0.7583	0.802469	0.89529	0.0928185
pos_-7_T	pos_1_T	0.59767	0.50803	0.5606	0.54507	0.56436	0.0192924	0.76721	0.6563	0.7262	0.69734	0.70978	0.0124396	0.83989	0.56924	0.7583	0.650853	0.70349	0.0526414
pos_-7_T	pos_2_A	0.59304	0.52999	0.5606	0.56239	0.59489	0.0325031	0.7656	0.6732	0.7262	0.71262	0.73352	0.0208982	0.82905	0.66302	0.7583	0.733799	0.79394	0.0601387
pos_-7_T	pos_2_C	0.60386	0.49586	0.5606	0.53909	0.5515	0.0124109	0.75325	0.702	0.7262	0.72905	0.77348	0.0444234	0.81903	0.7049	0.7583	0.765657	0.83102	0.0653579
pos_-7_T	pos_2_G	0.59798	0.5264	0.5606	0.56375	0.57556	0.0118074	0.75581	0.7145	0.7262	0.74414	0.76617	0.0220393	0.82375	0.68478	0.7583	0.75026	0.80728	0.0570239
pos_-7_T	pos_2_T	0.57563	0.56752	0.5606	0.58252	0.62617	0.0436551	0.75579	0.7165	0.7262	0.74609	0.7607	0.0146151	0.80792	0.73545	0.7583	0.785094	0.83733	0.052237
pos_-7_T	pos_3_A	0.59301	0.55411	0.5606	0.58648	0.59479	0.00830423	0.7618	0.6924	0.7262	0.72796	0.74612	0.0181566	0.81376	0.71422	0.7583	0.769714	0.83799	0.0682796
pos_-7_T	pos_3_C	0.5888	0.53835	0.5606	0.56651	0.61086	0.0443457	0.74861	0.7267	0.7262	0.74916	0.7833	0.0341337	0.82349	0.69214	0.7583	0.757358	0.80523	0.0478744
pos_-7_T	pos_3_G	0.6056	0.5133	0.5606	0.55826	0.55503	-0.00322918	0.76164	0.6824	0.7262	0.71784	0.74273	0.024889	0.82558	0.67089	0.7583	0.738199	0.80428	0.0660782
pos_-7_T	pos_3_T	0.58641	0.53725	0.5606	0.56302	0.61234	0.0493169	0.7581	0.7067	0.7262	0.73858	0.75609	0.0175066	0.81925	0.72494	0.7583	0.785923	0.82382	0.0378975
pos_-6_A	pos_-5_A	0.3831	0.41456	0.5606	0.23703	0.44392	0.206892	0.61612	0.6	0.7262	0.48997	0.55546	0.0654918	0.69566	0.65584	0.7583	0.593228	0.70047	0.107245
pos_-6_A	pos_-5_C	0.37607	0.59855	0.5606	0.41398	0.46064	0.0466638	0.58599	0.7458	0.7262	0.6056	0.63786	0.0322541	0.69867	0.72225	0.7583	0.662653	0.68254	0.0198822
pos_-6_A	pos_-5_G	0.48052	0.45245	0.5606	0.37234	0.03603	-0.336308	0.62017	0.6199	0.7262	0.51392	0.09303	-0.420897	0.76249	0.70213	0.7583	0.706354	0.09992	-0.606435
pos_-6_A	pos_-5_T	0.329	0.62965	0.5606	0.39801	0.51526	0.117252	0.55397	0.7873	0.7262	0.61505	0.65643	0.0413739	0.56716	0.83138	0.7583	0.640268	0.80792	0.167653
pos_-6_A	pos_-4_A	0.39691	0.58454	0.5606	0.42081	0.39451	-0.0263074	0.60062	0.7417	0.7262	0.61609	0.59269	-0.0234005	0.68272	0.76648	0.7583	0.690921	0.72857	0.0376521
pos_-6_A	pos_-4_C	0.39327	0.58598	0.5606	0.41861	0.40659	-0.0120178	0.60226	0.7151	0.7262	0.59116	0.57749	-0.0136719	0.71085	0.66374	0.7583	0.616312	0.5653	-0.0510157
pos_-6_A	pos_-4_G	0.42737	0.54834	0.5606	0.41508	0.28884	-0.126234	0.59998	0.7439	0.7262	0.61772	0.5884	-0.0293251	0.69479	0.80739	0.7583	0.743906	0.70002	-0.0438837
pos_-6_A	pos_-4_T	0.36731	0.60661	0.5606	0.41328	0.50058	0.0873014	0.58779	0.7714	0.7262	0.63298	0.62393	-0.00904413	0.69486	0.77466	0.7583	0.711248	0.70493	-0.0063148
pos_-6_A	pos_-3_A	0.4178	0.42671	0.5606	0.28387	0.22869	-0.0551761	0.63187	0.5068	0.7262	0.41247	0.33662	-0.0758465	0.73977	0.45734	0.7583	0.438837	0.34416	-0.0946732
pos_-6_A	pos_-3_C	0.40636	0.60172	0.5606	0.44744	0.38825	-0.0591883	0.53701	0.7823	0.7262	0.59311	0.65452	0.0614173	0.56132	0.83092	0.7583	0.633967	0.78208	0.148111
pos_-6_A	pos_-3_G	0.4121	0.04475	0.5606	0	0.0337	0.0336981	0.607	0.1331	0.7262	0.0139	0.11459	0.100691	0.70474	0.05312	0.7583	0	0.03482	0.0348155
pos_-6_A	pos_-3_T	0.34227	0.64325	0.5606	0.42488	0.53804	0.113161	0.58272	0.7415	0.7262	0.59798	0.62599	0.0280111	0.70543	0.77168	0.7583	0.718844	0.6732	-0.0456473
pos_-6_A	pos_1_A	0.40315	0.57575	0.5606	0.41826	0.37735	-0.0409096	0.59621	0.7716	0.7262	0.64159	0.60173	-0.0398597	0.72593	0.71923	0.7583	0.68689	0.62157	-0.0653151
pos_-6_A	pos_1_C	0.40461	0.54279	0.5606	0.38677	0.34051	-0.0462597	0.60518	0.7072	0.7262	0.58623	0.57348	-0.0127483	0.7111	0.68639	0.7583	0.63922	0.5856	-0.05362
pos_-6_A	pos_1_G	0.35725	0.60514	0.5606	0.40175	0.43837	0.0366157	0.57317	0.7742	0.7262	0.62121	0.65342	0.0322103	0.5922	0.85897	0.7583	0.692896	0.81959	0.126694
pos_-6_A	pos_1_T	0.40477	0.56097	0.5606	0.40511	0.3285	-0.07661	0.61295	0.7039	0.7262	0.59068	0.52473	-0.0659471	0.72373	0.65431	0.7583	0.619766	0.5419	-0.0778706
pos_-6_A	pos_2_A	0.39156	0.57937	0.5606	0.41029	0.40947	-0.00082265	0.61247	0.7226	0.7262	0.6089	0.55479	-0.0541184	0.70625	0.73746	0.7583	0.68544	0.66797	-0.0174734
pos_-6_A	pos_2_C	0.41018	0.54219	0.5606	0.39173	0.33716	-0.0545649	0.59642	0.7552	0.7262	0.62543	0.60323	-0.0222084	0.69585	0.7782	0.7583	0.715778	0.70318	-0.0126001
pos_-6_A	pos_2_G	0.41285	0.57943	0.5606	0.43164	0.33357	-0.0980722	0.59427	0.7556	0.7262	0.62368	0.61638	-0.00730086	0.70157	0.75855	0.7583	0.701848	0.67717	-0.0246786
pos_-6_A	pos_2_T	0.36376	0.61083	0.5606	0.41395	0.4579	0.0439476	0.58666	0.7541	0.7262	0.6146	0.61573	0.00113879	0.67949	0.79889	0.7583	0.720113	0.72048	0.0003705
pos_-6_A	pos_3_A	0.3832	0.59231	0.5606	0.41487	0.4335	0.0186334	0.60517	0.7381	0.7262	0.61703	0.5792	-0.0378291	0.69103	0.78736	0.7583	0.72012	0.71057	-0.0095453
pos_-6_A	pos_3_C	0.39462	0.58694	0.5606	0.42092	0.40185	-0.0190713	0.58922	0.7713	0.7262	0.63435	0.62317	-0.0111853	0.69952	0.76067	0.7583	0.701917	0.68212	-0.0198013
pos_-6_A	pos_3_G	0.40327	0.55066	0.5606	0.3933	0.37303	-0.0202667	0.59783	0.7261	0.7262	0.59769	0.59769	-2.996e-06	0.70791	0.75037	0.7583	0.700005	0.66304	-0.03697
pos_-6_A	pos_3_T	0.40364	0.60106	0.5606	0.44406	0.37882	-0.0652426	0.59925	0.7487	0.7262	0.6218	0.59315	-0.0286489	0.68757	0.78435	0.7583	0.713646	0.71828	0.0046303
pos_-6_C	pos_-5_A	0.62625	0.43061	0.5606	0.49622	0.40446	-0.091761	0.75459	0.5767	0.7262	0.60507	0.60686	0.00179348	0.76015	0.69351	0.7583	0.69539	0.55976	-0.135632
pos_-6_C	pos_-5_C	0.56215	0.5303	0.5606	0.53182	0.64367	0.111847	0.68848	0.6918	0.7262	0.65404	0.78256	0.128521	0.71703	0.71695	0.7583	0.675706	0.70064	0.0249379
pos_-6_C	pos_-5_G	0.60128	0.34592	0.5606	0.38656	0.4476	0.0610434	0.73113	0.525	0.7262	0.52991	0.63789	0.107974	0.72097	0.60413	0.7583	0.566829	0.60338	0.0365483
pos_-6_C	pos_-5_T	0.57879	0.61909	0.5606	0.63725	0.62176	-0.0154884	0.70767	0.7773	0.7262	0.75878	0.75399	-0.00479955	0.6094	0.83412	0.7583	0.685246	0.7861	0.100857
pos_-6_C	pos_-4_A	0.58929	0.5203	0.5606	0.54895	0.62046	0.0715105	0.70853	0.7006	0.7262	0.68296	0.74871	0.0657514	0.70746	0.76141	0.7583	0.710593	0.73479	0.0242004
pos_-6_C	pos_-4_C	0.59092	0.54504	0.5606	0.57532	0.60941	0.0340841	0.72769	0.6932	0.7262	0.69474	0.69791	0.00317457	0.72519	0.64514	0.7583	0.612064	0.63676	0.0247006
pos_-6_C	pos_-4_G	0.60962	0.49234	0.5606	0.54132	0.55911	0.0177923	0.73908	0.7441	0.7262	0.75699	0.67969	-0.0772957	0.71206	0.794	0.7583	0.747787	0.72052	-0.0272696
pos_-6_C	pos_-4_T	0.5963	0.59607	0.5606	0.63173	0.59752	-0.0342111	0.71505	0.7519	0.7262	0.74078	0.7526	0.0118218	0.71264	0.77134	0.7583	0.725717	0.72133	-0.0043864
pos_-6_C	pos_-3_A	0.61131	0.39795	0.5606	0.44862	0.37706	-0.0715625	0.74813	0.4759	0.7262	0.49781	0.46541	-0.0323926	0.75227	0.44176	0.7583	0.435757	0.36421	-0.0715469
pos_-6_C	pos_-3_C	0.54421	0.55504	0.5606	0.53861	0.61891	0.0803004	0.66533	0.7718	0.7262	0.71093	0.75562	0.0446969	0.60518	0.82818	0.7583	0.675091	0.78001	0.10492
pos_-6_C	pos_-3_G	0.61088	0.0431	0.5606	0.09334	0.04274	-0.0506035	0.72683	0.1233	0.7262	0.1239	0.14469	0.0207851	0.72366	0.04694	0.7583	0.012326	0.05926	0.0469326
pos_-6_C	pos_-3_T	0.58118	0.6221	0.5606	0.64265	0.654	0.0113515	0.71525	0.7143	0.7262	0.70335	0.74473	0.041375	0.71298	0.75715	0.7583	0.711867	0.7205	0.0086334
pos_-6_C	pos_1_A	0.59294	0.52735	0.5606	0.55966	0.6089	0.0492461	0.71001	0.7492	0.7262	0.73305	0.75137	0.0183249	0.737	0.70566	0.7583	0.684393	0.65429	-0.0301049
pos_-6_C	pos_1_C	0.60913	0.51177	0.5606	0.56026	0.5376	-0.0226564	0.73972	0.6939	0.7262	0.70745	0.6699	-0.0375438	0.73188	0.67889	0.7583	0.652494	0.60067	-0.0518216
pos_-6_C	pos_1_G	0.57502	0.56772	0.5606	0.5821	0.61896	0.0368571	0.70925	0.7573	0.7262	0.74034	0.75656	0.0162198	0.62436	0.85661	0.7583	0.7227	0.81876	0.0960613
pos_-6_C	pos_1_T	0.60038	0.52088	0.5606	0.56062	0.56499	0.00437262	0.73022	0.6777	0.7262	0.68175	0.6837	0.00195173	0.73524	0.63736	0.7583	0.61433	0.58883	-0.0254947
pos_-6_C	pos_2_A	0.60125	0.54794	0.5606	0.58856	0.58153	-0.00702686	0.7379	0.7051	0.7262	0.7168	0.6804	-0.0363983	0.72641	0.73046	0.7583	0.698597	0.67907	-0.0195314
pos_-6_C	pos_2_C	0.60584	0.49362	0.5606	0.53882	0.56469	0.0258676	0.72188	0.7364	0.7262	0.73208	0.72771	-0.00436044	0.71524	0.77241	0.7583	0.72938	0.71332	-0.0160602
pos_-6_C	pos_2_G	0.59514	0.52033	0.5606	0.55483	0.60204	0.0472092	0.7242	0.7428	0.7262	0.74086	0.71683	-0.0240245	0.71926	0.74838	0.7583	0.709371	0.6942	-0.0151701
pos_-6_C	pos_2_T	0.58213	0.57867	0.5606	0.60016	0.62568	0.0255162	0.70518	0.7295	0.7262	0.70853	0.75172	0.0431861	0.6927	0.79013	0.7583	0.724562	0.74337	0.0188078
pos_-6_C	pos_3_A	0.59548	0.5618	0.5606	0.59665	0.6001	0.00344906	0.7228	0.7125	0.7262	0.70914	0.72378	0.0146409	0.70953	0.77855	0.7583	0.729811	0.72835	-0.0014643
pos_-6_C	pos_3_C	0.59763	0.55131	0.5606	0.58831	0.59365	0.00533949	0.71638	0.7539	0.7262	0.74404	0.74261	-0.00143484	0.71739	0.75153	0.7583	0.710646	0.7009	-0.0097459
pos_-6_C	pos_3_G	0.5986	0.50058	0.5606	0.53854	0.5906	0.0520604	0.73308	0.714	0.7262	0.72094	0.68766	-0.033273	0.729	0.74199	0.7583	0.712718	0.66466	-0.0480583
pos_-6_C	pos_3_T	0.59459	0.55733	0.5606	0.59129	0.60269	0.0114055	0.71959	0.7269	0.7262	0.72031	0.73366	0.0133543	0.70091	0.77744	0.7583	0.720079	0.74152	0.0214443
pos_-6_G	pos_-5_A	0.38982	0.44218	0.5606	0.27136	0.29306	0.0216911	0.60453	0.59	0.7262	0.46834	0.56803	0.0996845	0.70532	0.67861	0.7583	0.625664	0.63689	0.0112271
pos_-6_G	pos_-5_C	0.37044	0.6057	0.5606	0.4155	0.37699	-0.0385102	0.59508	0.744	0.7262	0.6129	0.59605	-0.0168511	0.69923	0.73566	0.7583	0.676627	0.57974	-0.0968883
pos_-6_G	pos_-5_G	0.39705	0.37593	0.5606	0.21235	0.27155	0.0592026	0.6061	0.5766	0.7262	0.45652	0.46398	0.00746311	0.71547	0.6249	0.7583	0.582102	0.50576	-0.0763442
pos_-6_G	pos_-5_T	0.3222	0.63012	0.5606	0.39168	0.46852	0.0768413	0.56774	0.7815	0.7262	0.623	0.63705	0.014051	0.58979	0.83516	0.7583	0.666679	0.7791	0.112419
pos_-6_G	pos_-4_A	0.36951	0.56918	0.5606	0.37805	0.38111	0.00306086	0.57489	0.7235	0.7262	0.57219	0.63471	0.0625222	0.68921	0.77282	0.7583	0.703764	0.68435	-0.0194188
pos_-6_G	pos_-4_C	0.37422	0.5902	0.5606	0.40378	0.36701	-0.0367712	0.60804	0.7068	0.7262	0.5886	0.52384	-0.0647572	0.70049	0.65988	0.7583	0.602097	0.5382	-0.063898
pos_-6_G	pos_-4_G	0.39229	0.54334	0.5606	0.375	0.32178	-0.0532205	0.60199	0.7403	0.7262	0.61607	0.57529	-0.0407759	0.64966	0.79125	0.7583	0.682641	0.74938	0.066737
pos_-6_G	pos_-4_T	0.35503	0.60873	0.5606	0.40312	0.43812	0.0349913	0.59225	0.7625	0.7262	0.62853	0.60425	-0.0242866	0.7027	0.78681	0.7583	0.731247	0.64604	-0.0852098
pos_-6_G	pos_-3_A	0.39111	0.41768	0.5606	0.24816	0.19804	-0.0501231	0.63245	0.4919	0.7262	0.39819	0.32125	-0.0769464	0.73657	0.45405	0.7583	0.432359	0.347	-0.0853624
pos_-6_G	pos_-3_C	0.34634	0.5971	0.5606	0.3828	0.38966	0.00685911	0.51597	0.7758	0.7262	0.56555	0.65705	0.0915024	0.59499	0.83016	0.7583	0.666879	0.76679	0.0999149
pos_-6_G	pos_-3_G	0.40157	0.04803	0.5606	0	0.02594	0.025941	0.61049	0.1352	0.7262	0.0195	0.1061	0.0865964	0.69958	0.04901	0.7583	0	0.04931	0.049305
pos_-6_G	pos_-3_T	0.32885	0.63968	0.5606	0.40789	0.52116	0.113267	0.5776	0.7282	0.7262	0.57955	0.63921	0.0596608	0.67111	0.75862	0.7583	0.671461	0.72407	0.0526061
pos_-6_G	pos_1_A	0.362	0.56183	0.5606	0.36319	0.41185	0.0486649	0.5831	0.7586	0.7262	0.61547	0.62695	0.0114715	0.71234	0.71366	0.7583	0.667723	0.61901	-0.0487125
pos_-6_G	pos_1_C	0.38153	0.54155	0.5606	0.36245	0.31768	-0.0447671	0.60414	0.6976	0.7262	0.57554	0.56359	-0.0119487	0.7009	0.68168	0.7583	0.624311	0.58505	-0.0392613
pos_-6_G	pos_1_G	0.37274	0.61069	0.5606	0.42279	0.37187	-0.0509196	0.58032	0.7696	0.7262	0.62378	0.62382	4.1591e-05	0.59524	0.86308	0.7583	0.700044	0.79052	0.0904797
pos_-6_G	pos_1_T	0.37229	0.54845	0.5606	0.3601	0.37208	0.0119778	0.60935	0.6907	0.7262	0.57388	0.52091	-0.0529695	0.71033	0.64509	0.7583	0.597141	0.56152	-0.0356184
pos_-6_G	pos_2_A	0.37031	0.575	0.5606	0.38467	0.37917	-0.00550349	0.6169	0.7132	0.7262	0.60394	0.53707	-0.066869	0.70338	0.73936	0.7583	0.684471	0.63657	-0.0478962
pos_-6_G	pos_2_C	0.3962	0.54543	0.5606	0.38099	0.29093	-0.0900571	0.5908	0.7431	0.7262	0.60775	0.61497	0.00722561	0.69299	0.78522	0.7583	0.719938	0.65909	-0.0608457
pos_-6_G	pos_2_G	0.36806	0.56251	0.5606	0.36993	0.39156	0.0216219	0.59335	0.7451	0.7262	0.61223	0.60884	-0.00339013	0.69297	0.75585	0.7583	0.690549	0.66464	-0.0259092
pos_-6_G	pos_2_T	0.35074	0.61321	0.5606	0.40332	0.40853	0.00521715	0.57781	0.7449	0.7262	0.59653	0.62029	0.0237688	0.65159	0.79288	0.7583	0.686198	0.73474	0.0485396
pos_-6_G	pos_3_A	0.36121	0.58587	0.5606	0.38644	0.4158	0.0293539	0.6037	0.7268	0.7262	0.60429	0.57352	-0.0307715	0.67991	0.78349	0.7583	0.705131	0.70784	0.0027058
pos_-6_G	pos_3_C	0.36791	0.5866	0.5606	0.39387	0.38653	-0.00733699	0.58247	0.759	0.7262	0.61524	0.63985	0.0246157	0.69059	0.75881	0.7583	0.691127	0.67282	-0.0183118
pos_-6_G	pos_3_G	0.39054	0.55499	0.5606	0.38489	0.32731	-0.057582	0.60508	0.7197	0.7262	0.59859	0.56104	-0.0375514	0.69594	0.74557	0.7583	0.683243	0.66209	-0.0211539
pos_-6_G	pos_3_T	0.37112	0.5915	0.5606	0.40198	0.37532	-0.0266649	0.59033	0.7392	0.7262	0.60333	0.60839	0.00506189	0.68377	0.78654	0.7583	0.71204	0.69643	-0.015615
pos_-6_T	pos_-5_A	0.62457	0.39429	0.5606	0.45822	0.49277	0.0345573	0.78805	0.5809	0.7262	0.64275	0.6077	-0.0350558	0.8315	0.64256	0.7583	0.715793	0.73308	0.0172856
pos_-6_T	pos_-5_C	0.62116	0.58095	0.5606	0.64148	0.59329	-0.0481918	0.78181	0.7221	0.7262	0.77769	0.74417	-0.0335268	0.82832	0.66005	0.7583	0.730097	0.7678	0.0377071
pos_-6_T	pos_-5_G	0.6258	0.20202	0.5606	0.26719	0.52422	0.257037	0.78349	0.5066	0.7262	0.5639	0.64061	0.0767084	0.83065	0.35421	0.7583	0.426586	0.76888	0.34229
pos_-6_T	pos_-5_T	0.55605	0.57685	0.5606	0.57226	0.6511	0.0788372	0.6882	0.6987	0.7262	0.66067	0.80383	0.143168	0.75857	0.79248	0.7583	0.792782	0.85932	0.0665384
pos_-6_T	pos_-4_A	0.61935	0.5158	0.5606	0.57451	0.60175	0.0272384	0.78181	0.6826	0.7262	0.73817	0.75963	0.0214646	0.8241	0.71665	0.7583	0.782478	0.81119	0.028712
pos_-6_T	pos_-4_C	0.61625	0.5349	0.5606	0.59051	0.61317	0.0226606	0.78342	0.6297	0.7262	0.68688	0.74522	0.0583407	0.83327	0.5827	0.7583	0.657693	0.70771	0.0500154
pos_-6_T	pos_-4_G	0.61764	0.46111	0.5606	0.51812	0.6062	0.0880794	0.77231	0.6398	0.7262	0.6859	0.78883	0.102927	0.80291	0.72135	0.7583	0.765994	0.85166	0.0856683
pos_-6_T	pos_-4_T	0.60738	0.54773	0.5606	0.59447	0.63137	0.0368945	0.76868	0.6804	0.7262	0.72285	0.79399	0.0711369	0.81843	0.68939	0.7583	0.749556	0.82739	0.0778377
pos_-6_T	pos_-3_A	0.62403	0.29289	0.5606	0.35628	0.51345	0.157172	0.79051	0.3924	0.7262	0.45671	0.57828	0.121573	0.84091	0.35014	0.7583	0.432779	0.56152	0.12874
pos_-6_T	pos_-3_C	0.59386	0.5386	0.5606	0.57182	0.63076	0.0589337	0.71468	0.7126	0.7262	0.70104	0.80698	0.105942	0.73895	0.77701	0.7583	0.757683	0.86332	0.105632
pos_-6_T	pos_-3_G	0.62949	0.0346	0.5606	0.10345	0.05827	-0.0451844	0.77914	0.1188	0.7262	0.17174	0.1564	-0.0153422	0.8269	0.04714	0.7583	0.115767	0.05302	-0.0627508
pos_-6_T	pos_-3_T	0.59713	0.60045	0.5606	0.63694	0.65585	0.0189106	0.7846	0.6842	0.7262	0.74265	0.75539	0.0127476	0.82616	0.70405	0.7583	0.771932	0.80681	0.0348751
pos_-6_T	pos_1_A	0.62943	0.51893	0.5606	0.58773	0.58087	-0.00685294	0.76774	0.688	0.7262	0.72949	0.79732	0.0678314	0.83689	0.62992	0.7583	0.708542	0.77483	0.0662898
pos_-6_T	pos_1_C	0.61886	0.46758	0.5606	0.5258	0.59457	0.068766	0.78583	0.6237	0.7262	0.68336	0.74467	0.0613128	0.83016	0.59011	0.7583	0.662005	0.75007	0.0880598
pos_-6_T	pos_1_G	0.58619	0.53388	0.5606	0.55944	0.652	0.0925613	0.76529	0.6996	0.7262	0.73872	0.80549	0.0667664	0.75114	0.80989	0.7583	0.802758	0.89271	0.0899479
pos_-6_T	pos_1_T	0.61936	0.47873	0.5606	0.53745	0.58901	0.0515622	0.78663	0.6042	0.7262	0.66465	0.73311	0.0684598	0.83919	0.56098	0.7583	0.641902	0.70845	0.0665514
pos_-6_T	pos_2_A	0.61628	0.5091	0.5606	0.56475	0.61308	0.0483279	0.77962	0.6174	0.7262	0.67086	0.7692	0.098338	0.83109	0.66141	0.7583	0.734228	0.78897	0.0547447
pos_-6_T	pos_2_C	0.6228	0.47145	0.5606	0.53361	0.58397	0.0503592	0.77529	0.6714	0.7262	0.72054	0.78399	0.0634458	0.81799	0.69137	0.7583	0.751094	0.83902	0.0879252
pos_-6_T	pos_2_G	0.61971	0.50783	0.5606	0.56691	0.59762	0.0307141	0.77563	0.6688	0.7262	0.71819	0.78371	0.065521	0.82385	0.67774	0.7583	0.743316	0.80869	0.0653699
pos_-6_T	pos_2_T	0.59973	0.54759	0.5606	0.58669	0.64275	0.0560539	0.77818	0.6871	0.7262	0.73912	0.77521	0.0360927	0.80836	0.73168	0.7583	0.781766	0.83774	0.0559687
pos_-6_T	pos_3_A	0.61622	0.53189	0.5606	0.58746	0.61354	0.0260783	0.78066	0.6536	0.7262	0.70806	0.76724	0.0591778	0.81693	0.7147	0.7583	0.773357	0.83122	0.0578604
pos_-6_T	pos_3_C	0.61262	0.52593	0.5606	0.57792	0.62641	0.048497	0.76954	0.6899	0.7262	0.73321	0.79818	0.0649676	0.823	0.68428	0.7583	0.749014	0.81003	0.0610198
pos_-6_T	pos_3_G	0.62867	0.49539	0.5606	0.56342	0.57432	0.0108928	0.78035	0.6385	0.7262	0.69266	0.76525	0.0725837	0.82506	0.66315	0.7583	0.729947	0.80741	0.0774646
pos_-6_T	pos_3_T	0.60411	0.50406	0.5606	0.54754	0.64588	0.0983402	0.77758	0.6691	0.7262	0.72048	0.77563	0.0551469	0.81849	0.71832	0.7583	0.778538	0.82625	0.0477134
pos_-5_A	pos_-4_A	0.34595	0.55366	0.5606	0.33898	0.54453	0.205553	0.51974	0.7342	0.7262	0.52778	0.65909	0.131312	0.60067	0.75672	0.7583	0.599125	0.75879	0.159668
pos_-5_A	pos_-4_C	0.4095	0.57951	0.5606	0.42837	0.46505	0.0366888	0.57741	0.7024	0.7262	0.55361	0.64152	0.0879074	0.67521	0.65009	0.7583	0.567027	0.621	0.0539681
pos_-5_A	pos_-4_G	0.50937	0.57136	0.5606	0.52009	0.13505	-0.385034	0.64123	0.7681	0.7262	0.68316	0.27606	-0.407099	0.7229	0.81731	0.7583	0.781941	0.40097	-0.380972
pos_-5_A	pos_-4_T	0.40639	0.60601	0.5606	0.45176	0.48628	0.0345214	0.58334	0.7701	0.7262	0.62725	0.60102	-0.026232	0.65198	0.77617	0.7583	0.669872	0.7114	0.0415308
pos_-5_A	pos_-3_A	0.45161	0.43508	0.5606	0.32606	0.21818	-0.107876	0.6256	0.5146	0.7262	0.41401	0.34612	-0.0678947	0.71351	0.45947	0.7583	0.414707	0.32852	-0.086187
pos_-5_A	pos_-3_C	0.38421	0.59405	0.5606	0.41762	0.4492	0.0315781	0.52866	0.7873	0.7262	0.58977	0.63375	0.043977	0.5415	0.83707	0.7583	0.6203	0.74642	0.126125
pos_-5_A	pos_-3_G	0.44379	0.04794	0.5606	0	0.02349	0.0234933	0.59396	0.1172	0.7262	0	0.15404	0.154042	0.67924	0.05122	0.7583	0	0.04332	0.0433241
pos_-5_A	pos_-3_T	0.37775	0.64025	0.5606	0.45736	0.55057	0.0932038	0.56755	0.7367	0.7262	0.57806	0.63508	0.0570199	0.66647	0.76663	0.7583	0.674826	0.67558	0.000754
pos_-5_A	pos_1_A	0.41921	0.56768	0.5606	0.42625	0.4256	-0.00064323	0.57865	0.7701	0.7262	0.62255	0.60983	-0.0127182	0.69501	0.72042	0.7583	0.657162	0.59661	-0.0605478
pos_-5_A	pos_1_C	0.43564	0.54693	0.5606	0.42194	0.34298	-0.0789562	0.60411	0.7174	0.7262	0.5953	0.53674	-0.0585596	0.68858	0.69835	0.7583	0.628655	0.51014	-0.118517
pos_-5_A	pos_1_G	0.3866	0.60133	0.5606	0.4273	0.46057	0.0332746	0.55638	0.7761	0.7262	0.60631	0.65272	0.0464078	0.5421	0.86106	0.7583	0.64489	0.80579	0.160895
pos_-5_A	pos_1_T	0.42905	0.55723	0.5606	0.42564	0.35852	-0.0671233	0.60428	0.7071	0.7262	0.58515	0.4946	-0.0905566	0.70235	0.66597	0.7583	0.610053	0.46413	-0.145928
pos_-5_A	pos_2_A	0.42152	0.5807	0.5606	0.44158	0.41927	-0.0223035	0.6076	0.7296	0.7262	0.61101	0.53098	-0.0800307	0.68191	0.74423	0.7583	0.667874	0.62898	-0.0388902
pos_-5_A	pos_2_C	0.43438	0.53791	0.5606	0.41165	0.36073	-0.0509189	0.58483	0.7571	0.7262	0.61578	0.59642	-0.0193631	0.67067	0.7855	0.7583	0.697897	0.65663	-0.0412711
pos_-5_A	pos_2_G	0.42717	0.56763	0.5606	0.43416	0.39371	-0.0404535	0.58615	0.759	0.7262	0.61895	0.59281	-0.0261426	0.67401	0.76222	0.7583	0.677961	0.64572	-0.0322463
pos_-5_A	pos_2_T	0.39559	0.60925	0.5606	0.4442	0.46911	0.0249082	0.56734	0.7544	0.7262	0.59551	0.61939	0.0238802	0.64111	0.79937	0.7583	0.682213	0.70625	0.0240401
pos_-5_A	pos_3_A	0.41735	0.59528	0.5606	0.45199	0.42969	-0.0223031	0.58849	0.7376	0.7262	0.59991	0.58365	-0.0162589	0.66209	0.79073	0.7583	0.694548	0.68417	-0.0103744
pos_-5_A	pos_3_C	0.42536	0.58704	0.5606	0.45176	0.40359	-0.0481688	0.57769	0.7721	0.7262	0.62358	0.61712	-0.00645857	0.66923	0.75998	0.7583	0.670938	0.66553	-0.0054048
pos_-5_A	pos_3_G	0.43437	0.55061	0.5606	0.42435	0.38036	-0.0439877	0.6004	0.7389	0.7262	0.61313	0.54648	-0.0666464	0.67777	0.75226	0.7583	0.671757	0.64059	-0.0311644
pos_-5_A	pos_3_T	0.40584	0.5846	0.5606	0.4298	0.46409	0.0342865	0.58222	0.7484	0.7262	0.60439	0.60287	-0.00152183	0.66482	0.79141	0.7583	0.697957	0.67712	-0.0208355
pos_-5_C	pos_-4_A	0.5823	0.52957	0.5606	0.55123	0.59114	0.0399045	0.72098	0.7042	0.7262	0.69896	0.74316	0.0442012	0.7047	0.7625	0.7583	0.708934	0.73071	0.0217809
pos_-5_C	pos_-4_C	0.58709	0.56082	0.5606	0.58727	0.58153	-0.00574261	0.74019	0.6998	0.7262	0.71379	0.67204	-0.0417491	0.73128	0.65624	0.7583	0.629248	0.53262	-0.0966235
pos_-5_C	pos_-4_G	0.58299	0.50675	0.5606	0.52911	0.60709	0.0779826	0.72006	0.722	0.7262	0.71586	0.75386	0.0379957	0.70918	0.78745	0.7583	0.738368	0.73474	-0.0036313
pos_-5_C	pos_-4_T	0.58818	0.60378	0.5606	0.63132	0.57472	-0.0565996	0.73315	0.7578	0.7262	0.7648	0.71288	-0.0519164	0.70626	0.76996	0.7583	0.717951	0.72986	0.0119094
pos_-5_C	pos_-3_A	0.59432	0.38236	0.5606	0.41604	0.43135	0.0153023	0.75212	0.4702	0.7262	0.49615	0.48379	-0.0123667	0.74991	0.44249	0.7583	0.434137	0.32138	-0.112754
pos_-5_C	pos_-3_C	0.55183	0.56867	0.5606	0.55987	0.59984	0.0399648	0.65137	0.7672	0.7262	0.69235	0.77102	0.078668	0.58684	0.82644	0.7583	0.655005	0.78215	0.127143
pos_-5_C	pos_-3_G	0.59895	0.04335	0.5606	0.08166	0.04184	-0.0398184	0.7344	0.1357	0.7262	0.14386	0.09262	-0.0512436	0.72258	0.047	0.7583	0.011304	0.06296	0.0516583
pos_-5_C	pos_-3_T	0.56934	0.62777	0.5606	0.63647	0.63845	0.00198294	0.73149	0.7206	0.7262	0.72593	0.7236	-0.00232783	0.71903	0.75812	0.7583	0.718881	0.70039	-0.0184891
pos_-5_C	pos_1_A	0.57959	0.53362	0.5606	0.55258	0.60447	0.0518919	0.72153	0.7507	0.7262	0.74607	0.74615	7.7818e-05	0.73662	0.70415	0.7583	0.682498	0.65001	-0.0324931
pos_-5_C	pos_1_C	0.59489	0.51568	0.5606	0.54994	0.53472	-0.0152173	0.73922	0.6867	0.7262	0.69972	0.69267	-0.00704756	0.73155	0.67756	0.7583	0.650837	0.56939	-0.081443
pos_-5_C	pos_1_G	0.57111	0.5792	0.5606	0.58967	0.59813	0.00845673	0.71716	0.7572	0.7262	0.74818	0.75678	0.00859222	0.60714	0.8555	0.7583	0.704368	0.82018	0.115812
pos_-5_C	pos_1_T	0.58805	0.52589	0.5606	0.5533	0.55868	0.00537512	0.73679	0.6763	0.7262	0.68693	0.69021	0.00328584	0.73895	0.63963	0.7583	0.620307	0.5545	-0.0658042
pos_-5_C	pos_2_A	0.58564	0.54994	0.5606	0.57495	0.58284	0.00789389	0.74036	0.6996	0.7262	0.71381	0.69716	-0.016653	0.72682	0.72912	0.7583	0.69767	0.67241	-0.0252623
pos_-5_C	pos_2_C	0.6018	0.51317	0.5606	0.55433	0.53139	-0.0229451	0.73064	0.7368	0.7262	0.74128	0.72496	-0.0163198	0.71734	0.77297	0.7583	0.732041	0.69831	-0.0337283
pos_-5_C	pos_2_G	0.58008	0.52495	0.5606	0.5444	0.60472	0.0603186	0.72698	0.736	0.7262	0.73677	0.74225	0.00548105	0.71824	0.74665	0.7583	0.706616	0.69674	-0.0098774
pos_-5_C	pos_2_T	0.57096	0.58575	0.5606	0.59608	0.61284	0.016764	0.71823	0.7314	0.7262	0.72343	0.74788	0.0244499	0.68736	0.78752	0.7583	0.716609	0.74989	0.0332811
pos_-5_C	pos_3_A	0.57874	0.56204	0.5606	0.58014	0.60735	0.0272061	0.72885	0.711	0.7262	0.71368	0.73113	0.0174566	0.71094	0.7775	0.7583	0.73017	0.72276	-0.0074065
pos_-5_C	pos_3_C	0.58547	0.55897	0.5606	0.5838	0.58382	1.416e-05	0.72446	0.7534	0.7262	0.75165	0.74338	-0.00827009	0.71571	0.74934	0.7583	0.706787	0.70695	0.0001624
pos_-5_C	pos_3_G	0.58458	0.5086	0.5606	0.53255	0.58629	0.0537396	0.73132	0.7041	0.7262	0.70924	0.72259	0.0133504	0.72242	0.73696	0.7583	0.70111	0.68672	-0.0143932
pos_-5_C	pos_3_T	0.59154	0.57275	0.5606	0.60366	0.56566	-0.037991	0.73306	0.731	0.7262	0.73785	0.71871	-0.0191416	0.7069	0.77745	0.7583	0.726075	0.72947	0.0033991
pos_-5_G	pos_-4_A	0.37574	0.58482	0.5606	0.39992	0.31002	-0.089902	0.53247	0.7233	0.7262	0.52958	0.61992	0.0903467	0.58962	0.7817	0.7583	0.613042	0.63195	0.0189074
pos_-5_G	pos_-4_C	0.34667	0.58425	0.5606	0.37028	0.39202	0.0217394	0.58687	0.7117	0.7262	0.57237	0.49494	-0.0774315	0.61603	0.66614	0.7583	0.523893	0.50663	-0.0172631
pos_-5_G	pos_-4_G	0.35327	0.54515	0.5606	0.33778	0.36218	0.0243947	0.55357	0.7349	0.7262	0.56225	0.60703	0.0447749	0.61248	0.80855	0.7583	0.66276	0.58721	-0.0755461
pos_-5_G	pos_-4_T	0.35172	0.6081	0.5606	0.39918	0.38446	-0.01472	0.58144	0.761	0.7262	0.61626	0.48622	-0.13004	0.59552	0.77854	0.7583	0.615783	0.63505	0.0192642
pos_-5_G	pos_-3_A	0.38111	0.43015	0.5606	0.25063	0.16739	-0.0832303	0.59791	0.4881	0.7262	0.35979	0.28119	-0.0785964	0.66075	0.47181	0.7583	0.374282	0.247	-0.127283
pos_-5_G	pos_-3_C	0.2794	0.59875	0.5606	0.31751	0.39916	0.0816496	0.42876	0.7747	0.7262	0.4773	0.65112	0.173825	0.47015	0.83233	0.7583	0.544213	0.72499	0.180773
pos_-5_G	pos_-3_G	0.37861	0.04652	0.5606	0	0.0285	0.0284955	0.57774	0.1411	0.7262	0	0.05658	0.0565758	0.61306	0.0541	0.7583	0	0.02531	0.0253121
pos_-5_G	pos_-3_T	0.3379	0.64355	0.5606	0.42082	0.44168	0.020865	0.58094	0.7325	0.7262	0.58725	0.52109	-0.0661549	0.61266	0.7807	0.7583	0.63509	0.58606	-0.049033
pos_-5_G	pos_1_A	0.36255	0.57178	0.5606	0.3737	0.33642	-0.0372766	0.55458	0.758	0.7262	0.58642	0.59382	0.00740363	0.64542	0.72885	0.7583	0.616002	0.49977	-0.116235
pos_-5_G	pos_1_C	0.36095	0.5416	0.5606	0.34191	0.32957	-0.012343	0.57956	0.6988	0.7262	0.55216	0.52089	-0.0312628	0.61976	0.69159	0.7583	0.553079	0.47832	-0.0747591
pos_-5_G	pos_1_G	0.33279	0.60925	0.5606	0.38141	0.37924	-0.00216529	0.54308	0.7667	0.7262	0.58363	0.61136	0.0277323	0.48464	0.86465	0.7583	0.59102	0.74981	0.158791
pos_-5_G	pos_1_T	0.35974	0.5549	0.5606	0.35401	0.3293	-0.024713	0.57982	0.6894	0.7262	0.54306	0.48723	-0.0558282	0.63025	0.65692	0.7583	0.528902	0.46147	-0.0674329
pos_-5_G	pos_2_A	0.35539	0.57793	0.5606	0.37268	0.35985	-0.0128372	0.57689	0.7092	0.7262	0.55985	0.53093	-0.0289236	0.62445	0.74855	0.7583	0.614734	0.53715	-0.0775885
pos_-5_G	pos_2_C	0.36824	0.54139	0.5606	0.34899	0.30884	-0.0401503	0.55912	0.7444	0.7262	0.57737	0.58649	0.00912388	0.60095	0.78329	0.7583	0.625976	0.62279	-0.0031903
pos_-5_G	pos_2_G	0.37398	0.57959	0.5606	0.39294	0.29511	-0.0978219	0.57447	0.7483	0.7262	0.59653	0.50752	-0.0890083	0.61195	0.76641	0.7583	0.620085	0.5707	-0.0493803
pos_-5_G	pos_2_T	0.32165	0.61215	0.5606	0.37316	0.41939	0.0462329	0.54661	0.7433	0.7262	0.56374	0.59546	0.0317188	0.57008	0.8023	0.7583	0.614109	0.64867	0.0345639
pos_-5_G	pos_3_A	0.34866	0.59109	0.5606	0.37911	0.38339	0.00427784	0.58031	0.7268	0.7262	0.58087	0.52673	-0.0541373	0.59916	0.79308	0.7583	0.633968	0.61622	-0.0177458
pos_-5_G	pos_3_C	0.35048	0.58552	0.5606	0.37536	0.37949	0.00412519	0.54613	0.7578	0.7262	0.57769	0.62959	0.0518954	0.61158	0.77211	0.7583	0.625424	0.56519	-0.0602301
pos_-5_G	pos_3_G	0.36548	0.55566	0.5606	0.3605	0.33403	-0.026477	0.5774	0.719	0.7262	0.57023	0.52336	-0.0468675	0.61728	0.75504	0.7583	0.614041	0.55825	-0.0557889
pos_-5_G	pos_3_T	0.36231	0.59764	0.5606	0.39931	0.34151	-0.0578033	0.55826	0.7377	0.7262	0.56978	0.58486	0.0150821	0.58477	0.7899	0.7583	0.616405	0.64401	0.0276018
pos_-5_T	pos_-4_A	0.62357	0.52796	0.5606	0.59089	0.60026	0.00937481	0.77948	0.6934	0.7262	0.74669	0.7504	0.00370477	0.8282	0.71798	0.7583	0.787904	0.82093	0.0330304
pos_-5_T	pos_-4_C	0.62216	0.53694	0.5606	0.59846	0.61197	0.0135063	0.78069	0.6277	0.7262	0.68217	0.74106	0.0588887	0.83833	0.56682	0.7583	0.646873	0.70996	0.0630876
pos_-5_T	pos_-4_G	0.62112	0.35688	0.5606	0.41737	0.61646	0.199089	0.76998	0.6226	0.7262	0.66643	0.78432	0.117886	0.7982	0.56448	0.7583	0.604413	0.85792	0.253509
pos_-5_T	pos_-4_T	0.61103	0.53056	0.5606	0.58096	0.63767	0.0567157	0.76375	0.6408	0.7262	0.67838	0.79289	0.114505	0.8317	0.69993	0.7583	0.77336	0.81337	0.0400138
pos_-5_T	pos_-3_A	0.62745	0.28557	0.5606	0.35238	0.52139	0.169008	0.78835	0.3933	0.7262	0.45545	0.56519	0.109745	0.84777	0.29767	0.7583	0.38717	0.57158	0.184413
pos_-5_T	pos_-3_C	0.60254	0.53066	0.5606	0.57256	0.63169	0.0591349	0.71574	0.7104	0.7262	0.69998	0.80525	0.105273	0.75348	0.75152	0.7583	0.746732	0.86746	0.120732
pos_-5_T	pos_-3_G	0.63365	0.0317	0.5606	0.10471	0.06159	-0.0431211	0.77737	0.1098	0.7262	0.16098	0.15728	-0.00369858	0.83312	0.04236	0.7583	0.117217	0.05817	-0.059049
pos_-5_T	pos_-3_T	0.60016	0.58465	0.5606	0.62417	0.66333	0.0391594	0.77968	0.6627	0.7262	0.71613	0.76012	0.0439817	0.82797	0.65011	0.7583	0.719809	0.82423	0.104417
pos_-5_T	pos_1_A	0.63204	0.50378	0.5606	0.57518	0.58916	0.0139747	0.76537	0.6827	0.7262	0.72187	0.79335	0.0714783	0.84111	0.58022	0.7583	0.663057	0.78609	0.123033
pos_-5_T	pos_1_C	0.62336	0.45324	0.5606	0.51596	0.59858	0.0826201	0.78189	0.607	0.7262	0.66273	0.7466	0.0838678	0.83544	0.51634	0.7583	0.593516	0.76436	0.170843
pos_-5_T	pos_1_G	0.59301	0.52504	0.5606	0.55741	0.65327	0.0958605	0.76329	0.6988	0.7262	0.73592	0.80144	0.0655234	0.7669	0.79421	0.7583	0.802836	0.89162	0.0887844
pos_-5_T	pos_1_T	0.62338	0.46237	0.5606	0.52511	0.59539	0.0702812	0.78382	0.5934	0.7262	0.65103	0.73043	0.079397	0.84228	0.48648	0.7583	0.570484	0.73421	0.163728
pos_-5_T	pos_2_A	0.62048	0.49677	0.5606	0.55661	0.61785	0.061239	0.77871	0.6139	0.7262	0.66639	0.76051	0.0941262	0.83508	0.61372	0.7583	0.690524	0.80099	0.110465
pos_-5_T	pos_2_C	0.62706	0.45796	0.5606	0.52438	0.58935	0.0649751	0.77094	0.6597	0.7262	0.70441	0.78727	0.0828564	0.82509	0.65912	0.7583	0.72594	0.83777	0.111828
pos_-5_T	pos_2_G	0.62276	0.49175	0.5606	0.55388	0.60749	0.0536113	0.77237	0.6625	0.7262	0.70866	0.78301	0.0743525	0.82872	0.63653	0.7583	0.70698	0.81882	0.111839
pos_-5_T	pos_2_T	0.60612	0.53958	0.5606	0.58506	0.6438	0.0587399	0.7755	0.6812	0.7262	0.73047	0.77214	0.0416699	0.81622	0.70101	0.7583	0.758956	0.84083	0.0818696
pos_-5_T	pos_3_A	0.61835	0.51546	0.5606	0.57317	0.62377	0.0505954	0.77928	0.6504	0.7262	0.70349	0.76061	0.0571228	0.82125	0.6746	0.7583	0.737582	0.84087	0.103284
pos_-5_T	pos_3_C	0.61742	0.51595	0.5606	0.57274	0.62877	0.0560264	0.76712	0.6864	0.7262	0.72731	0.79441	0.0670997	0.82875	0.64536	0.7583	0.715847	0.81654	0.100698
pos_-5_T	pos_3_G	0.63268	0.48381	0.5606	0.55585	0.58011	0.0242597	0.77654	0.6275	0.7262	0.67787	0.76581	0.0879384	0.83331	0.62936	0.7583	0.704402	0.80546	0.101062
pos_-5_T	pos_3_T	0.61053	0.49414	0.5606	0.54403	0.64461	0.100579	0.77392	0.6593	0.7262	0.70702	0.77515	0.0681282	0.82336	0.68187	0.7583	0.74696	0.83413	0.0871733
pos_-4_A	pos_-3_A	0.56378	0.36752	0.5606	0.37067	0.44788	0.0772123	0.7425	0.4459	0.7262	0.46216	0.51297	0.0508038	0.7929	0.41515	0.7583	0.449781	0.46275	0.0129651
pos_-4_A	pos_-3_C	0.52294	0.58238	0.5606	0.54469	0.56736	0.0226735	0.61781	0.7665	0.7262	0.65807	0.77204	0.113972	0.6546	0.82146	0.7583	0.717794	0.82022	0.102423
pos_-4_A	pos_-3_G	0.56914	0.0497	0.5606	0.0582	0.0215	-0.0366934	0.72053	0.1514	0.7262	0.14573	0.0609	-0.0848332	0.76168	0.05057	0.7583	0.053981	0.04037	-0.0136081
pos_-4_A	pos_-3_T	0.53016	0.62985	0.5606	0.59937	0.63254	0.033168	0.72429	0.7322	0.7262	0.73027	0.68726	-0.0430053	0.76133	0.75393	0.7583	0.756992	0.74628	-0.0107091
pos_-4_A	pos_1_A	0.56128	0.55875	0.5606	0.5594	0.52802	-0.0313731	0.70548	0.755	0.7262	0.73424	0.73662	0.00237745	0.7822	0.70183	0.7583	0.725754	0.68738	-0.0383775
pos_-4_A	pos_1_C	0.55493	0.51716	0.5606	0.51146	0.53549	0.0240325	0.72334	0.6875	0.7262	0.68466	0.68873	0.00406731	0.76983	0.67195	0.7583	0.683509	0.64667	-0.0368391
pos_-4_A	pos_1_G	0.52813	0.58632	0.5606	0.55382	0.58097	0.0271507	0.70357	0.7624	0.7262	0.73982	0.74317	0.00334708	0.65428	0.8476	0.7583	0.743616	0.86106	0.117446
pos_-4_A	pos_1_T	0.55636	0.539	0.5606	0.53472	0.5188	-0.0159238	0.72584	0.6861	0.7262	0.68572	0.65794	-0.0277862	0.78297	0.64182	0.7583	0.666527	0.59693	-0.0695964
pos_-4_A	pos_2_A	0.54958	0.55851	0.5606	0.54746	0.55896	0.0115028	0.72606	0.7051	0.7262	0.70496	0.68379	-0.021169	0.76738	0.72177	0.7583	0.730875	0.72591	-0.0049631
pos_-4_A	pos_2_C	0.55789	0.51711	0.5606	0.51436	0.52666	0.0122999	0.71397	0.7397	0.7262	0.72745	0.72067	-0.00678811	0.75692	0.76513	0.7583	0.763772	0.75975	-0.0040269
pos_-4_A	pos_2_G	0.56473	0.56333	0.5606	0.56743	0.50405	-0.0633773	0.71169	0.7386	0.7262	0.72414	0.73364	0.00950817	0.76018	0.73935	0.7583	0.741253	0.74518	0.0039235
pos_-4_A	pos_2_T	0.53199	0.59414	0.5606	0.56549	0.58989	0.0243914	0.7092	0.7383	0.7262	0.72129	0.72564	0.00435274	0.74074	0.78433	0.7583	0.7668	0.77997	0.0131694
pos_-4_A	pos_3_A	0.54522	0.57462	0.5606	0.5592	0.56948	0.0102873	0.72214	0.7221	0.7262	0.71808	0.69806	-0.0200172	0.75278	0.77254	0.7583	0.767056	0.76795	0.0008959
pos_-4_A	pos_3_C	0.54985	0.56971	0.5606	0.55892	0.56018	0.00126011	0.70445	0.7525	0.7262	0.73077	0.7478	0.0170235	0.7591	0.74304	0.7583	0.743868	0.74746	0.0035933
pos_-4_A	pos_3_G	0.55503	0.52724	0.5606	0.52163	0.54213	0.020497	0.72041	0.7121	0.7262	0.70629	0.69555	-0.0107418	0.76244	0.72837	0.7583	0.732538	0.73979	0.0072555
pos_-4_A	pos_3_T	0.55785	0.58233	0.5606	0.57955	0.53678	-0.042768	0.71435	0.7327	0.7262	0.72081	0.71817	-0.00263992	0.75397	0.77453	0.7583	0.770223	0.76439	-0.005836
pos_-4_C	pos_-3_A	0.58329	0.40034	0.5606	0.42299	0.3644	-0.0585911	0.72602	0.4905	0.7262	0.49033	0.40434	-0.0859904	0.68675	0.44132	0.7583	0.369801	0.35848	-0.0113245
pos_-4_C	pos_-3_C	0.57853	0.58418	0.5606	0.60207	0.56416	-0.0379142	0.61795	0.7735	0.7262	0.66525	0.73947	0.0742261	0.56773	0.83127	0.7583	0.640724	0.70884	0.0681198
pos_-4_C	pos_-3_G	0.57364	0.04112	0.5606	0.05412	0.06657	0.0124537	0.69817	0.1189	0.7262	0.09092	0.17443	0.0835165	0.64916	0.04752	0.7583	0	0.06643	0.0664256
pos_-4_C	pos_-3_T	0.54031	0.62455	0.5606	0.60422	0.64588	0.0416513	0.68871	0.7234	0.7262	0.68591	0.70965	0.0237409	0.63221	0.76279	0.7583	0.636728	0.6679	0.0311756
pos_-4_C	pos_1_A	0.56302	0.53915	0.5606	0.54153	0.59166	0.0501345	0.68403	0.7552	0.7262	0.71306	0.71947	0.00640348	0.67499	0.71319	0.7583	0.629902	0.55428	-0.075621
pos_-4_C	pos_1_C	0.57981	0.52636	0.5606	0.54553	0.50832	-0.0372152	0.70979	0.6974	0.7262	0.68096	0.6379	-0.0430545	0.65695	0.67931	0.7583	0.577987	0.53833	-0.0396584
pos_-4_C	pos_1_G	0.55605	0.58706	0.5606	0.58247	0.58052	-0.00194999	0.67295	0.7614	0.7262	0.70815	0.73775	0.0296037	0.52712	0.85907	0.7583	0.627922	0.77587	0.147953
pos_-4_C	pos_1_T	0.57116	0.52897	0.5606	0.5395	0.55135	0.0118464	0.70558	0.6869	0.7262	0.66629	0.63749	-0.0288079	0.67578	0.64932	0.7583	0.566828	0.47527	-0.0915578
pos_-4_C	pos_2_A	0.56998	0.55598	0.5606	0.56533	0.56637	0.00104226	0.70753	0.7079	0.7262	0.6892	0.65311	-0.036093	0.66196	0.73707	0.7583	0.640762	0.58069	-0.0600708
pos_-4_C	pos_2_C	0.59038	0.5275	0.5606	0.55724	0.50065	-0.05659	0.69372	0.7414	0.7262	0.7089	0.69659	-0.0123065	0.64014	0.77515	0.7583	0.657019	0.66298	0.0059596
pos_-4_C	pos_2_G	0.56623	0.53663	0.5606	0.54222	0.58163	0.039411	0.6904	0.741	0.7262	0.70517	0.71602	0.0108552	0.64928	0.75383	0.7583	0.644838	0.61801	-0.0268277
pos_-4_C	pos_2_T	0.54714	0.58669	0.5606	0.57319	0.61172	0.0385287	0.68362	0.7403	0.7262	0.6977	0.7096	0.0118956	0.61543	0.79449	0.7583	0.651655	0.67949	0.0278307
pos_-4_C	pos_3_A	0.56221	0.56712	0.5606	0.56869	0.59357	0.0248729	0.69528	0.7196	0.7262	0.68865	0.69135	0.00270337	0.6361	0.78268	0.7583	0.660509	0.66252	0.0020088
pos_-4_C	pos_3_C	0.57102	0.56929	0.5606	0.57967	0.56409	-0.0155876	0.69186	0.7612	0.7262	0.72689	0.70115	-0.0257409	0.65025	0.75954	0.7583	0.651524	0.60824	-0.0432861
pos_-4_C	pos_3_G	0.56918	0.51736	0.5606	0.5259	0.56901	0.043108	0.69978	0.7148	0.7262	0.68835	0.67791	-0.0104412	0.65872	0.74518	0.7583	0.645628	0.58707	-0.0585585
pos_-4_C	pos_3_T	0.57458	0.57689	0.5606	0.59083	0.55412	-0.0367087	0.69027	0.7322	0.7262	0.69629	0.70749	0.0112032	0.62526	0.7825	0.7583	0.649486	0.67837	0.0288837
pos_-4_G	pos_-3_A	0.54459	0.44439	0.5606	0.42834	0.24131	-0.187034	0.74831	0.4941	0.7262	0.51625	0.37178	-0.144467	0.82434	0.43774	0.7583	0.503808	0.41832	-0.0854889
pos_-4_G	pos_-3_C	0.39482	0.57856	0.5606	0.41274	0.57863	0.165883	0.58399	0.7682	0.7262	0.62596	0.76763	0.141677	0.65824	0.80211	0.7583	0.70208	0.85064	0.148563
pos_-4_G	pos_-3_G	0.54304	0.04868	0.5606	0.03108	0.03271	0.00163645	0.73477	0.1246	0.7262	0.13315	0.13288	-0.000269946	0.79446	0.04009	0.7583	0.076274	0.05887	-0.017403
pos_-4_G	pos_-3_T	0.50721	0.64408	0.5606	0.59065	0.56008	-0.0305716	0.73631	0.7271	0.7262	0.73722	0.68668	-0.050544	0.78058	0.73103	0.7583	0.753339	0.79617	0.0428275
pos_-4_G	pos_1_A	0.51929	0.56209	0.5606	0.52074	0.51214	-0.00860245	0.71545	0.7469	0.7262	0.73614	0.75714	0.0209977	0.80186	0.66642	0.7583	0.710011	0.74172	0.0317132
pos_-4_G	pos_1_C	0.52268	0.53163	0.5606	0.49367	0.49068	-0.00298854	0.74249	0.6902	0.7262	0.70647	0.68159	-0.0248828	0.79408	0.6233	0.7583	0.65911	0.72088	0.0617657
pos_-4_G	pos_1_G	0.50433	0.59964	0.5606	0.54333	0.53293	-0.0104051	0.72073	0.7598	0.7262	0.75436	0.74926	-0.00509419	0.73412	0.85031	0.7583	0.826159	0.85318	0.0270195
pos_-4_G	pos_1_T	0.51893	0.54229	0.5606	0.50059	0.50605	0.00546707	0.73414	0.6704	0.7262	0.6783	0.70295	0.0246483	0.79361	0.56412	0.7583	0.599458	0.73117	0.131714
pos_-4_G	pos_2_A	0.52057	0.57286	0.5606	0.5328	0.50724	-0.0255583	0.7379	0.6975	0.7262	0.70925	0.70322	-0.00603389	0.79693	0.70659	0.7583	0.745248	0.74711	0.0018578
pos_-4_G	pos_2_C	0.52194	0.52486	0.5606	0.48617	0.49999	0.0138232	0.72686	0.7336	0.7262	0.73425	0.73631	0.00205567	0.78151	0.74175	0.7583	0.764983	0.79971	0.0347303
pos_-4_G	pos_2_G	0.52046	0.56126	0.5606	0.52109	0.50588	-0.0152106	0.72811	0.7391	0.7262	0.74098	0.73256	-0.00841558	0.7873	0.72347	0.7583	0.752502	0.77019	0.0176886
pos_-4_G	pos_2_T	0.50451	0.60804	0.5606	0.55191	0.54142	-0.0104934	0.72201	0.7326	0.7262	0.72843	0.74149	0.0130597	0.76758	0.7695	0.7583	0.778807	0.80761	0.0288017
pos_-4_G	pos_3_A	0.52083	0.59208	0.5606	0.55228	0.50717	-0.0451073	0.73596	0.7171	0.7262	0.72691	0.70995	-0.0169591	0.78024	0.75762	0.7583	0.779583	0.79366	0.0140801
pos_-4_G	pos_3_C	0.51086	0.57574	0.5606	0.52597	0.53963	0.01366	0.71827	0.7489	0.7262	0.74097	0.75716	0.0161898	0.78635	0.72815	0.7583	0.756234	0.77169	0.0154535
pos_-4_G	pos_3_G	0.53099	0.54704	0.5606	0.51739	0.48452	-0.0328681	0.73789	0.7119	0.7262	0.72356	0.69677	-0.0267871	0.79634	0.72173	0.7583	0.759802	0.74604	-0.0137614
pos_-4_G	pos_3_T	0.5082	0.5763	0.5606	0.52386	0.54824	0.0243736	0.72303	0.722	0.7262	0.71883	0.74784	0.0290084	0.77213	0.75027	0.7583	0.764124	0.81024	0.0461141
pos_-4_T	pos_-3_A	0.60162	0.35738	0.5606	0.39837	0.52026	0.12189	0.76574	0.4539	0.7262	0.49346	0.54122	0.0477599	0.77998	0.42466	0.7583	0.446374	0.46015	0.0137795
pos_-4_T	pos_-3_C	0.58249	0.56972	0.5606	0.59157	0.60901	0.0174351	0.71954	0.7633	0.7262	0.75663	0.78359	0.0269593	0.68173	0.82392	0.7583	0.74738	0.81349	0.0661048
pos_-4_T	pos_-3_G	0.61846	0.0325	0.5606	0.09031	0.06404	-0.0262775	0.75641	0.1153	0.7262	0.14548	0.16093	0.0154526	0.77292	0.05598	0.7583	0.070631	0.03248	-0.0381477
pos_-4_T	pos_-3_T	0.5656	0.61951	0.5606	0.62448	0.64874	0.0242632	0.74996	0.6936	0.7262	0.71736	0.75486	0.0375032	0.77427	0.75656	0.7583	0.772568	0.7417	-0.0308667
pos_-4_T	pos_1_A	0.60665	0.5427	0.5606	0.58872	0.57029	-0.0184285	0.74343	0.7409	0.7262	0.75816	0.77197	0.0138126	0.78498	0.70046	0.7583	0.727172	0.6897	-0.0374731
pos_-4_T	pos_1_C	0.60364	0.51135	0.5606	0.55436	0.5525	-0.00185678	0.76045	0.6747	0.7262	0.709	0.72128	0.0122789	0.77893	0.67614	0.7583	0.696801	0.63409	-0.0627128
pos_-4_T	pos_1_G	0.56183	0.5668	0.5606	0.568	0.63975	0.0717525	0.73629	0.744	0.7262	0.75407	0.78973	0.035653	0.64275	0.84579	0.7583	0.730269	0.86365	0.133381
pos_-4_T	pos_1_T	0.603	0.52553	0.5606	0.5679	0.55389	-0.0140052	0.76501	0.6707	0.7262	0.70952	0.69633	-0.0131838	0.79279	0.64987	0.7583	0.684393	0.5696	-0.11479
pos_-4_T	pos_2_A	0.59817	0.54603	0.5606	0.58356	0.59136	0.0077983	0.75706	0.6845	0.7262	0.71534	0.73637	0.0210301	0.77274	0.71974	0.7583	0.734211	0.73264	-0.0015725
pos_-4_T	pos_2_C	0.60622	0.50811	0.5606	0.55369	0.55382	0.00013039	0.74836	0.7215	0.7262	0.74369	0.76698	0.0232923	0.76563	0.76693	0.7583	0.774294	0.75466	-0.0196299
pos_-4_T	pos_2_G	0.59579	0.53101	0.5606	0.56616	0.59925	0.0330856	0.75131	0.7295	0.7262	0.7546	0.7556	0.000996531	0.76936	0.74151	0.7583	0.752602	0.73929	-0.0133102
pos_-4_T	pos_2_T	0.5825	0.58261	0.5606	0.60447	0.61984	0.0153738	0.75164	0.7272	0.7262	0.75265	0.75266	1.0959e-05	0.7407	0.7801	0.7583	0.762537	0.79094	0.0284047
pos_-4_T	pos_3_A	0.59071	0.55804	0.5606	0.58811	0.61214	0.024031	0.75297	0.7011	0.7262	0.72786	0.74956	0.0217027	0.75713	0.76767	0.7583	0.766531	0.78181	0.0152807
pos_-4_T	pos_3_C	0.59427	0.55572	0.5606	0.58935	0.60455	0.0151924	0.74342	0.7407	0.7262	0.75796	0.77846	0.0204996	0.76566	0.74047	0.7583	0.747861	0.75476	0.0068961
pos_-4_T	pos_3_G	0.6174	0.53114	0.5606	0.5879	0.52914	-0.0587615	0.75289	0.6913	0.7262	0.71805	0.74893	0.0308889	0.76843	0.72493	0.7583	0.735094	0.74915	0.0140548
pos_-4_T	pos_3_T	0.58231	0.54638	0.5606	0.56805	0.63177	0.0637192	0.75907	0.7266	0.7262	0.75945	0.73271	-0.0267399	0.76445	0.77529	0.7583	0.781475	0.76335	-0.0181284
pos_-3_A	pos_1_A	0.40762	0.56728	0.5606	0.41426	0.34572	-0.0685432	0.47682	0.7681	0.7262	0.51876	0.46097	-0.057792	0.48069	0.73954	0.7583	0.461961	0.28866	-0.173302
pos_-3_A	pos_1_C	0.39879	0.53508	0.5606	0.37323	0.35482	-0.0184107	0.4922	0.7102	0.7262	0.47623	0.39466	-0.0815725	0.44773	0.70668	0.7583	0.396135	0.3091	-0.0870316
pos_-3_A	pos_1_G	0.3454	0.59803	0.5606	0.38279	0.44092	0.0581337	0.40568	0.7787	0.7262	0.45822	0.57621	0.117985	0.27653	0.87253	0.7583	0.390785	0.62093	0.230144
pos_-3_A	pos_1_T	0.40052	0.55172	0.5606	0.3916	0.33347	-0.0581295	0.50078	0.7098	0.7262	0.48438	0.34671	-0.137677	0.4681	0.67646	0.7583	0.386288	0.23047	-0.15582
pos_-3_A	pos_2_A	0.40333	0.57743	0.5606	0.42012	0.36367	-0.0564536	0.49352	0.7253	0.7262	0.49258	0.41606	-0.0765156	0.46951	0.76442	0.7583	0.475663	0.30015	-0.175518
pos_-3_A	pos_2_C	0.40404	0.53389	0.5606	0.37729	0.34747	-0.0298238	0.4706	0.7548	0.7262	0.49916	0.48409	-0.015072	0.4376	0.80157	0.7583	0.480893	0.38431	-0.0965795
pos_-3_A	pos_2_G	0.39903	0.56105	0.5606	0.39944	0.358	-0.0414388	0.4779	0.7597	0.7262	0.51144	0.44608	-0.0653531	0.431	0.77044	0.7583	0.443166	0.42417	-0.0189943
pos_-3_A	pos_2_T	0.35706	0.60544	0.5606	0.40186	0.45449	0.0526326	0.44503	0.7551	0.7262	0.47391	0.51575	0.0418336	0.36078	0.81138	0.7583	0.41389	0.5142	0.100313
pos_-3_A	pos_3_A	0.38772	0.58912	0.5606	0.4162	0.40502	-0.0111807	0.4732	0.7364	0.7262	0.48341	0.47311	-0.0102956	0.42805	0.80312	0.7583	0.472903	0.43452	-0.0383808
pos_-3_A	pos_3_C	0.39938	0.58287	0.5606	0.42161	0.36556	-0.0560503	0.46847	0.7725	0.7262	0.51479	0.48818	-0.0266136	0.43178	0.777	0.7583	0.450508	0.41877	-0.0317431
pos_-3_A	pos_3_G	0.41493	0.54877	0.5606	0.40306	0.32945	-0.073608	0.47751	0.7305	0.7262	0.4818	0.45837	-0.0234271	0.44603	0.76892	0.7583	0.456678	0.37969	-0.0769891
pos_-3_A	pos_3_T	0.36749	0.57963	0.5606	0.38648	0.46452	0.0780338	0.47347	0.752	0.7262	0.49926	0.47235	-0.0269067	0.41102	0.80254	0.7583	0.455298	0.46799	0.0126915
pos_-3_C	pos_1_A	0.57471	0.48802	0.5606	0.50209	0.58987	0.0877714	0.75796	0.6744	0.7262	0.7062	0.78954	0.0833382	0.83901	0.54818	0.7583	0.628916	0.77456	0.145642
pos_-3_C	pos_1_C	0.59028	0.52541	0.5606	0.55505	0.51986	-0.0351959	0.78154	0.6229	0.7262	0.67829	0.72207	0.0437839	0.83096	0.49404	0.7583	0.56673	0.75129	0.184559
pos_-3_C	pos_1_G	0.56084	0.56318	0.5606	0.56339	0.59916	0.0357668	0.7575	0.6992	0.7262	0.7305	0.79418	0.0636758	0.76171	0.79128	0.7583	0.794719	0.89192	0.0971971
pos_-3_C	pos_1_T	0.58157	0.50032	0.5606	0.52126	0.55564	0.0343748	0.77265	0.5661	0.7262	0.61251	0.745	0.132487	0.83373	0.4343	0.7583	0.509755	0.74578	0.236024
pos_-3_C	pos_2_A	0.58111	0.54132	0.5606	0.56179	0.57034	0.00855248	0.77714	0.627	0.7262	0.6779	0.74049	0.0625867	0.82959	0.58966	0.7583	0.660982	0.79534	0.134358
pos_-3_C	pos_2_C	0.5902	0.48931	0.5606	0.51888	0.5356	0.0167242	0.76707	0.6674	0.7262	0.70826	0.77153	0.0632738	0.819	0.64746	0.7583	0.708186	0.83367	0.125489
pos_-3_C	pos_2_G	0.58052	0.49955	0.5606	0.51943	0.57146	0.052027	0.76481	0.647	0.7262	0.6856	0.78308	0.0974834	0.82462	0.61969	0.7583	0.686041	0.80619	0.120153
pos_-3_C	pos_2_T	0.55953	0.55943	0.5606	0.55833	0.61586	0.0575341	0.76241	0.6642	0.7262	0.70037	0.77747	0.0770953	0.80849	0.69796	0.7583	0.748177	0.83872	0.090538
pos_-3_C	pos_3_A	0.57236	0.53782	0.5606	0.54955	0.59848	0.0489324	0.7713	0.6434	0.7262	0.68846	0.75885	0.0703828	0.81706	0.66502	0.7583	0.723805	0.83073	0.10692
pos_-3_C	pos_3_C	0.57771	0.54018	0.5606	0.55725	0.58125	0.0239953	0.76076	0.6815	0.7262	0.71608	0.78819	0.0721012	0.82358	0.6275	0.7583	0.692806	0.80775	0.114943
pos_-3_C	pos_3_G	0.58054	0.46005	0.5606	0.47996	0.57275	0.0927921	0.77431	0.6332	0.7262	0.68129	0.7464	0.0651099	0.8274	0.62158	0.7583	0.690706	0.79975	0.109041
pos_-3_C	pos_3_T	0.58391	0.58228	0.5606	0.60555	0.56367	-0.0418805	0.76535	0.6515	0.7262	0.69064	0.77616	0.0855206	0.81519	0.67478	0.7583	0.731699	0.83372	0.10202
pos_-3_G	pos_1_A	0.04672	0.56908	0.5606	0.05516	0.03337	-0.0217904	0.1289	0.7536	0.7262	0.15634	0.12182	-0.0345188	0.0522	0.70551	0.7583	0	0.04068	0.0406757
pos_-3_G	pos_1_C	0.044	0.52863	0.5606	0.01199	0.02913	0.0171386	0.14142	0.6908	0.7262	0.106	0.02177	-0.0842315	0.04973	0.67003	0.7583	0	0.04004	0.0400398
pos_-3_G	pos_1_G	0.03148	0.60719	0.5606	0.07804	0.051	-0.0270347	0.0791	0.7648	0.7262	0.11775	0.17869	0.0609399	0.03132	0.86032	0.7583	0.133368	0.06669	-0.0666761
pos_-3_G	pos_1_T	0.0442	0.54327	0.5606	0.02684	0.02584	-0.00099916	0.14053	0.6839	0.7262	0.09823	0.05954	-0.0386907	0.05624	0.63827	0.7583	0	0.01229	0.0122948
pos_-3_G	pos_2_A	0.0439	0.56906	0.5606	0.05233	0.03798	-0.0143432	0.14379	0.7032	0.7262	0.12075	0.05752	-0.0632302	0.05356	0.73027	0.7583	0.025555	0.03437	0.008816
pos_-3_G	pos_2_C	0.04743	0.54202	0.5606	0.02882	0.03204	0.00322765	0.13455	0.7394	0.7262	0.14777	0.09751	-0.050259	0.04851	0.77392	0.7583	0.064157	0.05159	-0.012567
pos_-3_G	pos_2_G	0.04448	0.55581	0.5606	0.03965	0.0282	-0.0114569	0.13583	0.7419	0.7262	0.15151	0.07528	-0.07623	0.05103	0.74532	0.7583	0.038075	0.03214	-0.0059337
pos_-3_G	pos_2_T	0.03308	0.61706	0.5606	0.0895	0.05418	-0.0353284	0.07712	0.7404	0.7262	0.09137	0.18397	0.0926055	0.04015	0.79201	0.7583	0.073884	0.05895	-0.0149372
pos_-3_G	pos_3_A	0.04359	0.58607	0.5606	0.06902	0.04049	-0.028533	0.12154	0.7189	0.7262	0.1142	0.14832	0.034119	0.05017	0.77806	0.7583	0.069961	0.04581	-0.0241463
pos_-3_G	pos_3_C	0.04089	0.58232	0.5606	0.06258	0.05151	-0.0110673	0.13306	0.7555	0.7262	0.16233	0.10466	-0.0576667	0.04652	0.75052	0.7583	0.038774	0.06697	0.0281931
pos_-3_G	pos_3_G	0.04756	0.5592	0.5606	0.04612	0.03699	-0.00913683	0.10894	0.7148	0.7262	0.0975	0.16316	0.065661	0.0433	0.73968	0.7583	0.024713	0.06538	0.0406641
pos_-3_G	pos_3_T	0.04133	0.58247	0.5606	0.06317	0.0505	-0.0126709	0.14311	0.7337	0.7262	0.15057	0.07822	-0.0723542	0.05809	0.78099	0.7583	0.080809	0.03345	-0.0473546
pos_-3_T	pos_1_A	0.6475	0.53837	0.5606	0.62523	0.58323	-0.0420016	0.71607	0.7565	0.7262	0.74638	0.73232	-0.0140602	0.77481	0.70538	0.7583	0.721913	0.67418	-0.0477312
pos_-3_T	pos_1_C	0.63302	0.49498	0.5606	0.56736	0.6124	0.0450394	0.72919	0.6861	0.7262	0.68911	0.6926	0.00349307	0.7688	0.68762	0.7583	0.698153	0.59123	-0.106922
pos_-3_T	pos_1_G	0.58848	0.55154	0.5606	0.57939	0.67628	0.0968974	0.69951	0.7512	0.7262	0.7245	0.77315	0.0486448	0.61681	0.84517	0.7583	0.703706	0.86491	0.161208
pos_-3_T	pos_1_T	0.63843	0.51731	0.5606	0.5951	0.57538	-0.0197201	0.73638	0.6909	0.7262	0.70105	0.64786	-0.0531852	0.78504	0.66223	0.7583	0.689004	0.53749	-0.151511
pos_-3_T	pos_2_A	0.63145	0.52965	0.5606	0.60046	0.62748	0.0270177	0.72657	0.6969	0.7262	0.69725	0.7051	0.00784755	0.76228	0.72524	0.7583	0.729254	0.71582	-0.0134353
pos_-3_T	pos_2_C	0.63122	0.48717	0.5606	0.55775	0.62642	0.0686742	0.71786	0.7344	0.7262	0.72604	0.73428	0.0082465	0.74948	0.76268	0.7583	0.753892	0.76657	0.012677
pos_-3_T	pos_2_G	0.64513	0.54285	0.5606	0.62735	0.56413	-0.0632203	0.72179	0.7439	0.7262	0.73953	0.71806	-0.0214677	0.76328	0.75588	0.7583	0.760893	0.69807	-0.0628178
pos_-3_T	pos_2_T	0.6089	0.56452	0.5606	0.61278	0.66718	0.0543925	0.71816	0.7383	0.7262	0.73026	0.72598	-0.00428462	0.72384	0.78243	0.7583	0.747991	0.78517	0.0371829
pos_-3_T	pos_3_A	0.63736	0.55557	0.5606	0.63229	0.61333	-0.0189597	0.7293	0.7209	0.7262	0.72403	0.70129	-0.0227437	0.74788	0.77451	0.7583	0.764121	0.76236	-0.0017626
pos_-3_T	pos_3_C	0.62533	0.54245	0.5606	0.60714	0.6504	0.0432553	0.71159	0.7516	0.7262	0.73699	0.75026	0.0132726	0.75648	0.75106	0.7583	0.749265	0.7239	-0.0253691
pos_-3_T	pos_3_G	0.63799	0.50802	0.5606	0.58538	0.60366	0.0182829	0.72228	0.7049	0.7262	0.70101	0.71676	0.0157522	0.75814	0.73114	0.7583	0.731011	0.73171	0.0007026
pos_-3_T	pos_3_T	0.62075	0.5373	0.5606	0.59741	0.65439	0.0569734	0.72202	0.7324	0.7262	0.72819	0.71896	-0.00923305	0.74331	0.77335	0.7583	0.758388	0.76838	0.0099927
pos_1_A	pos_2_A	0.55342	0.56445	0.5606	0.55724	0.54293	-0.0143117	0.75693	0.6831	0.7262	0.71384	0.73059	0.0167534	0.71817	0.75455	0.7583	0.714447	0.63403	-0.0804168
pos_1_A	pos_2_C	0.55273	0.51362	0.5606	0.50571	0.54059	0.0348759	0.74896	0.7276	0.7262	0.75032	0.75349	0.0031718	0.69995	0.78563	0.7583	0.727308	0.6842	-0.0431092
pos_1_A	pos_2_G	0.57187	0.57744	0.5606	0.58867	0.47812	-0.110555	0.75028	0.7335	0.7262	0.75755	0.74676	-0.0107936	0.7057	0.77007	0.7583	0.7175	0.66653	-0.0509745
pos_1_A	pos_2_T	0.51978	0.58805	0.5606	0.54719	0.60776	0.0605711	0.74134	0.7214	0.7262	0.73659	0.76232	0.0257225	0.65636	0.79549	0.7583	0.693579	0.74999	0.0564103
pos_1_A	pos_3_A	0.56087	0.59318	0.5606	0.59342	0.52605	-0.0673645	0.75483	0.7056	0.7262	0.73425	0.73633	0.00207633	0.69373	0.79615	0.7583	0.731614	0.70759	-0.0240271
pos_1_A	pos_3_C	0.53577	0.55567	0.5606	0.53081	0.60486	0.0740528	0.74322	0.7435	0.7262	0.76051	0.76708	0.00657482	0.69921	0.76544	0.7583	0.70638	0.6922	-0.014181
pos_1_A	pos_3_G	0.56751	0.54144	0.5606	0.54831	0.49794	-0.0503741	0.75168	0.6953	0.7262	0.72081	0.74154	0.0207286	0.7102	0.75775	0.7583	0.709686	0.65799	-0.0516978
pos_1_A	pos_3_T	0.53976	0.56677	0.5606	0.5459	0.58345	0.0375486	0.74904	0.7175	0.7262	0.74035	0.75174	0.011384	0.68774	0.78665	0.7583	0.716121	0.72319	0.0070706
pos_1_C	pos_2_A	0.53948	0.57558	0.5606	0.55442	0.47262	-0.0818017	0.71589	0.7266	0.7262	0.71629	0.61564	-0.100644	0.69347	0.74203	0.7583	0.677235	0.58564	-0.091594
pos_1_C	pos_2_C	0.53487	0.52746	0.5606	0.5017	0.48816	-0.0135322	0.68501	0.7456	0.7262	0.70442	0.69811	-0.00631099	0.65215	0.76901	0.7583	0.662887	0.73119	0.0683022
pos_1_C	pos_2_G	0.51943	0.54805	0.5606	0.50684	0.5489	0.0420588	0.68536	0.7459	0.7262	0.70508	0.70217	-0.00291139	0.66771	0.74669	0.7583	0.656131	0.65123	-0.0048989
pos_1_C	pos_2_T	0.4887	0.59632	0.5606	0.52439	0.57649	0.0521003	0.66338	0.7354	0.7262	0.67258	0.73264	0.0600646	0.64654	0.79701	0.7583	0.685278	0.68786	0.0025844
pos_1_C	pos_3_A	0.5113	0.57519	0.5606	0.52585	0.5599	0.0340464	0.69052	0.7257	0.7262	0.69001	0.68135	-0.00866211	0.65258	0.78018	0.7583	0.674492	0.70065	0.0261574
pos_1_C	pos_3_C	0.5231	0.57807	0.5606	0.54054	0.51736	-0.0231756	0.6739	0.7567	0.7262	0.70441	0.73085	0.0264442	0.66392	0.75246	0.7583	0.65811	0.6792	0.0210935
pos_1_C	pos_3_G	0.53967	0.54187	0.5606	0.52091	0.47146	-0.0494466	0.70463	0.7312	0.7262	0.70967	0.63444	-0.0752271	0.69842	0.75395	0.7583	0.694098	0.55972	-0.13438
pos_1_C	pos_3_T	0.51311	0.57526	0.5606	0.52774	0.54548	0.0177393	0.68256	0.734	0.7262	0.6904	0.70603	0.0156334	0.64624	0.78102	0.7583	0.668994	0.70477	0.0357734
pos_1_G	pos_2_A	0.57824	0.51329	0.5606	0.53089	0.60496	0.0740658	0.75984	0.6764	0.7262	0.71006	0.74941	0.0393488	0.86295	0.61687	0.7583	0.721545	0.81826	0.0967123
pos_1_G	pos_2_C	0.60081	0.51334	0.5606	0.55351	0.52557	-0.0279388	0.75532	0.7189	0.7262	0.74798	0.76283	0.0148488	0.85269	0.68344	0.7583	0.777863	0.8433	0.0654411
pos_1_G	pos_2_G	0.58393	0.51452	0.5606	0.53781	0.5902	0.0523899	0.75042	0.7173	0.7262	0.74149	0.79997	0.0584854	0.85223	0.66067	0.7583	0.754628	0.84625	0.0916257
pos_1_G	pos_2_T	0.57525	0.58406	0.5606	0.59868	0.60338	0.00470149	0.76523	0.7315	0.7262	0.77057	0.74296	-0.0276125	0.83282	0.70151	0.7583	0.776055	0.8766	0.100541
pos_1_G	pos_3_A	0.57509	0.53589	0.5606	0.55035	0.61418	0.0638302	0.76313	0.7033	0.7262	0.74025	0.74181	0.00155861	0.84873	0.68675	0.7583	0.777207	0.85709	0.0798827
pos_1_G	pos_3_C	0.58896	0.56455	0.5606	0.59287	0.57138	-0.0214907	0.75245	0.7433	0.7262	0.76955	0.77228	0.00272513	0.85384	0.6785	0.7583	0.774067	0.83408	0.0600144
pos_1_G	pos_3_G	0.59092	0.49392	0.5606	0.5242	0.56856	0.0443574	0.7607	0.6901	0.7262	0.72456	0.74547	0.0209101	0.85459	0.63441	0.7583	0.730728	0.83983	0.109103
pos_1_G	pos_3_T	0.58525	0.55865	0.5606	0.58326	0.58465	0.00138812	0.7525	0.7107	0.7262	0.73699	0.77115	0.0341617	0.84659	0.68465	0.7583	0.772967	0.86027	0.0872981
pos_1_T	pos_2_A	0.54098	0.56346	0.5606	0.5438	0.49427	-0.0495283	0.68506	0.7054	0.7262	0.66423	0.64541	-0.0188224	0.63418	0.73388	0.7583	0.609786	0.60911	-0.0006727
pos_1_T	pos_2_C	0.53943	0.52035	0.5606	0.49914	0.50924	0.0101051	0.67639	0.7419	0.7262	0.69213	0.69096	-0.00117598	0.62961	0.78502	0.7583	0.65636	0.63551	-0.0208466
pos_1_T	pos_2_G	0.52191	0.54565	0.5606	0.50693	0.55762	0.0506882	0.67211	0.7523	0.7262	0.69825	0.69755	-0.000702404	0.62016	0.76574	0.7583	0.627635	0.65589	0.0282533
pos_1_T	pos_2_T	0.53095	0.59978	0.5606	0.5701	0.54048	-0.0296236	0.68233	0.7481	0.7262	0.7042	0.67394	-0.0302607	0.6389	0.80936	0.7583	0.689992	0.61869	-0.0712998
pos_1_T	pos_3_A	0.53401	0.57751	0.5606	0.55088	0.53472	-0.0161608	0.68244	0.7232	0.7262	0.67941	0.66729	-0.0121263	0.63344	0.79025	0.7583	0.665423	0.62046	-0.0449611
pos_1_T	pos_3_C	0.52817	0.57009	0.5606	0.53763	0.5515	0.0138708	0.66479	0.7594	0.7262	0.69802	0.71537	0.0173532	0.62487	0.76311	0.7583	0.629711	0.6554	0.0256875
pos_1_T	pos_3_G	0.53806	0.53183	0.5606	0.50925	0.51979	0.0105382	0.67673	0.7119	0.7262	0.66248	0.68724	0.0247527	0.62404	0.74505	0.7583	0.61082	0.65119	0.0403656
pos_1_T	pos_3_T	0.53636	0.57753	0.5606	0.55325	0.52939	-0.0238571	0.69187	0.7476	0.7262	0.71325	0.64528	-0.0679715	0.64155	0.80093	0.7583	0.68421	0.60999	-0.0742196
pos_2_A	pos_3_A	0.54823	0.56987	0.5606	0.55746	0.58086	0.0233948	0.69237	0.7167	0.7262	0.68286	0.71204	0.0291844	0.70816	0.7796	0.7583	0.729492	0.75045	0.0209605
pos_2_A	pos_3_C	0.55367	0.56463	0.5606	0.55766	0.57911	0.0214418	0.68487	0.7543	0.7262	0.71297	0.74177	0.0288006	0.71838	0.74319	0.7583	0.703298	0.74733	0.0440278
pos_2_A	pos_3_G	0.58997	0.55209	0.5606	0.58143	0.46379	-0.117633	0.72323	0.738	0.7262	0.73504	0.56738	-0.16766	0.75655	0.76886	0.7583	0.767142	0.59438	-0.172765
pos_2_A	pos_3_T	0.54224	0.55953	0.5606	0.54113	0.61108	0.0699441	0.69209	0.7313	0.7262	0.69718	0.72004	0.0228591	0.70414	0.77276	0.7583	0.718636	0.76881	0.0501778
pos_2_C	pos_3_A	0.50999	0.58281	0.5606	0.53216	0.54197	0.00980298	0.74404	0.7157	0.7262	0.73354	0.7137	-0.0198325	0.76673	0.77408	0.7583	0.782538	0.75801	-0.0245299
pos_2_C	pos_3_C	0.51639	0.58155	0.5606	0.53731	0.52646	-0.0108458	0.72835	0.7505	0.7262	0.75266	0.75458	0.00191864	0.76911	0.74649	0.7583	0.757339	0.72943	-0.0279131
pos_2_C	pos_3_G	0.5248	0.53615	0.5606	0.50032	0.47173	-0.0285904	0.73951	0.7063	0.7262	0.71959	0.71434	-0.00525309	0.76547	0.7287	0.7583	0.735905	0.75448	0.0185791
pos_2_C	pos_3_T	0.52461	0.59166	0.5606	0.55563	0.508	-0.0476262	0.72628	0.7209	0.7262	0.72094	0.75894	0.0379966	0.75105	0.76922	0.7583	0.762005	0.78599	0.0239854
pos_2_G	pos_3_A	0.55495	0.58565	0.5606	0.57996	0.53176	-0.0482023	0.74034	0.7126	0.7262	0.72676	0.72867	0.00190686	0.73634	0.7779	0.7583	0.755967	0.74894	-0.0070243
pos_2_G	pos_3_C	0.54038	0.56636	0.5606	0.5461	0.57265	0.026547	0.72907	0.7504	0.7262	0.75329	0.7543	0.00100507	0.74498	0.75005	0.7583	0.736756	0.71701	-0.0197497
pos_2_G	pos_3_G	0.54468	0.52459	0.5606	0.50863	0.56084	0.0522087	0.73783	0.7035	0.7262	0.71512	0.73468	0.0195547	0.73985	0.72849	0.7583	0.710076	0.74485	0.0347743
pos_2_G	pos_3_T	0.55311	0.5795	0.5606	0.57197	0.53336	-0.0386146	0.74088	0.7291	0.7262	0.74376	0.72507	-0.0186909	0.74137	0.77767	0.7583	0.760768	0.73979	-0.0209771
pos_2_T	pos_3_A	0.58454	0.55446	0.5606	0.57836	0.63695	0.0585951	0.74056	0.7164	0.7262	0.73072	0.71233	-0.0183931	0.77504	0.75185	0.7583	0.768621	0.81344	0.0448185
pos_2_T	pos_3_C	0.5944	0.55717	0.5606	0.59094	0.58856	-0.00237517	0.72848	0.7496	0.7262	0.75186	0.75415	0.00229163	0.78777	0.73347	0.7583	0.762967	0.75781	-0.0051622
pos_2_T	pos_3_G	0.61009	0.49779	0.5606	0.54725	0.56286	0.0156109	0.72953	0.6686	0.7262	0.67194	0.7481	0.0761604	0.78453	0.68035	0.7583	0.706606	0.77971	0.0731006
pos_2_T	pos_3_T	0.58681	0.5497	0.5606	0.57588	0.61114	0.0352616	0.74024	0.7342	0.7262	0.74827	0.71976	-0.0285075	0.78575	0.76571	0.7583	0.793197	0.77875	-0.0144461
