# Supplementary material for: A basic framework to explain splice-site choice in eukaryotes
Source: Nat Commun. 2025 Sep 29;16:8284. doi: 10.1038/s41467-025-63622-9 (PMC12480690; doi:10.1038/s41467-025-63622-9)
Supplement: Supplementary file 3 — Supplementary Data 1-15 [file 41467_2025_63622_MOESM3_ESM.zip › Supplementary Data_8.xlsx]

## Sheet: Sheet1
	Best_donors_CS_All three species combined
Nt	-50	-49	-48	-47	-46	-45	-44	-43	-42	-41	-40	-39	-38	-37	-36	-35	-34	-33	-32	-31	-30	-29	-28	-27	-26	-25	-24	-23	-22	-21	-20	-19	-18	-17	-16	-15	-14	-13	-12	-11	-10	-9	-8	-7	-6	-5	-4	-3	-2
A	2	0	2	2	2	1	3	3	3	3	1	2	2	1	1	5	2	3	0	4	2	3	2	2	2	1	4	2	4	2	0	8	5	3	2	3	1	7	5	6	7	11	7	13	8	11	17	16	26
C	1	1	0	1	3	0	2	5	1	1	4	2	0	1	1	2	5	1	0	3	3	3	2	2	1	3	2	2	4	1	4	4	2	3	6	6	9	12	1	5	8	6	9	10	6	7	20	18	14
G	2	2	0	1	3	0	1	1	3	1	2	1	3	1	3	2	2	2	2	2	3	2	5	2	6	2	3	0	5	3	6	1	7	1	5	1	4	4	2	4	0	9	4	13	7	4	12	6	13
T	1	3	0	3	1	0	3	3	1	1	4	2	1	0	0	2	2	1	1	0	1	2	4	2	1	2	1	1	5	1	1	2	1	2	6	2	0	5	4	2	12	3	4	10	13	9	12	11	16
		T	A	T		A		C		A			G		G	A	C	A	G	A			G		G	C	A			G	G	A	G			C	C	C	A	A	T	A	C		T	A	C	C	A
	Best_human_donor_close
		-50	-49	-48	-47	-46	-45	-44	-43	-42	-41	-40	-39	-38	-37	-36	-35	-34	-33	-32	-31	-30	-29	-28	-27	-26	-25	-24	-23	-22	-21	-20	-19	-18	-17	-16	-15	-14	-13	-12	-11	-10	-9	-8	-7	-6	-5	-4	-3
A	0	0	0	1	1	0	0	1	1	0	3	1	1	0	0	0	2	0	1	0	2	0	1	0	1	1	0	1	0	0	0	0	2	2	0	1	1	0	1	0	2	4	2	0	2	2	6	3	6
C	1	0	0	0	1	2	0	1	1	0	1	3	0	0	0	0	1	5	0	0	1	1	1	0	1	0	2	1	0	0	0	1	0	2	1	2	1	3	6	0	2	2	1	4	5	2	3	5	5
G	2	2	1	0	1	1	0	0	1	0	0	2	1	1	0	0	1	0	1	1	0	1	1	3	1	1	1	1	0	4	1	1	0	3	0	1	0	2	1	1	4	0	4	3	2	1	0	4	2
T	3	1	1	0	0	1	0	1	2	0	0	2	0	1	0	0	0	2	0	0	0	0	0	1	1	0	0	0	1	2	1	1	1	0	1	2	0	0	1	0	0	3	2	0	5	3	4	3	2
	4	G		A		C			T		A	C					A	C		G	A			G			C		T	G			A	G				C	C	G	G	A	G	C		T	A	C	A
	Best_Droso_donor_close
		-50	-49	-48	-47	-46	-45	-44	-43	-42	-41	-40	-39	-38	-37	-36	-35	-34	-33	-32	-31	-30	-29	-28	-27	-26	-25	-24	-23	-22	-21	-20	-19	-18	-17	-16	-15	-14	-13	-12	-11	-10	-9	-8	-7	-6	-5	-4	-3
A	0	0	0	0	1	0	1	1	1	0	0	0	0	1	1	1	3	1	1	0	2	1	1	0	1	0	0	2	1	2	2	0	5	2	1	0	0	0	4	3	2	2	7	3	8	6	4	10	6
C	1	1	1	0	0	1	0	1	3	1	0	1	1	0	1	0	0	0	0	0	2	1	2	0	1	1	0	1	0	2	0	1	0	0	0	2	4	5	2	0	2	2	2	3	5	4	4	10	10
G	2	0	0	0	0	1	0	1	0	2	1	0	0	1	1	2	0	0	0	1	2	1	0	2	1	1	0	1	0	0	1	5	1	2	0	1	1	2	0	1	0	0	4	1	9	4	3	7	4
T	3	0	1	0	1	0	0	2	0	1	0	1	2	0	0	0	1	0	0	1	0	0	0	2	1	1	2	0	0	1	0	0	0	0	1	1	2	0	3	1	2	3	0	3	3	6	5	7	5
	4	C					A	T	C	G	G		T			G	A	A	A				C				T	A	A		A	G	A			C	C	C	A	A		T	A		G		T		C
	Best_arabi_donor_close
		-50	-49	-48	-47	-46	-45	-44	-43	-42	-41	-40	-39	-38	-37	-36	-35	-34	-33	-32	-31	-30	-29	-28	-27	-26	-25	-24	-23	-22	-21	-20	-19	-18	-17	-16	-15	-14	-13	-12	-11	-10	-9	-8	-7	-6	-5	-4	-3
A	0	2	0	1	0	2	0	1	1	3	0	0	1	1	0	0	0	1	1	0	0	1	1	2	0	1	1	1	1	2	0	0	1	1	2	1	2	1	2	2	2	1	2	4	3	0	1	4	4
C	1	0	0	0	0	0	0	0	1	0	0	0	1	0	0	1	1	0	1	0	0	1	0	2	0	0	1	0	2	2	1	2	4	0	2	2	1	1	4	1	1	4	3	2	0	0	0	5	3
G	2	0	1	0	0	1	0	0	0	1	0	0	0	1	0	1	1	2	1	0	0	1	1	0	0	4	1	1	0	1	1	0	0	2	1	3	0	0	3	0	0	0	1	0	2	2	1	1	0
T	3	0	1	0	2	0	0	0	1	0	1	1	0	0	0	0	1	0	1	0	0	1	2	1	0	0	0	1	0	2	0	0	1	1	0	3	0	0	1	3	0	6	1	1	2	4	0	2	4
	4	A		A	T	A		A		A	T	T						G					T			G			C			C	C	G			A		C	T	A	T	C	A	A	T		C
	Best_acceptors_CS_All three species combined
	-50	-49	-48	-47	-46	-45	-44	-43	-42	-41	-40	-39	-38	-37	-36	-35	-34	-33	-32	-31	-30	-29	-28	-27	-26	-25	-24	-23	-22	-21	-20	-19	-18	-17	-16	-15	-14	-13	-12	-11	-10	-9	-8	-7	-6	-5	-4	-3	-2
A	3	2	0	5	3	2	0	3	0	4	2	2	3	5	3	6	5	6	1	4	9	9	13	7	11	8	8	19	9	7	10	10	8	10	1	4	6	10	7	7	16	6	8	10	17	8	7	22	13
C	0	0	0	4	5	2	0	1	3	4	5	1	2	4	5	1	2	2	9	5	7	6	5	7	5	9	3	8	8	5	4	7	5	11	8	8	10	8	7	10	20	11	7	8	9	11	16	9	52
G	2	3	0	2	4	4	2	1	2	0	2	1	2	1	0	2	6	2	5	1	6	6	3	5	4	3	0	3	2	6	6	5	7	3	6	3	7	8	6	0	3	4	8	7	7	7	7	18	2
T	2	3	2	3	3	4	4	3	5	3	2	3	3	7	5	6	12	5	7	6	5	3	10	9	6	8	11	9	10	11	9	13	11	7	13	15	19	10	10	14	13	12	14	12	15	23	25	21	27
	A		T	A	C		T		T		C	T		T			T	A	C	T	A	A	A	T	A	C	T	A	T	T	A	T	T	C	T	T	T		T	T	C	T	T	T	A	T	T	A	C
	Best_human_acceptor_close
		-50	-49	-48	-47	-46	-45	-44	-43	-42	-41	-40	-39	-38	-37	-36	-35	-34	-33	-32	-31	-30	-29	-28	-27	-26	-25	-24	-23	-22	-21	-20	-19	-18	-17	-16	-15	-14	-13	-12	-11	-10	-9	-8	-7	-6	-5	-4	-3
A	0	0	0	0	2	1	1	0	0	0	1	1	0	0	0	0	3	2	2	0	1	3	1	0	1	3	2	0	2	3	1	3	3	4	2	0	1	0	1	2	0	2	1	1	0	0	1	1	4
C	1	0	0	0	0	1	0	0	1	1	0	1	0	0	1	2	0	0	0	2	0	0	1	2	1	0	3	1	0	1	0	1	0	1	1	2	0	4	1	1	1	4	3	1	2	0	0	0	2
G	2	2	3	0	1	3	2	1	1	2	0	0	1	1	0	0	0	2	1	2	0	0	0	0	3	0	1	0	0	0	1	0	0	1	0	1	0	3	2	1	0	1	0	0	0	1	0	1	2
T	3	0	0	1	0	0	1	1	2	1	0	0	1	0	1	0	0	2	0	0	1	2	2	6	2	1	0	2	1	2	1	1	2	3	0	4	6	8	4	4	4	6	3	2	2	1	4	3	1
	4	G	G	T	A	G	G		T	G	A			G		C	A		A			A	T	T	G	A	C	T	A	A		A	A	A	A	T	T	T	T	T	T	T		T			T	T	A
	Best_droso_acceptor_close
		-50	-49	-48	-47	-46	-45	-44	-43	-42	-41	-40	-39	-38	-37	-36	-35	-34	-33	-32	-31	-30	-29	-28	-27	-26	-25	-24	-23	-22	-21	-20	-19	-18	-17	-16	-15	-14	-13	-12	-11	-10	-9	-8	-7	-6	-5	-4	-3
A	0	0	1	0	0	1	1	0	2	0	1	0	0	2	3	1	2	2	0	0	1	1	2	2	1	2	1	2	3	3	2	3	4	1	1	0	1	1	3	2	1	4	1	2	4	4	4	1	5
C	1	0	0	0	0	2	1	0	0	1	0	1	0	0	2	0	1	0	0	1	2	0	1	0	2	1	1	0	0	3	1	1	2	1	3	0	2	3	5	1	1	5	3	1	3	1	7	6	2
G	2	0	0	0	0	0	1	0	0	0	0	1	0	0	0	0	2	0	0	0	1	0	1	0	0	0	0	0	0	0	0	1	2	0	1	0	2	1	1	2	0	1	1	2	1	0	2	2	3
T	3	0	0	0	0	2	1	1	1	0	0	0	0	1	2	2	2	2	2	4	2	0	0	0	2	0	2	1	1	0	3	1	4	2	2	3	2	6	3	2	3	1	5	1	3	6	6	8	8
	4		A					T	A	C	A			A	A	T			T	T		A	A	A		A	T	A	A		T	A		T	C	T		T	C		T	C	T		A	T	C	T	T
	Best_arabi_acceptor_close
		-50	-49	-48	-47	-46	-45	-44	-43	-42	-41	-40	-39	-38	-37	-36	-35	-34	-33	-32	-31	-30	-29	-28	-27	-26	-25	-24	-23	-22	-21	-20	-19	-18	-17	-16	-15	-14	-13	-12	-11	-10	-9	-8	-7	-6	-5	-4	-3
A	0	3	1	0	3	1	0	0	1	0	2	1	2	1	2	2	1	1	4	1	2	5	6	11	5	6	5	6	14	3	4	4	3	3	7	1	2	5	6	3	6	10	4	5	6	13	3	5	13
C	1	0	0	0	4	2	1	0	0	1	4	3	1	2	1	3	0	2	2	6	3	7	4	3	4	4	5	2	8	4	4	2	5	3	7	6	6	3	2	5	8	11	5	5	3	8	4	10	5
G	2	0	0	0	1	1	1	1	0	0	0	1	0	1	1	0	0	4	1	3	0	6	5	3	2	4	2	0	3	2	5	5	3	6	2	5	1	3	5	3	0	1	3	6	6	6	5	4	13
T	3	2	3	1	3	1	2	2	0	4	3	2	2	2	4	3	4	8	3	3	3	3	1	4	5	5	6	8	7	8	7	7	7	6	5	6	7	5	3	4	7	6	4	11	7	8	13	14	12
	4	A	T	T	C	C	T	T	A	T	C	C			T		T	T	A	C		C	A	A		A	T	T	A	T	T	T	T				T		A	C	C	C	C	T	T	A	T	T
	Worst_donors_CS_All three species combined
	-50	-49	-48	-47	-46	-45	-44	-43	-42	-41	-40	-39	-38	-37	-36	-35	-34	-33	-32	-31	-30	-29	-28	-27	-26	-25	-24	-23	-22	-21	-20	-19	-18	-17	-16	-15	-14	-13	-12	-11	-10	-9	-8	-7	-6	-5	-4	-3	-2
A	2	2	0	0	3	0	2	2	2	0	3	3	2	1	2	3	2	1	1	3	3	4	8	1	3	1	3	0	7	2	5	4	5	2	7	3	3	7	3	5	4	9	5	17	5	5	10	8	11
C	1	2	0	3	1	0	2	2	1	1	2	0	1	0	2	2	2	1	1	0	2	2	0	3	5	2	0	2	3	1	1	2	3	4	4	2	1	6	4	3	9	9	4	8	11	10	15	9	17
G	2	1	2	1	1	1	3	3	3	4	3	2	1	2	0	3	2	3	0	4	2	2	3	2	0	1	4	1	3	2	1	4	3	1	3	3	4	10	2	6	11	5	9	11	9	7	14	19	22
T	1	1	0	3	4	0	2	5	2	1	3	2	2	0	1	3	5	2	1	2	2	2	2	2	2	4	3	2	5	2	4	5	4	2	5	4	6	5	3	3	3	6	6	10	9	9	22	15	19
			G		T	G	G	T	G	G		A		G			T	G		G	A	A	A	C	C	T	G		A		A	T	A	C	A	T	T	G	C	G	G		G	A	C	C	T	G	G
Worst_human_donor_close
		-50	-49	-48	-47	-46	-45	-44	-43	-42	-41	-40	-39	-38	-37	-36	-35	-34	-33	-32	-31	-30	-29	-28	-27	-26	-25	-24	-23	-22	-21	-20	-19	-18	-17	-16	-15	-14	-13	-12	-11	-10	-9	-8	-7	-6	-5	-4	-3
A	0	2	1	0	0	1	0	0	0	0	0	2	1	1	0	0	2	1	0	1	0	1	1	3	1	1	0	1	0	3	1	0	1	4	0	1	0	0	1	1	4	1	3	4	4	1	1	2	2
C	1	0	0	0	0	1	0	1	2	0	0	2	0	1	0	0	0	2	0	0	0	0	0	0	1	1	0	0	1	2	0	1	1	0	1	2	0	0	2	0	1	3	3	0	4	2	4	5	2
G	2	1	1	1	1	1	0	1	2	0	4	2	1	0	0	0	2	0	1	0	2	0	1	0	1	0	1	1	0	0	0	1	1	1	0	1	1	2	3	0	2	4	2	0	4	3	4	3	7
T	3	0	0	0	2	1	0	1	1	0	0	2	0	0	0	0	0	4	1	0	1	1	1	1	1	0	2	1	0	1	1	1	0	2	1	2	1	3	3	0	1	1	1	3	2	2	4	5	4
	4	A		G	T						G							T		A	G			A			T		C	A				A				T		A	A	G		A		G			G
Worst_arabi_donor_close
		-50	-49	-48	-47	-46	-45	-44	-43	-42	-41	-40	-39	-38	-37	-36	-35	-34	-33	-32	-31	-30	-29	-28	-27	-26	-25	-24	-23	-22	-21	-20	-19	-18	-17	-16	-15	-14	-13	-12	-11	-10	-9	-8	-7	-6	-5	-4	-3
A	0	0	1	0	0	1	0	0	1	0	0	0	0	1	0	0	0	1	1	0	0	1	1	2	0	1	1	1	0	1	1	1	2	1	2	3	1	0	4	0	0	1	2	1	1	1	0	3	1
C	1	1	1	0	2	0	0	0	0	0	1	0	0	0	0	1	1	0	1	0	0	1	2	0	0	3	0	0	1	1	0	0	1	1	1	1	0	0	1	4	1	3	2	1	1	4	1	2	4
G	2	1	0	1	0	0	0	0	1	3	0	1	1	0	0	0	0	1	1	0	0	2	1	2	0	0	0	2	0	2	1	0	0	1	1	2	1	2	3	1	1	5	0	4	3	1	0	2	1
T	3	0	0	0	0	2	0	1	1	1	0	0	1	1	0	1	2	1	1	0	0	0	0	1	0	1	2	0	2	3	0	1	3	1	1	3	1	0	2	1	1	2	3	1	2	0	1	5	5
	4			G	C	T		T		G	C	G					T					G	C			C	T	G	T	T			T		A			G	A	C		G	T	G	G	C		T	T
Worst_Droso_donor_close
		-50	-49	-48	-47	-46	-45	-44	-43	-42	-41	-40	-39	-38	-37	-36	-35	-34	-33	-32	-31	-30	-29	-28	-27	-26	-25	-24	-23	-22	-21	-20	-19	-18	-17	-16	-15	-14	-13	-12	-11	-10	-9	-8	-7	-6	-5	-4	-3
A	0	0	0	0	0	1	0	2	1	2	0	1	2	0	1	2	1	0	0	0	3	1	2	3	0	1	0	1	0	3	0	4	1	0	0	3	2	3	2	2	1	2	4	0	12	3	4	5	5
C	1	0	1	0	1	0	0	1	0	1	0	0	0	0	0	1	1	0	0	1	0	1	0	0	2	1	2	0	0	0	1	0	0	2	2	1	2	1	3	0	1	3	4	3	3	5	5	8	3
G	2	0	0	0	0	0	1	2	0	0	0	0	0	1	2	0	1	1	1	0	2	0	0	1	1	0	0	1	1	1	1	0	3	1	0	0	1	0	4	1	3	2	3	5	4	5	3	9	11
T	3	1	1	0	1	1	0	0	3	1	1	1	1	1	0	0	1	0	0	1	1	1	1	0	1	1	0	2	0	1	1	2	2	1	0	0	2	3	0	2	1	0	2	2	6	7	4	12	6
	4	T					G		T	A	T		A		G	A		G	G		A		A	A	C		C	T	G	A		A	G	C	C	A			G		G	C		G	A	T	C	T	G
Worst_acceptors_CS_All three speciescombined
		-50	-49	-48	-47	-46	-45	-44	-43	-42	-41	-40	-39	-38	-37	-36	-35	-34	-33	-32	-31	-30	-29	-28	-27	-26	-25	-24	-23	-22	-21	-20	-19	-18	-17	-16	-15	-14	-13	-12	-11	-10	-9	-8	-7	-6	-5	-4	-3
A		1	2	0	5	3	3	3	0	4	2	4	2	2	5	2	3	6	2	7	2	2	4	7	5	3	4	5	6	4	7	7	11	10	8	10	9	7	7	5	5	8	7	11	6	10	10	14	20
C		2	2	0	0	1	4	2	4	4	4	2	1	2	2	3	5	8	6	2	6	4	3	6	7	5	5	7	6	8	4	8	7	10	6	9	7	17	10	11	9	9	8	8	11	11	15	17	14
G		2	3	2	5	4	2	1	3	1	0	3	3	1	6	4	6	8	6	8	5	9	11	8	7	11	11	5	13	11	12	10	12	5	6	3	9	10	8	7	7	18	9	8	10	18	15	11	22
T		2	1	0	4	7	3	0	1	1	5	2	1	5	4	4	1	3	1	5	3	12	6	10	9	7	8	5	14	6	6	4	5	6	11	6	5	8	11	7	10	17	9	10	10	9	9	13	14
			G	G		T	C	A	C		T	A	G	T	G		G			G	C	T	G	T	T	G	G	C	T	G	G	G	G		T	A		C	T	C	T	G		A	C	G		C	G
	Worst_human_acceptor_close
		-50	-49	-48	-47	-46	-45	-44	-43	-42	-41	-40	-39	-38	-37	-36	-35	-34	-33	-32	-31	-30	-29	-28	-27	-26	-25	-24	-23	-22	-21	-20	-19	-18	-17	-16	-15	-14	-13	-12	-11	-10	-9	-8	-7	-6	-5	-4	-3
A	0	1	1	0	1	3	1	1	0	3	0	0	1	0	0	0	0	1	0	0	0	0	0	1	2	0	1	0	0	0	1	0	1	0	0	3	2	1	1	2	0	2	1	1	0	1	0	1	2
C	1	0	1	0	0	0	1	1	2	1	1	0	1	0	1	0	1	1	1	1	1	1	1	4	2	2	1	2	1	3	2	1	1	5	0	3	2	8	5	4	4	3	3	0	2	0	2	3	2
G	2	0	0	1	2	0	1	0	1	0	0	2	0	0	0	1	2	3	2	0	1	3	2	1	2	1	2	0	2	3	0	3	3	4	1	0	3	2	2	2	0	5	1	3	1	1	3	1	3
T	3	1	1	0	0	2	1	0	1	0	0	0	0	1	1	1	0	1	0	3	0	1	1	2	1	1	2	1	0	0	0	1	0	0	2	1	0	4	0	0	1	3	2	0	1	0	0	0	2
	4			G	G	A			C	A	C	G		T			G	G	G	T		G	G	C		C		C	G		C	G	G	C	T		G	C	C	C	C	G	C	G	C		G	C	G
	Worst_droso_acceptor_close
		-50	-49	-48	-47	-46	-45	-44	-43	-42	-41	-40	-39	-38	-37	-36	-35	-34	-33	-32	-31	-30	-29	-28	-27	-26	-25	-24	-23	-22	-21	-20	-19	-18	-17	-16	-15	-14	-13	-12	-11	-10	-9	-8	-7	-6	-5	-4	-3
A	0	0	0	0	0	0	1	0	0	1	0	1	0	1	1	1	3	1	1	2	2	0	2	0	1	0	0	1	1	2	1	3	2	2	3	0	3	4	3	0	1	3	3	2	2	2	4	5	4
C	1	0	0	0	0	0	1	1	1	0	1	0	0	1	0	1	2	1	0	0	2	0	0	0	1	0	2	1	0	2	0	0	3	1	0	2	1	4	2	4	1	2	2	1	3	3	3	4	3
G	2	0	1	0	0	4	1	0	2	0	0	0	0	0	4	1	1	2	1	3	0	1	2	1	1	3	2	1	1	1	4	3	6	0	0	1	2	3	3	1	2	4	2	1	3	5	8	4	8
T	3	0	0	0	0	1	1	0	0	0	0	1	0	1	2	0	1	0	0	0	2	0	0	1	2	0	0	0	2	1	1	0	1	1	4	0	1	0	4	2	1	2	3	2	3	1	4	4	3
	4		G			G		C	G	A	C				G		A	G		G		G			T	G			T		G		G	A	T	C	A		T	C	G	G				G	G	A	G
	Worst_arabi_acceptor_close
		-50	-49	-48	-47	-46	-45	-44	-43	-42	-41	-40	-39	-38	-37	-36	-35	-34	-33	-32	-31	-30	-29	-28	-27	-26	-25	-24	-23	-22	-21	-20	-19	-18	-17	-16	-15	-14	-13	-12	-11	-10	-9	-8	-7	-6	-5	-4	-3
A	0	0	1	0	4	0	1	2	0	0	2	3	1	1	4	1	0	4	1	5	0	2	2	6	2	3	3	4	5	2	5	4	8	8	5	7	4	2	3	3	4	3	3	8	4	7	6	8	14
C	1	2	1	0	0	1	2	0	1	3	2	2	0	1	1	2	2	6	5	1	3	3	2	2	4	3	2	4	5	3	2	7	3	4	6	4	4	5	3	3	4	4	3	7	6	8	10	10	9
G	2	2	2	1	3	0	0	1	0	1	0	1	3	1	2	2	3	3	3	5	4	5	7	6	4	7	7	4	10	7	8	4	3	1	5	2	4	5	3	4	5	9	6	4	6	12	4	6	11
T	3	1	0	0	4	4	1	0	0	1	5	1	1	3	1	3	0	2	1	2	1	11	5	7	6	6	6	4	12	5	5	3	4	5	5	5	4	4	7	5	8	12	4	8	6	8	5	9	9
	4		G	G		T	C	A	C	C	T	A	G	T	A	T	G	C	C		G	T	G	T	T	G	G		T	G	G	C	A	A	C	A			T	T	T	T	G			G	C	C	A
[truncated: 53 more columns]
