# Supplementary material for: A basic framework to explain splice-site choice in eukaryotes
Source: Nat Commun. 2025 Sep 29;16:8284. doi: 10.1038/s41467-025-63622-9 (PMC12480690; doi:10.1038/s41467-025-63622-9)
Supplement: Supplementary file 3 — Supplementary Data 1-15 [file 41467_2025_63622_MOESM3_ESM.zip › Supplementary Data_9.xlsx]

## Sheet: Sheet1
Supplementary Data 9. Constructs generated to test various intronic combinations in this study.
No	Construct Name	Associated Gene	Purpose	Sequence of the Intron
1	pJG01	MYO15B	Testing various combinations of hexamers	GTAAGTGCAGCCCTTCTATCCACCCCTGCCCAGTTCCCAGAGTAGGAAGGGCAGAGGGTGTCACTGTCGGGGTGTGGCCTCTAAGCCCCTAGGGCACTGAGCCCCTAAGCCAGTCCTGTCCCCAAGGCCCAGGCTGAGCGGAGCTTCCATGTTTTTTACAAG
2	pJG02	MYO15B	Testing various combinations of hexamers	GTAAGTGCAGCCCTTCTATCCACCCCTGCCCAGTTCCCAGAGTAGGAAGGGCAGAGGGTGTCACTGTCGGGGTGTGGCCTCTAAGCCCCTAGGGCACTGAGCCCCTAAGCCAGTCCTGTCCCCAAGGCCCAGGCTGAGCGGAGCTTCCATGTTTTTTTGCAG
3	pJG03	MYO15B	Testing various combinations of hexamers	GTAAGTGCAGCCCTTCTATCCACCCCTGCCCAGTTCCCAGAGTAGGAAGGGCAGAGGGTGTCACTGTCGGGGTGTGGCCTCTAAGCCCCTAGGGCACTGAGCCCCTAAGCCAGTCCTGTCCCCAAGGCCCAGGCTGAGCGGAGCTTCCATGTTTTTTGCGAG
4	pJG04	MYO15B	Testing various combinations of hexamers	GTAAGTGCAGCCCTTCTATCCACCCCTGCCCAGTTCCCAGAGTAGGAAGGGCAGAGGGTGTCACTGTCGGGGTGTGGCCTCTAAGCCCCTAGGGCACTGAGCCCCTAAGCCAGTCCTGTCCCCCAGGCCCAGGCTGAGCGGAGCTTCCATGTTTTTTGCGAG
5	pJG05	MYO15B	Testing various combinations of hexamers	GTAAGTGCAGCCCTTCTATCCACCCCTGCCCAGTTCCCAGAGTAGGAAGGGCAGAGGGTGTCACTGTCGGGGTGTGGCCTCTAAGCCCCTAGGGCACTGAGCCCCTAAGCCAGTCCTGTCTGCGAGGCCCAGGCTGAGCGGAGCTTCCATGTTTTTCCCCAG
6	pJG06	MYO15B	Testing various combinations of hexamers	GTCACGGCAGCCCTTCTATCCACCCCTGCCCAGTTCCCAGAGTAGGAAGGGCAGAGGGTGTCACTGTCGGGGTGTGGCCTCTAAGCCCCTAGGGCACTGAGCCCCTAAGCCAGTCCTGTCCCCAAGGCCCAGGCTGAGCGGAGCTTCCATGTTTTTTTGCAG
7	pJG07	MYO15B	Testing various combinations of hexamers	GTCACGGCAGCCCTTCTATCCACCCCTGCCCAGTTCCCAGAGTAAGAAGGGCAGAGGGTGTCACTGTCGGGGTGTGGCCTCTAAGCCCCTAGGGCACTGAGCCCCTAAGCCAGTCCTGTCCCCAAGGCCCAGGCTGAGCGGAGCTTCCATGTTTTTTTGCAG
8	pJG08	MYO15B	Testing various combinations of hexamers	GTAAAGGCAGCCCTTCTATCCACCCCTGCCCAGTTCCCAGAGTAGGAAGGGCAGAGGGTGTCACTGTCGGGGTGTGGCCTCTAAGCCCCTAGGGCACTGAGCCCCTAAGCCAGTCCTGTCCCCAAGGCCCAGGCTGAGCGGAGCTTCCATGTTTTTTACAAG
9	pJG09	MYO15B	Testing various combinations of hexamers	GTAAAGGCAGCCCTTCTATCCACCCCTGCCCAGTTCCCAGAGTAGGAAGGGCAGAGGGTGTCACTGTCGGGGTGTGGCCTCTAAGCCCCTAGGGCACTGAGCCCCTAAGCCAGTCCTGTCCCCAAGGCCCAGGCTGAGCGGAGCTTCCATGTTTTTTACGAG
10	pJG10	RPS10	Converting a good intron into a bad one (Good)	GTAGGAGGGTGAGGAGGAAGATGGGATGGATCTTCCTCCCCGGGATCCCATCCCGGGATGGGATGGAATGGGATGGAGGGATCTTCCCCTAAGGTTCAAGGCAAGTTCAAAAAGGGAGGTCAGGACTGCGGGGGCTGCTTGCTAACTTGAAGGGCTGGCTGGGACTGGAGACTTGCCTAGGATGATCCAAGCTTCTACTTAACGCCTTAACAGTAGTTTTCTGCCTTACAG
11	pJG11	RPS10	Converting a good intron into a bad one (Bad)	GTCCAAGGGTGAGGAGGAAGATGGGATGGATCTTCCTCCCCGGGATCCCATCCCGGGATGGGATGGAATGGGATGGAGGGATCTTCCCCTAAGGTTCAAGGCAAGTTCAAAAAGGGAGGTCAGGACTGCGGGGGCTGCTTGCTAACTTGAAGGGCTGGCTGGGACTGGAGACTTGCCTAGGATGATCCAAGCTTCTACTTAACGCCTTAACAGTAGTTTTCTGCCTGCGAG
12	pJG14	CALM3	Converting a bad intron into a good one (Bad)	GTGGATGCAGATGGTGAGCCCCACAGAGCGCGTGGGCAGCCCTGCTCCTGGTCACCCCGAGTGACTGCAGGGAGCCTCTCTCAGGGTGATGGATGAGCCCGTGTCTCTCAGGGCCCAGGCCAAGAGCATTCTCCATCCTTTCCCCACCTTCCAG
13	pJG15	CALM3	Converting a bad inton into a good one (Good)	GTGAGTGCAGATGGTCCGCCCCACAGAGCGCGTGGGCAGCCCTGCTCCTGGTCACCCCGAGTGACTGCAGGGAGCCTCTCTCAGGGTGATGGATGAGCCCGTGTCTCTCAGGGCCCAGGCCAAGAGCATTCTCCATCCTTTCCCCACCTTCCAG
14	pJG16	Synthetic	Synthetic Best Intron	GTAAGTATTCTCTCCACGATTGTTTTTGATTTTTGTAGGTATACTTTTCATATTTGTTATTTTATTATTCTCCTAACAAAATCATTTTTAATCTATTGCAG
15	pJG17	Synthetic	Synthetic Worst Intron	GTGTAGGGAGCTAAGGCACCCCGGAGGGCTTAAGCCGCTGCGGTCAGCGGCTACGTAGCCCAGTACCGCGCTGTGGGCGGCGATGAACCCTGCGTGCCATAG
16	pJG18	Synthetic	Synthetic worst intron with polypyrimidine track	GTGTAGGGAGCTAAGGCACCCCGGAGGGCTTAAGCCGCTGCGGTCAGCGGCTACGTAGCCCAGTACCGCGCTGTGGGCGGCATCATTTTTAATCTACCATAG
17	pJG19	Synthetic	Synthetic worst intron with polypyrimidine track & consensus branch point	GTGTAGGGAGCTAAGGCACCCCGGAGGGCTTAAGCCGCTGCGGTCAGCGGCTACGTAGCCCTTGACCGCGCTGTGGGCGGCATCATTTTTAATCTACCATAG
18	pJG20	Synthetic	Synthetic worst intron with bettter hexamers	GTAAGTGGAGCTAAGGCACCCCGGAGGGCTTAAGCCGCTGCGGTCAGCGGCTACGTAGCCCTTGACCGCGCTGTGGGCGGCATCATTTTTAATCTATTGCAG
