# Supplementary material for: A basic framework to explain splice-site choice in eukaryotes
Source: Nat Commun. 2025 Sep 29;16:8284. doi: 10.1038/s41467-025-63622-9 (PMC12480690; doi:10.1038/s41467-025-63622-9)
Supplement: Supplementary file 3 — Supplementary Data 1-15 [file 41467_2025_63622_MOESM3_ESM.zip › Supplementary Data_10.xlsx]

## Sheet: Sheet1
Hexamer	Used in splicing	Present in gene body	unused	Percentage Used	Total Count in Genome	Average_SSE	Used Rank	Present Rank	Average_SSE Rank	Fraction used rank	Unused Rank
GTGAGT	15710	281557	265847	5.57969	6580417	0.724596	1	96	3	2	110
GTAAGT	14616	254080	239464	5.75252	6150574	0.743216	2	123	1	1	140
GTAAGA	6261	283749	277488	2.20653	2658482	0.72944	3	93	2	6	96
GTGAGG	5699	356531	350832	1.59846	2520527	0.668532	4	54	7	9	55
GTGAGC	5413	525729	520316	1.02962	2382418	0.652614	5	14	9	14	15
GTAAGG	4789	187631	182842	2.55235	2018132	0.723075	6	178	4	4	180
GTAAGC	3913	157590	153677	2.48303	1692543	0.702727	7	197	5	5	198
GTATGT	3561	327952	324391	1.08583	1640199	0.647236	8	65	14	13	65
GTGAGA	3549	448815	445266	0.790749	1654732	0.611732	9	22	25	17	23
GTAGGT	3044	193396	190352	1.57397	1385816	0.610632	10	174	27	10	176
GTGGGT	2250	301843	299593	0.745421	1117206	0.493628	11	80	56	19	81
GTAAAT	1786	447141	445355	0.399427	842126	0.61916	12	23	20	33	22
GTAAAA	1537	555089	553552	0.276893	680583	0.684035	13	7	6	45	7
GTAATT	1458	396118	394660	0.368072	756168	0.548651	14	39	39	37	40
GTAGGA	1441	222315	220874	0.648179	656698	0.626196	15	156	18	23	156
GTCAGT	1374	244856	243482	0.561146	671909	0.545656	16	130	41	25	132
GTAAAG	1337	299081	297744	0.447036	606990	0.647691	17	82	12	30	82
GTAATG	1274	245099	243825	0.51979	569536	0.659611	18	129	8	27	131
GTATGG	1231	172705	171474	0.712776	551149	0.650684	19	188	11	21	188
GTATGA	1209	221332	220123	0.546238	588373	0.570571	20	157	35	26	158
GTAGGG	1181	176681	175500	0.668436	570658	0.581053	21	185	33	22	186
GTGTGT	1103	514999	513896	0.214175	709633	0.32757	22	16	109	51	16
GTGGGC	1093	290095	289002	0.376773	555762	0.491273	23	89	57	36	90
GTAGGC	1047	139555	138508	0.750242	493845	0.61941	24	208	19	18	208
GTACGT	1046	37388	36342	2.79769	478390	0.618889	25	226	21	3	227
GTAACT	991	244440	243449	0.405416	467585	0.613801	26	133	24	32	133
GTTAGT	849	182661	181812	0.464795	406621	0.557861	27	182	37	29	183
GTAATA	832	307236	306404	0.270802	387340	0.629237	28	78	17	46	78
GTGCGT	830	54577	53747	1.52079	454412	0.452169	29	217	69	11	218
GTAACA	762	273126	272364	0.278992	342355	0.647434	30	101	13	44	101
GTATTT	756	766943	766187	0.0985732	376442	0.546984	31	2	40	79	2
GTACTG	740	191603	190863	0.386215	349667	0.601016	32	175	30	35	175
GTATGC	740	142654	141914	0.518738	373738	0.544402	33	207	42	28	207
GTACAG	733	244600	243867	0.299673	331986	0.615463	34	132	23	43	130
GTAAAC	713	232365	231652	0.306845	331073	0.618691	35	146	22	41	146
GTGGGG	705	405575	404870	0.173827	401135	0.396388	36	34	80	57	34
GTTTGT	698	442134	441436	0.157871	359155	0.5246	37	25	48	59	25
GTTGGT	572	254115	253543	0.225095	301731	0.474049	38	122	65	50	122
GTAACC	568	143920	143352	0.394664	255286	0.651363	39	206	10	34	206
GTGGGA	504	421261	420757	0.119641	290600	0.373695	40	30	88	67	30
GTATCC	484	148627	148143	0.325647	225821	0.609756	41	204	28	40	204
GTAATC	467	437618	437151	0.106714	228375	0.552649	42	26	38	75	26
GTACTT	465	257344	256879	0.180692	238969	0.516155	43	116	51	55	118
GTACCT	462	190450	189988	0.242583	226485	0.522143	44	177	49	49	177
GTACGG	452	21758	21306	2.0774	200744	0.61173	45	248	26	7	248
GTCAGC	413	210951	210538	0.19578	229992	0.421368	46	163	74	52	163
GTGCGG	411	65578	65167	0.626735	202336	0.476578	47	214	63	24	214
GTATAT	381	437424	437043	0.0871008	186311	0.533979	48	27	47	86	27
GTATTG	375	211792	211417	0.177061	179286	0.572744	49	162	34	56	162
GTGTGA	364	397907	397543	0.0914787	316498	0.103707	50	36	210	84	36
GTGCGC	362	50331	49969	0.719239	205102	0.349105	51	219	101	20	220
GTCAGG	361	417314	416953	0.0865056	233498	0.345792	52	32	102	88	32
GTACCA	352	193452	193100	0.181957	171961	0.60209	53	173	29	54	173
GTACAT	347	268604	268257	0.129186	186436	0.475336	54	106	64	64	106
GTGTGC	342	296212	295870	0.115458	213907	0.25115	55	85	129	70	86
GTAGAG	335	403056	402721	0.083115	170092	0.507469	56	35	53	94	35
GTCTGT	327	354221	353894	0.0923152	184101	0.369795	57	55	92	83	54
GTAACG	326	27382	27056	1.19056	137753	0.64148	58	240	16	12	240
GTGAAG	320	340932	340612	0.0938604	188687	0.367241	59	58	94	82	58
GTACCC	314	127755	127441	0.245783	154870	0.539631	60	211	44	48	211
GTCAGA	312	295559	295247	0.105563	168002	0.428978	61	88	73	76	88
GTGAAT	305	350545	350240	0.0870074	174100	0.382024	62	56	85	87	56
GTACGC	298	16620	16322	1.79302	136118	0.541981	63	253	43	8	253
GTGACT	297	289786	289489	0.102489	165706	0.405729	64	90	78	78	89
GTATCT	294	283495	283201	0.103706	160434	0.470145	65	94	66	77	93
GTACAA	278	240400	240122	0.115641	145422	0.489273	66	139	58	69	139
GTGTGG	277	397765	397488	0.0696391	189709	0.332182	67	37	107	102	37
GTGATG	269	339153	338884	0.0793152	148237	0.377083	68	59	86	96	59
GTATAG	267	175219	174952	0.152381	120676	0.646718	69	187	15	60	187
GTATAA	265	306369	306104	0.086497	136533	0.536781	70	79	45	89	79
GTATTA	262	308087	307825	0.0850409	138035	0.558056	71	76	36	91	76
GTGATT	241	383714	383473	0.0628072	165965	0.280705	72	42	121	104	42
GTACTA	217	155370	155153	0.139667	108044	0.536577	73	198	46	63	197
GTAGTG	211	195148	194937	0.108123	111790	0.469556	74	172	67	72	172
GTACGA	210	22085	21875	0.950872	111777	0.484766	75	247	61	15	247
GTAGAA	207	336811	336604	0.0614588	122126	0.419784	76	61	75	105	61
GTACTC	207	145436	145229	0.142331	106559	0.521796	77	205	50	61	205
GTATTC	206	244807	244601	0.0841479	107960	0.5151	78	131	52	92	128
GTGACC	202	206615	206413	0.0977664	120112	0.360543	79	168	96	81	169
GTGCCT	200	367781	367581	0.0543802	126733	0.292395	80	48	117	110	49
GTGAAA	198	602356	602158	0.0328709	127406	0.287333	81	3	120	130	3
GTACAC	198	157603	157405	0.125632	112017	0.401453	82	196	79	66	196
GTAGCT	193	395052	394859	0.0488543	110524	0.384646	83	40	83	113	39
GTATCA	190	222425	222235	0.0854221	109489	0.488714	84	155	59	90	155
GTGCTG	186	527145	526959	0.0352844	133609	0.236305	85	12	133	126	12
GTGCAG	181	481559	481378	0.0375863	107432	0.288209	86	19	119	121	19
GTACCG	181	21377	21196	0.846704	86328	0.592656	87	249	32	16	249
GTAGAT	180	237552	237372	0.0757729	102056	0.406371	88	142	77	98	142
GTTAGA	179	226264	226085	0.0791111	99738	0.440134	89	151	70	97	151
GTAGCC	161	150096	149935	0.107265	86779	0.488089	90	200	60	74	200
GTGCCC	158	257209	257051	0.0614286	128375	0.194629	91	117	147	106	116
GTGACA	153	371130	370977	0.0412254	88114	0.362904	92	47	95	118	47
GTAGTT	152	258054	257902	0.0589024	80710	0.457326	93	115	68	109	115
GTAGTA	152	182822	182670	0.083141	78651	0.496594	94	181	55	93	181
GTGATC	146	379645	379499	0.038457	107761	0.182225	95	43	152	120	43
GTCTGG	146	297277	297131	0.0491124	76689	0.252624	96	83	128	112	83
GTAGCA	144	209884	209740	0.0686093	78204	0.429078	97	164	72	103	164
GTTAGC	138	167204	167066	0.0825339	74667	0.370753	98	191	91	95	191
GTGCGA	137	44871	44734	0.30532	71143	0.373245	99	223	89	42	223
GTATAC	132	182470	182338	0.0723407	69963	0.500275	100	183	54	101	182
GTGGAG	129	396631	396502	0.0325239	105880	0.142382	101	38	174	131	38
GTGAAC	129	243338	243209	0.0530127	75794	0.352291	102	135	98	111	134
GTTGGG	125	266213	266088	0.0469549	66721	0.349333	103	110	100	114	109
GTAGAC	123	138185	138062	0.0890111	67655	0.388111	104	209	82	85	209
GTGCTT	116	314147	314031	0.0369254	67199	0.235743	105	74	135	124	74
GTTAGG	112	183493	183381	0.0610378	63560	0.342748	106	180	103	107	179
GTTCGT	111	33939	33828	0.327057	60193	0.383989	107	231	84	39	231
GTCGGT	106	25746	25640	0.411714	59891	0.375631	108	244	87	31	244
GTTTGA	105	389881	389776	0.0269313	60327	0.430993	109	41	71	140	41
GTTTGG	102	318807	318705	0.0319943	69044	0.324266	110	71	110	134	71
GTTGGC	102	262547	262445	0.0388502	55303	0.320816	111	114	111	119	114
GTGCCA	100	364543	364443	0.0274316	66906	0.33669	112	50	105	139	50
GTTTGC	100	266393	266293	0.0375385	64378	0.371781	113	109	90	122	108
GTCTGC	97	222855	222758	0.0435261	51603	0.298257	114	154	115	115	154
GTAGCG	96	27978	27882	0.343127	45100	0.598035	115	238	31	38	238
GTGGTG	95	534710	534615	0.0177666	82643	0.0853335	116	11	226	158	11
GTTGGA	95	255170	255075	0.0372301	51838	0.328642	117	120	108	123	120
GTCTGA	89	265897	265808	0.0334716	46767	0.353152	118	111	97	128	111
GTGACG	89	48650	48561	0.182939	43763	0.390001	119	222	81	53	222
GTGCAT	86	268424	268338	0.0320389	65733	0.212422	120	107	142	133	105
GTAGTC	86	206899	206813	0.0415662	44829	0.40715	121	167	76	117	167
GTGATA	82	257076	256994	0.0318972	54260	0.349515	122	118	99	135	117
GTGCAC	75	226950	226875	0.0330469	60568	0.231182	123	149	137	129	149
GTTCAA	69	464017	463948	0.0148701	52672	0.0253965	124	20	248	164	20
GTGCTC	69	224025	223956	0.0308001	61452	0.218892	125	153	140	136	153
GTTGAG	63	254702	254639	0.0247348	42222	0.122617	126	121	192	143	121
GTTAAG	63	235199	235136	0.0267858	40974	0.157307	127	143	162	141	143
GTGTCT	62	367687	367625	0.0168622	50335	0.13079	128	49	185	160	48
GTGGCT	60	526419	526359	0.0113978	53701	0.135488	129	13	178	179	13
GTCGGG	60	55618	55558	0.107879	31124	0.295467	130	216	116	73	216
GTCCGT	60	34680	34620	0.17301	39663	0.237283	131	230	132	58	230
GTGGCC	59	268757	268698	0.0219529	44490	0.165785	132	105	157	147	104
GTGGAT	57	308845	308788	0.0184559	43760	0.117266	133	75	200	155	75
GTGGTA	57	240249	240192	0.0237254	39211	0.134341	134	140	179	146	138
GTGGTT	56	317630	317574	0.0176306	30789	0.145106	135	72	169	159	72
GTATCG	54	20437	20383	0.264227	29292	0.477753	136	252	62	47	252
GTGCCG	53	53990	53937	0.0981663	31947	0.341562	137	218	104	80	217
GTTAAT	46	323054	323008	0.0142391	28381	0.222911	138	67	138	167	67
GTCTCT	45	503219	503174	0.00894243	37340	0.132196	139	17	182	190	17
GTCATC	45	224165	224120	0.0200745	12998	0.117817	140	152	199	150	152
GTGGAC	44	170756	170712	0.0257678	32621	0.11208	141	189	205	142	189
GTTTTT	43	925517	925474	0.00464605	28193	0.250357	142	1	130	237	1
GTCCTG	43	299881	299838	0.014339	41458	0.0721764	143	81	230	166	80
GTCCAG	42	277080	277038	0.0151581	31031	0.101356	144	98	214	163	97
GTGGAA	41	374783	374742	0.0109397	20068	0.172665	145	46	154	182	46
GTCATT	41	358962	358921	0.0114218	27506	0.167194	146	53	156	178	53
GTCTCC	41	318886	318845	0.0128573	24130	0.0621939	147	70	234	173	70
GTTCAG	40	286205	286165	0.013976	21167	0.132148	148	92	183	168	92
GTGTAG	39	190953	190914	0.0204239	29456	0.099778	149	176	215	149	174
GTCGGC	38	32180	32142	0.118086	21731	0.22254	150	234	139	68	234
GTTAAA	37	421638	421601	0.0087753	19539	0.26723	151	29	124	191	29
GTCTCA	35	549142	549107	0.00637358	25829	0.111326	152	9	206	215	9
GTGGCA	35	443528	443493	0.00789127	29883	0.149982	153	24	164	196	24
GTTCTG	35	360532	360497	0.00970788	32571	0.101375	154	52	213	188	52
GTGCAA	35	269955	269920	0.0129651	20300	0.236116	155	103	134	172	102
GTCCGC	34	30378	30344	0.111923	19521	0.184625	156	236	151	71	236
GTTCGG	34	26319	26285	0.129184	17296	0.304275	157	242	114	65	242
GTGTTT	33	521435	521402	0.00632869	37877	0.102996	158	15	211	217	14
GTTGTG	33	251558	251525	0.0131182	31167	0.0966008	159	124	218	170	123
GTCAAG	33	227338	227305	0.0145158	16895	0.122248	160	147	195	165	147
GTTTCT	31	574430	574399	0.00539665	15181	0.149703	161	5	165	229	5
GTTATT	31	416517	416486	0.00744267	23968	0.291891	162	33	118	201	33
GTTTTG	30	552734	552704	0.00542757	25691	0.0879025	163	8	222	228	8
GTTCTT	29	426566	426537	0.00679848	17696	0.159747	164	28	160	211	28
GTCACT	29	288920	288891	0.0100374	23025	0.146761	165	91	167	186	91
GTTACT	29	246280	246251	0.0117752	12513	0.31909	166	128	112	176	127
GTGGCG	29	149435	149406	0.0194064	25064	0.12005	167	203	197	153	203
GTCCGG	29	39332	39303	0.0737313	21402	0.146633	168	225	168	100	225
GTTCGC	29	20494	20465	0.141505	15902	0.276891	169	251	122	62	251
GTGTTC	28	268086	268058	0.0104444	22550	0.106327	170	108	207	185	107
GTTGTA	28	226348	226320	0.0123703	20842	0.132501	171	150	181	174	150
GTCTTT	27	491925	491898	0.00548864	25957	0.0868665	172	18	223	227	18
GTCCCA	27	346159	346132	0.00779988	15225	0.0663605	173	57	232	197	57
GTCCTC	27	248299	248272	0.010874	22147	0.0868464	174	126	224	183	125
GTTGAT	27	240709	240682	0.0112169	12587	0.305086	175	137	113	180	136
GTGTAA	25	250929	250904	0.00996298	15595	0.0503976	176	125	239	187	124
GTTCGA	25	77230	77205	0.0323708	13370	0.276673	177	212	123	132	212
GTCAAA	24	321159	321135	0.00747293	10224	0.126081	178	69	189	200	69
GTCTTC	24	314439	314415	0.00763264	16088	0.0578568	179	73	237	198	73
GTGGTC	24	207515	207491	0.0115654	21475	0.0938604	180	165	219	177	165
GTTGTT	23	363140	363117	0.00633365	18552	0.129405	181	51	187	216	51
GTTGCA	23	321704	321681	0.00714943	23736	0.0239845	182	68	250	206	68
GTCACC	23	279407	279384	0.00823172	35353	0.0241752	183	97	249	194	95
GTTGCT	23	273412	273389	0.00841221	14289	0.233036	184	100	136	193	99
GTGCTA	23	212550	212527	0.010821	16685	0.253106	185	161	127	184	161
GTCACA	22	296658	296636	0.00741595	17352	0.120765	186	84	196	202	84
GTGTCC	22	244113	244091	0.00901222	21755	0.12303	187	134	191	189	129
GTTCAT	21	332595	332574	0.00631399	13270	0.192437	188	63	148	218	63
GTGTCA	21	265275	265254	0.00791631	18021	0.12255	189	112	193	195	112
GTCTAG	21	160191	160170	0.0131094	7364	0.205023	190	193	144	171	193
GTTTTC	20	562618	562598	0.00355481	13125	0.132099	191	6	184	246	6
GTCTTG	20	377058	377038	0.00530422	15223	0.129672	192	45	186	231	45
GTTGAA	19	337178	337159	0.00563501	10225	0.174052	193	60	153	225	60
GTTCTC	19	324407	324388	0.00585684	15629	0.144503	194	66	170	220	66
GTGTTG	19	295645	295626	0.00642663	21163	0.143897	195	87	172	213	87
GTCCCT	19	276800	276781	0.00686416	13209	0.101591	196	99	212	210	98
GTCCAC	19	169840	169821	0.011187	8974	0.208732	197	190	143	181	190
GTTTAT	18	460751	460733	0.00390667	12666	0.190175	198	21	149	242	21
GTGTAT	18	335307	335289	0.00536821	13037	0.104893	199	62	208	230	62
GTTCTA	18	255840	255822	0.00703565	10579	0.0859396	200	119	225	208	119
GTCCGA	18	24349	24331	0.073925	11565	0.257861	201	246	126	99	246
GTTTTA	17	601265	601248	0.00282737	13560	0.10417	202	4	209	251	4
GTTTCC	17	378774	378757	0.00448816	9588	0.0707782	203	44	231	240	44
GTTCCT	17	328959	328942	0.00516782	14868	0.1153	204	64	203	233	64
GTTCCA	17	296027	296010	0.00574272	8218	0.115772	205	86	202	222	85
GTCATG	17	239255	239238	0.00710539	8391	0.133422	206	141	180	207	141
GTCCTT	16	307771	307755	0.00519867	12629	0.0753828	207	77	228	232	77
GTCGGA	16	26582	26566	0.0601911	11178	0.248715	208	241	131	108	241
GTTTAA	15	420120	420105	0.00357041	6421	0.332782	209	31	106	245	31
GTTCCC	15	233644	233629	0.00642002	27731	0.0589512	210	144	236	214	144
GTCCCC	15	227181	227166	0.00660266	18782	0.028228	211	148	247	212	148
GTCAAT	15	207111	207096	0.00724249	17236	0.0990472	212	166	216	205	166
GTGTCG	15	35724	35709	0.0419886	12262	0.122451	213	228	194	116	228
GTTCAC	14	242331	242317	0.00577722	10347	0.119735	214	136	198	221	135
GTTGCC	13	282033	282020	0.00460939	8012	0.200636	215	95	145	238	94
GTGTTA	13	272391	272378	0.00477255	7961	0.14363	216	102	173	235	100
GTTATG	13	206598	206585	0.00629241	11583	0.158467	217	169	161	219	168
GTTGTC	13	185979	185966	0.00699004	12195	0.167266	218	179	155	209	178
GTTAAC	13	176714	176701	0.00735652	6598	0.117045	219	184	201	203	184
GTCAAC	13	149584	149571	0.00869077	8077	0.0570139	220	201	238	192	201
GTCGAG	13	36385	36372	0.035729	5904	0.163548	221	227	158	125	226
GTCTCG	12	160150	160138	0.00749298	9561	0.259255	222	194	125	199	194
GTCACG	12	49995	49983	0.0240024	5508	0.033852	223	220	243	144	219
GTCGCT	12	35612	35600	0.0336965	8710	0.0305044	224	229	246	127	229
GTTTAG	11	240680	240669	0.00457038	6174	0.144296	225	138	171	239	137
GTCCAT	11	220217	220206	0.00499507	6982	0.126686	226	158	188	234	157
GTCCAA	11	198118	198107	0.00555225	7610	0.037615	227	171	241	226	171
GTTTCA	10	545198	545188	0.0018342	9773	0.0974113	228	10	217	255	10
GTTATA	10	269568	269558	0.00370964	11101	0.195455	229	104	146	243	103
GTTATC	10	176625	176615	0.00566171	10015	0.162948	230	186	159	224	185
GTCTAC	10	137620	137610	0.00726639	5018	0.15018	231	210	163	204	210
GTCCCG	10	49946	49936	0.0200216	15321	0.0370642	232	221	242	152	221
GTGTAC	9	158391	158382	0.00568214	9874	0.0152325	233	195	253	223	195
GTTTCG	9	56545	56536	0.0159165	3498	0.368117	234	215	93	161	215
GTTGCG	9	31221	31212	0.0288268	6666	0.0207217	235	235	252	138	235
GTTACA	8	264880	264872	0.00302024	7337	0.147532	236	113	166	248	113
GTCGTG	8	39882	39874	0.0200592	10024	0.0612877	237	224	235	151	224
GTCGTC	8	27659	27651	0.0289237	2757	0.0845745	238	239	227	137	239
GTTTAC	7	232553	232546	0.00301007	4601	0.125448	239	145	190	249	145
GTCTAT	7	214607	214600	0.00326178	5834	0.0383591	240	159	240	247	159
GTTGAC	7	149466	149459	0.00468334	3921	0.0305244	241	202	245	236	202
GTCTTA	6	246652	246646	0.00243258	3914	0.0934182	242	127	220	253	126
GTCATA	6	214422	214416	0.00279822	6700	0.0744131	243	160	229	252	160
GTCTAA	6	199899	199893	0.00300152	4488	0.136484	244	170	176	250	170
GTCCTA	6	166676	166670	0.0035998	6805	0.0638948	245	192	233	244	192
GTTCCG	6	32860	32854	0.0182593	4817	0.13769	246	232	175	157	232
GTCGTT	6	32381	32375	0.0185294	3070	0.216565	247	233	141	154	233
GTTACG	6	28996	28990	0.0206925	3012	0.0335033	248	237	244	148	237
GTCGTA	5	20886	20881	0.0239395	2992	0.0883937	249	250	221	145	250
GTCGCA	4	26260	26256	0.0152323	3504	0.11344	250	243	204	162	243
GTTACC	3	151693	151690	0.00197768	3391	0.135661	251	199	177	254	199
GTCGCC	3	69104	69101	0.00434128	4403	0.00949421	252	213	254	241	213
GTCGAA	3	25305	25302	0.0118554	2479	0.189121	253	245	150	175	245
GTCGAC	2	15093	15091	0.0132512	522	0.00382759	254	254	255	169	254
GTCGCG	2	10864	10862	0.0184094	2760	0.0219377	255	255	251	156	255
