# Supplementary material for: A basic framework to explain splice-site choice in eukaryotes
Source: Nat Commun. 2025 Sep 29;16:8284. doi: 10.1038/s41467-025-63622-9 (PMC12480690; doi:10.1038/s41467-025-63622-9)
Supplement: Supplementary file 3 — Supplementary Data 1-15 [file 41467_2025_63622_MOESM3_ESM.zip › Supplementary Data_11.xlsx]

## Sheet: Sheet1
Hexamer	Used in splicing	Present in gene body	Unused	Percentage Used	Total Count in Genome	Average_SSE	Used Ranking	Present Ranking	Average_SSE Rank	Percentage used rank	Unused Rank
TTTCAG	8236	665465	657229	1.23763	3553501	0.695079	1	20	3	2	20
CTGCAG	5575	619892	614317	0.89935	2424940	0.66566	2	25	14	7	25
TTGCAG	5468	517639	512171	1.05633	2362811	0.691545	3	51	5	3	53
TTTTAG	5465	779992	774527	0.700648	2411266	0.675123	4	7	11	12	7
CCCCAG	5109	508598	503489	1.00453	2198577	0.660436	5	56	18	4	56
TTCCAG	5060	565641	560581	0.89456	2231479	0.6229	6	38	31	8	42
CCACAG	4666	490950	486284	0.950402	2018008	0.682494	7	58	8	5	60
TTACAG	3594	672361	668767	0.534534	1642392	0.631165	8	19	26	15	19
TTCTAG	3113	417981	414868	0.744771	1314595	0.71173	9	89	1	9	91
CTCCAG	3061	681978	678917	0.448841	1373277	0.603931	10	16	41	20	17
TCCCAG	2812	914251	911439	0.307574	1282057	0.584361	11	3	49	33	3
CCTCAG	2644	759945	757301	0.34792	1194119	0.61691	12	8	32	29	8
TCACAG	2323	480762	478439	0.483191	1080475	0.585246	13	65	48	19	67
TTGTAG	2258	360307	358049	0.626688	1035082	0.627206	14	116	28	13	118
TCTCAG	1824	592463	590639	0.307867	833129	0.591308	15	29	46	32	29
CTTCAG	1791	484101	482310	0.369964	818746	0.599049	16	61	45	28	61
CCGCAG	1730	84743	83013	2.04147	724758	0.692821	17	220	4	1	220
TTATAG	1703	397946	396243	0.427948	753751	0.69895	18	101	2	23	103
CTTTAG	1613	329029	327416	0.49023	714339	0.680348	19	133	9	18	133
CTACAG	1603	382437	380834	0.419154	709156	0.609742	20	109	35	24	111
TCCTAG	1577	296247	294670	0.532326	689368	0.659936	21	151	19	16	152
TGGCAG	1482	463818	462336	0.319522	646092	0.63022	22	73	27	31	73
CTCTAG	1386	267866	266480	0.517423	592302	0.661277	23	169	17	17	169
CCCTAG	1380	190748	189368	0.723468	586460	0.679134	24	201	10	10	201
TCTTAG	1294	317292	315998	0.407826	576559	0.655946	25	141	22	25	141
CTGTAG	1257	383036	381779	0.328168	525740	0.686299	26	108	7	30	109
CAACAG	1072	410282	409210	0.261284	520052	0.581134	27	93	53	36	93
CCTTAG	1023	229289	228266	0.446162	447131	0.664718	28	186	15	21	188
TTTAAG	1021	591265	590244	0.172681	467860	0.609843	29	30	34	49	30
TGACAG	1017	436694	435677	0.232886	494208	0.527036	30	82	73	41	82
TAACAG	925	334261	333336	0.27673	433146	0.6257	31	131	29	34	131
TGCCAG	913	412238	411325	0.221474	439282	0.527178	32	92	72	42	92
CACCAG	912	367214	366302	0.248357	453397	0.528633	33	113	71	38	113
AAACAG	850	648619	647769	0.131048	414937	0.528786	34	22	70	69	22
ACACAG	848	561819	560971	0.150938	411752	0.492863	35	41	89	57	40
ATTTAG	842	451177	450335	0.186623	390801	0.658449	36	77	20	47	77
GCCCAG	825	692702	691877	0.119099	484778	0.351551	37	14	131	78	14
TTAAAG	819	585812	584993	0.139806	371906	0.604808	38	32	39	63	32
ATGCAG	810	401890	401080	0.201548	416845	0.504273	39	98	83	45	98
GTGCAG	804	481559	480755	0.166958	412698	0.456478	40	64	103	51	64
ACCCAG	762	561505	560743	0.135707	390035	0.440872	42	42	110	64	41
TCATAG	762	289008	288246	0.263661	346319	0.651517	41	158	23	35	158
CCATAG	748	200510	199762	0.373049	327924	0.6724	43	197	12	27	197
CAGCAG	709	530852	530143	0.133559	411882	0.160504	44	49	168	66	49
TAATAG	593	337210	336617	0.175855	270012	0.662723	45	129	16	48	129
GTTTAG	589	240680	240091	0.244723	260852	0.657316	46	180	21	39	180
ATTCAG	585	465105	464520	0.125778	316597	0.488318	47	72	90	75	72
ATCCAG	568	363571	363003	0.156228	276936	0.45089	48	114	106	54	114
ATACAG	551	381866	381315	0.144291	279137	0.514121	49	111	77	61	110
CTATAG	541	216054	215513	0.2504	242303	0.667072	50	191	13	37	191
GCACAG	536	402376	401840	0.133209	279338	0.469132	51	96	97	67	97
AGACAG	507	634448	633941	0.079912	423202	0.0437296	52	23	206	100	23
TGTCAG	485	358684	358199	0.135217	229863	0.493746	53	117	87	65	117
AAATAG	471	600844	600373	0.0783897	213399	0.616514	54	28	33	101	28
TCGCAG	468	49471	49003	0.946009	195168	0.650145	55	240	24	6	240
CATCAG	467	361501	361034	0.129184	242585	0.46402	56	115	99	70	115
TTCAAG	447	611223	610776	0.0731321	218444	0.528868	57	26	69	106	26
GTCCAG	444	277080	276636	0.160243	226910	0.456866	58	165	102	53	165
TTGAAG	436	434731	434295	0.100292	206639	0.581908	59	84	51	90	84
TGTTAG	402	320502	320100	0.125428	184797	0.607113	60	139	38	76	139
TACCAG	398	246693	246295	0.161334	208020	0.50736	61	176	80	52	176
GGGCAG	397	476542	476145	0.0833085	231350	0.348076	62	68	132	98	68
GCTCAG	387	391672	391285	0.0988072	204958	0.407415	63	104	117	91	104
CGGCAG	372	84952	84580	0.437894	169595	0.572512	64	219	56	22	219
ACTCAG	370	439127	438757	0.0842581	197238	0.460412	65	80	101	97	80
GTTCAG	366	286205	285839	0.12788	183158	0.496947	66	159	86	72	160
TATTAG	363	333639	333276	0.1088	181440	0.602273	67	132	43	84	132
CATTAG	352	276766	276414	0.127183	156973	0.607508	68	166	37	73	166
ATATAG	351	341065	340714	0.102913	162908	0.624987	69	125	30	87	126
ATCTAG	346	243296	242950	0.142214	165772	0.581433	70	179	52	62	179
ATGTAG	345	291229	290884	0.118463	177385	0.575989	71	155	54	79	155
GAGCAG	342	405057	404715	0.0844326	211152	0.271705	72	94	151	96	94
GAACAG	341	369005	368664	0.0924107	173317	0.453515	73	112	105	93	112
TTTGAG	340	735100	734760	0.0462522	284965	0.0668912	74	9	188	123	9
CCCAAG	323	418893	418570	0.077108	169172	0.419668	75	88	115	103	88
CAATAG	315	244265	243950	0.128958	135358	0.687467	76	178	6	71	178
CCAAAG	314	609445	609131	0.0515223	150909	0.512171	77	27	79	119	27
GTACAG	310	244600	244290	0.126738	155592	0.435861	78	177	111	74	177
TATCAG	308	295251	294943	0.104318	150217	0.5566	79	152	59	86	151
TGGTAG	295	274827	274532	0.10734	141878	0.526609	80	167	74	85	167
GGACAG	294	338635	338341	0.0868191	176104	0.33187	81	127	138	95	127
GGCCAG	288	549149	548861	0.0524448	189747	0.298664	82	43	145	118	43
CTGAAG	285	482486	482201	0.0590691	141786	0.431682	84	62	113	112	62
TGATAG	285	260042	259757	0.109598	142807	0.555133	83	171	60	83	171
AACCAG	282	344360	344078	0.081891	150638	0.403534	85	122	120	99	122
GTGTAG	278	190953	190675	0.145586	153200	0.466747	86	200	98	60	200
TGCTAG	276	234188	233912	0.117854	127544	0.573431	87	184	55	81	184
CACTAG	274	179569	179295	0.152588	128159	0.555115	88	206	61	55	206
CGCCAG	270	72269	71999	0.373604	132268	0.473403	89	224	95	26	224
GTCTAG	269	160191	159922	0.167925	131029	0.581919	90	209	50	50	209
AATTAG	258	564647	564389	0.0456923	129235	0.53414	91	39	67	127	38
TCCAAG	256	358533	358277	0.0714021	125993	0.400251	92	118	121	107	116
ACTTAG	253	263430	263177	0.0960407	134720	0.54262	93	170	64	92	170
TCAAAG	252	479789	479537	0.0525231	128688	0.546683	94	67	63	117	66
AGGCAG	240	819116	818876	0.0292999	224219	0.0387343	96	5	211	146	5
ACCTAG	240	214332	214092	0.111976	125427	0.515327	95	192	76	82	192
TAAAAG	231	675869	675638	0.0341782	116979	0.486463	97	18	92	138	18
TACTAG	226	183322	183096	0.12328	115619	0.586653	98	204	47	77	204
AATCAG	224	402147	401923	0.055701	120488	0.449286	99	97	108	114	96
CCGTAG	222	31501	31279	0.70474	94588	0.640502	100	251	25	11	251
CAGAAG	216	567010	566794	0.0380946	181325	0.0345355	102	36	218	135	36
GCCTAG	216	210912	210696	0.102412	108487	0.504389	101	193	82	89	193
ACATAG	212	335252	335040	0.063236	108416	0.554291	103	130	62	109	130
TAGCAG	211	280710	280499	0.0751665	124743	0.176665	104	161	166	104	162
AAGCAG	210	511662	511452	0.0410427	121838	0.254059	105	54	157	131	54
CTCAAG	206	449964	449758	0.0457814	106717	0.4069	106	78	118	126	78
CTTAAG	199	291339	291140	0.0683053	94204	0.538829	107	154	65	108	154
GACCAG	194	383379	383185	0.0506027	109516	0.288812	108	107	146	120	107
CTAAAG	193	326408	326215	0.0591285	96975	0.52888	109	134	68	111	134
TCGTAG	188	32744	32556	0.574151	79988	0.60973	110	249	36	14	249
GTATAG	180	175219	175039	0.102729	84688	0.56235	111	207	57	88	207
GCTTAG	174	191824	191650	0.0907081	89730	0.504017	112	199	84	94	199
ACGCAG	166	70188	70022	0.236508	85863	0.48681	113	226	91	40	226
GCGCAG	163	80687	80524	0.202015	84832	0.449923	114	222	107	44	222
CGACAG	161	80940	80779	0.198913	81625	0.493121	115	221	88	46	221
TGAAAG	158	538821	538663	0.0293233	79065	0.445594	116	45	109	145	45
CCTAAG	147	236854	236707	0.0620635	73028	0.51538	117	182	75	110	182
AGGAAG	146	696714	696568	0.0209555	145134	0.0157705	119	12	240	160	12
AACTAG	146	255874	255728	0.0570593	68378	0.604582	118	172	40	113	172
TCTAAG	143	302957	302814	0.0472014	71387	0.512185	120	148	78	122	148
ATGAAG	142	490612	490470	0.0289434	71196	0.321913	121	59	141	147	58
AGCCAG	135	565976	565841	0.0238526	101355	0.0630694	122	37	190	156	37
CAAAAG	124	580829	580705	0.0213488	71830	0.372028	123	33	126	159	33
GGTCAG	121	399976	399855	0.0302518	77864	0.275175	124	100	150	141	100
ATAAAG	119	589966	589847	0.0201707	63469	0.456423	125	31	104	165	31
AAAAAG	118	1203099	1202981	0.009808	77708	0.256844	126	1	156	211	1
GTGAAG	118	340932	340814	0.034611	67324	0.233565	127	126	160	137	125
ATTAAG	117	389132	389015	0.0300669	63103	0.470289	128	105	96	143	106
TAGTAG	117	345170	345053	0.0338963	72317	0.0519471	129	121	198	139	121
GAATAG	112	289880	289768	0.0386367	62655	0.478409	130	157	94	134	157
TGGAAG	107	516705	516598	0.0207081	64223	0.344703	131	52	133	162	51
CAGGAG	106	952207	952101	0.011132	103874	0.0105617	132	2	253	202	2
GATCAG	100	228966	228866	0.0436746	67391	0.280454	133	188	147	129	187
GCATAG	98	185708	185610	0.052771	48986	0.534977	134	202	66	116	202
GGGAAG	90	519795	519705	0.0173145	61999	0.0749591	135	50	187	175	50
CAGTAG	89	280640	280551	0.0317132	53851	0.114602	137	162	178	140	161
GATTAG	89	193629	193540	0.0459642	53973	0.48024	136	198	93	124	198
TGTAAG	86	323675	323589	0.0265699	44130	0.339038	138	135	134	152	136
CACAAG	86	323167	323081	0.0266116	41849	0.262418	139	137	154	151	137
ATCAAG	84	311726	311642	0.0269467	42174	0.355687	141	145	130	148	145
GGATAG	84	173990	173906	0.0482786	37915	0.404908	140	208	119	121	208
ACAAAG	82	564437	564355	0.0145278	44482	0.396099	142	40	123	189	39
AGGTAG	82	279218	279136	0.0293677	78480	0.0265442	143	164	225	144	164
ACCAAG	80	313003	312923	0.0255589	42991	0.261071	144	143	155	153	143
TAGAAG	79	381871	381792	0.0206876	78713	0.0478586	146	110	203	163	108
GGCTAG	79	183002	182923	0.0431689	45968	0.330846	145	205	139	130	205
GAAAAG	78	694855	694777	0.0112254	50965	0.184819	147	13	165	200	13
CGTCAG	77	52113	52036	0.147756	36897	0.362483	148	238	128	59	238
AGAAAG	76	811690	811614	0.00936318	76977	0.0279408	149	6	222	216	6
GAGGAG	73	476152	476079	0.0153312	51516	0.0272822	152	69	223	185	69
GCCAAG	73	421562	421489	0.0173166	36900	0.192528	151	86	164	174	86
GGGTAG	73	183488	183415	0.0397846	38514	0.365413	150	203	127	132	203
GGTTAG	72	156741	156669	0.0459357	36973	0.380432	154	210	125	125	210
ACGTAG	72	47346	47274	0.152072	31829	0.599368	153	241	44	56	241
TGTGAG	70	460744	460674	0.0151928	56177	0.0594644	155	74	192	186	74
GTGGAG	69	396631	396562	0.0173965	64199	0.0290276	156	103	221	173	102
CCAGAG	68	471475	471407	0.0144228	58410	0.0162591	157	71	239	190	71
CTGGAG	67	685602	685535	0.00977243	58795	0.0481188	159	15	202	212	15
GACTAG	67	151739	151672	0.0441548	32739	0.460834	158	211	100	128	211
GCAGAG	65	547161	547096	0.0118795	58274	0.0153157	161	44	241	196	44
TTGGAG	65	400002	399937	0.0162499	42839	0.14766	160	99	170	180	99
AAGAAG	64	625310	625246	0.0102349	45682	0.0503875	164	24	199	209	24
CCTGAG	64	572882	572818	0.0111716	40060	0.0598789	163	35	191	201	35
AACAAG	64	424989	424925	0.0150592	27767	0.270666	162	85	152	187	85
GTTAAG	63	235199	235136	0.0267858	32245	0.503993	165	183	85	150	183
GAGAAG	62	536279	536217	0.0115611	55219	0.054673	166	47	196	199	47
ACAGAG	61	719310	719249	0.00848035	38450	0.0553113	168	10	193	226	10
TACAAG	61	292617	292556	0.0208464	33052	0.278916	167	153	148	161	153
AATAAG	58	487077	487019	0.0119078	28060	0.396652	169	60	122	194	59
TGCAAG	58	315865	315807	0.0183623	33421	0.338913	170	142	135	172	142
GTAAAG	57	299081	299024	0.0190584	35745	0.318281	171	150	142	170	150
AGTCAG	56	357499	357443	0.0156644	39055	0.0386641	174	119	212	182	119
TATAAG	56	323664	323608	0.0173019	32090	0.386142	172	136	124	176	135
AGATAG	56	290803	290747	0.019257	61984	0.0270488	175	156	224	169	156
GTCAAG	56	227338	227282	0.0246329	25890	0.268654	173	189	153	154	189
GGAAAG	52	536082	536030	0.00970001	41643	0.102285	176	48	179	213	48
CGCTAG	50	23404	23354	0.213639	23882	0.505798	177	255	81	43	255
TGGGAG	48	846435	846387	0.00567084	39827	0.0193723	179	4	233	241	4
ATGGAG	48	454553	454505	0.0105598	47824	0.041243	178	75	208	207	75
AAGTAG	47	389067	389020	0.0120802	27491	0.209779	181	106	162	193	105
GAGTAG	47	322276	322229	0.0145838	28894	0.328765	180	138	140	188	138
TCTGAG	46	475123	475077	0.0096817	36719	0.0549286	183	70	195	214	70
CGTTAG	46	34849	34803	0.131998	24733	0.556689	182	248	58	68	248
GACAAG	43	279715	279672	0.0153728	26912	0.125345	184	163	176	184	163
GCTGAG	42	714065	714023	0.00588182	33902	0.0383123	187	11	214	240	11
TCAGAG	42	480103	480061	0.00874812	38731	0.0219272	188	66	228	222	65
GCAAAG	42	397069	397027	0.0105775	28288	0.276093	186	102	149	206	101
CATAAG	42	253976	253934	0.016537	27704	0.334436	185	174	137	178	174
CTTGAG	41	451488	451447	0.00908108	29028	0.161022	189	76	167	220	76
GGGGAG	40	435595	435555	0.00918284	32967	0.0196044	190	83	232	217	83
CGATAG	39	26272	26233	0.148447	14856	0.602681	191	254	42	58	254
AGGGAG	37	538177	538140	0.00687506	60239	0.0147952	194	46	243	233	46
GGAGAG	37	481756	481719	0.00768024	29837	0.0212737	193	63	230	230	63
AGCAAG	37	442097	442060	0.0083692	36082	0.0106695	195	79	252	228	79
CGGTAG	37	31275	31238	0.118305	21283	0.421379	192	252	114	80	252
GGCAAG	36	302584	302548	0.0118975	24942	0.124053	196	149	177	195	149
TCGAAG	33	42122	42089	0.0783439	17315	0.336306	197	244	136	102	244
TAGGAG	32	303166	303134	0.0105553	40348	0.0170166	198	147	236	208	147
CTAGAG	31	267909	267878	0.0115711	46484	0.0108766	200	168	251	198	168
AGCTAG	31	229330	229299	0.0135176	28176	0.0794769	199	185	184	191	185
CCCGAG	30	133580	133550	0.0224585	21592	0.0868384	202	213	182	158	213
CCGAAG	30	55685	55655	0.0538745	19405	0.303383	201	234	144	115	234
ATTGAG	29	317710	317681	0.00912782	14497	0.140896	203	140	171	219	140
AGAGAG	26	580592	580566	0.00447819	14357	0.01114	205	34	250	248	34
CAAGAG	26	419129	419103	0.00620334	20212	0.0401178	204	87	209	238	87
CGGAAG	25	66723	66698	0.0374683	10951	0.213804	206	227	161	136	227
ACTAAG	24	239173	239149	0.0100346	13381	0.359494	207	181	129	210	181
GCCGAG	24	203300	203276	0.0118052	13275	0.0116041	208	196	249	197	196
GAAGAG	23	497538	497515	0.00462276	16777	0.0318921	210	57	219	245	57
TTAGAG	23	342905	342882	0.0067074	39132	0.0104261	211	123	254	234	123
GTTGAG	23	254702	254679	0.00903016	13193	0.075116	209	173	186	221	173
AGTGAG	22	657172	657150	0.00334768	17937	0.0259186	215	21	226	253	21
CATGAG	22	416166	416144	0.00528635	13503	0.0813758	213	91	183	242	90
GATGAG	22	342314	342292	0.00642685	19834	0.0378016	214	124	215	237	124
GCGTAG	22	29321	29299	0.0750315	12355	0.408265	212	253	116	105	253
AAGGAG	21	509496	509475	0.00412172	29651	0.0221582	216	55	227	250	55
GGTGAG	21	354177	354156	0.00592924	23816	0.0167452	217	120	237	239	120
TGAGAG	20	437386	437366	0.00457262	14230	0.0497734	220	81	200	246	81
GTAGAG	20	403056	403036	0.00496209	12126	0.0145144	222	95	244	243	95
ATAGAG	20	309643	309623	0.00645905	13960	0.00919893	224	146	255	236	146
GATAAG	20	229163	229143	0.00872741	13054	0.250597	219	187	158	224	186
GCTAAG	20	218611	218591	0.00914867	14183	0.30509	218	190	143	218	190
CGGGAG	20	208860	208840	0.00957579	30764	0.0187142	221	194	234	215	194
GCGGAG	20	122815	122795	0.0162847	24717	0.0136079	223	214	245	179	214
ACTGAG	18	416978	416960	0.00431677	13029	0.0550088	225	90	194	249	89
GGTAAG	16	203742	203726	0.00785307	8473	0.207042	226	195	163	229	195
TTCGAG	15	97333	97318	0.015411	12917	0.152237	228	217	169	183	217
TCCGAG	15	55779	55764	0.0268918	10722	0.13945	230	233	173	149	233
CGAAAG	15	49660	49645	0.0302054	5722	0.433573	227	239	112	142	239
CGCAAG	15	38202	38187	0.039265	14612	0.139642	229	246	172	133	246
AAAGAG	14	679599	679585	0.00206004	16896	0.00909416	234	17	256	256	16
CCGGAG	14	74622	74608	0.0187612	12266	0.0755358	232	223	185	171	223
GGCGAG	14	71393	71379	0.0196098	12576	0.0308674	233	225	220	167	225
CTCGAG	14	59802	59788	0.0234106	10967	0.0875955	231	230	181	157	230
GACGAG	13	53143	53130	0.0244623	8733	0.0132613	235	236	247	155	236
AATGAG	12	513656	513644	0.00233619	10685	0.0462899	238	53	204	255	52
TAAGAG	12	337229	337217	0.00355841	14954	0.0151562	241	128	242	252	128
AGTTAG	12	247185	247173	0.00485466	13081	0.0392636	239	175	210	244	175
CGTGAG	12	139531	139519	0.00860024	6753	0.0667398	236	212	189	225	212
AGCGAG	12	107803	107791	0.0111314	4722	0.0533871	237	215	197	203	215
ATCGAG	12	60112	60100	0.0199627	5865	0.0165611	240	229	238	166	229
TATGAG	11	285909	285898	0.00384738	7880	0.0134755	242	160	246	251	159
AGTAAG	10	311836	311826	0.00320681	8946	0.0182582	244	144	235	254	144
ACGAAG	10	58882	58872	0.0169831	10571	0.131539	243	231	175	177	231
CGTAAG	9	43683	43674	0.020603	6685	0.239945	245	242	159	164	242
CACGAG	8	94675	94667	0.00844996	13038	0.0427066	247	218	207	227	218
GCGAAG	8	41463	41455	0.0192943	5581	0.0994148	246	245	180	168	245
ACGGAG	7	105332	105325	0.00664565	6165	0.0218311	249	216	229	235	216
TCGGAG	7	52563	52556	0.0133174	9260	0.038388	248	237	213	192	237
ACCGAG	5	57195	57190	0.00874202	4044	0.132386	250	232	174	223	232
TACGAG	5	31644	31639	0.0158008	2258	0.0486661	251	250	201	181	250
AACGAG	4	55103	55099	0.00725913	1719	0.0121693	253	235	248	231	235
GTCGAG	4	36385	36381	0.0109935	3414	0.0448615	252	247	205	204	247
CGAGAG	3	66226	66223	0.00452994	5307	0.0201662	255	228	231	247	228
TGCGAG	3	42829	42826	0.0070046	6517	0.0372915	254	243	217	232	243
CGCGAG	2	18358	18356	0.0108944	5342	0.0373693	256	256	216	205	256
