# Supplementary material for: A basic framework to explain splice-site choice in eukaryotes
Source: Nat Commun. 2025 Sep 29;16:8284. doi: 10.1038/s41467-025-63622-9 (PMC12480690; doi:10.1038/s41467-025-63622-9)
Supplement: Supplementary file 3 — Supplementary Data 1-15 [file 41467_2025_63622_MOESM3_ESM.zip › Supplementary Data_12.xlsx]

## Sheet: Sheet1
No	yeast_hexamer	Sc_Count	Sc_SSE	Sc_Count_Rank	Sc_SSE_Rank	S. Pombe	Count	SSE	Sp_Count_Rank	Sp_SSE_Rank	algae_hexamer	Alg_Count	Alg_SSE	Alg_Count_Rank	Alg_SSE_Rank	chara_hexamer	chara_Count	chara_SSE	chara_Count_Rank	chara_SSE_Rank	Mp_Tak1_hexamer	average_SSE	n	Mp_SSE_Rank	Mp_Count_Rank	Rice_hexamer	Os_Count	Os_SSE	Os_Count_Rank	Os_SSE_Rank	Corn_hexamer	Zm_Count	Zm_SSE	Zm_Count_Rank	Zm_SSE_Rank	sorghum_hexamer	sorghum_Count	sorghum_SSE	sorghum_Count_Rank	sorghum_SSE_Rank	Sequence_AT_ALL	Count	Average_SSE	AT_ALL_Count_Rank	AT_ALL_SSE_Rank	Canola_hexamer	Canola_Count	Canola_SSE	Canola_Count_Rank
12	GTAAGT	24	0.421833	3	5	GTAAGT	1345	0.794938	1	4	GTAAGT	2485	0.92781	13	13	GTAAGT	609	0.923374	2	15	gtaagt	0.85319	20631	1	1	GTAAGT	5266	0.91358	1	3	GTAAGT	3782	0.911656	1	4	GTAAGT	6051	0.905702	1	1	GTAAGT	2929771	0.93989	1	1	GTAAGT	16679	0.912443	1
140	GTGAGT	1	0.566	108	4	GTGAGT	93	0.654237	9	20	GTGAGT	12774	0.955408	1	1	GTGAGT	714	0.908468	1	20	gtgagt	0.804449	15348	11	2	GTGAGT	3163	0.883459	3	17	GTGAGT	2369	0.895146	3	9	GTGAGT	4012	0.8794	3	5	GTGAGT	1425608	0.905229	3	9	GTGAGT	8392	0.890482	3
9	GTAAGA	5	0.0196	8	16	GTAAGA	325	0.770643	3	5	GTAAGA	960	0.916412	21	18	GTAAGA	172	0.847337	6	48	gtaaga	0.818668	8547	5	4	GTAAGA	2102	0.885841	5	14	GTAAGA	1485	0.889624	5	17	GTAAGA	2423	0.871822	5	7	GTAAGA	1186214	0.889052	4	15	GTAAGA	6373	0.883875	5
10	GTAAGC	4	0.004	11	36	GTAAGC	217	0.703221	6	8	GTAAGC	2514	0.91871	12	17	GTAAGC	203	0.918872	4	17	gtaagc	0.824822	7884	4	5	GTAAGC	2384	0.899893	4	6	GTAAGC	1810	0.897406	4	7	GTAAGC	2943	0.88355	4	3	GTAAGC	1035280	0.912407	5	3	GTAAGC	6603	0.899661	4
60	GTATGT	210	0.821057	1	2	GTATGT	991	0.795028	2	3	GTATGT	518	0.866425	26	32	GTATGT	329	0.894802	3	24	gtatgt	0.817015	9531	7	3	GTATGT	3588	0.88836	2	11	GTATGT	2521	0.888585	2	19	GTATGT	4270	0.874017	2	6	GTATGT	1543563	0.89619	2	13	GTATGT	8745	0.888567	2
252	GTTTGT	5	0.1036	10	10	GTTTGT	85	0.632741	11	26	GTTTGT	102	0.933118	52	11	GTTTGT	76	0.871592	18	35	gtttgt	0.803562	3597	12	12	GTTTGT	1233	0.903291	11	5	GTTTGT	963	0.893345	11	12	GTTTGT	1512	0.890709	10	2	GTTTGT	807438	0.908874	10	4	GTTTGT	4740	0.886084	8
4	GTAAAT	1	0	62	100	GTAAAT	81	0.593247	13	36	GTAAAT	127	0.790339	45	58	GTAAAT	45	0.906711	25	21	gtaaat	0.777529	3237	28	14	GTAAAT	1370	0.877941	10	23	GTAAAT	903	0.881868	12	24	GTAAAT	1477	0.862036	12	10	GTAAAT	883269	0.908829	7	5	GTAAAT	4169	0.887779	9
28	GTACGT	29	0.665172	2	3	GTACGT	275	0.718847	4	6	GTACGT	1267	0.902478	18	21	GTACGT	152	0.904099	9	22	gtacgt	0.82674	7449	2	6	GTACGT	1016	0.874916	16	26	GTACGT	1013	0.841888	9	60	GTACGT	1435	0.826002	13	45	GTACGT	464700	0.87422	20	25	GTACGT	3154	0.889035	15
204	GTTAGT	3	0.002	31	53	GTTAGT	42	0.550548	21	46	GTTAGT	139	0.839302	43	43	GTTAGT	59	0.860186	22	40	gttagt	0.817134	2814	6	20	GTTAGT	1385	0.887681	9	12	GTTAGT	997	0.86967	10	34	GTTAGT	1625	0.854289	9	15	GTTAGT	874837	0.906211	8	8	GTTAGT	5247	0.887325	7
8	GTAACT	0	0	140	140	GTAACT	17	0.497647	32	54	GTAACT	61	0.802639	80	50	GTAACT	24	0.845833	43	49	gtaact	0.812139	1656	9	36	GTAACT	828	0.892391	23	8	GTAACT	652	0.868804	21	36	GTAACT	966	0.871158	22	8	GTAACT	494038	0.90046	17	11	GTAACT	3317	0.885895	13
16	GTAATT	0	0	142	142	GTAATT	70	0.560371	14	44	GTAATT	82	0.848476	62	39	GTAATT	56	0.936875	23	11	gtaatt	0.805401	3855	10	10	GTAATT	1848	0.87991	7	20	GTAATT	1188	0.893853	7	11	GTAATT	2023	0.865584	7	9	GTAATT	863660	0.896829	9	12	GTAATT	3830	0.881292	11
57	GTATGA	23	0.309391	4	7	GTATGA	258	0.711213	5	7	GTATGA	124	0.80079	47	51	GTATGA	65	0.859662	21	41	gtatga	0.796606	3789	14	11	GTATGA	1217	0.865193	12	42	GTATGA	836	0.856849	13	42	GTATGA	1506	0.827058	11	43	GTATGA	598663	0.833369	11	52	GTATGA	2832	0.865455	18
1	GTAAAA	0	0	137	137	GTAAAA	40	0.525775	22	52	GTAAAA	66	0.784288	76	63	GTAAAA	33	0.856424	34	44	gtaaaa	0.796428	1632	15	37	GTAAAA	931	0.885811	21	15	GTAAAA	642	0.849383	23	49	GTAAAA	924	0.851285	26	19	GTAAAA	888846	0.908425	6	6	GTAAAA	5563	0.891494	6
2	GTAAAC	2	0.002	36	55	GTAAAC	21	0.548333	30	47	GTAAAC	87	0.836931	56	44	GTAAAC	21	0.955571	47	9	gtaaac	0.777741	1542	27	40	GTAAAC	690	0.876154	28	24	GTAAAC	531	0.883053	26	23	GTAAAC	807	0.842679	29	32	GTAAAC	510808	0.906736	15	7	GTAAAC	3131	0.887117	16
58	GTATGC	17	0.350882	5	6	GTATGC	197	0.696102	7	9	GTATGC	361	0.823352	29	46	GTATGC	97	0.871093	14	36	gtatgc	0.796748	3225	13	15	GTATGC	1962	0.895992	6	7	GTATGC	1433	0.895277	6	8	GTATGC	2306	0.880203	6	4	GTATGC	439797	0.870343	21	28	GTATGC	2609	0.885508	21
64	GTATTT	1	0.019	81	17	GTATTT	61	0.527918	16	50	GTATTT	18	0.629722	143	98	GTATTT	39	0.900359	31	23	gtattt	0.826299	2238	3	26	GTATTT	1003	0.882287	17	18	GTATTT	685	0.871826	18	32	GTATTT	1108	0.855681	20	13	GTATTT	465428	0.856466	19	37	GTATTT	2125	0.874946	24
13	GTAATA	0	0	141	141	GTAATA	46	0.545	19	48	GTAATA	37	0.79573	103	54	GTAATA	32	0.826	35	58	gtaata	0.81457	1884	8	30	GTAATA	1074	0.873588	13	30	GTAATA	705	0.857149	16	41	GTAATA	1186	0.836379	18	36	GTAATA	585754	0.888597	12	16	GTAATA	3935	0.884394	10
5	GTAACA	1	0.001	63	75	GTAACA	2	0.169	89	91	GTAACA	73	0.758795	70	69	GTAACA	21	0.887095	48	29	gtaaca	0.778285	1116	26	49	GTAACA	567	0.867305	34	36	GTAACA	410	0.871524	35	33	GTAACA	703	0.843273	34	31	GTAACA	427125	0.877598	23	22	GTAACA	2681	0.884527	19
54	GTATCC	3	0.003	24	47	GTATCC	4	0.66525	70	18	GTATCC	14	0.6705	153	88	GTATCC	40	0.888325	30	28	gtatcc	0.73185	963	61	53	GTATCC	418	0.869476	47	33	GTATCC	267	0.79982	53	113	GTATCC	466	0.803163	50	60	GTATCC	120905	0.843614	65	46	GTATCC	799	0.837741	62
15	GTAATG	2	0.0035	38	44	GTAATG	38	0.622316	23	29	GTAATG	84	0.769345	61	66	GTAATG	65	0.787138	20	72	gtaatg	0.761879	2553	45	22	GTAATG	1071	0.846979	14	63	GTAATG	698	0.849464	17	48	GTAATG	1259	0.838749	15	34	GTAATG	523942	0.830343	14	55	GTAATG	2940	0.870483	17
52	GTATAT	1	0.011	79	22	GTATAT	50	0.5753	17	41	GTATAT	9	0.550556	180	112	GTATAT	25	0.73776	42	79	gtatat	0.794327	1779	18	34	GTATAT	978	0.886566	20	13	GTATAT	649	0.888632	22	18	GTATAT	1082	0.83076	21	38	GTATAT	560531	0.877288	13	23	GTATAT	3357	0.883692	12
32	GTACTT	2	0.001	39	71	GTACTT	17	0.446706	33	64	GTACTT	40	0.78295	102	64	GTACTT	19	0.721421	54	82	gtactt	0.795194	2922	17	19	GTACTT	745	0.867632	25	35	GTACTT	522	0.900406	27	6	GTACTT	917	0.861915	27	11	GTACTT	481667	0.888434	18	18	GTACTT	2609	0.885263	20
14	GTAATC	3	0.00166667	20	61	GTAATC	13	0.593462	38	35	GTAATC	48	0.788521	93	60	GTAATC	28	0.85575	38	46	gtaatc	0.780668	1746	21	35	GTAATC	723	0.861351	27	47	GTAATC	458	0.853371	30	46	GTAATC	782	0.84917	32	21	GTAATC	396709	0.850521	24	41	GTAATC	2280	0.857651	23
50	GTATAC	2	0.0005	42	89	GTATAC	16	0.54325	35	49	GTATAC	20	0.693	133	85	GTATAC	11	0.886636	82	30	gtatac	0.780376	918	22	55	GTATAC	426	0.866786	45	39	GTATAC	308	0.886455	45	21	GTATAC	462	0.847242	51	25	GTATAC	185189	0.839393	45	49	GTATAC	1110	0.867987	47
7	GTAACG	0	0	139	139	GTAACG	7	0.581	51	39	GTAACG	63	0.737921	78	77	GTAACG	13	0.914769	70	19	gtaacg	0.753912	882	52	58	GTAACG	154	0.918136	89	2	GTAACG	136	0.836103	78	71	GTAACG	204	0.852328	89	17	GTAACG	110275	0.852865	71	39	GTAACG	808	0.870245	59
11	GTAAGG	4	0.01725	12	19	GTAAGG	131	0.694015	8	10	GTAAGG	1408	0.924765	16	15	GTAAGG	166	0.872506	8	34	gtaagg	0.771098	4251	35	8	GTAAGG	1033	0.795172	15	116	GTAAGG	774	0.827744	14	81	GTAAGG	1318	0.789718	14	70	GTAAGG	379848	0.789577	25	93	GTAAGG	2014	0.831572	26
76	GTCAGT	1	0.971	86	1	GTCAGT	6	0.446833	57	63	GTCAGT	473	0.842658	27	42	GTCAGT	97	0.929598	15	13	gtcagt	0.773699	3402	33	13	GTCAGT	919	0.863713	22	44	GTCAGT	681	0.866858	19	38	GTCAGT	1192	0.836847	17	35	GTCAGT	337547	0.87955	28	21	GTCAGT	2044	0.870094	25
6	GTAACC	0	0	138	138	GTAACC	4	0.64225	66	24	GTAACC	41	0.725585	98	78	GTAACC	9	0.816778	95	61	gtaacc	0.731946	771	60	65	GTAACC	431	0.910371	44	4	GTAACC	306	0.894408	46	10	GTAACC	516	0.848762	44	22	GTAACC	157851	0.832203	54	54	GTAACC	1212	0.863101	39
138	GTGAGC	0	0	195	195	GTGAGC	7	0.470857	52	60	GTGAGC	9436	0.941988	4	6	GTGAGC	171	0.92045	7	16	gtgagc	0.765107	4077	42	9	GTGAGC	1536	0.875687	8	25	GTGAGC	1046	0.849165	8	50	GTGAGC	1740	0.846634	8	26	GTGAGC	250080	0.818966	36	70	GTGAGC	1539	0.847826	31
137	GTGAGA	1	0	106	126	GTGAGA	12	0.408083	39	71	GTGAGA	4117	0.948938	9	3	GTGAGA	180	0.848272	5	47	gtgaga	0.77671	4713	30	7	GTGAGA	983	0.852602	19	57	GTGAGA	652	0.838202	20	67	GTGAGA	1156	0.816054	19	50	GTGAGA	433423	0.812548	22	74	GTGAGA	2455	0.857502	22
61	GTATTA	2	0.0005	43	90	GTATTA	26	0.583462	27	38	GTATTA	14	0.638714	154	96	GTATTA	7	0.844286	105	52	gtatta	0.777462	897	29	57	GTATTA	513	0.859844	39	49	GTATTA	314	0.87951	43	26	GTATTA	571	0.843998	40	29	GTATTA	265178	0.844897	32	45	GTATTA	1613	0.871484	30
51	GTATAG	1	0	78	111	GTATAG	11	0.646818	41	22	GTATAG	20	0.69765	134	84	GTATAG	10	0.6115	91	103	gtatag	0.776583	720	31	69	GTATAG	324	0.813951	58	99	GTATAG	200	0.88966	64	16	GTATAG	359	0.799198	61	63	GTATAG	162144	0.866699	52	31	GTATAG	898	0.856501	55
59	GTATGG	11	0.0457273	6	12	GTATGG	90	0.6324	10	27	GTATGG	236	0.832835	35	45	GTATGG	82	0.845524	16	50	gtatgg	0.766593	2439	40	24	GTATGG	986	0.853741	18	55	GTATGG	708	0.833669	15	76	GTATGG	1225	0.821811	16	47	GTATGG	287441	0.76425	29	114	GTATGG	1373	0.836232	35
49	GTATAA	3	0.000666667	22	87	GTATAA	29	0.644138	26	23	GTATAA	18	0.762278	141	68	GTATAA	12	0.816333	77	62	gtataa	0.795418	1026	16	52	GTATAA	514	0.864685	38	43	GTATAA	323	0.837152	40	68	GTATAA	486	0.825261	48	46	GTATAA	370045	0.869688	26	30	GTATAA	1923	0.872926	28
20	GTACAT	1	0	67	103	GTACAT	14	0.404143	37	72	GTACAT	56	0.793214	84	56	GTACAT	21	0.713429	49	83	gtacat	0.778341	2181	25	27	GTACAT	801	0.87474	24	27	GTACAT	581	0.877668	24	27	GTACAT	925	0.857904	25	12	GTACAT	356044	0.880206	27	20	GTACAT	1954	0.876484	27
3	GTAAAG	2	0	37	95	GTAAAG	32	0.526906	25	51	GTAAAG	103	0.859194	51	35	GTAAAG	36	0.802833	33	65	gtaaag	0.775079	2079	32	28	GTAAAG	580	0.855752	33	52	GTAAAG	384	0.838969	37	65	GTAAAG	648	0.826605	37	44	GTAAAG	496305	0.856283	16	38	GTAAAG	3286	0.877378	14
18	GTACAC	1	0.003	65	48	GTACAC	5	0.4182	60	67	GTACAC	53	0.79	89	59	GTACAC	15	0.619067	64	102	gtacac	0.765795	1173	41	48	GTACAC	425	0.868294	46	34	GTACAC	298	0.881805	48	25	GTACAC	529	0.847813	43	24	GTACAC	172523	0.869965	48	29	GTACAC	1142	0.88526	43
42	GTAGGC	1	0	75	109	GTAGGC	9	0.575	48	42	GTAGGC	1103	0.91492	19	19	GTAGGC	45	0.894667	27	25	gtaggc	0.761062	1104	48	50	GTAGGC	223	0.819247	69	89	GTAGGC	213	0.844047	61	57	GTAGGC	357	0.77035	62	86	GTAGGC	62936	0.841251	100	47	GTAGGC	398	0.855299	97
26	GTACGC	4	0.00375	14	43	GTACGC	44	0.663659	20	19	GTACGC	666	0.88902	25	26	GTACGC	47	0.894574	24	26	gtacgc	0.789954	1941	19	29	GTACGC	583	0.866935	32	38	GTACGC	480	0.876048	28	28	GTACGC	933	0.855014	24	14	GTACGC	127232	0.827802	62	58	GTACGC	805	0.869713	61
201	GTTAGA	2	0	59	98	GTTAGA	1	0.005	145	138	GTTAGA	28	0.852964	118	37	GTTAGA	3	0.858667	170	43	gttaga	0.753717	594	53	78	GTTAGA	312	0.83675	60	73	GTTAGA	200	0.808545	65	98	GTTAGA	325	0.819951	64	49	GTTAGA	227253	0.865239	38	32	GTTAGA	1185	0.867424	41
24	GTACCT	0	0	144	144	GTACCT	5	0.4814	61	58	GTACCT	29	0.743586	114	74	GTACCT	12	0.893667	75	27	gtacct	0.730588	837	62	60	GTACCT	358	0.830327	55	79	GTACCT	297	0.892909	50	13	GTACCT	487	0.82763	47	42	GTACCT	138722	0.825728	59	63	GTACCT	922	0.893749	54
29	GTACTA	1	0	70	104	GTACTA	8	0.558625	50	45	GTACTA	24	0.804042	128	49	GTACTA	7	0.647429	102	99	gtacta	0.764082	1056	43	51	GTACTA	538	0.854991	36	53	GTACTA	330	0.84823	39	51	GTACTA	587	0.814932	39	52	GTACTA	250434	0.886195	35	19	GTACTA	1284	0.88233	37
63	GTATTG	3	0.000333333	25	92	GTATTG	23	0.460043	29	61	GTATTG	35	0.669686	106	89	GTATTG	23	0.72387	44	81	gtattg	0.76222	1569	44	38	GTATTG	612	0.885315	30	16	GTATTG	417	0.855873	34	43	GTATTG	685	0.803766	36	59	GTATTG	258200	0.801392	33	85	GTATTG	1524	0.869632	32
21	GTACCA	3	0.00666667	21	30	GTACCA	3	0.451667	72	62	GTACCA	29	0.491897	113	119	GTACCA	6	0.9325	111	12	gtacca	0.699173	675	84	75	GTACCA	281	0.837527	64	70	GTACCA	241	0.839257	59	63	GTACCA	406	0.781135	59	76	GTACCA	130525	0.827343	60	60	GTACCA	659	0.874977	69
156	GTGCGT	1	0.073	110	11	GTGCGT	16	0.593562	36	34	GTGCGT	10500	0.949889	2	2	GTGCGT	79	0.881051	17	32	gtgcgt	0.743065	2925	57	18	GTGCGT	554	0.848101	35	60	GTGCGT	434	0.822876	32	86	GTGCGT	797	0.804296	30	58	GTGCGT	124715	0.825371	63	64	GTGCGT	849	0.845999	57
56	GTATCT	1	0.033	80	13	GTATCT	10	0.4156	45	69	GTATCT	13	0.623077	160	99	GTATCT	15	0.8448	65	51	gtatct	0.757855	867	50	59	GTATCT	413	0.837017	49	71	GTATCT	250	0.860492	57	39	GTATCT	491	0.802582	45	62	GTATCT	218697	0.823074	40	68	GTATCT	1480	0.862477	33
17	GTACAA	1	0	64	101	GTACAA	10	0.4015	43	73	GTACAA	43	0.70386	96	82	GTACAA	13	0.799231	71	67	gtacaa	0.779892	1554	24	39	GTACAA	451	0.820557	43	86	GTACAA	315	0.821044	42	88	GTACAA	485	0.829559	49	39	GTACAA	252018	0.862831	34	33	GTACAA	1311	0.875912	36
19	GTACAG	1	0	66	102	GTACAG	9	0.384111	47	75	GTACAG	99	0.782758	55	65	GTACAG	31	0.668355	36	91	gtacag	0.755318	1377	51	43	GTACAG	343	0.810574	56	101	GTACAG	256	0.826879	56	82	GTACAG	439	0.755442	55	91	GTACAG	115255	0.798631	69	88	GTACAG	595	0.822924	72
41	GTAGGA	1	0	74	108	GTAGGA	17	0.681176	34	13	GTAGGA	461	0.875193	28	30	GTAGGA	45	0.781711	26	74	gtagga	0.692634	1230	89	45	GTAGGA	283	0.797629	63	114	GTAGGA	191	0.772953	66	143	GTAGGA	310	0.743052	69	100	GTAGGA	81310	0.752263	80	120	GTAGGA	413	0.822344	91
27	GTACGG	1	0.023	69	15	GTACGG	36	0.665278	24	17	GTACGG	679	0.876844	24	28	GTACGG	42	0.867119	28	38	gtacgg	0.738424	1458	58	42	GTACGG	321	0.82429	59	82	GTACGG	297	0.815131	49	92	GTACGG	445	0.772787	53	83	GTACGG	70787	0.707908	88	149	GTACGG	490	0.799629	78
236	GTTGGT	4	0.00325	19	46	GTTGGT	18	0.434444	31	66	GTTGGT	237	0.797114	34	53	GTTGGT	66	0.838803	19	55	gttggt	0.767923	1833	39	33	GTTGGT	608	0.82428	31	83	GTTGGT	436	0.836716	31	69	GTTGGT	786	0.806263	31	57	GTTGGT	271445	0.744088	31	125	GTTGGT	1385	0.827606	34
202	GTTAGC	0	0	233	233	GTTAGC	3	0.493333	83	56	GTTAGC	56	0.868643	85	31	GTTAGC	11	0.789364	86	71	gttagc	0.787619	528	20	84	GTTAGC	403	0.878762	50	22	GTTAGC	260	0.869631	54	35	GTTAGC	433	0.832206	57	37	GTTAGC	175596	0.874064	47	26	GTTAGC	1053	0.873965	48
31	GTACTG	1	0	72	106	GTACTG	6	0.29	55	85	GTACTG	68	0.700044	74	83	GTACTG	14	0.703357	66	84	gtactg	0.761199	1857	47	31	GTACTG	497	0.839602	40	66	GTACTG	433	0.847252	33	52	GTACTG	774	0.811328	33	53	GTACTG	167892	0.835174	50	51	GTACTG	963	0.843369	50
62	GTATTC	2	0.004	44	37	GTATTC	10	0.5019	46	53	GTATTC	16	0.541875	148	113	GTATTC	14	0.805857	67	64	gtattc	0.720426	936	67	54	GTATTC	457	0.844702	42	64	GTATTC	314	0.840156	44	62	GTATTC	589	0.838937	38	33	GTATTC	190905	0.819365	44	69	GTATTC	1007	0.859227	49
25	GTACGA	4	0.00775	13	26	GTACGA	69	0.649043	15	21	GTACGA	295	0.876546	30	29	GTACGA	41	0.813829	29	63	gtacga	0.769702	2802	36	21	GTACGA	299	0.837602	61	69	GTACGA	256	0.78148	55	135	GTACGA	423	0.79048	58	68	GTACGA	145461	0.788787	58	95	GTACGA	796	0.819606	63
124	GTCTGT	2	0.0075	50	27	GTCTGT	2	0.251	96	86	GTCTGT	49	0.899061	92	22	GTCTGT	30	0.767633	37	75	gtctgt	0.633214	1203	124	47	GTCTGT	389	0.881049	52	19	GTCTGT	332	0.829214	38	78	GTCTGT	551	0.827661	41	41	GTCTGT	199043	0.85889	43	35	GTCTGT	1141	0.858319	44
22	GTACCC	1	0.007	68	29	GTACCC	3	0.0663333	73	99	GTACCC	25	0.674	124	87	GTACCC	5	0.9876	123	5	gtaccc	0.750142	339	54	112	GTACCC	175	0.859971	81	48	GTACCC	133	0.842391	83	59	GTACCC	279	0.807419	71	56	GTACCC	42166	0.794985	120	90	GTACCC	331	0.858302	110
44	GTAGGT	1	0.001	76	76	GTAGGT	82	0.68622	12	12	GTAGGT	1585	0.903408	14	20	GTAGGT	127	0.841646	11	54	gtaggt	0.700424	2994	80	16	GTAGGT	740	0.797355	26	115	GTAGGT	553	0.785763	25	131	GTAGGT	953	0.750379	23	93	GTAGGT	238237	0.705765	37	152	GTAGGT	1171	0.778205	42
220	GTTCGT	4	0.21425	18	9	GTTCGT	49	0.604408	18	32	GTTCGT	113	0.843292	49	41	GTTCGT	26	0.858962	41	42	gttcgt	0.780099	1851	23	32	GTTCGT	359	0.825808	54	81	GTTCGT	269	0.808372	52	99	GTTCGT	436	0.77575	56	82	GTTCGT	278575	0.871236	30	27	GTTCGT	1666	0.86077	29
139	GTGAGG	1	0.004	107	40	GTGAGG	3	0.300333	78	84	GTGAGG	9525	0.948562	3	4	GTGAGG	135	0.867637	10	37	gtgagg	0.702604	2940	79	17	GTGAGG	664	0.822779	29	85	GTGAGG	463	0.804456	29	104	GTGAGG	859	0.735477	28	105	GTGAGG	156604	0.60909	55	188	GTGAGG	827	0.739497	58
250	GTTTGC	0	0	256	256	GTTTGC	6	0.636333	59	25	GTTTGC	19	0.387053	140	128	GTTTGC	7	0.856	110	45	gtttgc	0.769521	789	37	63	GTTTGC	418	0.8884	48	10	GTTTGC	273	0.844344	51	55	GTTTGC	440	0.850359	54	20	GTTTGC	155613	0.894927	56	14	GTTTGC	930	0.869604	52
132	GTGAAT	1	0.004	105	39	GTGAAT	4	0.577	71	40	GTGAAT	126	0.860063	46	34	GTGAAT	17	0.701118	61	85	gtgaat	0.758616	1251	49	44	GTGAAT	256	0.852723	66	56	GTGAAT	217	0.845074	60	54	GTGAAT	316	0.815949	66	51	GTGAAT	159421	0.81266	53	73	GTGAAT	772	0.83736	65
30	GTACTC	1	0	71	105	GTACTC	4	0.44525	67	65	GTACTC	14	0.334143	152	134	GTACTC	16	0.915	62	18	gtactc	0.746022	1224	56	46	GTACTC	399	0.848436	51	59	GTACTC	247	0.807061	58	101	GTACTC	461	0.80749	52	55	GTACTC	182597	0.826085	46	62	GTACTC	1124	0.870655	45
53	GTATCA	3	0.000666667	23	88	GTATCA	3	0.017	75	119	GTATCA	13	0.397769	159	125	GTATCA	5	0.7826	127	73	gtatca	0.685063	906	91	56	GTATCA	287	0.836666	62	74	GTATCA	210	0.838605	62	66	GTATCA	382	0.793654	60	64	GTATCA	165683	0.826736	51	61	GTATCA	882	0.856811	56
249	GTTTGA	0	0	255	255	GTTTGA	9	0.417556	49	68	GTTTGA	15	0.2728	151	150	GTTTGA	18	0.598667	59	105	gtttga	0.735185	810	59	62	GTTTGA	277	0.863314	65	45	GTTTGA	163	0.857865	69	40	GTTTGA	314	0.845032	67	28	GTTTGA	221213	0.861915	39	34	GTTTGA	1212	0.852926	40
48	GTAGTT	0	0	153	153	GTAGTT	6	0.179	56	89	GTAGTT	27	0.763778	121	67	GTAGTT	8	0.79325	99	70	gtagtt	0.750094	699	55	72	GTAGTT	252	0.773377	67	141	GTAGTT	175	0.812851	67	94	GTAGTT	316	0.848025	65	23	GTAGTT	115959	0.799402	67	86	GTAGTT	752	0.858479	67
40	GTAGCT	0	0	150	150	GTAGCT	5	0.3134	63	83	GTAGCT	80	0.75395	65	71	GTAGCT	5	0.4306	125	133	gtagct	0.650381	441	109	94	GTAGCT	188	0.779266	75	131	GTAGCT	144	0.855597	72	44	GTAGCT	230	0.802761	81	61	GTAGCT	65265	0.769884	98	109	GTAGCT	416	0.833596	88
73	GTCAGA	2	0.0005	46	91	GTCAGA	0	0	169	169	GTCAGA	65	0.864708	77	33	GTCAGA	18	0.866222	56	39	gtcaga	0.712691	738	70	67	GTCAGA	172	0.805698	82	104	GTCAGA	123	0.792244	88	124	GTCAGA	220	0.698445	84	127	GTCAGA	92885	0.79747	76	89	GTCAGA	509	0.820242	75
33	GTAGAA	1	0	73	107	GTAGAA	4	0.32275	68	80	GTAGAA	21	0.665619	131	92	GTAGAA	10	0.407	89	137	gtagaa	0.681934	501	92	87	GTAGAA	163	0.818147	84	92	GTAGAA	86	0.756674	103	152	GTAGAA	187	0.710273	94	120	GTAGAA	84548	0.737653	78	131	GTAGAA	404	0.832968	93
188	GTGTGT	2	0	56	97	GTGTGT	26	0.609538	28	31	GTGTGT	2930	0.897287	11	24	GTGTGT	121	0.765661	12	76	gtgtgt	0.771566	2550	34	23	GTGTGT	524	0.819292	37	88	GTGTGT	407	0.842479	36	58	GTGTGT	697	0.790468	35	69	GTGTGT	216687	0.777413	41	102	GTGTGT	1280	0.829342	38
136	GTGACT	0	0	194	194	GTGACT	1	0.364	133	77	GTGACT	109	0.80855	50	47	GTGACT	11	0.650091	84	98	gtgact	0.698622	468	85	91	GTGACT	141	0.812298	98	100	GTGACT	92	0.839011	99	64	GTGACT	210	0.785362	85	73	GTGACT	71842	0.806498	86	81	GTGACT	435	0.852439	83
144	GTGATT	0	0	198	198	GTGATT	2	0.0215	98	115	GTGATT	100	0.75068	54	72	GTGATT	22	0.534318	46	116	gtgatt	0.699296	1470	83	41	GTGATT	472	0.842352	41	65	GTGATT	302	0.87593	47	30	GTGATT	532	0.828701	42	40	GTGATT	208644	0.829194	42	56	GTGATT	1114	0.842656	46
43	GTAGGG	0	0	151	151	GTAGGG	11	0.588091	40	37	GTAGGG	1011	0.920349	20	16	GTAGGG	38	0.661053	32	93	gtaggg	0.639859	765	119	66	GTAGGG	176	0.748563	80	166	GTAGGG	136	0.731529	77	173	GTAGGG	207	0.676879	88	140	GTAGGG	43111	0.622786	119	181	GTAGGG	245	0.796967	121
36	GTAGAT	0	0	147	147	GTAGAT	4	0.36175	69	78	GTAGAT	60	0.807067	82	48	GTAGAT	12	0.736333	76	80	gtagat	0.663415	621	105	77	GTAGAT	215	0.779033	70	133	GTAGAT	165	0.786061	68	130	GTAGAT	238	0.791361	78	65	GTAGAT	110355	0.769251	70	111	GTAGAT	474	0.800707	79
34	GTAGAC	0	0	145	145	GTAGAC	1	0.375	116	76	GTAGAC	25	0.70472	125	81	GTAGAC	5	0.462	124	128	gtagac	0.681629	348	94	110	GTAGAC	63	0.772603	153	144	GTAGAC	71	0.805296	116	103	GTAGAC	124	0.729282	120	107	GTAGAC	35733	0.719519	131	140	GTAGAC	217	0.848028	127
23	GTACCG	0	0	143	143	GTACCG	6	0.496	54	55	GTACCG	77	0.755325	68	70	GTACCG	1	0.012	210	213	gtaccg	0.699917	432	81	97	GTACCG	101	0.75597	114	161	GTACCG	111	0.889685	91	15	GTACCG	201	0.852164	90	18	GTACCG	29859	0.720367	145	139	GTACCG	145	0.852221	156
74	GTCAGC	1	0.001	84	77	GTCAGC	0	0	170	170	GTCAGC	241	0.792336	32	57	GTCAGC	20	0.81695	52	60	gtcagc	0.707418	675	76	74	GTCAGC	336	0.866402	57	41	GTCAGC	201	0.83593	63	72	GTCAGC	345	0.776441	63	80	GTCAGC	59027	0.791666	102	91	GTCAGC	415	0.832986	90
55	GTATCG	0	0	154	154	GTATCG	3	0.693667	76	11	GTATCG	18	0.571611	142	107	GTATCG	7	0.835429	104	56	gtatcg	0.6982	495	86	88	GTATCG	104	0.788894	113	124	GTATCG	66	0.83453	122	74	GTATCG	97	0.759289	144	89	GTATCG	45394	0.665287	116	165	GTATCG	227	0.789863	126
39	GTAGCG	0	0	149	149	GTAGCG	0	0	164	164	GTAGCG	53	0.741491	90	76	GTAGCG	3	0.588	158	109	gtagcg	0.646569	195	111	141	GTAGCG	32	0.801625	201	110	GTAGCG	28	0.756321	188	153	GTAGCG	54	0.740796	193	102	GTAGCG	9866	0.725201	213	136	GTAGCG	82	0.770463	198
35	GTAGAG	0	0	146	146	GTAGAG	5	0.4802	62	59	GTAGAG	52	0.786962	91	61	GTAGAG	21	0.221286	50	161	gtagag	0.620983	708	130	71	GTAGAG	125	0.694712	103	197	GTAGAG	89	0.730281	100	175	GTAGAG	154	0.715208	103	117	GTAGAG	72582	0.713035	84	145	GTAGAG	385	0.797413	101
129	GTGAAA	1	0.016	102	20	GTGAAA	3	0.0586667	77	102	GTGAAA	61	0.786361	81	62	GTGAAA	13	0.444231	72	131	gtgaaa	0.707741	672	75	76	GTGAAA	204	0.85451	72	54	GTGAAA	135	0.801067	80	109	GTGAAA	208	0.770952	86	85	GTGAAA	121676	0.786386	64	96	GTGAAA	626	0.80672	71
37	GTAGCA	2	0	40	96	GTAGCA	1	0.003	117	142	GTAGCA	42	0.504238	97	118	GTAGCA	8	0.608125	97	104	gtagca	0.636385	195	121	142	GTAGCA	151	0.769874	91	151	GTAGCA	109	0.783633	93	133	GTAGCA	187	0.787144	95	72	GTAGCA	38495	0.70886	128	148	GTAGCA	173	0.778497	144
172	GTGGGT	0	0	216	216	GTGGGT	11	0.320727	42	81	GTGGGT	8659	0.938777	5	9	GTGGGT	109	0.885073	13	31	gtgggt	0.669453	2298	102	25	GTGGGT	362	0.74995	53	164	GTGGGT	319	0.757969	41	150	GTGGGT	489	0.716888	46	115	GTGGGT	115805	0.649481	68	171	GTGGGT	646	0.736534	70
38	GTAGCC	0	0	148	148	GTAGCC	0	0	163	163	GTAGCC	30	0.669267	111	90	GTAGCC	7	0.843143	103	53	gtagcc	0.633466	264	123	123	GTAGCC	80	0.770663	136	147	GTAGCC	72	0.791583	114	126	GTAGCC	105	0.718343	137	114	GTAGCC	22758	0.83792	168	50	GTAGCC	143	0.796846	157
46	GTAGTC	0	0	152	152	GTAGTC	2	0.02	90	116	GTAGTC	9	0.288222	179	147	GTAGTC	5	0.7978	126	69	gtagtc	0.61986	321	133	117	GTAGTC	98	0.83401	116	76	GTAGTC	69	0.891768	119	14	GTAGTC	122	0.723533	124	110	GTAGTC	41249	0.694593	121	156	GTAGTC	205	0.797171	131
45	GTAGTA	2	0.002	41	56	GTAGTA	10	0.3564	44	79	GTAGTA	8	0.849125	184	38	GTAGTA	8	0.26425	98	153	gtagta	0.612849	357	137	108	GTAGTA	214	0.759949	71	158	GTAGTA	136	0.772235	76	144	GTAGTA	233	0.763708	80	88	GTAGTA	74288	0.671683	83	162	GTAGTA	493	0.819706	76
208	GTTATT	1	0	118	130	GTTATT	1	0.676	147	14	GTTATT	4	0.30575	210	138	GTTATT	5	0.5904	138	108	gttatt	0.633057	261	125	124	GTTATT	183	0.802388	77	108	GTTATT	124	0.867073	87	37	GTTATT	221	0.843335	83	30	GTTATT	101806	0.808851	74	77	GTTATT	535	0.835695	73
130	GTGAAC	1	0	103	125	GTGAAC	1	0.002	132	148	GTGAAC	78	0.710551	66	80	GTGAAC	12	0.66425	78	92	gtgaac	0.703397	552	78	83	GTGAAC	149	0.830725	92	78	GTGAAC	134	0.797261	82	118	GTGAAC	208	0.76726	87	87	GTGAAC	47035	0.744113	113	124	GTGAAC	330	0.814288	111
234	GTTGGC	0	0	247	247	GTTGGC	3	0.596667	87	33	GTTGGC	47	0.564362	94	110	GTTGGC	4	0.988	153	4	gttggc	0.710817	378	72	106	GTTGGC	126	0.810127	102	102	GTTGGC	75	0.824573	110	84	GTTGGC	129	0.712085	115	119	GTTGGC	28389	0.711963	152	146	GTTGGC	169	0.83671	147
47	GTAGTG	1	0	77	110	GTAGTG	3	0.571333	74	43	GTAGTG	27	0.583481	120	105	GTAGTG	10	0.1234	90	175	gtagtg	0.639945	435	118	96	GTAGTG	142	0.786606	96	127	GTAGTG	144	0.770375	71	145	GTAGTG	176	0.756051	97	90	GTAGTG	53974	0.721189	108	137	GTAGTG	329	0.801754	112
251	GTTTGG	1	0.001	133	84	GTTTGG	3	0.00933333	88	129	GTTTGG	30	0.2703	112	151	GTTTGG	13	0.462615	74	127	gtttgg	0.662899	414	107	99	GTTTGG	178	0.787893	79	125	GTTTGG	126	0.815317	85	91	GTTTGG	261	0.778249	73	79	GTTTGG	120006	0.8277	66	59	GTTTGG	706	0.828703	68
203	GTTAGG	0	0	234	234	GTTAGG	3	0.24	84	87	GTTAGG	36	0.650833	104	94	GTTAGG	4	0.25775	149	157	gttagg	0.640846	234	116	129	GTTAGG	162	0.777833	86	134	GTTAGG	112	0.828223	90	80	GTTAGG	199	0.750196	92	94	GTTAGG	86943	0.778568	77	98	GTTAGG	491	0.782163	77
218	GTTCGC	0	0	244	244	GTTCGC	2	0.4925	108	57	GTTCGC	36	0.461917	105	121	GTTCGC	4	0.49375	151	122	gttcgc	0.709813	402	73	101	GTTCGC	111	0.874234	110	28	GTTCGC	71	0.873338	117	31	GTTCGC	139	0.742755	108	101	GTTCGC	30050	0.811909	144	75	GTTCGC	210	0.831348	129
217	GTTCGA	1	0.006	120	33	GTTCGA	3	0.071	85	98	GTTCGA	12	0.647333	167	95	GTTCGA	3	0.657	173	95	gttcga	0.690152	435	90	95	GTTCGA	89	0.771045	123	145	GTTCGA	55	0.744055	138	166	GTTCGA	120	0.6797	126	136	GTTCGA	76738	0.808308	81	79	GTTCGA	408	0.816505	92
154	GTGCGC	0	0	206	206	GTGCGC	3	0.674	81	15	GTGCGC	4962	0.93882	8	8	GTGCGC	18	0.820056	57	59	gtgcgc	0.670928	585	100	80	GTGCGC	201	0.847368	74	62	GTGCGC	134	0.791955	81	125	GTGCGC	304	0.703632	70	126	GTGCGC	18901	0.634412	176	177	GTGCGC	91	0.765198	186
133	GTGACA	0	0	191	191	GTGACA	0	0	209	209	GTGACA	85	0.793835	60	55	GTGACA	7	0.556714	106	114	gtgaca	0.712568	354	71	109	GTGACA	119	0.836798	104	72	GTGACA	101	0.847168	96	53	GTGACA	145	0.694621	105	128	GTGACA	45764	0.720441	114	138	GTGACA	260	0.808762	118
122	GTCTGC	1	0.002	99	58	GTCTGC	2	0.0095	95	128	GTCTGC	27	0.291852	122	144	GTCTGC	9	0.98	96	6	gtctgc	0.714138	414	69	98	GTCTGC	153	0.835353	90	75	GTCTGC	140	0.779293	74	139	GTCTGC	250	0.771852	77	84	GTCTGC	40680	0.833345	123	53	GTCTGC	295	0.840966	115
186	GTGTGC	0	0	225	225	GTGTGC	0	0	236	236	GTGTGC	957	0.888066	22	27	GTGTGC	21	0.878333	51	33	gtgtgc	0.724195	723	65	68	GTGTGC	202	0.794188	73	117	GTGTGC	135	0.825489	79	83	GTGTGC	253	0.779134	74	77	GTGTGC	32194	0.823695	141	66	GTGTGC	178	0.866427	141
92	GTCCGT	0	0	169	169	GTCCGT	0	0	181	181	GTCCGT	154	0.898708	40	23	GTCCGT	11	0.799818	83	66	gtccgt	0.675438	582	98	82	GTCCGT	157	0.805656	88	105	GTCCGT	147	0.811075	70	96	GTCCGT	275	0.74696	72	98	GTCCGT	60385	0.783388	101	97	GTCCGT	370	0.857827	105
141	GTGATA	0	0	196	196	GTGATA	3	0.0166667	79	120	GTGATA	41	0.72478	100	79	GTGATA	5	0.462	130	129	gtgata	0.673246	402	99	102	GTGATA	170	0.850371	83	58	GTGATA	124	0.785718	86	132	GTGATA	200	0.809215	91	54	GTGATA	70145	0.752159	89	121	GTGATA	400	0.810558	95
256	GTTTTT	3	0.002	35	54	GTTTTT	5	0.2104	65	88	GTTTTT	1	0.019	252	209	GTTTTT	6	0.366667	122	141	gttttt	0.69969	387	82	105	GTTTTT	149	0.800389	93	113	GTTTTT	98	0.822194	97	87	GTTTTT	146	0.788322	104	71	GTTTTT	170324	0.876222	49	24	GTTTTT	937	0.867412	51
135	GTGACG	0	0	193	193	GTGACG	0	0	211	211	GTGACG	87	0.478632	58	120	GTGACG	2	0.973	188	8	gtgacg	0.610134	246	139	126	GTGACG	50	0.72458	171	176	GTGACG	51	0.844137	147	56	GTGACG	94	0.716309	149	116	GTGACG	10076	0.499408	212	216	GTGACG	67	0.778582	208
121	GTCTGA	1	0	98	122	GTCTGA	0	0	202	202	GTCTGA	6	0.185833	191	157	GTCTGA	3	0.654	166	97	gtctga	0.666902	396	103	104	GTCTGA	111	0.767162	109	153	GTCTGA	85	0.801753	104	108	GTCTGA	141	0.790865	106	66	GTCTGA	56880	0.741735	104	127	GTCTGA	370	0.787922	106
153	GTGCGA	0	0	205	205	GTGCGA	3	0.32	80	82	GTGCGA	1556	0.934999	15	10	GTGCGA	20	0.79855	53	68	gtgcga	0.669894	789	101	64	GTGCGA	83	0.784928	132	129	GTGCGA	65	0.749477	123	156	GTGCGA	125	0.679496	117	137	GTGCGA	23060	0.705862	167	151	GTGCGA	130	0.761869	168
196	GTTAAT	0	0	230	230	GTTAAT	0	0	241	241	GTTAAT	2	0.001	237	246	GTTAAT	3	0.422	169	134	gttaat	0.592804	168	147	153	GTTAAT	139	0.779079	99	132	GTTAAT	89	0.779551	101	138	GTTAAT	136	0.82039	111	48	GTTAAT	95288	0.771091	75	108	GTTAAT	531	0.835949	74
170	GTGGGC	0	0	214	214	GTGGGC	0	0	228	228	GTGGGC	3902	0.926931	10	14	GTGGGC	16	0.74675	63	78	gtgggc	0.704654	486	77	89	GTGGGC	75	0.72808	143	175	GTGGGC	52	0.65575	141	204	GTGGGC	127	0.611772	116	173	GTGGGC	19559	0.505224	174	215	GTGGGC	70	0.769857	203
233	GTTGGA	1	0	128	134	GTTGGA	1	0.621	158	30	GTTGGA	20	0.7416	138	75	GTTGGA	11	0.564455	88	113	gttgga	0.715022	411	68	100	GTTGGA	98	0.776143	118	138	GTTGGA	69	0.726797	120	179	GTTGGA	110	0.737773	134	104	GTTGGA	35518	0.72883	132	135	GTTGGA	202	0.800782	134
134	GTGACC	0	0	192	192	GTGACC	0	0	210	210	GTGACC	87	0.570977	57	108	GTGACC	3	0.659667	167	94	gtgacc	0.642603	204	113	136	GTGACC	92	0.790837	121	123	GTGACC	72	0.841083	115	61	GTGACC	110	0.7272	133	109	GTGACC	23531	0.753172	166	119	GTGACC	116	0.745026	175
108	GTCGGT	0	0	184	184	GTCGGT	1	0.162	128	93	GTCGGT	162	0.843401	39	40	GTCGGT	17	0.654529	60	96	gtcggt	0.642249	711	114	70	GTCGGT	133	0.774391	100	140	GTCGGT	118	0.777517	89	140	GTCGGT	198	0.70851	93	123	GTCGGT	45577	0.591822	115	194	GTCGGT	231	0.73116	125
142	GTGATC	0	0	197	197	GTGATC	1	0.009	134	131	GTGATC	46	0.529478	95	115	GTGATC	10	0.5832	92	110	gtgatc	0.60183	528	144	85	GTGATC	188	0.792447	76	121	GTGATC	126	0.834889	84	73	GTGATC	252	0.748893	75	95	GTGATC	56030	0.700393	105	153	GTGATC	355	0.818837	109
193	GTTAAA	2	0.001	57	74	GTTAAA	0	0	240	240	GTTAAA	1	0.044	247	192	GTTAAA	0	0	252	252	gttaaa	0.722828	87	66	204	GTTAAA	75	0.770733	144	146	GTTAAA	51	0.745451	143	164	GTTAAA	54	0.852722	195	16	GTTAAA	66333	0.772587	96	105	GTTAAA	439	0.818251	82
148	GTGCAT	0	0	202	202	GTGCAT	0	0	214	214	GTGCAT	86	0.6775	59	86	GTGCAT	7	0.568	107	112	gtgcat	0.678428	477	96	90	GTGCAT	158	0.793886	87	118	GTGCAT	108	0.803019	94	106	GTGCAT	178	0.782949	96	75	GTGCAT	38737	0.748452	127	122	GTGCAT	170	0.810235	146
200	GTTACT	0	0	232	232	GTTACT	2	0.0105	105	127	GTTACT	1	0.05	249	189	GTTACT	1	0.001	227	230	gttact	0.697689	135	87	173	GTTACT	82	0.792122	133	122	GTTACT	51	0.796667	148	119	GTTACT	95	0.721674	148	111	GTTACT	75453	0.774215	82	104	GTTACT	446	0.82422	81
89	GTCCGA	0	0	167	167	GTCCGA	1	0.94	125	2	GTCCGA	14	0.372786	155	129	GTCCGA	4	0.2615	143	154	gtccga	0.564882	153	159	161	GTCCGA	18	0.7685	231	152	GTCCGA	19	0.807158	208	100	GTCCGA	38	0.567474	220	189	GTCCGA	10367	0.643397	211	174	GTCCGA	36	0.746333	231
219	GTTCGG	1	0.003	121	51	GTTCGG	1	1	152	1	GTTCGG	25	0.58352	126	104	GTTCGG	3	0.672	174	88	gttcgg	0.681846	234	93	128	GTTCGG	61	0.647393	158	214	GTTCGG	54	0.74713	140	159	GTTCGG	70	0.627757	168	163	GTTCGG	31302	0.807687	143	80	GTTCGG	242	0.802963	123
194	GTTAAC	0	0	229	229	GTTAAC	1	0.077	143	97	GTTAAC	4	0.322	208	135	GTTAAC	2	0.4855	197	124	gttaac	0.72872	75	63	216	GTTAAC	75	0.826747	145	80	GTTAAC	43	0.786791	158	128	GTTAAC	75	0.682067	162	134	GTTAAC	44844	0.778164	118	100	GTTAAC	277	0.859116	117
160	GTGCTT	0	0	209	209	GTGCTT	2	0.008	99	132	GTGCTT	63	0.616746	79	100	GTGCTT	6	0.67	116	90	gtgctt	0.629296	507	128	86	GTGCTT	181	0.806602	78	103	GTGCTT	140	0.834143	75	75	GTGCTT	251	0.712924	76	118	GTGCTT	52056	0.738196	109	130	GTGCTT	380	0.787703	102
187	GTGTGG	1	0.002	114	59	GTGTGG	0	0	237	237	GTGTGG	790	0.890797	23	25	GTGTGG	14	0.386857	69	140	gtgtgg	0.645443	447	112	92	GTGTGG	117	0.776761	107	136	GTGTGG	73	0.797603	111	117	GTGTGG	125	0.659808	118	146	GTGTGG	25155	0.627737	161	180	GTGTGG	168	0.735423	148
75	GTCAGG	1	0	85	112	GTCAGG	2	0.018	91	118	GTCAGG	139	0.798273	42	52	GTCAGG	14	0.835	68	57	gtcagg	0.556799	402	162	103	GTCAGG	146	0.663178	94	206	GTCAGG	83	0.735229	106	168	GTCAGG	174	0.586276	98	182	GTCAGG	49875	0.410113	110	233	GTCAGG	198	0.581894	137
205	GTTATA	0	0	235	235	GTTATA	0	0	244	244	GTTATA	0	0	254	254	GTTATA	1	0.001	228	231	gttata	0.70945	120	74	179	GTTATA	79	0.870747	141	31	GTTATA	60	0.7452	131	165	GTTATA	103	0.785204	141	74	GTTATA	49706	0.696785	111	154	GTTATA	394	0.801797	99
146	GTGCAC	0	0	200	200	GTGCAC	0	0	213	213	GTGCAC	82	0.522073	63	117	GTGCAC	5	0.5766	131	111	gtgcac	0.727058	309	64	119	GTGCAC	79	0.74238	139	169	GTGCAC	71	0.822958	118	85	GTGCAC	111	0.790631	132	67	GTGCAC	10446	0.557186	210	205	GTGCAC	83	0.815675	197
143	GTGATG	4	0.00025	15	94	GTGATG	2	0.0115	97	126	GTGATG	101	0.593653	53	102	GTGATG	26	0.592	40	107	gtgatg	0.543056	585	169	81	GTGATG	246	0.760508	68	157	GTGATG	143	0.780748	73	136	GTGATG	313	0.679741	68	135	GTGATG	66312	0.674922	97	160	GTGATG	390	0.785364	100
152	GTGCCT	0	0	204	204	GTGCCT	0	0	218	218	GTGCCT	41	0.665756	101	91	GTGCCT	2	0.0235	190	200	gtgcct	0.678045	264	97	122	GTGCCT	84	0.867155	131	37	GTGCCT	72	0.753278	112	155	GTGCCT	135	0.705274	112	125	GTGCCT	25872	0.856939	156	36	GTGCCT	151	0.819397	155
244	GTTTAT	0	0	253	253	GTTTAT	2	0.0265	112	110	GTTTAT	1	0.006	251	237	GTTTAT	4	0.2975	154	149	gtttat	0.664017	174	104	151	GTTTAT	91	0.858451	122	50	GTTTAT	60	0.8499	132	47	GTTTAT	114	0.845254	130	27	GTTTAT	82328	0.803463	79	83	GTTTAT	401	0.802484	94
155	GTGCGG	0	0	207	207	GTGCGG	0	0	219	219	GTGCGG	6341	0.941645	6	7	GTGCGG	10	0.6874	94	86	gtgcgg	0.641101	447	115	93	GTGCGG	98	0.767153	117	154	GTGCGG	77	0.786273	109	129	GTGCGG	158	0.608051	102	175	GTGCGG	17562	0.604681	179	192	GTGCGG	87	0.688793	193
171	GTGGGG	0	0	215	215	GTGGGG	1	0.625	139	28	GTGGGG	5677	0.945893	7	5	GTGGGG	12	0.624667	79	101	gtgggg	0.51232	309	181	120	GTGGGG	85	0.579447	128	227	GTGGGG	51	0.586745	145	220	GTGGGG	109	0.450009	135	223	GTGGGG	13971	0.384102	203	236	GTGGGG	91	0.724176	187
185	GTGTGA	0	0	224	224	GTGTGA	2	0.1665	102	92	GTGTGA	258	0.858864	31	36	GTGTGA	19	0.644632	55	100	gtgtga	0.640589	693	117	73	GTGTGA	132	0.731848	101	174	GTGTGA	95	0.781516	98	134	GTGTGA	173	0.685595	100	132	GTGTGA	58351	0.772314	103	106	GTGTGA	314	0.734557	113
68	GTCAAT	1	0.004	82	38	GTCAAT	1	0.001	119	151	GTCAAT	2	0.0065	228	235	GTCAAT	6	0.5135	112	117	gtcaat	0.54909	201	166	137	GTCAAT	72	0.792472	147	120	GTCAAT	48	0.74625	152	162	GTCAAT	77	0.642026	159	160	GTCAAT	31861	0.689318	142	157	GTCAAT	185	0.803957	139
169	GTGGGA	0	0	213	213	GTGGGA	0	0	227	227	GTGGGA	1396	0.929162	17	12	GTGGGA	23	0.495391	45	121	gtggga	0.620766	591	132	79	GTGGGA	80	0.625875	137	220	GTGGGA	51	0.553745	146	222	GTGGGA	85	0.483847	153	211	GTGGGA	28851	0.561255	151	201	GTGGGA	131	0.707115	165
228	GTTGAT	3	0.00166667	33	63	GTTGAT	1	0.012	156	124	GTTGAT	3	0.299333	224	140	GTTGAT	13	0.174615	73	165	gttgat	0.531621	198	175	140	GTTGAT	99	0.719606	115	187	GTTGAT	62	0.794823	130	121	GTTGAT	120	0.607058	127	176	GTTGAT	39343	0.614078	125	186	GTTGAT	258	0.695702	120
123	GTCTGG	0	0	188	188	GTCTGG	0	0	203	203	GTCTGG	20	0.2978	137	141	GTCTGG	5	0.4606	129	130	gtctgg	0.574594	318	154	118	GTCTGG	79	0.740456	138	171	GTCTGG	62	0.773613	127	141	GTCTGG	140	0.678021	107	139	GTCTGG	33823	0.666198	140	164	GTCTGG	203	0.794719	133
150	GTGCCC	1	0	109	127	GTGCCC	0	0	216	216	GTGCCC	58	0.296914	83	142	GTGCCC	2	0.9735	189	7	gtgccc	0.61702	153	134	160	GTGCCC	47	0.870277	176	32	GTGCCC	24	0.658917	197	201	GTGCCC	76	0.647237	161	157	GTGCCC	6970	0.416439	224	231	GTGCCC	37	0.832973	229
106	GTCGGC	0	0	182	182	GTCGGC	0	0	192	192	GTCGGC	81	0.42063	64	123	GTCGGC	1	0.022	220	203	gtcggc	0.580647	102	152	189	GTCGGC	24	0.749167	215	165	GTCGGC	19	0.829632	210	77	GTCGGC	69	0.393913	169	233	GTCGGC	5623	0.431399	233	228	GTCGGC	30	0.786567	239
90	GTCCGC	0	0	168	168	GTCCGC	0	0	179	179	GTCCGC	70	0.590786	72	103	GTCCGC	1	0.938	214	10	gtccgc	0.616702	141	135	171	GTCCGC	65	0.814846	151	97	GTCCGC	44	0.932386	157	2	GTCCGC	123	0.665041	122	144	GTCCGC	6976	0.818873	223	71	GTCCGC	39	0.837769	225
80	GTCATT	1	0	87	113	GTCATT	0	0	172	172	GTCATT	4	0.016	204	214	GTCATT	3	0.41	160	136	gtcatt	0.543833	234	168	130	GTCATT	77	0.765455	142	155	GTCATT	49	0.800735	151	110	GTCATT	95	0.708863	146	122	GTCATT	38377	0.718574	129	142	GTCATT	209	0.846995	130
131	GTGAAG	1	0.001	104	78	GTGAAG	0	0	208	208	GTGAAG	138	0.656928	44	93	GTGAAG	27	0.270444	39	151	gtgaag	0.611073	819	138	61	GTGAAG	162	0.710691	85	190	GTGAAG	110	0.698082	92	189	GTGAAG	236	0.586657	79	181	GTGAAG	70941	0.64484	87	173	GTGAAG	450	0.770524	80
145	GTGCAA	0	0	199	199	GTGCAA	0	0	212	212	GTGCAA	31	0.611452	110	101	GTGCAA	4	0.24475	146	158	gtgcaa	0.603398	324	142	116	GTGCAA	86	0.819547	126	87	GTGCAA	58	0.746362	134	161	GTGCAA	108	0.608917	136	174	GTGCAA	25256	0.738852	160	129	GTGCAA	111	0.811414	178
212	GTTCAT	0	0	240	240	GTTCAT	1	0.016	150	121	GTTCAT	4	0.003	211	239	GTTCAT	1	0.006	230	221	gttcat	0.589019	156	149	158	GTTCAT	114	0.816158	108	94	GTTCAT	62	0.813806	129	93	GTTCAT	122	0.679008	125	138	GTTCAT	67986	0.740809	91	128	GTTCAT	398	0.812593	98
147	GTGCAG	0	0	201	201	GTGCAG	1	0.15	135	94	GTGCAG	213	0.444376	36	122	GTGCAG	10	0.5537	93	115	gtgcag	0.563398	339	160	113	GTGCAG	60	0.6475	159	213	GTGCAG	89	0.799888	102	112	GTGCAG	136	0.649537	110	156	GTGCAG	16818	0.688145	187	158	GTGCAG	88	0.691864	192
245	GTTTCA	1	0.001	131	83	GTTTCA	2	0.005	113	136	GTTTCA	2	0.219	241	155	GTTTCA	4	0.01075	155	214	gtttca	0.63098	153	126	159	GTTTCA	54	0.801556	170	111	GTTTCA	35	0.780086	171	137	GTTTCA	78	0.747218	158	97	GTTTCA	66655	0.811861	95	76	GTTTCA	361	0.820571	107
72	GTCACT	1	0.003	83	49	GTCACT	0	0	168	168	GTCACT	4	0.2375	203	154	GTCACT	2	0.0025	180	226	gtcact	0.450276	87	201	205	GTCACT	55	0.862273	163	46	GTCACT	30	0.804133	180	105	GTCACT	63	0.72119	174	112	GTCACT	24388	0.696205	163	155	GTCACT	133	0.848075	163
248	GTTTCT	0	0	254	254	GTTTCT	1	0.004	162	141	GTTTCT	4	0.001	214	245	GTTTCT	2	0.0685	207	181	gtttct	0.54203	297	170	121	GTTTCT	119	0.802025	105	109	GTTTCT	84	0.773393	105	142	GTTTCT	139	0.748223	109	96	GTTTCT	130217	0.823253	61	67	GTTTCT	808	0.821827	60
120	GTCTCT	1	0.003	97	50	GTCTCT	1	0.006	131	133	GTCTCT	6	0.179667	190	158	GTCTCT	6	0.0436667	113	192	gtctct	0.424575	261	210	125	GTCTCT	117	0.710376	106	191	GTCTCT	69	0.746087	121	163	GTCTCT	119	0.660681	128	145	GTCTCT	107204	0.761512	73	116	GTCTCT	766	0.799812	66
224	GTTCTT	2	0	61	99	GTTCTT	1	0.036	154	105	GTTCTT	3	0.034	223	196	GTTCTT	5	0.3992	140	139	gttctt	0.554138	348	163	111	GTTCTT	142	0.816387	97	93	GTTCTT	81	0.731346	107	174	GTTCTT	174	0.687345	99	130	GTTCTT	146367	0.813644	57	72	GTTCTT	924	0.839299	53
159	GTGCTG	3	0.014	27	21	GTGCTG	0	0	221	221	GTGCTG	211	0.278227	37	149	GTGCTG	6	0.3245	115	145	gtgctg	0.579623	366	153	107	GTGCTG	97	0.755711	119	162	GTGCTG	80	0.629563	108	212	GTGCTG	159	0.597748	101	177	GTGCTG	28989	0.511146	150	213	GTGCTG	138	0.733471	161
241	GTTTAA	0	0	251	251	GTTTAA	1	0.002	160	149	GTTTAA	0	0	255	255	GTTTAA	2	0.0055	205	223	gtttaa	0.600656	96	145	196	GTTTAA	49	0.847551	172	61	GTTTAA	25	0.81568	194	90	GTTTAA	53	0.706226	196	124	GTTTAA	54717	0.847131	106	43	GTTTAA	357	0.830524	108
235	GTTGGG	1	0	129	135	GTTGGG	0	0	252	252	GTTGGG	54	0.632389	88	97	GTTGGG	7	0.298286	108	148	gttggg	0.505589	219	186	132	GTTGGG	64	0.698625	152	195	GTTGGG	45	0.693356	156	191	GTTGGG	79	0.619899	157	168	GTTGGG	22706	0.584072	169	197	GTTGGG	118	0.649	172
198	GTTACC	1	0.019	117	18	GTTACC	1	0.02	144	117	GTTACC	1	0.024	248	203	GTTACC	5	0.062	137	182	gttacc	0.369789	57	229	233	GTTACC	41	0.770366	188	148	GTTACC	19	0.798632	211	116	GTTACC	51	0.689471	201	129	GTTACC	14878	0.771378	196	107	GTTACC	116	0.781431	176
253	GTTTTA	1	0.001	134	85	GTTTTA	2	0.0315	114	107	GTTTTA	0	0	256	256	GTTTTA	2	0.513	208	118	gtttta	0.59442	150	146	163	GTTTTA	63	0.818349	156	91	GTTTTA	40	0.809875	161	97	GTTTTA	69	0.642928	170	159	GTTTTA	64745	0.758405	99	117	GTTTTA	416	0.831488	89
206	GTTATC	0	0	236	236	GTTATC	1	0.001	146	154	GTTATC	2	0.003	239	240	GTTATC	3	0.0196667	171	205	gttatc	0.445	108	202	185	GTTATC	55	0.866582	165	40	GTTATC	39	0.886769	162	20	GTTATC	82	0.727463	154	108	GTTATC	22233	0.778259	170	99	GTTATC	242	0.785207	122
151	GTGCCG	2	0.001	51	72	GTGCCG	0	0	217	217	GTGCCG	117	0.342778	48	132	GTGCCG	0	0	247	247	gtgccg	0.510323	93	183	198	GTGCCG	17	0.521588	235	238	GTGCCG	23	0.755652	200	154	GTGCCG	59	0.518356	182	205	GTGCCG	1995	0.616072	252	185	GTGCCG	39	0.843436	226
128	GTCTTT	1	0	101	124	GTCTTT	0	0	207	207	GTCTTT	1	0.022	246	207	GTCTTT	6	0.480333	114	126	gtcttt	0.572067	180	156	149	GTCTTT	47	0.837617	175	68	GTCTTT	55	0.799145	139	115	GTCTTT	77	0.776156	160	81	GTCTTT	66726	0.765837	94	113	GTCTTT	419	0.774055	87
216	GTTCCT	0	0	243	243	GTTCCT	1	0.026	151	111	GTTCCT	10	0.0103	176	227	GTTCCT	3	0.127333	172	172	gttcct	0.768794	102	38	188	GTTCCT	57	0.837912	161	67	GTTCCT	45	0.792244	155	123	GTTCCT	81	0.626346	156	164	GTTCCT	54604	0.828549	107	57	GTTCCT	377	0.815467	103
240	GTTGTT	6	0.00116667	7	70	GTTGTT	6	0.169	58	90	GTTGTT	4	0.01175	213	225	GTTGTT	12	0.419167	81	135	gttgtt	0.607358	327	140	115	GTTGTT	145	0.707297	95	194	GTTGTT	105	0.607695	95	216	GTTGTT	222	0.644275	82	158	GTTGTT	66855	0.619011	93	184	GTTGTT	427	0.731176	85
232	GTTGCT	1	0.001	127	81	GTTGCT	1	0.001	157	155	GTTGCT	7	0.096	188	176	GTTGCT	4	0.02875	152	197	gttgct	0.55974	150	161	164	GTTGCT	110	0.723345	111	179	GTTGCT	65	0.734785	124	169	GTTGCT	133	0.667421	114	143	GTTGCT	23967	0.715915	165	143	GTTGCT	181	0.726729	140
242	GTTTAC	1	0.001	130	82	GTTTAC	1	0.012	161	125	GTTTAC	3	0.000333333	225	250	GTTTAC	2	0.0245	206	198	gtttac	0.552886	132	164	176	GTTTAC	63	0.775444	155	139	GTTTAC	35	0.876	172	29	GTTTAC	60	0.733833	180	106	GTTTAC	38857	0.767485	126	112	GTTTAC	293	0.784911	116
149	GTGCCA	0	0	203	203	GTGCCA	0	0	215	215	GTGCCA	17	0.582353	146	106	GTGCCA	3	0.675333	168	87	gtgcca	0.66321	186	106	145	GTGCCA	55	0.658855	164	209	GTGCCA	48	0.723625	153	181	GTGCCA	98	0.630367	143	162	GTGCCA	13120	0.551624	206	208	GTGCCA	75	0.782667	201
158	GTGCTC	1	0.001	111	79	GTGCTC	0	0	220	220	GTGCTC	28	0.319286	116	136	GTGCTC	5	0.5982	132	106	gtgctc	0.655117	333	108	114	GTGCTC	94	0.738851	120	172	GTGCTC	72	0.665833	113	199	GTGCTC	135	0.523496	113	203	GTGCTC	17053	0.706432	185	150	GTGCTC	125	0.739232	169
197	GTTACA	1	0.004	116	41	GTTACA	0	0	242	242	GTTACA	2	0.0295	238	199	GTTACA	2	0.0205	198	204	gttaca	0.572324	102	155	190	GTTACA	56	0.712018	162	188	GTTACA	37	0.855027	166	45	GTTACA	73	0.73789	164	103	GTTACA	34281	0.688098	138	159	GTTACA	258	0.807209	119
254	GTTTTC	1	0.004	135	42	GTTTTC	0	0	256	256	GTTTTC	4	0.00075	215	248	GTTTTC	2	0.019	209	206	gttttc	0.613818	198	136	139	GTTTTC	110	0.785918	112	128	GTTTTC	51	0.805451	144	102	GTTTTC	116	0.709991	129	121	GTTTTC	72397	0.799399	85	87	GTTTTC	399	0.784789	96
225	GTTGAA	3	0.00166667	32	62	GTTGAA	3	0.388	86	74	GTTGAA	6	0.114667	194	171	GTTGAA	8	0.169875	101	166	gttgaa	0.396787	183	217	148	GTTGAA	54	0.7115	169	189	GTTGAA	30	0.6152	181	215	GTTGAA	67	0.541149	171	196	GTTGAA	25310	0.672796	159	161	GTTGAA	132	0.664242	164
221	GTTCTA	2	0.005	60	35	GTTCTA	2	0.028	109	109	GTTCTA	1	0.001	250	247	GTTCTA	1	0.76	231	77	gttcta	0.501	132	189	177	GTTCTA	54	0.87387	168	29	GTTCTA	36	0.791306	167	127	GTTCTA	63	0.754413	175	92	GTTCTA	29017	0.733714	149	134	GTTCTA	199	0.760151	136
77	GTCATA	2	0.002	47	57	GTCATA	0	0	171	171	GTCATA	2	0.012	229	223	GTCATA	2	0.5045	181	120	gtcata	0.635303	99	122	192	GTCATA	41	0.832829	185	77	GTCATA	28	0.828393	189	79	GTCATA	59	0.658797	181	147	GTCATA	14982	0.65986	194	166	GTCATA	68	0.721221	204
209	GTTCAA	1	0.001	119	80	GTTCAA	2	0.0225	107	114	GTTCAA	3	0.00933333	222	230	GTTCAA	6	0.186667	120	163	gttcaa	0.69618	150	88	162	GTTCAA	48	0.722833	173	180	GTTCAA	33	0.645515	176	209	GTTCAA	71	0.618437	166	170	GTTCAA	47249	0.774796	112	103	GTTCAA	205	0.784527	132
168	GTGGCT	3	0.007	29	28	GTGGCT	1	0.005	138	137	GTGGCT	73	0.393712	71	126	GTGGCT	5	0.1078	134	177	gtggct	0.58225	72	151	222	GTGGCT	41	0.673366	187	205	GTGGCT	24	0.701875	198	187	GTGGCT	52	0.557115	198	192	GTGGCT	15568	0.639404	190	176	GTGGCT	79	0.579101	200
192	GTGTTT	1	0.01	115	25	GTGTTT	1	0.006	142	134	GTGTTT	14	0.243714	158	153	GTGTTT	11	0.134909	85	170	gtgttt	0.620773	225	131	131	GTGTTT	81	0.747383	135	168	GTGTTT	57	0.731772	136	172	GTGTTT	73	0.658082	163	148	GTGTTT	36857	0.657265	130	167	GTGTTT	238	0.758059	124
222	GTTCTC	1	0.011	122	23	GTTCTC	0	0	248	248	GTTCTC	2	0	240	252	GTTCTC	5	0.222	139	160	gttctc	0.586028	213	150	135	GTTCTC	85	0.7878	129	126	GTTCTC	40	0.6938	160	190	GTTCTC	105	0.622867	138	166	GTTCTC	67107	0.808597	92	78	GTTCTC	424	0.799134	86
157	GTGCTA	0	0	208	208	GTGCTA	1	0	136	162	GTGCTA	19	0.292316	139	143	GTGCTA	0	0	248	248	gtgcta	0.569207	174	157	152	GTGCTA	63	0.733143	154	173	GTGCTA	62	0.760613	128	149	GTGCTA	95	0.674042	147	142	GTGCTA	19720	0.512676	173	212	GTGCTA	79	0.726139	199
93	GTCCTA	0	0	170	170	GTCCTA	0	0	182	182	GTCCTA	1	0.095	243	177	GTCCTA	1	0.045	215	191	gtccta	0.547	42	167	243	GTCCTA	20	0.6924	227	198	GTCCTA	11	0.836455	235	70	GTCCTA	24	0.718792	241	113	GTCCTA	9017	0.840773	219	48	GTCCTA	51	0.733804	215
255	GTTTTG	1	0	136	136	GTTTTG	2	0.0015	115	150	GTTTTG	4	0.0025	216	241	GTTTTG	4	0.002	157	227	gttttg	0.649197	213	110	134	GTTTTG	89	0.762146	124	156	GTTTTG	63	0.768714	126	146	GTTTTG	123	0.676033	123	141	GTTTTG	109705	0.769444	72	110	GTTTTG	788	0.831924	64
243	GTTTAG	0	0	252	252	GTTTAG	2	0.037	111	104	GTTTAG	3	0.0493333	226	190	GTTTAG	1	0.009	232	218	gtttag	0.498333	81	190	211	GTTTAG	42	0.77	183	149	GTTTAG	29	0.66031	184	200	GTTTAG	41	0.587732	216	180	GTTTAG	45008	0.777914	117	101	GTTTAG	372	0.780618	104
223	GTTCTG	1	0	123	131	GTTCTG	1	0.029	153	108	GTTCTG	6	0.0136667	193	218	GTTCTG	2	0.924	201	14	gttctg	0.551635	189	165	144	GTTCTG	88	0.773261	125	142	GTTCTG	55	0.643073	137	210	GTTCTG	89	0.619449	152	169	GTTCTG	40962	0.653603	122	169	GTTCTG	296	0.776443	114
211	GTTCAG	0	0	239	239	GTTCAG	1	0.059	149	101	GTTCAG	9	0.118778	183	170	GTTCAG	1	0.009	229	217	gttcag	0.478	192	192	143	GTTCAG	54	0.741426	167	170	GTTCAG	35	0.434143	173	246	GTTCAG	62	0.457597	177	221	GTTCAG	35047	0.622551	134	182	GTTCAG	166	0.742235	149
246	GTTTCC	3	0.00533333	34	34	GTTTCC	0	0	254	254	GTTTCC	2	0.063	242	183	GTTTCC	6	0.0165	121	209	gtttcc	0.521714	84	178	206	GTTTCC	62	0.801065	157	112	GTTTCC	29	0.799517	182	114	GTTTCC	55	0.686018	192	131	GTTTCC	39365	0.790624	124	92	GTTTCC	212	0.827024	128
116	GTCTAT	1	0	95	120	GTCTAT	0	0	199	199	GTCTAT	3	0.002	220	244	GTCTAT	3	0.130333	165	171	gtctat	0.602906	96	143	195	GTCTAT	32	0.776344	202	137	GTCTAT	34	0.762235	175	148	GTCTAT	54	0.778315	194	78	GTCTAT	25321	0.803787	158	82	GTCTAT	117	0.814085	174
184	GTGTCT	0	0	223	223	GTGTCT	0	0	235	235	GTGTCT	14	0.164786	157	160	GTGTCT	5	0.2424	136	159	gtgtct	0.389737	114	221	182	GTGTCT	21	0.818905	225	90	GTGTCT	24	0.748167	195	157	GTGTCT	46	0.656304	210	151	GTGTCT	15968	0.513468	189	211	GTGTCT	138	0.748616	162
113	GTCTAA	2	0.256	49	8	GTCTAA	0	0	196	196	GTCTAA	0	0	253	253	GTCTAA	0	0	244	244	gtctaa	0.6805	42	95	242	GTCTAA	23	0.673739	216	203	GTCTAA	12	0.642583	233	211	GTCTAA	24	0.5545	242	194	GTCTAA	17447	0.670012	181	163	GTCTAA	117	0.730393	173
210	GTTCAC	0	0	238	238	GTTCAC	1	0.003	148	143	GTTCAC	5	0.0128	200	220	GTTCAC	0	0	253	253	gttcac	0.591067	135	148	174	GTTCAC	42	0.792476	182	119	GTTCAC	37	0.733568	165	170	GTTCAC	57	0.596333	187	178	GTTCAC	27286	0.825249	153	65	GTTCAC	141	0.760163	158
125	GTCTTA	0	0	189	189	GTCTTA	0	0	204	204	GTCTTA	1	0.017	245	213	GTCTTA	1	0.029	223	196	gtctta	0.567158	57	158	232	GTCTTA	26	0.747654	209	167	GTCTTA	19	0.795	212	120	GTCTTA	47	0.744979	208	99	GTCTTA	29668	0.631436	147	179	GTCTTA	115	0.782687	177
65	GTCAAA	2	0.0015	45	64	GTCAAA	0	0	165	165	GTCAAA	2	0.0595	227	184	GTCAAA	2	0.208	177	162	gtcaaa	0.532353	102	174	191	GTCAAA	40	0.8161	189	95	GTCAAA	23	0.649304	199	207	GTCAAA	46	0.65713	209	149	GTCAAA	29766	0.587716	146	195	GTCAAA	194	0.798021	138
69	GTCACA	0	0	156	156	GTCACA	1	0.009	120	130	GTCACA	3	0.0473333	217	191	GTCACA	1	1	211	1	gtcaca	0.497524	63	191	226	GTCACA	20	0.77265	226	143	GTCACA	17	0.527294	214	226	GTCACA	32	0.633406	226	161	GTCACA	10905	0.711754	207	147	GTCACA	54	0.756111	213
96	GTCCTT	0	0	173	173	GTCCTT	0	0	185	185	GTCCTT	1	0.012	244	224	GTCCTT	4	0.26675	145	152	gtcctt	0.517453	159	179	157	GTCCTT	43	0.719907	180	186	GTCCTT	30	0.729067	179	176	GTCCTT	56	0.656304	189	152	GTCCTT	34009	0.741923	139	126	GTCCTT	171	0.80907	145
226	GTTGAC	1	0	124	132	GTTGAC	2	0	110	156	GTTGAC	10	0.1617	177	161	GTTGAC	3	0.322333	175	146	gttgac	0.503889	108	187	184	GTTGAC	23	0.678348	218	201	GTTGAC	39	0.653872	164	205	GTTGAC	55	0.625873	191	165	GTTGAC	14130	0.656469	201	168	GTTGAC	68	0.647191	207
115	GTCTAG	1	0.006	94	32	GTCTAG	0	0	198	198	GTCTAG	2	0.0725	234	180	GTCTAG	2	0.0045	184	225	gtctag	0.393937	48	219	241	GTCTAG	19	0.661105	228	207	GTCTAG	10	0.5091	239	230	GTCTAG	20	0.5705	248	186	GTCTAG	17206	0.735133	184	132	GTCTAG	58	0.698207	212
117	GTCTCA	0	0	186	186	GTCTCA	0	0	200	200	GTCTCA	2	0.015	235	216	GTCTCA	1	0.008	222	219	gtctca	0.460821	84	196	207	GTCTCA	44	0.757523	178	160	GTCTCA	14	0.757	223	151	GTCTCA	50	0.56062	203	191	GTCTCA	26219	0.734851	155	133	GTCTCA	174	0.728023	143
107	GTCGGG	0	0	183	183	GTCGGG	0	0	193	193	GTCGGG	77	0.567143	69	109	GTCGGG	5	0.3996	128	138	gtcggg	0.394944	108	218	186	GTCGGG	21	0.67519	223	202	GTCGGG	9	0.588111	241	219	GTCGGG	32	0.471625	227	214	GTCGGG	4034	0.508515	243	214	GTCGGG	8	0.513375	255
176	GTGGTT	2	0.0105	55	24	GTGGTT	0	0	231	231	GTGGTT	32	0.564125	109	111	GTGGTT	8	0.145375	100	168	gtggtt	0.502171	246	188	127	GTGGTT	79	0.75081	140	163	GTGGTT	63	0.71746	125	182	GTGGTT	103	0.621524	140	167	GTGGTT	24300	0.607992	164	190	GTGGTT	160	0.589594	151
195	GTTAAG	2	0.0035	58	45	GTTAAG	2	0.0255	104	112	GTTAAG	4	0.097	209	175	GTTAAG	6	0.259833	119	155	gttaag	0.338516	186	234	146	GTTAAG	86	0.607291	127	223	GTTAAG	57	0.462737	135	241	GTTAAG	112	0.458357	131	220	GTTAAG	68650	0.529985	90	209	GTTAAG	434	0.686392	84
91	GTCCGG	1	0	90	116	GTCCGG	0	0	180	180	GTCCGG	34	0.539765	107	114	GTCCGG	4	0.489	144	123	gtccgg	0.436821	117	204	180	GTCCGG	31	0.691387	204	199	GTCCGG	26	0.600385	190	217	GTCCGG	47	0.656872	207	150	GTCCGG	5751	0.517866	232	210	GTCCGG	46	0.781478	218
84	GTCCAT	1	0	89	115	GTCCAT	0	0	175	175	GTCCAT	8	0.139125	185	166	GTCCAT	1	0.024	213	199	gtccat	0.534283	138	173	172	GTCCAT	38	0.710132	191	192	GTCCAT	28	0.672607	187	196	GTCCAT	56	0.584054	188	184	GTCCAT	15223	0.851489	193	40	GTCCAT	103	0.796427	185
164	GTGGAT	3	0.00133333	28	66	GTGGAT	1	0.001	137	153	GTGGAT	67	0.745955	75	73	GTGGAT	4	0.056	147	186	gtggat	0.637098	183	120	147	GTGGAT	59	0.650949	160	212	GTGGAT	46	0.518978	154	227	GTGGAT	89	0.585517	151	183	GTGGAT	17316	0.486751	182	218	GTGGAT	90	0.586178	188
114	GTCTAC	1	0	93	119	GTCTAC	0	0	197	197	GTCTAC	2	0	233	251	GTCTAC	0	0	245	245	gtctac	0.432591	66	205	224	GTCTAC	16	0.72425	239	178	GTCTAC	13	0.812692	230	95	GTCTAC	23	0.517348	244	206	GTCTAC	9270	0.746489	218	123	GTCTAC	74	0.705784	202
127	GTCTTG	1	0	100	123	GTCTTG	0	0	206	206	GTCTTG	5	0.0096	198	229	GTCTTG	2	0.4385	187	132	gtcttg	0.511842	114	182	181	GTCTTG	41	0.638098	186	216	GTCTTG	15	0.592067	222	218	GTCTTG	38	0.616105	221	171	GTCTTG	34543	0.576175	137	199	GTCTTG	159	0.751491	153
119	GTCTCG	1	0	96	121	GTCTCG	0	0	201	201	GTCTCG	9	0.0102222	182	228	GTCTCG	0	0	246	246	gtctcg	0.33308	75	235	220	GTCTCG	23	0.856957	217	51	GTCTCG	12	0.767417	231	147	GTCTCG	29	0.650207	232	155	GTCTCG	14924	0.620848	195	183	GTCTCG	68	0.592721	206
237	GTTGTA	0	0	248	248	GTTGTA	7	0.119143	53	95	GTTGTA	5	0.0022	202	243	GTTGTA	7	0.177429	109	164	gttgta	0.513179	168	180	154	GTTGTA	85	0.721776	130	182	GTTGTA	50	0.67536	149	195	GTTGTA	97	0.541588	145	195	GTTGTA	16401	0.354176	188	238	GTTGTA	111	0.49036	179
227	GTTGAG	1	0.026	125	14	GTTGAG	1	0.667	155	16	GTTGAG	55	0.316818	87	137	GTTGAG	11	0.111545	87	176	gttgag	0.325836	219	237	133	GTTGAG	70	0.548486	148	231	GTTGAG	60	0.353967	133	251	GTTGAG	125	0.370632	119	236	GTTGAG	34551	0.465231	136	223	GTTGAG	175	0.599869	142
126	GTCTTC	0	0	190	190	GTCTTC	0	0	205	205	GTCTTC	4	0.25825	207	152	GTCTTC	2	0.507	186	119	gtcttc	0.431347	147	207	168	GTCTTC	43	0.707953	181	193	GTCTTC	29	0.686655	185	193	GTCTTC	62	0.562419	176	190	GTCTTC	20513	0.446822	172	225	GTCTTC	159	0.706969	152
66	GTCAAC	0	0	155	155	GTCAAC	0	0	166	166	GTCAAC	12	0.013	162	219	GTCAAC	2	0.0475	178	190	gtcaac	0.625742	93	129	197	GTCAAC	29	0.568138	206	229	GTCAAC	36	0.728611	168	177	GTCAAC	35	0.569714	224	188	GTCAAC	14694	0.802322	197	84	GTCAAC	88	0.773216	190
182	GTGTCC	0	0	221	221	GTGTCC	1	0.004	140	140	GTGTCC	12	0.1045	166	173	GTGTCC	0	0	251	251	gtgtcc	0.412	63	214	227	GTGTCC	19	0.814053	230	98	GTGTCC	8	0.701625	243	188	GTGTCC	37	0.351189	223	240	GTGTCC	3769	0.757949	247	118	GTGTCC	32	0.597437	238
189	GTGTTA	0	0	226	226	GTGTTA	0	0	238	238	GTGTTA	2	0.009	236	231	GTGTTA	1	0.005	226	224	gtgtta	0.604469	96	141	194	GTGTTA	26	0.878962	211	21	GTGTTA	20	0.7107	207	184	GTGTTA	27	0.540926	235	197	GTGTTA	17541	0.492908	180	217	GTGTTA	87	0.648862	195
214	GTTCCC	0	0	241	241	GTTCCC	0	0	246	246	GTTCCC	6	0.00683333	192	234	GTTCCC	0	0	255	255	gttccc	0.459647	51	199	240	GTTCCC	37	0.783405	195	130	GTTCCC	31	0.883355	178	22	GTTCCC	56	0.683732	190	133	GTTCCC	9654	0.847211	216	42	GTTCCC	140	0.763186	159
88	GTCCCT	0	0	166	166	GTCCCT	0	0	178	178	GTCCCT	3	0.00233333	218	242	GTCCCT	0	0	237	237	gtccct	0.542	54	171	234	GTCCCT	33	0.803242	200	107	GTCCCT	17	0.561353	218	221	GTCCCT	45	0.650556	212	154	GTCCCT	14684	0.922982	198	2	GTCCCT	108	0.789935	182
112	GTCGTT	2	0.0025	48	52	GTCGTT	2	0.0055	94	135	GTCGTT	9	0.145778	181	164	GTCGTT	3	0.301333	164	147	gtcgtt	0.3883	60	223	229	GTCGTT	18	0.527667	232	236	GTCGTT	11	0.454182	237	243	GTCGTT	23	0.358609	243	238	GTCGTT	8413	0.586251	221	196	GTCGTT	38	0.691763	228
118	GTCTCC	0	0	187	187	GTCTCC	1	0.002	130	147	GTCTCC	4	0.00525	206	238	GTCTCC	2	0.485	185	125	gtctcc	0.538784	111	172	183	GTCTCC	39	0.805359	190	106	GTCTCC	19	0.800684	209	111	GTCTCC	58	0.506552	186	209	GTCTCC	15303	0.556175	191	206	GTCTCC	154	0.746929	154
78	GTCATC	0	0	159	159	GTCATC	1	0	122	159	GTCATC	20	0.02925	135	200	GTCATC	3	0.338	159	144	gtcatc	0.417697	99	212	193	GTCATC	47	0.605149	174	224	GTCATC	17	0.704059	217	185	GTCATC	66	0.474	172	213	GTCATC	15223	0.640021	192	175	GTCATC	88	0.698966	191
191	GTGTTG	0	0	228	228	GTGTTG	2	0.0025	103	145	GTGTTG	17	0.285176	147	148	GTGTTG	2	0.136	196	169	gtgttg	0.45298	147	200	167	GTGTTG	36	0.53725	197	233	GTGTTG	35	0.680686	174	194	GTGTTG	60	0.582917	179	185	GTGTTG	16974	0.467503	186	221	GTGTTG	131	0.639282	166
100	GTCGAT	0	0	176	176	GTCGAT	1	0.034	127	106	GTCGAT	3	0.528	219	116	GTCGAT	3	0.671	163	89	gtcgat	0.528192	78	176	214	GTCGAT	21	0.724333	222	177	GTCGAT	16	0.64575	219	208	GTCGAT	30	0.351267	230	239	GTCGAT	3844	0.718804	246	141	GTCGAT	32	0.498063	237
213	GTTCCA	4	0.00075	17	86	GTTCCA	0	0	245	245	GTTCCA	5	0.0142	201	217	GTTCCA	0	0	254	254	gttcca	0.3775	84	226	209	GTTCCA	35	0.815229	199	96	GTTCCA	20	0.80285	205	107	GTTCCA	59	0.521288	183	204	GTTCCA	35310	0.763604	133	115	GTTCCA	199	0.78497	135
238	GTTGTC	0	0	249	249	GTTGTC	0	0	253	253	GTTGTC	6	0.0228333	195	205	GTTGTC	2	0.0225	204	202	gttgtc	0.413618	165	213	155	GTTGTC	69	0.611652	149	222	GTTGTC	35	0.817543	170	89	GTTGTC	82	0.524329	155	202	GTTGTC	19334	0.472251	175	219	GTTGTC	105	0.644276	184
105	GTCGGA	0	0	181	181	GTCGGA	0	0	191	191	GTCGGA	20	0.3414	136	133	GTCGGA	0	0	242	242	gtcgga	0.45972	150	198	165	GTCGGA	9	0.529556	250	235	GTCGGA	6	0.341833	252	253	GTCGGA	26	0.450962	236	222	GTCGGA	6009	0.42549	231	229	GTCGGA	41	0.482732	222
163	GTGGAG	0	0	211	211	GTGGAG	0	0	223	223	GTGGAG	199	0.302874	38	139	GTGGAG	18	0.0556111	58	187	gtggag	0.29468	150	242	166	GTGGAG	38	0.442632	192	247	GTGGAG	35	0.4556	169	242	GTGGAG	104	0.278192	139	243	GTGGAG	21472	0.141617	171	254	GTGGAG	64	0.542797	209
67	GTCAAG	5	0.0012	9	69	GTCAAG	1	0	118	157	GTCAAG	41	0.0112927	99	226	GTCAAG	4	0.2845	141	150	gtcaag	0.390341	123	220	178	GTCAAG	35	0.617286	198	221	GTCAAG	20	0.50235	203	233	GTCAAG	40	0.377125	217	235	GTCAAG	13984	0.43662	202	226	GTCAAG	109	0.528404	181
215	GTTCCG	0	0	242	242	GTTCCG	0	0	247	247	GTTCCG	4	0.01725	212	212	GTTCCG	2	0.007	200	220	gttccg	0.400611	54	216	236	GTTCCG	18	0.891111	233	9	GTTCCG	7	0.656	247	203	GTTCCG	31	0.46229	229	218	GTTCCG	9672	0.634252	215	178	GTTCCG	40	0.690075	223
94	GTCCTC	0	0	171	171	GTCCTC	0	0	183	183	GTCCTC	2	0.027	231	201	GTCCTC	1	1	216	2	gtcctc	0.475581	93	193	199	GTCCTC	37	0.758378	194	159	GTCCTC	25	0.6564	192	202	GTCCTC	70	0.475357	167	212	GTCCTC	17270	0.651668	183	170	GTCCTC	130	0.721446	167
179	GTGTAG	0	0	219	219	GTGTAG	0	0	232	232	GTGTAG	10	0.2078	175	156	GTGTAG	5	0.023	135	201	gtgtag	0.403032	93	215	200	GTGTAG	22	0.403091	220	251	GTGTAG	13	0.623769	228	213	GTGTAG	22	0.526045	247	201	GTGTAG	9773	0.608534	214	189	GTGTAG	49	0.663531	217
161	GTGGAA	2	0.0015	52	65	GTGGAA	2	0.012	100	123	GTGGAA	24	0.349	129	131	GTGGAA	5	0.0524	133	189	gtggaa	0.431831	177	206	150	GTGGAA	30	0.488333	205	242	GTGGAA	25	0.7268	191	178	GTGGAA	51	0.462588	199	217	GTGGAA	17714	0.4712	178	220	GTGGAA	60	0.455383	211
82	GTCCAC	0	0	161	161	GTCCAC	0	0	173	173	GTCCAC	10	0.0125	172	221	GTCCAC	3	0.0306667	161	195	gtccac	0.442056	54	203	235	GTCCAC	14	0.721071	242	183	GTCCAC	14	0.746929	224	160	GTCCAC	48	0.434333	206	227	GTCCAC	6488	0.789265	227	94	GTCCAC	39	0.67259	224
181	GTGTCA	1	0	113	129	GTGTCA	0	0	234	234	GTGTCA	12	0.403917	165	124	GTGTCA	0	0	250	250	gtgtca	0.339714	63	232	228	GTGTCA	17	0.545588	236	232	GTGTCA	18	0.733556	213	171	GTGTCA	30	0.612533	231	172	GTGTCA	7258	0.648165	222	172	GTGTCA	45	0.709889	221
247	GTTTCG	1	0.002	132	60	GTTTCG	0	0	255	255	GTTTCG	7	0.0124286	189	222	GTTTCG	4	0.09925	156	178	gtttcg	0.274	66	244	225	GTTTCG	17	0.637824	238	217	GTTTCG	20	0.5056	204	231	GTTTCG	16	0.538062	251	199	GTTTCG	24655	0.714287	162	144	GTTTCG	162	0.697759	150
97	GTCGAA	0	0	174	174	GTCGAA	2	0.004	93	139	GTCGAA	5	0.3512	197	130	GTCGAA	1	0	218	232	gtcgaa	0.3623	90	230	202	GTCGAA	9	0.776778	248	135	GTCGAA	8	0.518375	244	228	GTCGAA	12	0.506917	254	208	GTCGAA	5087	0.557943	239	204	GTCGAA	17	0.43	249
99	GTCGAG	1	0	91	117	GTCGAG	1	0	126	161	GTCGAG	14	0.0532143	156	186	GTCGAG	2	0.0525	182	188	gtcgag	0.195389	108	251	187	GTCGAG	14	0.277929	244	254	GTCGAG	9	0.502667	240	232	GTCGAG	40	0.2034	218	254	GTCGAG	6378	0.309341	228	243	GTCGAG	16	0.359063	250
167	GTGGCG	0	0	212	212	GTGGCG	0	0	226	226	GTGGCG	240	0.12015	33	169	GTGGCG	1	0.019	224	208	gtggcg	0.509333	27	184	249	GTGGCG	9	0.438778	252	248	GTGGCG	17	0.412294	215	248	GTGGCG	49	0.240102	205	251	GTGGCG	3370	0.349826	248	239	GTGGCG	24	0.511208	243
101	GTCGCA	0	0	177	177	GTCGCA	0	0	187	187	GTCGCA	10	0.1042	174	174	GTCGCA	0	0	238	238	gtcgca	0.218462	39	249	246	GTCGCA	6	0.823833	255	84	GTCGCA	1	0.905	256	5	GTCGCA	11	0.362727	256	237	GTCGCA	1778	0.902745	253	10	GTCGCA	12	0.281417	253
239	GTTGTG	0	0	250	250	GTTGTG	1	0.014	159	122	GTTGTG	25	0.05732	127	185	GTTGTG	3	0.0123333	176	212	gttgtg	0.372978	135	227	175	GTTGTG	73	0.651575	146	211	GTTGTG	51	0.666098	142	198	GTTGTG	103	0.570049	142	187	GTTGTG	26589	0.420245	154	230	GTTGTG	111	0.580198	180
190	GTGTTC	0	0	227	227	GTGTTC	0	0	239	239	GTGTTC	22	0.0504091	130	188	GTGTTC	2	0.0055	195	222	gtgttc	0.474778	81	194	212	GTGTTC	44	0.655045	179	210	GTGTTC	21	0.552667	202	223	GTGTTC	60	0.377883	178	234	GTGTTC	14301	0.558459	200	203	GTGTTC	85	0.582694	196
85	GTCCCA	0	0	163	163	GTCCCA	1	0.001	124	152	GTCCCA	4	0.021	205	208	GTCCCA	0	0	234	234	gtccca	0.430625	24	208	251	GTCCCA	14	0.673571	243	204	GTCCCA	8	0.969125	246	1	GTCCCA	25	0.53592	239	200	GTCCCA	6681	0.556022	225	207	GTCCCA	45	0.819956	219
81	GTCCAA	1	0	88	114	GTCCAA	1	0	123	160	GTCCAA	5	0.1086	196	172	GTCCAA	1	0.019	212	207	gtccaa	0.460706	51	197	239	GTCCAA	25	0.72056	212	184	GTCCAA	16	0.39575	220	249	GTCCAA	42	0.497262	215	210	GTCCAA	10600	0.845812	209	44	GTCCAA	68	0.667647	205
183	GTGTCG	0	0	222	222	GTGTCG	1	0.039	141	103	GTGTCG	33	0.134909	108	167	GTGTCG	2	0.0325	194	194	gtgtcg	0.2794	60	243	230	GTGTCG	8	0.472375	253	244	GTGTCG	5	0.9296	253	3	GTGTCG	16	0.446688	250	224	GTGTCG	4030	0.219406	244	250	GTGTCG	19	0.653579	246
86	GTCCCC	0	0	164	164	GTCCCC	0	0	176	176	GTCCCC	2	0.0005	230	249	GTCCCC	0	0	235	235	gtcccc	0.761286	21	46	252	GTCCCC	31	0.720065	203	185	GTCCCC	15	0.736733	221	167	GTCCCC	44	0.538864	214	198	GTCCCC	2608	0.559848	251	202	GTCCCC	52	0.714288	214
70	GTCACC	0	0	157	157	GTCACC	1	0	121	158	GTCACC	16	0.015	149	215	GTCACC	0	0	233	233	gtcacc	0.417846	39	211	245	GTCACC	41	0.722146	184	181	GTCACC	29	0.618862	183	214	GTCACC	45	0.653667	211	153	GTCACC	6338	0.612016	230	187	GTCACC	33	0.662394	235
111	GTCGTG	3	0.000333333	26	93	GTCGTG	1	0.002	129	146	GTCGTG	18	0.0327778	144	197	GTCGTG	2	0.057	183	185	gtcgtg	0.315708	72	239	223	GTCGTG	9	0.532889	251	234	GTCGTG	14	0.492929	227	236	GTCGTG	26	0.278654	237	242	GTCGTG	6362	0.199706	229	251	GTCGTG	19	0.568842	245
230	GTTGCC	0	0	245	245	GTTGCC	0	0	250	250	GTTGCC	16	0.140437	150	165	GTTGCC	0	0	256	256	gttgcc	0.370167	54	228	237	GTTGCC	37	0.696243	196	196	GTTGCC	32	0.702031	177	186	GTTGCC	59	0.55539	185	193	GTTGCC	5013	0.60698	240	191	GTTGCC	34	0.577824	234
207	GTTATG	0	0	237	237	GTTATG	2	0.06	106	100	GTTATG	5	0.0644	199	182	GTTATG	4	0.01	150	215	gttatg	0.322167	162	238	156	GTTATG	54	0.660315	166	208	GTTATG	41	0.488732	159	237	GTTATG	72	0.459208	165	219	GTTATG	25665	0.434679	157	227	GTTATG	124	0.530589	170
104	GTCGCT	0	0	180	180	GTCGCT	0	0	190	190	GTCGCT	21	0.0340476	132	195	GTCGCT	0	0	241	241	gtcgct	0.252556	54	246	238	GTCGCT	22	0.6305	219	218	GTCGCT	12	0.653583	232	206	GTCGCT	28	0.506929	233	207	GTCGCT	3884	0.46728	245	222	GTCGCT	27	0.632704	240
79	GTCATG	0	0	160	160	GTCATG	2	0.4135	92	70	GTCATG	17	0.0669412	145	181	GTCATG	4	0.259	142	156	gtcatg	0.52732	75	177	218	GTCATG	29	0.594379	207	225	GTCATG	23	0.440391	201	245	GTCATG	37	0.404432	222	230	GTCATG	13826	0.262116	204	247	GTCATG	33	0.568394	236
180	GTGTAT	0	0	220	220	GTGTAT	0	0	233	233	GTGTAT	11	0.388455	171	127	GTGTAT	2	0.009	193	216	gtgtat	0.507	78	185	215	GTGTAT	28	0.627643	208	219	GTGTAT	11	0.714455	236	183	GTGTAT	39	0.439462	219	226	GTGTAT	10821	0.574604	208	200	GTGTAT	87	0.49954	194
165	GTGGCA	2	0.0065	53	31	GTGGCA	0	0	224	224	GTGGCA	55	0.0729455	86	179	GTGGCA	2	0.0685	191	180	gtggca	0.378	42	225	244	GTGGCA	19	0.477263	229	243	GTGGCA	8	0.32225	245	254	GTGGCA	25	0.25272	240	248	GTGGCA	4530	0.321782	241	242	GTGGCA	36	0.448	232
87	GTCCCG	0	0	165	165	GTCCCG	0	0	177	177	GTCCCG	8	0.02425	186	202	GTCCCG	0	0	236	236	gtcccg	0.461667	18	195	254	GTCCCG	11	0.970909	247	1	GTCCCG	9	0.747333	242	158	GTCCCG	13	0.396538	253	232	GTCCCG	1132	0.888439	256	17	GTCCCG	9	0.512556	254
229	GTTGCA	1	0	126	133	GTTGCA	0	0	249	249	GTTGCA	10	0.0189	178	211	GTTGCA	2	0.013	202	211	gttgca	0.311367	90	241	203	GTTGCA	38	0.585447	193	226	GTTGCA	28	0.725464	186	180	GTTGCA	59	0.464712	184	216	GTTGCA	13638	0.345963	205	241	GTTGCA	63	0.709413	210
166	GTGGCC	2	0.001	54	73	GTGGCC	0	0	225	225	GTGGCC	70	0.1572	73	163	GTGGCC	2	0.002	192	228	gtggcc	0.329222	27	236	250	GTGGCC	15	0.404733	240	250	GTGGCC	7	0.478286	249	239	GTGGCC	22	0.258182	245	246	GTGGCC	3219	0.39358	249	234	GTGGCC	26	0.591115	242
162	GTGGAC	0	0	210	210	GTGGAC	0	0	222	222	GTGGAC	78	0.288782	67	146	GTGGAC	6	0.355667	117	143	gtggac	0.62976	75	127	217	GTGGAC	14	0.572143	246	228	GTGGAC	11	0.543545	234	224	GTGGAC	51	0.24802	200	249	GTGGAC	5375	0.349294	235	240	GTGGAC	39	0.685744	227
174	GTGGTC	1	0	112	128	GTGGTC	0	0	229	229	GTGGTC	28	0.0898929	117	178	GTGGTC	4	0.08925	148	179	gtggtc	0.23872	75	247	221	GTGGTC	26	0.513038	210	240	GTGGTC	11	0.693	238	192	GTGGTC	34	0.400412	225	231	GTGGTC	9395	0.236018	217	248	GTGGTC	45	0.308644	220
95	GTCCTG	0	0	172	172	GTCCTG	0	0	184	184	GTCCTG	12	0.00891667	163	232	GTCCTG	1	0.062	217	183	gtcctg	0.347036	84	231	210	GTCCTG	17	0.366059	234	252	GTCCTG	24	0.671583	196	197	GTCCTG	45	0.444156	213	225	GTCCTG	8882	0.391405	220	235	GTCCTG	34	0.651382	233
83	GTCCAG	0	0	162	162	GTCCAG	0	0	174	174	GTCCAG	11	0.0403636	169	193	GTCCAG	3	0.357333	162	142	gtccag	0.430179	84	209	208	GTCCAG	21	0.518476	221	239	GTCCAG	20	0.4645	206	240	GTCCAG	49	0.466857	204	215	GTCCAG	5607	0.451204	234	224	GTCCAG	36	0.63625	230
173	GTGGTA	3	0.00133333	30	67	GTGGTA	5	0.0774	64	96	GTGGTA	12	0.16675	164	159	GTGGTA	6	0.124	118	174	gtggta	0.132102	147	254	170	GTGGTA	81	0.257457	134	256	GTGGTA	39	0.370667	163	250	GTGGTA	94	0.255128	150	247	GTGGTA	29184	0.12762	148	255	GTGGTA	139	0.291691	160
103	GTCGCG	0	0	179	179	GTCGCG	0	0	189	189	GTCGCG	28	0.0239286	115	204	GTCGCG	0	0	240	240	gtcgcg	0.0295	18	256	255	GTCGCG	9	0.678889	249	200	GTCGCG	2	0.5	255	235	GTCGCG	27	0.210889	234	252	GTCGCG	1367	0.592439	255	193	GTCGCG	5	0.3044	256
71	GTCACG	0	0	158	158	GTCACG	0	0	167	167	GTCACG	11	0.0189091	168	210	GTCACG	2	0.061	179	184	gtcacg	0.313286	21	240	253	GTCACG	4	0.64575	256	215	GTCACG	6	0.517333	251	229	GTCACG	13	0.593615	252	179	GTCACG	5258	0.577391	238	198	GTCACG	17	0.365353	248
175	GTGGTG	4	0.00125	16	68	GTGGTG	0	0	230	230	GTGGTG	145	0.15929	41	162	GTGGTG	12	0.0379167	80	193	gtggtg	0.184806	201	252	138	GTGGTG	66	0.437939	150	249	GTGGTG	49	0.343571	150	252	GTGGTG	124	0.273669	121	244	GTGGTG	35001	0.155379	135	252	GTGGTG	106	0.412509	183
199	GTTACG	0	0	231	231	GTTACG	0	0	243	243	GTTACG	3	0.04	221	194	GTTACG	2	0.0135	199	210	gttacg	0.233097	93	248	201	GTTACG	15	0.5238	241	237	GTTACG	13	0.534923	229	225	GTTACG	31	0.420516	228	229	GTTACG	14591	0.279977	199	245	GTTACG	90	0.562656	189
102	GTCGCC	0	0	178	178	GTCGCC	0	0	188	188	GTCGCC	26	0.0506154	123	187	GTCGCC	0	0	239	239	gtcgcc	0.03075	12	255	256	GTCGCC	25	0.55688	213	230	GTCGCC	14	0.500429	226	234	GTCGCC	52	0.200212	197	255	GTCGCC	2836	0.273382	250	246	GTCGCC	13	0.479923	251
110	GTCGTC	1	0	92	118	GTCGTC	0	0	195	195	GTCGTC	13	0.0313846	161	198	GTCGTC	1	0.154	221	167	gtcgtc	0.20345	60	250	231	GTCGTC	25	0.46024	214	246	GTCGTC	17	0.481412	216	238	GTCGTC	50	0.17668	202	256	GTCGTC	6490	0.073996	226	256	GTCGTC	26	0.514423	241
98	GTCGAC	0	0	175	175	GTCGAC	0	0	186	186	GTCGAC	10	0.022	173	206	GTCGAC	1	1	219	3	gtcgac	0.133	30	253	248	GTCGAC	6	0.499833	254	241	GTCGAC	7	0.313286	248	255	GTCGAC	18	0.288778	249	241	GTCGAC	1443	0.145379	254	253	GTCGAC	12	0.4005	252
231	GTTGCG	0	0	246	246	GTTGCG	0	0	251	251	GTTGCG	28	0.120607	119	168	GTTGCG	2	0.127	203	173	gttgcg	0.339148	81	233	213	GTTGCG	17	0.769941	237	150	GTTGCG	5	0.4412	254	244	GTTGCG	26	0.431654	238	228	GTTGCG	5349	0.41079	236	232	GTTGCG	19	0.479579	247
178	GTGTAC	0	0	218	218	GTGTAC	2	0.0025	101	144	GTGTAC	11	0.00690909	170	233	GTGTAC	0	0	249	249	gtgtac	0.38908	75	222	219	GTGTAC	21	0.470238	224	245	GTGTAC	14	0.426571	225	247	GTGTAC	22	0.266591	246	245	GTGTAC	4298	0.363105	242	237	GTGTAC	51	0.550843	216
177	GTGTAA	0	0	217	217	GTGTAA	3	0.025	82	113	GTGTAA	7	0.291571	187	145	GTGTAA	1	0.002	225	229	gtgtaa	0.386184	147	224	169	GTGTAA	47	0.259979	177	255	GTGTAA	25	0.24508	193	256	GTGTAA	66	0.20447	173	253	GTGTAA	18627	0.23467	177	249	GTGTAA	123	0.307553	171
109	GTCGTA	0	0	185	185	GTCGTA	0	0	194	194	GTCGTA	2	0.0065	232	236	GTCGTA	0	0	243	243	gtcgta	0.263917	36	245	247	GTCGTA	14	0.355857	245	253	GTCGTA	7	0.794	250	122	GTCGTA	12	0.243833	255	250	GTCGTA	5340	0.308778	237	244	GTCGTA	21	0.402905	244
[truncated: 88 more columns]
