# Supplementary material for: A basic framework to explain splice-site choice in eukaryotes
Source: Nat Commun. 2025 Sep 29;16:8284. doi: 10.1038/s41467-025-63622-9 (PMC12480690; doi:10.1038/s41467-025-63622-9)
Supplement: Supplementary file 3 — Supplementary Data 1-15 [file 41467_2025_63622_MOESM3_ESM.zip › Supplementary Data_13.xlsx]

## Sheet: Supp Data 13-Acceptor Hexamers
No	yeast_hexamer	yeast_Count	yeast_SSE	yeast_Count_Rank	yeast_SSE_Rank	S.pombe_Hexamer	Count	SSE	Sp_Count_Rank	Sp_SSE_Rank	algae_hexamer	algae_Count	algae_SSE	algae_SSE_Rank	algae_Count_Rank	chara_hexamer	chara_Count	chara_SSE	chara_Count_Rank	chara_SSE_Rank	Mp_Tak-1hexamer	average_SSE	n	Mp_SSE_Rank	Mp_Count_Rank	rice_hexamer	rice_Count	rice_SSE	rice_Count_Rank	rice_SSE_Rank	corn_hexamer	corn_Count	corn_SSE	corn_SSE_Rank	corn_Count_Rank	sorghum_hexamer	sorghum_Count	sorghum_SSE	sorghum_Count_Rank	sorghum_SSE_Rank	Sequence_AT_ALL	Count	Average_SSE	AT_ALL_Count_Rank	AT_ALL_SSE_Rank	canola_hexamer	canola_Count	canola_SSE	canola_Count_Rank
250	TTGCAG	9	0.625778	15	36	TTGCAG	40	0.658725	36	74	TTGCAG	4649	0.918867	11	8	TTGCAG	866	0.908881	1	21	ttgcag	0.840565	26670	1	1	TTGCAG	8362	0.892745	1	2	TTGCAG	5744	0.89498	2	1	TTGCAG	9671	0.87812	1	1	TTGCAG	3714405	0.907042	1	1	TTGCAG	20844	0.87632	1
252	TTGTAG	3	0.843667	70	11	TTGTAG	128	0.763289	8	17	TTGTAG	333	0.85712	45	49	TTGTAG	32	0.719313	45	83	ttgtag	0.745079	3942	29	11	TTGTAG	2166	0.869124	7	7	TTGTAG	1421	0.844251	13	7	TTGTAG	2501	0.851227	6	4	TTGTAG	1279952	0.892364	4	2	TTGTAG	7801	0.864323	4
254	TTTCAG	9	0.297444	16	70	TTTCAG	108	0.719361	12	42	TTTCAG	392	0.892791	28	43	TTTCAG	180	0.840306	7	48	tttcag	0.810439	9489	6	5	TTTCAG	5636	0.881609	2	3	TTTCAG	3959	0.871445	4	2	TTTCAG	6539	0.865462	2	2	TTTCAG	2471878	0.890036	2	3	TTTCAG	14059	0.864617	2
242	TTACAG	8	0.795625	19	16	TTACAG	80	0.715987	14	46	TTACAG	722	0.89591	27	30	TTACAG	75	0.904093	15	26	ttacag	0.798818	5913	7	7	TTACAG	2175	0.869813	6	6	TTACAG	1467	0.865342	6	6	TTACAG	2484	0.837343	7	7	TTACAG	1144868	0.880213	5	5	TTACAG	7184	0.861737	5
256	TTTTAG	18	0.654722	3	29	TTTTAG	515	0.777998	1	11	TTTTAG	42	0.699048	88	121	TTTTAG	17	0.684824	68	89	ttttag	0.665454	1143	58	49	TTTTAG	1179	0.822672	12	23	TTTTAG	760	0.818175	25	12	TTTTAG	1415	0.796107	11	16	TTTTAG	712016	0.817206	8	25	TTTTAG	3744	0.825149	10
194	TAACAG	10	0.6617	8	28	TAACAG	51	0.686549	26	65	TAACAG	298	0.889725	30	53	TAACAG	49	0.878469	26	32	taacag	0.762274	2040	22	30	TAACAG	808	0.841056	21	16	TAACAG	559	0.832841	19	23	TAACAG	982	0.801515	20	15	TAACAG	523572	0.859096	15	10	TAACAG	3358	0.849449	12
244	TTATAG	17	0.698412	4	25	TTATAG	207	0.730367	3	31	TTATAG	47	0.654213	95	115	TTATAG	6	0.966	128	9	ttatag	0.702837	609	42	65	TTATAG	634	0.832517	28	20	TTATAG	423	0.815421	30	33	TTATAG	721	0.80647	34	14	TTATAG	515792	0.849357	16	11	TTATAG	2644	0.846633	19
122	CTGCAG	1	0.01	163	111	CTGCAG	9	0.475333	122	138	CTGCAG	11779	0.923595	9	1	CTGCAG	425	0.906205	3	24	ctgcag	0.816333	13119	4	3	CTGCAG	3813	0.873809	4	5	CTGCAG	3200	0.868565	5	3	CTGCAG	5141	0.847222	4	5	CTGCAG	1071492	0.868754	6	9	CTGCAG	5939	0.861797	7
248	TTCTAG	1	0.922	141	4	TTCTAG	109	0.734817	11	27	TTCTAG	27	0.631815	100	148	TTCTAG	6	0.977333	129	7	ttctag	0.618352	699	72	61	TTCTAG	592	0.805329	30	37	TTCTAG	411	0.815326	31	36	TTCTAG	787	0.774503	28	29	TTCTAG	310169	0.776919	31	38	TTCTAG	1491	0.798619	37
246	TTCCAG	6	0.161167	31	78	TTCCAG	19	0.792368	69	9	TTCCAG	450	0.826142	57	38	TTCCAG	95	0.830568	9	52	ttccag	0.780091	4782	13	10	TTCCAG	1675	0.863169	8	11	TTCCAG	1286	0.852349	8	8	TTCCAG	2085	0.818603	8	10	TTCCAG	592440	0.790612	12	34	TTCCAG	3254	0.834462	14
128	CTTTAG	4	0.70475	46	24	CTTTAG	135	0.720852	6	40	CTTTAG	53	0.769245	69	110	CTTTAG	9	0.718778	96	84	ctttag	0.640178	387	65	79	CTTTAG	412	0.799951	44	40	CTTTAG	253	0.80915	37	51	CTTTAG	431	0.788991	55	22	CTTTAG	254520	0.750114	40	49	CTTTAG	1293	0.804241	42
124	CTGTAG	0	0	223	215	CTGTAG	34	0.720853	44	39	CTGTAG	588	0.906121	17	34	CTGTAG	21	0.810667	60	57	ctgtag	0.732834	1740	31	35	CTGTAG	965	0.859834	14	12	CTGTAG	720	0.846332	11	13	CTGTAG	1197	0.830976	15	8	CTGTAG	333103	0.808178	29	28	CTGTAG	1935	0.840848	29
82	CCACAG	1	0.975	139	1	CCACAG	5	0.6586	149	75	CCACAG	6295	0.946211	1	4	CCACAG	48	0.936229	27	12	ccacag	0.763433	1713	21	37	CCACAG	509	0.788397	36	47	CCACAG	364	0.79678	52	38	CCACAG	646	0.729924	37	53	CCACAG	190102	0.801177	53	30	CCACAG	1004	0.828984	51
210	TCACAG	4	0.6355	47	32	TCACAG	23	0.668826	60	73	TCACAG	2381	0.928562	6	14	TCACAG	71	0.825887	17	53	tcacag	0.756133	3759	25	14	TCACAG	900	0.847772	16	14	TCACAG	674	0.849312	9	15	TCACAG	1203	0.792002	14	20	TCACAG	507698	0.808766	18	27	TCACAG	2663	0.847107	18
64	ATTTAG	9	0.816333	12	12	ATTTAG	319	0.768245	2	12	ATTTAG	15	0.6378	99	177	ATTTAG	3	0.321333	164	139	atttag	0.668105	372	57	83	ATTTAG	465	0.792677	39	43	ATTTAG	337	0.794234	56	41	ATTTAG	525	0.751625	45	43	ATTTAG	260755	0.751209	38	48	ATTTAG	1221	0.785633	43
90	CCGCAG	0	0	207	198	CCGCAG	4	0.8125	157	8	CCGCAG	11707	0.937872	2	2	CCGCAG	39	0.872513	37	33	ccgcag	0.770056	2238	19	27	CCGCAG	305	0.822639	57	24	CCGCAG	321	0.817801	26	45	CCGCAG	559	0.760864	41	33	CCGCAG	84471	0.743942	100	51	CCGCAG	504	0.80119	84
58	ATGCAG	2	0.3775	110	65	ATGCAG	24	0.744833	56	22	ATGCAG	3499	0.902655	20	12	ATGCAG	350	0.915611	4	17	atgcag	0.814567	13071	5	4	ATGCAG	4289	0.87589	3	4	ATGCAG	2964	0.880584	3	4	ATGCAG	5314	0.852596	3	3	ATGCAG	1500295	0.882457	3	4	ATGCAG	8391	0.859465	3
114	CTACAG	4	0.749	45	20	CTACAG	13	0.536077	92	114	CTACAG	1215	0.909953	15	18	CTACAG	43	0.928837	30	15	ctacag	0.782474	3003	10	19	CTACAG	877	0.832709	17	19	CTACAG	661	0.800589	49	16	CTACAG	1077	0.790705	17	21	CTACAG	362731	0.82551	26	20	CTACAG	1888	0.842947	31
218	TCGCAG	1	0.492	150	47	TCGCAG	11	0.617273	106	91	TCGCAG	4236	0.92215	10	10	TCGCAG	84	0.90325	13	27	tcgcag	0.816835	5853	3	8	TCGCAG	687	0.851927	26	13	TCGCAG	597	0.846765	10	19	TCGCAG	875	0.807014	24	13	TCGCAG	277842	0.829426	37	18	TCGCAG	1550	0.825476	35
226	TGACAG	5	0.3918	39	64	TGACAG	21	0.692619	66	59	TGACAG	841	0.877296	35	25	TGACAG	131	0.88771	8	30	tgacag	0.761919	5208	23	9	TGACAG	1206	0.806349	10	36	TGACAG	777	0.82299	23	11	TGACAG	1470	0.771235	10	30	TGACAG	557180	0.83965	13	15	TGACAG	3310	0.855441	13
126	CTTCAG	2	0.631	100	35	CTTCAG	23	0.600565	59	94	CTTCAG	869	0.899499	24	24	CTTCAG	65	0.819	19	54	cttcag	0.724472	2910	35	20	CTTCAG	1190	0.819655	11	26	CTTCAG	822	0.832135	21	10	CTTCAG	1387	0.793863	12	19	CTTCAG	533206	0.797401	14	32	CTTCAG	2933	0.825239	16
222	TCTCAG	2	0.5065	103	46	TCTCAG	17	0.620765	78	89	TCTCAG	574	0.917585	12	35	TCTCAG	43	0.795302	31	62	tctcag	0.776762	3042	15	18	TCTCAG	785	0.813754	22	30	TCTCAG	571	0.808536	38	21	TCTCAG	919	0.794987	23	18	TCTCAG	607687	0.83379	11	17	TCTCAG	3712	0.837175	11
116	CTATAG	2	0.966	93	3	CTATAG	51	0.717059	25	45	CTATAG	63	0.696508	89	95	CTATAG	5	0.754	132	75	ctatag	0.598303	228	82	108	CTATAG	286	0.787811	63	50	CTATAG	186	0.834973	17	67	CTATAG	316	0.779218	70	27	CTATAG	160703	0.781893	61	36	CTATAG	723	0.824602	66
50	ATACAG	9	0.632444	14	33	ATACAG	57	0.682807	21	67	ATACAG	567	0.901564	21	36	ATACAG	37	0.842216	38	46	atacag	0.789484	2616	9	23	ATACAG	875	0.829709	18	21	ATACAG	592	0.83301	18	20	ATACAG	1027	0.782342	19	23	ATACAG	454626	0.841118	21	13	ATACAG	2373	0.83639	21
60	ATGTAG	5	0.196	40	76	ATGTAG	77	0.736766	15	24	ATGTAG	206	0.89833	25	58	ATGTAG	15	0.706	71	85	atgtag	0.728725	1788	33	33	ATGTAG	947	0.867913	15	8	ATGTAG	630	0.846252	12	17	ATGTAG	1174	0.824639	16	9	ATGTAG	509813	0.839909	17	14	ATGTAG	2682	0.855152	17
94	CCTCAG	1	0.632	148	34	CCTCAG	4	0.62425	158	88	CCTCAG	2974	0.93394	4	13	CCTCAG	25	0.80236	57	61	cctcag	0.716193	1086	38	51	CCTCAG	329	0.8159	55	28	CCTCAG	250	0.814328	32	53	CCTCAG	404	0.736998	59	48	CCTCAG	142608	0.733238	65	56	CCTCAG	864	0.798029	57
62	ATTCAG	6	0.589167	27	40	ATTCAG	41	0.730634	34	30	ATTCAG	182	0.834703	56	65	ATTCAG	41	0.871122	33	34	attcag	0.78063	2853	12	21	ATTCAG	1118	0.836123	13	17	ATTCAG	710	0.801468	47	14	ATTCAG	1299	0.780493	13	26	ATTCAG	469077	0.819334	20	24	ATTCAG	2563	0.821084	20
212	TCATAG	2	0.7455	98	21	TCATAG	37	0.701595	38	54	TCATAG	93	0.850075	52	81	TCATAG	4	0.3445	153	135	tcatag	0.679898	384	52	80	TCATAG	253	0.788245	69	49	TCATAG	195	0.804779	44	65	TCATAG	327	0.717343	67	61	TCATAG	166420	0.761828	58	44	TCATAG	687	0.802604	70
196	TAATAG	9	0.691778	13	26	TAATAG	96	0.736198	13	25	TAATAG	15	0.7956	64	175	TAATAG	7	0.766429	114	70	taatag	0.613467	270	73	97	TAATAG	240	0.742729	70	79	TAATAG	155	0.727968	92	75	TAATAG	265	0.735223	78	50	TAATAG	194078	0.735165	52	54	TAATAG	1166	0.820287	46
224	TCTTAG	2	0.7965	97	15	TCTTAG	72	0.698625	17	55	TCTTAG	28	0.864929	40	144	TCTTAG	3	0.336333	181	137	tcttag	0.629327	468	67	74	TCTTAG	339	0.804248	50	38	TCTTAG	235	0.760191	74	59	TCTTAG	366	0.717112	63	62	TCTTAG	243072	0.746207	42	50	TCTTAG	1331	0.793787	41
52	ATATAG	11	0.555	7	43	ATATAG	122	0.72141	10	38	ATATAG	25	0.72456	78	153	ATATAG	9	0.729556	93	81	atatag	0.709638	381	40	82	ATATAG	372	0.767414	48	64	ATATAG	271	0.80776	39	48	ATATAG	472	0.726722	49	56	ATATAG	332376	0.833826	30	16	ATATAG	1617	0.831844	32
96	CCTTAG	2	0.848	95	10	CCTTAG	26	0.717769	51	44	CCTTAG	98	0.856582	46	80	CCTTAG	2	1	204	1	ccttag	0.610463	201	78	117	CCTTAG	145	0.724062	88	85	CCTTAG	102	0.759608	75	92	CCTTAG	146	0.692767	103	70	CCTTAG	72589	0.723975	107	62	CCTTAG	312	0.822859	109
220	TCGTAG	2	0.7975	96	14	TCGTAG	14	0.854429	89	2	TCGTAG	203	0.757512	72	59	TCGTAG	3	0.337	180	136	tcgtag	0.58698	597	85	67	TCGTAG	134	0.782052	91	54	TCGTAG	85	0.840271	15	97	TCGTAG	131	0.631214	112	92	TCGTAG	92679	0.798801	90	31	TCGTAG	455	0.805088	90
120	CTCTAG	2	0.897	94	6	CTCTAG	34	0.722618	43	37	CTCTAG	58	0.764879	71	100	CTCTAG	4	0.7405	148	77	ctctag	0.587887	345	84	87	CTCTAG	225	0.778062	73	58	CTCTAG	178	0.797792	51	68	CTCTAG	285	0.755677	74	37	CTCTAG	147391	0.734869	63	55	CTCTAG	648	0.781863	72
234	TGGCAG	0	0	251	250	TGGCAG	10	0.5119	117	121	TGGCAG	630	0.766183	70	33	TGGCAG	259	0.907394	6	23	tggcag	0.771175	6864	17	6	TGGCAG	1515	0.843894	9	15	TGGCAG	1140	0.841802	14	9	TGGCAG	1911	0.809585	9	11	TGGCAG	690628	0.869372	10	8	TGGCAG	4567	0.868628	8
188	GTGTAG	4	0.29325	54	71	GTGTAG	30	0.709467	47	48	GTGTAG	368	0.851473	49	46	GTGTAG	44	0.753682	29	76	gtgtag	0.749821	2112	27	29	GTGTAG	579	0.816066	32	27	GTGTAG	412	0.802782	45	35	GTGTAG	669	0.809413	36	12	GTGTAG	491622	0.877375	19	6	GTGTAG	3214	0.85254	15
56	ATCTAG	3	0.0296667	78	88	ATCTAG	53	0.75966	24	18	ATCTAG	16	0.872313	37	170	ATCTAG	4	0.97975	144	6	atctag	0.655614	303	60	93	ATCTAG	183	0.789918	81	46	ATCTAG	151	0.70851	96	76	ATCTAG	265	0.697177	77	69	ATCTAG	102664	0.704238	81	70	ATCTAG	447	0.74066	92
192	GTTTAG	4	0.6225	48	37	GTTTAG	127	0.763307	9	16	GTTTAG	30	0.5544	114	137	GTTTAG	12	0.6065	80	101	gtttag	0.576619	606	89	66	GTTTAG	333	0.786742	54	51	GTTTAG	243	0.784658	61	55	GTTTAG	379	0.74024	61	46	GTTTAG	376203	0.761069	25	45	GTTTAG	1975	0.824799	25
26	ACGCAG	1	0.974	140	2	ACGCAG	10	0.7911	108	10	ACGCAG	4921	0.927072	8	7	ACGCAG	31	0.955903	47	11	acgcag	0.797847	2787	8	22	ACGCAG	324	0.807046	56	34	ACGCAG	334	0.81762	27	42	ACGCAG	419	0.757196	56	35	ACGCAG	171367	0.824391	56	21	ACGCAG	1136	0.832711	47
206	TATCAG	4	0.42675	52	59	TATCAG	24	0.696917	58	57	TATCAG	70	0.861157	43	91	TATCAG	42	0.90769	32	22	tatcag	0.772147	2124	16	28	TATCAG	739	0.825566	25	22	TATCAG	485	0.827913	22	26	TATCAG	833	0.78145	27	25	TATCAG	394456	0.821833	22	22	TATCAG	2289	0.836816	23
80	CATTAG	4	0.24975	55	73	CATTAG	62	0.677306	19	71	CATTAG	19	0.772	68	165	CATTAG	4	0.9235	145	16	cattag	0.662472	159	59	129	CATTAG	187	0.758856	80	70	CATTAG	128	0.813578	34	85	CATTAG	226	0.720527	83	60	CATTAG	110932	0.632601	75	92	CATTAG	536	0.759593	80
186	GTGCAG	2	0.5815	101	41	GTGCAG	10	0.6436	115	81	GTGCAG	5316	0.901475	22	5	GTGCAG	622	0.901616	2	28	gtgcag	0.826236	16596	2	2	GTGCAG	2874	0.866597	5	9	GTGCAG	2189	0.862382	7	5	GTGCAG	3611	0.840096	5	6	GTGCAG	947108	0.876952	7	7	GTGCAG	6241	0.864718	6
2	AAACAG	18	0.6765	2	27	AAACAG	76	0.658539	16	76	AAACAG	685	0.905815	18	31	AAACAG	58	0.817552	22	55	aaacag	0.778641	2406	14	25	AAACAG	813	0.810809	20	33	AAACAG	568	0.798199	50	22	AAACAG	956	0.781831	22	24	AAACAG	707300	0.843122	9	12	AAACAG	4027	0.849565	9
66	CAACAG	14	0.395429	6	63	CAACAG	25	0.59516	54	96	CAACAG	1769	0.910903	14	15	CAACAG	57	0.839035	24	49	caacag	0.748845	2577	28	24	CAACAG	755	0.81113	24	32	CAACAG	485	0.763103	71	27	CAACAG	868	0.738038	25	47	CAACAG	341606	0.768993	28	40	CAACAG	1953	0.824306	28
208	TATTAG	6	0.396333	30	62	TATTAG	132	0.69353	7	58	TATTAG	11	0.526182	122	195	TATTAG	3	0.628667	177	99	tattag	0.605989	279	81	95	TATTAG	294	0.775102	60	59	TATTAG	239	0.815854	28	56	TATTAG	406	0.742697	58	45	TATTAG	241266	0.820196	43	23	TATTAG	1347	0.823306	40
86	CCCCAG	4	0.23525	56	74	CCCCAG	3	0.529667	174	116	CCCCAG	4604	0.933858	5	9	CCCCAG	20	0.8425	61	45	ccccag	0.609578	327	80	88	CCCCAG	147	0.686204	87	104	CCCCAG	143	0.805517	43	78	CCCCAG	206	0.697762	89	68	CCCCAG	34844	0.645593	148	88	CCCCAG	193	0.777964	133
18	ACACAG	4	0.4675	50	51	ACACAG	13	0.611538	91	92	ACACAG	5108	0.93588	3	6	ACACAG	57	0.859807	23	41	acacag	0.76027	1491	24	44	ACACAG	476	0.796655	38	42	ACACAG	416	0.806697	40	34	ACACAG	672	0.795603	35	17	ACACAG	251135	0.814851	41	26	ACACAG	1574	0.831179	34
84	CCATAG	2	0.036	112	86	CCATAG	17	0.728882	77	32	CCATAG	136	0.847228	53	70	CCATAG	2	0.117	199	157	ccatag	0.549091	198	93	118	CCATAG	136	0.756316	90	73	CCATAG	89	0.761876	72	95	CCATAG	148	0.686959	101	74	CCATAG	65479	0.760463	116	46	CCATAG	306	0.808314	110
68	CAATAG	6	0.480167	28	48	CAATAG	48	0.705479	29	51	CAATAG	43	0.730372	77	118	CAATAG	2	0.488	195	108	caatag	0.697674	285	44	94	CAATAG	198	0.731434	78	83	CAATAG	127	0.73722	87	86	CAATAG	204	0.759402	90	34	CAATAG	104014	0.676922	79	79	CAATAG	482	0.799315	87
216	TCCTAG	1	0.014	160	102	TCCTAG	12	0.686833	100	64	TCCTAG	55	0.818873	59	106	TCCTAG	2	0.503	218	106	tcctag	0.496517	174	104	123	TCCTAG	157	0.70765	86	91	TCCTAG	113	0.781177	63	89	TCCTAG	214	0.691883	87	71	TCCTAG	59812	0.604512	119	99	TCCTAG	289	0.766052	116
180	GTATAG	7	0.458286	21	54	GTATAG	57	0.709649	22	47	GTATAG	29	0.800138	63	139	GTATAG	11	0.704364	86	87	gtatag	0.673627	459	54	75	GTATAG	222	0.792563	74	44	GTATAG	165	0.80223	46	72	GTATAG	284	0.715092	75	63	GTATAG	207314	0.796468	46	33	GTATAG	1180	0.820071	45
92	CCGTAG	1	0.91	142	5	CCGTAG	9	0.708111	120	49	CCGTAG	336	0.851461	50	48	CCGTAG	2	0.451	203	119	ccgtag	0.623013	225	70	109	CCGTAG	39	0.743333	162	78	CCGTAG	36	0.742389	84	142	CCGTAG	77	0.601792	140	102	CCGTAG	26431	0.575444	163	105	CCGTAG	149	0.787282	147
118	CTCCAG	4	0.0025	66	146	CTCCAG	7	0.351143	132	163	CTCCAG	1695	0.91591	13	16	CTCCAG	44	0.867409	28	37	ctccag	0.689888	1947	46	31	CTCCAG	541	0.78585	34	52	CTCCAG	455	0.794549	54	31	CTCCAG	733	0.726475	33	57	CTCCAG	204036	0.725557	49	60	CTCCAG	1132	0.796707	48
32	ACTTAG	4	0.4195	53	60	ACTTAG	56	0.681518	23	68	ACTTAG	13	0.513846	125	185	ACTTAG	2	0.8375	189	50	acttag	0.591304	168	83	128	ACTTAG	93	0.815258	113	29	ACTTAG	80	0.749437	81	100	ACTTAG	146	0.660801	102	83	ACTTAG	68538	0.70108	115	72	ACTTAG	333	0.719538	107
214	TCCCAG	3	0.002	88	153	TCCCAG	3	0.651667	178	78	TCCCAG	749	0.883746	32	27	TCCCAG	25	0.8034	58	60	tcccag	0.68206	804	51	57	TCCCAG	336	0.781131	52	55	TCCCAG	288	0.782781	62	46	TCCCAG	466	0.752826	50	41	TCCCAG	98501	0.700397	86	73	TCCCAG	514	0.766451	83
200	TACTAG	3	0.349333	73	67	TACTAG	44	0.724182	32	36	TACTAG	13	0.755077	73	183	TACTAG	6	0.461167	127	114	tactag	0.641596	171	64	125	TACTAG	192	0.707219	79	92	TACTAG	125	0.71884	93	87	TACTAG	216	0.728116	86	55	TACTAG	85586	0.696059	99	74	TACTAG	418	0.780292	94
16	AATTAG	6	0.595167	26	39	AATTAG	137	0.71908	5	43	AATTAG	6	0.4815	127	230	AATTAG	2	0.459	185	115	aattag	0.6108	210	76	115	AATTAG	181	0.769575	82	63	AATTAG	113	0.674973	103	90	AATTAG	221	0.690697	84	72	AATTAG	162766	0.716855	59	64	AATTAG	806	0.779345	59
178	GTACAG	5	0.7812	38	17	GTACAG	18	0.555	73	107	GTACAG	873	0.900661	23	23	GTACAG	64	0.841	20	47	gtacag	0.770498	3849	18	12	GTACAG	674	0.813677	27	31	GTACAG	544	0.832807	20	24	GTACAG	848	0.775522	26	28	GTACAG	291485	0.826364	35	19	GTACAG	1613	0.826729	33
4	AAATAG	14	0.742357	5	22	AAATAG	138	0.766174	4	14	AAATAG	20	0.7324	76	161	AAATAG	7	0.794857	108	63	aaatag	0.61074	312	77	90	AAATAG	228	0.735636	72	82	AAATAG	158	0.759538	76	74	AAATAG	290	0.679372	73	77	AAATAG	150167	0.714796	62	65	AAATAG	825	0.824034	58
240	TGTTAG	2	0.0015	131	161	TGTTAG	49	0.679041	28	69	TGTTAG	29	0.562	112	141	TGTTAG	11	0.762	88	72	tgttag	0.489191	471	107	73	TGTTAG	462	0.74692	40	77	TGTTAG	256	0.750199	80	50	TGTTAG	486	0.754224	47	38	TGTTAG	305803	0.777608	32	37	TGTTAG	1972	0.812052	26
184	GTCTAG	1	0.001	181	171	GTCTAG	28	0.76725	49	13	GTCTAG	33	0.659576	94	134	GTCTAG	2	0.225	214	150	gtctag	0.586789	327	86	89	GTCTAG	100	0.77992	110	56	GTCTAG	97	0.774206	67	93	GTCTAG	136	0.70125	109	64	GTCTAG	85772	0.66224	98	84	GTCTAG	399	0.77812	96
190	GTTCAG	1	0.01	165	114	GTTCAG	27	0.726593	50	33	GTTCAG	322	0.864009	41	51	GTTCAG	59	0.81178	21	56	gttcag	0.753393	3219	26	16	GTTCAG	832	0.790011	19	45	GTTCAG	608	0.791579	57	18	GTTCAG	1056	0.754191	18	39	GTTCAG	379886	0.762361	24	43	GTTCAG	2311	0.819451	22
228	TGATAG	7	0.451286	22	57	TGATAG	34	0.691735	45	61	TGATAG	28	0.517679	124	147	TGATAG	14	0.644071	73	98	tgatag	0.61013	645	79	63	TGATAG	399	0.771083	46	61	TGATAG	239	0.766971	69	57	TGATAG	444	0.682532	53	76	TGATAG	289063	0.743373	36	52	TGATAG	1497	0.793653	36
238	TGTCAG	1	0	190	253	TGTCAG	17	0.669176	79	72	TGTCAG	395	0.884223	31	42	TGTCAG	51	0.830706	25	51	tgtcag	0.714994	2346	39	26	TGTCAG	777	0.834183	23	18	TGTCAG	543	0.820867	24	25	TGTCAG	967	0.761716	21	32	TGTCAG	299142	0.806943	33	29	TGTCAG	1963	0.831576	27
112	CGTTAG	1	0.811	145	13	CGTTAG	24	0.689	57	63	CGTTAG	17	0.713353	82	169	CGTTAG	1	1	227	2	cgttag	0.460176	102	112	152	CGTTAG	27	0.638889	177	112	CGTTAG	26	0.629423	117	163	CGTTAG	28	0.6655	203	82	CGTTAG	30071	0.686132	158	77	CGTTAG	196	0.653459	132
88	CCCTAG	1	0.01	162	110	CCCTAG	8	0.690875	127	62	CCCTAG	189	0.859614	44	63	CCCTAG	2	0.003	201	238	ccctag	0.322053	57	136	188	CCCTAG	63	0.689111	128	101	CCCTAG	47	0.742064	85	124	CCCTAG	82	0.674378	136	78	CCCTAG	13736	0.559419	187	112	CCCTAG	79	0.744633	179
154	GCGCAG	1	0	186	224	GCGCAG	3	0.564333	176	105	GCGCAG	6764	0.907329	16	3	GCGCAG	71	0.910634	16	18	gcgcag	0.780748	3768	11	13	GCGCAG	411	0.864613	45	10	GCGCAG	428	0.836019	16	32	GCGCAG	741	0.752818	32	42	GCGCAG	99008	0.769865	85	39	GCGCAG	621	0.823876	74
198	TACCAG	2	0.0245	114	92	TACCAG	12	0.422167	98	155	TACCAG	158	0.708234	86	66	TACCAG	27	0.787704	55	64	taccag	0.688798	1038	48	52	TACCAG	451	0.819931	42	25	TACCAG	353	0.805924	42	40	TACCAG	573	0.753555	40	40	TACCAG	166547	0.720217	57	63	TACCAG	801	0.796568	60
98	CGACAG	1	0.003	171	141	CGACAG	9	0.582333	121	99	CGACAG	952	0.880065	33	22	CGACAG	29	0.929724	53	14	cgacag	0.692936	1179	45	47	CGACAG	122	0.802254	99	39	CGACAG	138	0.771413	68	81	CGACAG	173	0.70111	94	65	CGACAG	75456	0.753148	106	47	CGACAG	400	0.786195	95
30	ACTCAG	2	0.4555	106	55	ACTCAG	5	0.6282	144	86	ACTCAG	235	0.85014	51	57	ACTCAG	17	0.850765	66	43	actcag	0.700918	846	43	55	ACTCAG	259	0.799946	67	41	ACTCAG	198	0.760864	73	64	ACTCAG	328	0.734125	66	52	ACTCAG	129749	0.705622	69	67	ACTCAG	730	0.794862	65
253	TTTAAG	2	0.0085	120	118	TTTAAG	63	0.720079	18	41	TTTAAG	5	0.407	136	236	TTTAAG	1	0.909	239	20	tttaag	0.489532	186	106	119	TTTAAG	138	0.684529	89	106	TTTAAG	91	0.640538	113	94	TTTAAG	151	0.626642	100	93	TTTAAG	114871	0.603198	73	100	TTTAAG	716	0.71982	68
78	CATCAG	2	0.5485	102	44	CATCAG	12	0.584583	96	98	CATCAG	429	0.865802	39	39	CATCAG	40	0.868825	34	35	catcag	0.722842	1536	37	42	CATCAG	497	0.765592	37	66	CATCAG	377	0.789531	59	37	CATCAG	640	0.728281	39	54	CATCAG	205373	0.704311	47	69	CATCAG	1064	0.788245	50
54	ATCCAG	4	0.003	65	139	ATCCAG	16	0.510375	80	122	ATCCAG	326	0.812414	60	50	ATCCAG	33	0.80397	41	58	atccag	0.725479	1734	34	36	ATCCAG	583	0.778842	31	57	ATCCAG	456	0.79441	55	30	ATCCAG	759	0.751096	31	44	ATCCAG	202736	0.724151	50	61	ATCCAG	961	0.784822	53
24	ACCTAG	1	0.762	146	18	ACCTAG	14	0.686357	85	66	ACCTAG	41	0.708976	85	123	ACCTAG	2	0.442	186	120	acctag	0.448	57	114	187	ACCTAG	45	0.616467	154	121	ACCTAG	34	0.795353	53	148	ACCTAG	68	0.612029	148	98	ACCTAG	21540	0.408439	170	144	ACCTAG	96	0.652969	170
232	TGCTAG	2	0.0005	136	177	TGCTAG	43	0.678884	33	70	TGCTAG	81	0.56337	111	84	TGCTAG	9	0.514667	101	105	tgctag	0.508891	384	100	81	TGCTAG	339	0.761534	51	69	TGCTAG	237	0.738481	86	58	TGCTAG	457	0.658569	51	84	TGCTAG	118542	0.687372	72	76	TGCTAG	656	0.788085	71
249	TTGAAG	10	0.1866	9	77	TTGAAG	46	0.553022	30	109	TTGAAG	22	0.717318	81	157	TTGAAG	17	0.667588	67	92	ttgaag	0.569757	1236	91	45	TTGAAG	455	0.719044	41	88	TTGAAG	327	0.710107	95	44	TTGAAG	552	0.651665	42	87	TTGAAG	352486	0.680148	27	78	TTGAAG	1918	0.748654	30
148	GCATAG	2	0.0215	115	97	GCATAG	21	0.746905	65	21	GCATAG	107	0.823047	58	75	GCATAG	3	0.677	171	91	gcatag	0.480579	171	109	126	GCATAG	106	0.742434	104	80	GCATAG	74	0.689865	98	108	GCATAG	139	0.682871	108	75	GCATAG	50635	0.701981	123	71	GCATAG	254	0.777	118
130	GAACAG	3	0.649	71	30	GAACAG	22	0.471727	63	141	GAACAG	382	0.87205	38	45	GAACAG	93	0.883796	10	31	gaacag	0.767196	3219	20	15	GAACAG	629	0.784692	29	53	GAACAG	466	0.80994	36	28	GAACAG	761	0.756457	30	36	GAACAG	392428	0.784767	23	35	GAACAG	2212	0.817375	24
72	CACTAG	3	0.298667	75	69	CACTAG	10	0.5913	110	97	CACTAG	55	0.684909	92	108	CACTAG	1	0.994	225	4	cactag	0.481105	114	108	149	CACTAG	81	0.688938	118	102	CACTAG	51	0.714922	94	120	CACTAG	119	0.585613	117	106	CACTAG	48171	0.600339	125	101	CACTAG	199	0.78309	131
146	GCACAG	2	0.0045	124	133	GCACAG	9	0.370111	123	160	GCACAG	4168	0.928435	7	11	GCACAG	78	0.863808	14	39	gcacag	0.709561	1785	41	34	GCACAG	428	0.74875	43	75	GCACAG	331	0.809943	35	43	GCACAG	536	0.724112	43	58	GCACAG	119835	0.732267	71	57	GCACAG	719	0.798765	67
14	AATCAG	9	0.261556	17	72	AATCAG	35	0.645886	40	80	AATCAG	55	0.733727	75	107	AATCAG	32	0.680719	43	90	aatcag	0.7317	1530	32	43	AATCAG	395	0.765354	47	67	AATCAG	268	0.801157	48	49	AATCAG	526	0.735063	44	51	AATCAG	294104	0.765074	34	41	AATCAG	1484	0.792796	38
20	ACATAG	2	0.639	99	31	ACATAG	28	0.724536	48	35	ACATAG	86	0.862163	42	82	ACATAG	0	0	240	240	acatag	0.619975	243	71	107	ACATAG	125	0.75708	96	72	ACATAG	76	0.683013	101	104	ACATAG	167	0.643371	97	89	ACATAG	71943	0.652724	109	86	ACATAG	344	0.795517	104
236	TGGTAG	0	0	252	251	TGGTAG	26	0.7045	53	52	TGGTAG	26	0.645077	98	150	TGGTAG	10	0.4707	91	111	tggtag	0.579915	459	88	76	TGGTAG	281	0.739687	65	81	TGGTAG	174	0.776511	66	69	TGGTAG	324	0.735676	68	49	TGGTAG	205100	0.764376	48	42	TGGTAG	1185	0.823781	44
132	GAATAG	1	0.878	143	7	GAATAG	35	0.757886	41	20	GAATAG	10	0.7757	67	206	GAATAG	12	0.49725	78	107	gaatag	0.613265	351	74	85	GAATAG	120	0.721508	100	86	GAATAG	86	0.745302	83	96	GAATAG	168	0.69781	96	67	GAATAG	138257	0.729621	67	58	GAATAG	639	0.7969	73
144	GATTAG	4	0.614	49	38	GATTAG	44	0.697659	31	56	GATTAG	9	0.568333	106	212	GATTAG	5	0.7372	133	79	gattag	0.561471	255	92	102	GATTAG	129	0.698527	95	96	GATTAG	80	0.674	105	101	GATTAG	171	0.639544	95	90	GATTAG	162247	0.626402	60	93	GATTAG	783	0.750181	61
230	TGCCAG	1	0	189	248	TGCCAG	9	0.359444	124	161	TGCCAG	775	0.854672	47	26	TGCCAG	67	0.867418	18	36	tgccag	0.682568	1842	50	32	TGCCAG	533	0.806672	35	35	TGCCAG	456	0.813871	33	29	TGCCAG	767	0.764631	29	31	TGCCAG	127724	0.727365	70	59	TGCCAG	735	0.78691	64
106	CGGCAG	0	0	217	208	CGGCAG	0	0	235	235	CGGCAG	1017	0.695412	90	21	CGGCAG	26	0.858346	56	42	cggcag	0.689163	960	47	54	CGGCAG	132	0.690227	93	99	CGGCAG	143	0.746021	82	79	CGGCAG	242	0.670781	80	79	CGGCAG	35729	0.651112	142	87	CGGCAG	297	0.769633	115
160	GCTTAG	0	0	233	227	GCTTAG	20	0.7329	67	29	GCTTAG	35	0.564571	110	130	GCTTAG	4	0.9565	151	10	gcttag	0.390767	180	124	121	GCTTAG	102	0.699167	105	95	GCTTAG	81	0.586605	126	99	GCTTAG	131	0.586649	111	105	GCTTAG	72203	0.56243	108	111	GCTTAG	363	0.710733	99
241	TTAAAG	3	0.00533333	86	126	TTAAAG	59	0.639424	20	83	TTAAAG	11	0.546364	116	193	TTAAAG	5	0.5456	138	102	ttaaag	0.459581	186	113	120	TTAAAG	125	0.692384	97	98	TTAAAG	74	0.633203	115	109	TTAAAG	140	0.601843	106	101	TTAAAG	142151	0.621233	66	96	TTAAAG	755	0.724654	62
6	AACCAG	3	0.525333	72	45	AACCAG	8	0.556375	126	106	AACCAG	199	0.743427	74	61	AACCAG	13	0.905769	74	25	aaccag	0.649777	660	63	62	AACCAG	282	0.755443	64	74	AACCAG	214	0.776808	65	61	AACCAG	369	0.69835	62	66	AACCAG	137360	0.709318	68	66	AACCAG	750	0.774848	63
28	ACGTAG	1	0.002	172	148	ACGTAG	19	0.637842	68	84	ACGTAG	197	0.891858	29	62	ACGTAG	5	0.3756	130	130	acgtag	0.650563	213	62	113	ACGTAG	49	0.788327	145	48	ACGTAG	43	0.77986	64	131	ACGTAG	63	0.633317	155	91	ACGTAG	31113	0.635708	157	91	ACGTAG	236	0.754229	122
8	AACTAG	6	0.479667	29	49	AACTAG	39	0.702821	37	53	AACTAG	15	0.5462	117	178	AACTAG	4	0.39925	139	125	aactag	0.42641	117	119	146	AACTAG	100	0.71937	108	87	AACTAG	67	0.65309	110	112	AACTAG	139	0.623827	107	94	AACTAG	64546	0.62383	117	94	AACTAG	345	0.739052	101
104	CGCTAG	0	0	215	206	CGCTAG	10	0.8162	111	7	CGCTAG	79	0.710266	84	85	CGCTAG	3	0.334	169	138	cgctag	0.438724	87	116	172	CGCTAG	31	0.588806	171	128	CGCTAG	18	0.68	102	180	CGCTAG	34	0.667412	195	81	CGCTAG	9198	0.50204	200	127	CGCTAG	67	0.723149	186
70	CACCAG	1	0.001	176	166	CACCAG	10	0.4169	109	157	CACCAG	1073	0.877369	34	19	CACCAG	14	0.783	72	65	caccag	0.652843	765	61	58	CACCAG	258	0.762399	68	68	CACCAG	250	0.750992	79	54	CACCAG	417	0.654818	57	85	CACCAG	87280	0.606489	97	98	CACCAG	498	0.731785	85
125	CTTAAG	2	0.4685	104	50	CTTAAG	10	0.5361	112	113	CTTAAG	10	0.5282	121	207	CTTAAG	2	0.0145	208	223	cttaag	0.5073	90	101	166	CTTAAG	52	0.772673	138	60	CTTAAG	42	0.660405	109	132	CTTAAG	75	0.548987	143	115	CTTAAG	58023	0.519255	120	121	CTTAAG	200	0.644945	130
22	ACCCAG	2	0.0015	128	158	ACCCAG	3	0.493333	168	128	ACCCAG	730	0.897085	26	29	ACCCAG	9	0.772778	92	68	acccag	0.571026	348	90	86	ACCCAG	117	0.716812	101	89	ACCCAG	133	0.756173	77	84	ACCCAG	199	0.617206	91	96	ACCCAG	34593	0.536238	149	117	ACCCAG	146	0.725623	148
156	GCGTAG	1	0.005	167	130	GCGTAG	11	0.642091	103	82	GCGTAG	242	0.844864	54	56	GCGTAG	6	0.421833	125	124	gcgtag	0.669719	267	55	99	GCGTAG	41	0.767366	160	65	GCGTAG	35	0.791514	58	146	GCGTAG	68	0.547618	149	117	GCGTAG	33321	0.669762	150	82	GCGTAG	231	0.79468	124
182	GTCCAG	3	0	92	234	GTCCAG	2	0.019	197	205	GTCCAG	401	0.811379	61	40	GTCCAG	31	0.859935	51	40	gtccag	0.724118	1701	36	38	GTCCAG	303	0.769805	59	62	GTCCAG	273	0.788136	60	47	GTCCAG	442	0.723043	54	59	GTCCAG	102527	0.676531	82	80	GTCCAG	487	0.756548	86
158	GCTCAG	1	0.568	149	42	GCTCAG	8	0.481875	129	135	GCTCAG	748	0.903806	19	28	GCTCAG	30	0.887733	52	29	gctcag	0.669583	1029	56	53	GCTCAG	221	0.705516	75	93	GCTCAG	188	0.683888	100	66	GCTCAG	316	0.61982	71	95	GCTCAG	96910	0.581412	88	104	GCTCAG	473	0.706461	89
100	CGATAG	1	0.872	144	8	CGATAG	16	0.692063	81	60	CGATAG	29	0.670724	93	140	CGATAG	1	0.174	226	152	cgatag	0.446163	129	115	142	CGATAG	41	0.625439	159	118	CGATAG	28	0.663143	107	160	CGATAG	43	0.687953	183	73	CGATAG	35686	0.645284	143	89	CGATAG	143	0.752573	153
102	CGCCAG	1	0.018	159	100	CGCCAG	7	0.433857	131	153	CGCCAG	1588	0.873943	36	17	CGCCAG	6	0.762167	120	71	cgccag	0.5435	276	94	96	CGCCAG	49	0.725327	148	84	CGCCAG	76	0.731539	91	103	CGCCAG	125	0.500192	114	126	CGCCAG	19009	0.479204	176	131	CGCCAG	100	0.65027	169
110	CGTCAG	2	0.0005	134	175	CGTCAG	4	0.3055	159	170	CGTCAG	319	0.8521	48	52	CGTCAG	9	0.755111	95	74	cgtcag	0.586686	525	87	71	CGTCAG	68	0.654897	126	109	CGTCAG	77	0.815597	29	102	CGTCAG	109	0.645862	123	88	CGTCAG	22330	0.661897	168	85	CGTCAG	164	0.762287	141
152	GCCTAG	0	0	229	222	GCCTAG	2	0.4825	190	133	GCCTAG	61	0.699689	87	97	GCCTAG	0	0	251	251	gcctag	0.477773	66	110	183	GCCTAG	34	0.637353	165	114	GCCTAG	34	0.528088	136	150	GCCTAG	63	0.509825	157	125	GCCTAG	14464	0.512882	185	124	GCCTAG	80	0.664625	178
108	CGGTAG	1	0.023	157	95	CGGTAG	2	0.7355	186	26	CGGTAG	28	0.581321	105	145	CGGTAG	2	0.052	206	172	cggtag	0.273667	90	145	167	CGGTAG	30	0.608233	172	123	CGGTAG	20	0.64235	112	173	CGGTAG	32	0.557125	197	114	CGGTAG	17354	0.572366	179	106	CGGTAG	68	0.706235	185
245	TTCAAG	4	0.00675	62	124	TTCAAG	37	0.550973	39	110	TTCAAG	38	0.262474	151	128	TTCAAG	8	0.276375	106	144	ttcaag	0.361773	357	128	84	TTCAAG	173	0.615162	83	122	TTCAAG	134	0.660963	108	83	TTCAAG	221	0.566154	85	112	TTCAAG	112549	0.537851	74	115	TTCAAG	529	0.635491	81
162	GGACAG	1	0.047	153	83	GGACAG	2	0.867	191	1	GGACAG	397	0.782877	65	41	GGACAG	40	0.756925	36	73	ggacag	0.684019	1593	49	40	GGACAG	305	0.662511	58	108	GGACAG	202	0.736495	89	63	GGACAG	388	0.574034	60	111	GGACAG	177374	0.694855	55	75	GGACAG	951	0.811501	54
209	TCAAAG	4	0.02425	59	93	TCAAAG	25	0.44692	55	146	TCAAAG	28	0.561393	113	146	TCAAAG	5	0.61	136	100	tcaaag	0.412029	207	122	116	TCAAAG	93	0.556968	114	134	TCAAAG	65	0.5858	127	113	TCAAAG	141	0.471965	104	133	TCAAAG	68745	0.531103	113	119	TCAAAG	340	0.561006	105
113	CTAAAG	3	0.00133333	90	162	CTAAAG	11	0.474182	101	139	CTAAAG	27	0.568074	107	149	CTAAAG	1	0.909	228	19	ctaaag	0.323762	126	135	144	CTAAAG	42	0.651476	157	111	CTAAAG	35	0.456829	148	147	CTAAAG	87	0.464667	135	134	CTAAAG	53144	0.536913	121	116	CTAAAG	222	0.584518	125
138	GAGCAG	1	0.01	164	112	GAGCAG	14	0.499786	86	125	GAGCAG	459	0.594919	103	37	GAGCAG	89	0.864978	11	38	gagcag	0.739444	3114	30	17	GAGCAG	555	0.747688	33	76	GAGCAG	356	0.731831	90	39	GAGCAG	644	0.668671	38	80	GAGCAG	258878	0.737832	39	53	GAGCAG	1477	0.797715	39
136	GACTAG	0	0	226	218	GACTAG	13	0.725769	93	34	GACTAG	9	0.017	221	214	GACTAG	2	0.8505	209	44	gactag	0.430694	108	117	150	GACTAG	44	0.689682	155	100	GACTAG	37	0.80627	41	138	GACTAG	66	0.579803	151	108	GACTAG	32651	0.618588	153	97	GACTAG	184	0.695826	134
189	GTTAAG	3	0.319	74	68	GTTAAG	14	0.522286	87	118	GTTAAG	5	0.5458	118	235	GTTAAG	2	0.9925	215	5	gttaag	0.307481	81	138	175	GTTAAG	58	0.574845	131	131	GTTAAG	31	0.479839	142	155	GTTAAG	57	0.477772	166	131	GTTAAG	51815	0.495357	122	128	GTTAAG	253	0.692664	119
61	ATTAAG	1	0.025	156	90	ATTAAG	32	0.627156	46	87	ATTAAG	7	0.0115714	237	226	ATTAAG	1	0.243	223	148	attaag	0.244105	57	155	189	ATTAAG	76	0.635276	121	115	ATTAAG	45	0.533133	133	127	ATTAAG	81	0.577938	138	109	ATTAAG	34879	0.516322	147	123	ATTAAG	169	0.652509	140
142	GATCAG	1	0.001	178	168	GATCAG	13	0.454846	94	145	GATCAG	62	0.810484	62	96	GATCAG	40	0.771625	35	69	gatcag	0.67501	1572	53	41	GATCAG	355	0.758735	49	71	GATCAG	252	0.674028	104	52	GATCAG	449	0.652129	52	86	GATCAG	233885	0.668773	44	83	GATCAG	1101	0.770399	49
134	GACCAG	1	0.122	151	79	GACCAG	6	0.478	140	137	GACCAG	187	0.629963	101	64	GACCAG	33	0.803485	42	59	gaccag	0.626992	732	69	60	GACCAG	165	0.6976	84	97	GACCAG	122	0.736869	88	88	GACCAG	247	0.593526	79	104	GACCAG	80423	0.636121	103	90	GACCAG	376	0.758285	97
49	ATAAAG	4	0.21975	57	75	ATAAAG	34	0.554853	42	108	ATAAAG	11	0.416545	135	198	ATAAAG	2	0.003	192	237	ataaag	0.352282	117	129	148	ATAAAG	77	0.594766	120	126	ATAAAG	58	0.629586	116	118	ATAAAG	115	0.531948	120	120	ATAAAG	77428	0.586742	104	103	ATAAAG	352	0.652457	100
193	TAAAAG	0	0	242	238	TAAAAG	40	0.545275	35	111	TAAAAG	7	0.567429	108	222	TAAAAG	4	0.27625	152	145	taaaag	0.503281	96	103	159	TAAAAG	74	0.521338	122	144	TAAAAG	60	0.546283	132	116	TAAAAG	74	0.450622	146	139	TAAAAG	88631	0.622793	95	95	TAAAAG	543	0.70068	79
170	GGGCAG	0	0	238	232	GGGCAG	2	0.407	193	159	GGGCAG	345	0.547988	115	47	GGGCAG	31	0.777226	50	67	gggcag	0.6358	1200	66	46	GGGCAG	208	0.714149	76	90	GGGCAG	172	0.688355	99	70	GGGCAG	338	0.611476	64	99	GGGCAG	100673	0.704599	84	68	GGGCAG	714	0.79829	69
140	GAGTAG	2	0.4435	108	58	GAGTAG	12	0.632	97	85	GAGTAG	8	0.601375	102	216	GAGTAG	6	0.356667	124	132	gagtag	0.522814	258	96	101	GAGTAG	65	0.688646	127	103	GAGTAG	37	0.666243	106	139	GAGTAG	66	0.484758	152	129	GAGTAG	76548	0.676109	105	81	GAGTAG	345	0.751296	103
121	CTGAAG	6	0.00533333	34	125	CTGAAG	5	0.2252	150	175	CTGAAG	75	0.375947	139	87	CTGAAG	6	0.651167	121	97	ctgaag	0.506709	546	102	68	CTGAAG	291	0.653107	61	110	CTGAAG	164	0.64586	111	73	CTGAAG	331	0.614701	65	97	CTGAAG	90855	0.479709	93	130	CTGAAG	479	0.663146	88
217	TCGAAG	4	0.0465	58	84	TCGAAG	6	0.353167	141	162	TCGAAG	22	0.434773	132	159	TCGAAG	4	0.2595	155	146	tcgaag	0.325514	222	133	110	TCGAAG	33	0.511879	167	147	TCGAAG	27	0.413926	158	162	TCGAAG	49	0.403673	179	146	TCGAAG	23392	0.311334	166	150	TCGAAG	107	0.562	167
57	ATGAAG	3	0.007	85	123	ATGAAG	21	0.599571	64	95	ATGAAG	35	0.2748	146	131	ATGAAG	11	0.456727	84	117	atgaag	0.49467	627	105	64	ATGAAG	262	0.703603	66	94	ATGAAG	147	0.690197	97	77	ATGAAG	303	0.594729	72	103	ATGAAG	215568	0.568544	45	108	ATGAAG	949	0.704872	56
81	CCAAAG	3	0.000666667	91	172	CCAAAG	6	0.4955	139	127	CCAAAG	127	0.776992	66	71	CCAAAG	6	0.457167	119	116	ccaaag	0.230061	99	161	156	CCAAAG	57	0.470368	133	153	CCAAAG	37	0.451649	149	141	CCAAAG	87	0.285345	134	160	CCAAAG	37425	0.364669	138	146	CCAAAG	129	0.441829	158
225	TGAAAG	1	0.026	155	89	TGAAAG	23	0.574652	61	103	TGAAAG	11	0.436727	131	197	TGAAAG	7	0.437143	115	121	tgaaag	0.387699	309	125	91	TGAAAG	101	0.619436	107	120	TGAAAG	72	0.623431	120	111	TGAAAG	130	0.562315	113	113	TGAAAG	88721	0.507691	94	126	TGAAAG	521	0.69381	82
205	TATAAG	3	0.0113333	82	107	TATAAG	18	0.739556	74	23	TATAAG	5	0.1834	160	237	TATAAG	0	0	253	253	tataag	0.2461	30	153	209	TATAAG	27	0.539481	178	137	TATAAG	24	0.399917	160	166	TATAAG	50	0.51892	177	122	TATAAG	36634	0.508324	140	125	TATAAG	202	0.646931	129
150	GCCCAG	2	0.025	113	91	GCCCAG	0	0	242	242	GCCCAG	1031	0.842524	55	20	GCCCAG	13	0.655692	77	96	gcccag	0.611	444	75	77	GCCCAG	79	0.684987	119	105	GCCCAG	76	0.624329	119	105	GCCCAG	154	0.60639	98	100	GCCCAG	21340	0.446592	171	134	GCCCAG	79	0.638962	180
176	GGTTAG	2	0.3525	111	66	GGTTAG	11	0.485364	104	132	GGTTAG	8	0.443875	129	217	GGTTAG	2	0.437	213	122	ggttag	0.386328	174	126	124	GGTTAG	108	0.578269	103	130	GGTTAG	55	0.611273	122	119	GGTTAG	140	0.493286	105	127	GGTTAG	104622	0.526787	78	120	GGTTAG	598	0.713077	75
93	CCTAAG	0	0	209	200	CCTAAG	2	0.83	184	6	CCTAAG	13	0.713231	83	184	CCTAAG	0	0	246	246	cctaag	0.103538	39	189	198	CCTAAG	18	0.358056	193	165	CCTAAG	10	0.7536	78	200	CCTAAG	26	0.458192	205	136	CCTAAG	8610	0.282449	202	155	CCTAAG	41	0.524049	204
185	GTGAAG	9	0.0812222	18	80	GTGAAG	8	0.458875	130	144	GTGAAG	65	0.273108	149	94	GTGAAG	19	0.704947	65	86	gtgaag	0.52292	1131	95	50	GTGAAG	200	0.63038	77	117	GTGAAG	143	0.606685	123	80	GTGAAG	277	0.583235	76	107	GTGAAG	201220	0.567666	51	109	GTGAAG	951	0.706595	55
237	TGTAAG	0	0	253	252	TGTAAG	6	0.706333	142	50	TGTAAG	10	0.3174	143	208	TGTAAG	1	1	236	3	tgtaag	0.239578	135	156	141	TGTAAG	58	0.592034	132	127	TGTAAG	37	0.531189	134	140	TGTAAG	75	0.48936	145	128	TGTAAG	47681	0.566428	127	110	TGTAAG	246	0.695533	120
221	TCTAAG	4	0.0115	61	106	TCTAAG	7	0.337857	135	164	TCTAAG	3	0.000333333	252	248	TCTAAG	2	0.0465	219	177	tctaag	0.162333	54	177	192	TCTAAG	20	0.56265	188	133	TCTAAG	20	0.48115	140	174	TCTAAG	32	0.477375	198	132	TCTAAG	25033	0.437865	165	139	TCTAAG	125	0.551392	162
65	CAAAAG	5	0.0052	41	127	CAAAAG	15	0.523067	83	117	CAAAAG	40	0.719525	80	124	CAAAAG	3	0.353	165	133	caaaag	0.327692	156	132	133	CAAAAG	91	0.532066	115	142	CAAAAG	44	0.501409	138	129	CAAAAG	99	0.391232	127	148	CAAAAG	69730	0.433762	112	140	CAAAAG	286	0.59457	117
164	GGATAG	4	0.46075	51	53	GGATAG	10	0.6497	114	79	GGATAG	11	0.460909	128	196	GGATAG	9	0.434444	99	123	ggatag	0.42892	261	118	100	GGATAG	101	0.541832	106	135	GGATAG	45	0.589667	124	126	GGATAG	111	0.513586	122	124	GGATAG	91977	0.533048	92	118	GGATAG	365	0.686238	98
168	GGCTAG	0	0	237	231	GGCTAG	2	0.7335	192	28	GGCTAG	25	0.37876	138	154	GGCTAG	1	0.048	234	176	ggctag	0.301675	120	140	145	GGCTAG	51	0.638882	141	113	GGCTAG	31	0.621613	121	154	GGCTAG	61	0.548492	160	116	GGCTAG	35098	0.41094	145	142	GGCTAG	164	0.652537	142
17	ACAAAG	0	0	192	181	ACAAAG	13	0.604538	90	93	ACAAAG	34	0.722971	79	133	ACAAAG	1	0.977	222	8	acaaag	0.263867	90	148	168	ACAAAG	48	0.539	150	138	ACAAAG	34	0.439029	152	151	ACAAAG	81	0.430506	137	141	ACAAAG	33242	0.277042	151	156	ACAAAG	160	0.537162	143
10	AAGCAG	4	0.7535	44	19	AAGCAG	10	0.4601	107	143	AAGCAG	201	0.523224	123	60	AAGCAG	31	0.737581	46	78	aagcag	0.629313	1599	68	39	AAGCAG	334	0.634434	53	116	AAGCAG	214	0.62721	118	62	AAGCAG	477	0.576767	48	110	AAGCAG	182081	0.539542	54	114	AAGCAG	980	0.681346	52
166	GGCCAG	0	0	235	229	GGCCAG	0	0	247	247	GGCCAG	391	0.56556	109	44	GGCCAG	12	0.932	79	13	ggccag	0.512037	486	98	72	GGCCAG	124	0.623887	98	119	GGCCAG	105	0.765857	70	91	GGCCAG	198	0.514914	92	123	GGCCAG	38171	0.596944	135	102	GGCCAG	177	0.689989	137
174	GGTCAG	2	0.409	109	61	GGTCAG	4	0.51825	164	120	GGTCAG	109	0.685761	91	74	GGTCAG	16	0.73575	69	80	ggtcag	0.509083	540	99	69	GGTCAG	157	0.600217	85	124	GGTCAG	135	0.547348	131	82	GGTCAG	237	0.541755	81	118	GGTCAG	94317	0.484174	89	129	GGTCAG	453	0.71238	91
89	CCGAAG	2	0.454	107	56	CCGAAG	2	0.013	183	207	CCGAAG	55	0.6498	97	109	CCGAAG	2	0.473	202	109	ccgaag	0.421548	93	120	163	CCGAAG	18	0.540833	192	136	CCGAAG	19	0.422053	156	178	CCGAAG	30	0.3435	200	152	CCGAAG	6243	0.197513	212	170	CCGAAG	36	0.441972	207
172	GGGTAG	1	0.002	174	151	GGGTAG	2	0.437	194	149	GGGTAG	16	0.296812	144	172	GGGTAG	7	0.133857	111	156	gggtag	0.407786	126	123	143	GGGTAG	58	0.480431	130	151	GGGTAG	22	0.572182	129	168	GGGTAG	54	0.413241	171	143	GGGTAG	33153	0.472602	152	132	GGGTAG	176	0.677813	138
117	CTCAAG	1	0	184	212	CTCAAG	11	0.326455	102	166	CTCAAG	68	0.398044	137	92	CTCAAG	4	0.399	147	126	ctcaag	0.30836	150	137	134	CTCAAG	55	0.599018	136	125	CTCAAG	41	0.389707	162	133	CTCAAG	103	0.446223	125	140	CTCAAG	37846	0.440021	136	137	CTCAAG	213	0.554399	127
85	CCCAAG	1	0.003	170	140	CCCAAG	4	0.189	156	182	CCCAAG	155	0.58951	104	67	CCCAAG	2	0.0435	200	184	cccaag	0.212957	69	169	181	CCCAAG	32	0.431344	169	159	CCCAAG	21	0.446286	151	170	CCCAAG	50	0.27542	175	162	CCCAAG	10958	0.41087	195	143	CCCAAG	47	0.355851	199
177	GTAAAG	3	0.0226667	80	96	GTAAAG	11	0.429273	105	154	GTAAAG	9	0.257556	153	213	GTAAAG	6	0.314	126	140	gtaaag	0.461859	213	111	114	GTAAAG	57	0.579421	134	129	GTAAAG	34	0.562324	130	149	GTAAAG	58	0.538655	164	119	GTAAAG	68628	0.568747	114	107	GTAAAG	335	0.645236	106
1	AAAAAG	6	0.0085	33	117	AAAAAG	50	0.57524	27	102	AAAAAG	15	0.651	96	176	AAAAAG	7	0.388857	107	128	aaaaag	0.304957	141	139	137	AAAAAG	85	0.488376	117	149	AAAAAG	62	0.474855	143	114	AAAAAG	119	0.463042	116	135	AAAAAG	102338	0.516399	83	122	AAAAAG	595	0.64703	76
77	CATAAG	0	0	204	195	CATAAG	9	0.460778	119	142	CATAAG	11	0.541182	119	194	CATAAG	0	0	243	243	cataag	0.260636	33	149	206	CATAAG	20	0.4539	187	156	CATAAG	13	0.501308	139	191	CATAAG	34	0.456794	194	138	CATAAG	19521	0.442868	174	136	CATAAG	88	0.545977	173
213	TCCAAG	2	0	138	244	TCCAAG	12	0.419333	99	156	TCCAAG	57	0.217474	156	103	TCCAAG	4	0.70075	154	88	tccaag	0.110903	93	187	165	TCCAAG	43	0.503372	156	148	TCCAAG	33	0.244606	180	152	TCCAAG	68	0.297985	150	156	TCCAAG	26715	0.286445	162	154	TCCAAG	119	0.463361	163
109	CGTAAG	0	0	219	210	CGTAAG	1	0.848	209	5	CGTAAG	11	0.272636	150	199	CGTAAG	0	0	249	249	cgtaag	0.329833	36	131	201	CGTAAG	8	0.236125	215	180	CGTAAG	3	0.31	173	229	CGTAAG	6	0.483667	252	130	CGTAAG	4330	0.19661	223	171	CGTAAG	28	0.469	217
53	ATCAAG	6	0.00216667	36	147	ATCAAG	18	0.472889	72	140	ATCAAG	31	0.0738387	175	136	ATCAAG	4	0.259	143	147	atcaag	0.222167	90	165	169	ATCAAG	72	0.461958	124	155	ATCAAG	49	0.529592	135	123	ATCAAG	99	0.41303	126	144	ATCAAG	34928	0.413628	146	141	ATCAAG	170	0.546976	139
229	TGCAAG	3	0.0236667	79	94	TGCAAG	5	0.5686	151	104	TGCAAG	57	0.34407	141	102	TGCAAG	3	0.661667	182	95	tgcaag	0.266181	249	147	104	TGCAAG	110	0.567118	102	132	TGCAAG	76	0.434368	154	106	TGCAAG	154	0.385916	99	149	TGCAAG	48724	0.398874	124	145	TGCAAG	301	0.618907	112
13	AATAAG	3	0.00833333	83	119	AATAAG	22	0.578727	62	100	AATAAG	1	0	253	253	AATAAG	1	0.013	221	227	aataag	0.3325	66	130	184	AATAAG	27	0.478963	176	152	AATAAG	16	0.323813	170	185	AATAAG	35	0.2068	193	171	AATAAG	21814	0.292816	169	152	AATAAG	134	0.590478	156
197	TACAAG	1	0.002	175	152	TACAAG	7	0.656714	134	77	TACAAG	18	0.130611	166	168	TACAAG	2	0.02	217	217	tacaag	0.289312	96	144	160	TACAAG	47	0.399106	152	163	TACAAG	44	0.504977	137	128	TACAAG	91	0.400802	133	147	TACAAG	35539	0.438258	144	138	TACAAG	202	0.570817	128
97	CGAAAG	0	0	211	202	CGAAAG	8	0.520875	128	119	CGAAAG	16	0.511563	126	171	CGAAAG	3	0.472	167	110	cgaaag	0.206875	96	170	162	CGAAAG	7	0.668429	220	107	CGAAAG	18	0.383111	164	181	CGAAAG	22	0.201273	210	172	CGAAAG	11747	0.315647	190	149	CGAAAG	41	0.499732	205
29	ACTAAG	1	0.716	147	23	ACTAAG	2	0.7635	180	15	ACTAAG	5	0.174	161	238	ACTAAG	0	0	242	242	actaag	0.2172	15	167	237	ACTAAG	14	0.512357	199	146	ACTAAG	12	0.33925	166	193	ACTAAG	23	0.232174	208	170	ACTAAG	11297	0.260075	191	159	ACTAAG	52	0.44075	194
25	ACGAAG	3	0.051	76	82	ACGAAG	4	0.44125	152	148	ACGAAG	22	0.439409	130	158	ACGAAG	2	0.469	187	112	acgaag	0.268853	102	146	153	ACGAAG	15	0.4102	196	160	ACGAAG	20	0.42165	157	175	ACGAAG	29	0.366138	201	151	ACGAAG	16883	0.195816	180	173	ACGAAG	58	0.494862	193
12	AAGTAG	3	0.860333	69	9	AAGTAG	17	0.479882	75	136	AAGTAG	7	0.273714	148	223	AAGTAG	4	0.0895	140	162	aagtag	0.369231	117	127	147	AAGTAG	50	0.46584	142	154	AAGTAG	30	0.437633	153	158	AAGTAG	57	0.404193	165	145	AAGTAG	43030	0.326901	130	147	AAGTAG	145	0.550717	149
69	CACAAG	2	0.0105	117	109	CACAAG	4	0.48225	155	134	CACAAG	42	0.365905	140	122	CACAAG	2	0.0075	196	231	cacaag	0.237321	84	157	174	CACAAG	40	0.3142	161	166	CACAAG	26	0.460231	147	164	CACAAG	53	0.233132	172	169	CACAAG	18643	0.242004	177	162	CACAAG	84	0.544012	175
5	AACAAG	10	0.0051	10	128	AACAAG	18	0.414111	70	158	AACAAG	16	0.0645	177	173	AACAAG	3	0.663333	158	94	aacaag	0.21675	48	168	194	AACAAG	31	0.403032	170	162	AACAAG	31	0.468871	144	156	AACAAG	61	0.249033	159	165	AACAAG	27178	0.293993	161	151	AACAAG	136	0.494816	155
202	TAGCAG	3	0.00766667	84	120	TAGCAG	15	0.542933	84	112	TAGCAG	82	0.333317	142	83	TAGCAG	12	0.5435	81	103	tagcag	0.516552	744	97	59	TAGCAG	229	0.530271	71	143	TAGCAG	166	0.583301	128	71	TAGCAG	317	0.522514	69	121	TAGCAG	109075	0.444753	76	135	TAGCAG	558	0.540249	77
141	GATAAG	2	0.0075	121	121	GATAAG	2	0.435	189	152	GATAAG	4	0.53025	120	242	GATAAG	9	0.039	97	189	gataag	0.2456	75	154	177	GATAAG	26	0.243	180	179	GATAAG	12	0.28025	177	194	GATAAG	40	0.328075	188	153	GATAAG	31133	0.260288	156	158	GATAAG	127	0.446441	159
181	GTCAAG	10	0.0016	11	157	GTCAAG	7	0.499286	133	126	GTCAAG	29	0.124759	168	142	GTCAAG	3	0.345	174	134	gtcaag	0.255522	138	150	140	GTCAAG	52	0.486654	140	150	GTCAAG	46	0.638761	114	125	GTCAAG	94	0.425596	129	142	GTCAAG	37818	0.240853	137	163	GTCAAG	131	0.489435	157
233	TGGAAG	3	0.00166667	89	155	TGGAAG	9	0.506778	125	124	TGGAAG	15	0.170267	162	179	TGGAAG	11	0.391909	87	127	tggaag	0.250217	249	152	106	TGGAAG	95	0.532084	112	141	TGGAAG	61	0.480705	141	115	TGGAAG	134	0.457433	110	137	TGGAAG	71792	0.461505	110	133	TGGAAG	323	0.546743	108
153	GCGAAG	0	0	230	223	GCGAAG	1	0.012	213	210	GCGAAG	71	0.427099	134	89	GCGAAG	9	0.536111	98	104	gcgaag	0.417679	159	121	130	GCGAAG	35	0.533971	164	139	GCGAAG	24	0.402167	159	165	GCGAAG	54	0.296296	170	157	GCGAAG	10975	0.243372	193	161	GCGAAG	91	0.475747	172
145	GCAAAG	1	0	185	219	GCAAAG	4	0.44575	161	147	GCAAAG	49	0.428653	133	111	GCAAAG	5	0.4678	134	113	gcaaag	0.294129	93	142	164	GCAAAG	52	0.432827	139	158	GCAAAG	36	0.450194	150	143	GCAAAG	77	0.293662	141	158	GCAAAG	44677	0.19229	129	175	GCAAAG	125	0.41732	161
129	GAAAAG	5	0.0004	43	178	GAAAAG	26	0.490462	52	130	GAAAAG	12	0.294583	145	189	GAAAAG	13	0.301077	76	141	gaaaag	0.251711	249	151	105	GAAAAG	72	0.403875	125	161	GAAAAG	51	0.424137	155	121	GAAAAG	92	0.279837	132	161	GAAAAG	83828	0.325859	101	148	GAAAAG	345	0.596113	102
21	ACCAAG	8	0.001625	20	156	ACCAAG	2	0.038	179	195	ACCAAG	39	0.206282	159	127	ACCAAG	3	0.296333	159	142	accaag	0.0265	36	212	202	ACCAAG	18	0.533056	191	140	ACCAAG	21	0.238238	181	172	ACCAAG	36	0.262361	192	163	ACCAAG	17783	0.129809	178	183	ACCAAG	60	0.310717	190
105	CGGAAG	0	0	216	207	CGGCAG	2	0.435	185	151	CGGAAG	11	0.118364	170	200	CGGAAG	4	0.07075	146	167	cggaag	0.23228	75	158	178	CGGAAG	9	0.265444	212	177	CGGAAG	15	0.298133	176	188	CGGAAG	29	0.384552	202	150	CGGAAG	9203	0.124918	199	184	CGGAAG	41	0.244122	206
157	GCTAAG	6	0.000666667	37	173	GCTAAG	1	0.029	214	200	GCTAAG	11	0.0138182	230	204	GCTAAG	1	0.035	233	199	gctaag	0.153	24	179	216	GCTAAG	24	0.313167	182	167	GCTAAG	11	0.332273	169	196	GCTAAG	26	0.316269	206	155	GCTAAG	14553	0.196356	184	172	GCTAAG	52	0.378981	195
133	GACAAG	1	0.001	177	167	GACAAG	4	0.19275	160	181	GACAAG	48	0.124333	169	112	GACAAG	1	0.778	231	66	gacaag	0.220562	96	166	161	GACAAG	26	0.227462	179	184	GACAAG	21	0.338143	167	171	GACAAG	55	0.177927	167	175	GACAAG	16512	0.157956	181	179	GACAAG	86	0.345919	174
149	GCCAAG	7	0.005	24	129	GCCAAG	1	0.002	212	216	GCCAAG	142	0.0964718	171	69	GCCAAG	1	0.091	232	161	gccaag	0.118375	72	184	179	GCCAAG	30	0.2978	173	171	GCCAAG	19	0.199895	188	179	GCCAAG	72	0.128319	147	185	GCCAAG	11015	0.197814	192	169	GCCAAG	51	0.392961	196
74	CAGCAG	3	0.0213333	81	98	CAGCAG	5	0.2074	148	179	CAGCAG	685	0.257626	152	32	CAGCAG	31	0.383968	48	129	cagcag	0.324927	1155	134	48	CAGCAG	289	0.300907	62	168	CAGCAG	229	0.310795	172	60	CAGCAG	504	0.239304	46	166	CAGCAG	98381	0.20051	87	167	CAGCAG	552	0.322176	78
255	TTTGAG	2	0.01	119	115	TTTGAG	7	0.230143	136	174	TTTGAG	9	0.0121111	232	215	TTTGAG	2	0.0175	220	219	tttgag	0.101294	51	190	193	TTTGAG	17	0.148118	195	199	TTTGAG	8	0.270375	178	204	TTTGAG	34	0.150206	196	181	TTTGAG	29569	0.0471599	159	205	TTTGAG	105	0.170324	168
34	AGACAG	2	0.4645	105	52	AGACAG	4	0.23425	153	173	AGACAG	40	0.2121	157	125	AGACAG	8	0.7195	102	82	agacag	0.301504	393	141	78	AGACAG	100	0.29839	109	170	AGACAG	51	0.308863	174	122	AGACAG	114	0.287289	121	159	AGACAG	88251	0.250814	96	160	AGACAG	301	0.429814	111
204	TAGTAG	0	0	244	241	TAGTAG	10	0.5099	116	123	TAGTAG	4	0.22875	155	243	TAGTAG	3	0.236	176	149	tagtag	0.291552	87	143	173	TAGTAG	46	0.366348	153	164	TAGTAG	31	0.468871	145	157	TAGTAG	60	0.321433	163	154	TAGTAG	39254	0.263392	132	157	TAGTAG	157	0.365038	145
173	GGTAAG	5	0.0018	42	154	GGTAAG	2	0.2105	195	177	GGTAAG	2	0.034	189	249	GGTAAG	2	0.0415	212	186	ggtaag	0.228333	54	163	191	GGTAAG	19	0.234632	190	181	GGTAAG	8	0.588875	125	203	GGTAAG	42	0.234024	185	168	GGTAAG	20412	0.224466	172	164	GGTAAG	83	0.429434	176
169	GGGAAG	2	0.005	123	131	GGGAAG	1	0.025	215	201	GGGAAG	19	0.0232105	209	166	GGGAAG	19	0.0552632	64	170	gggaag	0.0975254	177	191	122	GGGAAG	48	0.271271	151	175	GGGAAG	28	0.234357	184	161	GGGAAG	93	0.0909785	130	191	GGGAAG	47574	0.099617	128	193	GGGAAG	155	0.309865	146
101	CGCAAG	0	0	213	204	CGCAAG	0	0	233	233	CGCAAG	61	0.273984	147	98	CGCAAG	3	0.667	168	93	cgcaag	0.178789	57	174	190	CGCAAG	6	0.299167	225	169	CGCAAG	7	0.159857	196	208	CGCAAG	20	0.19675	214	173	CGCAAG	4396	0.550844	222	113	CGCAAG	19	0.367211	226
161	GGAAAG	1	0.02	158	99	GGAAAG	4	0.073	162	189	GGAAAG	14	0.0885	173	181	GGAAAG	11	0.0367273	85	196	ggaaag	0.147178	219	180	111	GGAAAG	61	0.167082	129	194	GGAAAG	36	0.174306	192	144	GGAAAG	75	0.15768	144	179	GGAAAG	61526	0.147288	118	181	GGAAAG	178	0.275022	136
76	CAGTAG	2	0.0015	129	159	CAGTAG	6	0.326667	138	165	CAGTAG	26	0.210346	158	151	CAGTAG	2	0.0645	197	169	cagtag	0.147075	159	181	131	CAGTAG	50	0.17716	144	192	CAGTAG	38	0.214789	187	136	CAGTAG	76	0.183303	142	174	CAGTAG	29100	0.169451	160	177	CAGTAG	118	0.213254	164
46	AGTCAG	1	0.003	169	138	AGTCAG	5	0.3166	147	168	AGTCAG	23	0.23713	154	156	AGTCAG	2	0.14	191	155	agtcag	0.231	171	159	127	AGTCAG	55	0.193545	135	189	AGTCAG	44	0.395136	161	130	AGTCAG	63	0.249841	156	164	AGTCAG	36042	0.199892	141	168	AGTCAG	142	0.347859	154
38	AGCCAG	2	0.001	133	164	AGCCAG	6	0.2095	137	178	AGCCAG	71	0.127662	167	90	AGCCAG	7	0.453571	110	118	agccag	0.225889	216	164	112	AGCCAG	72	0.21325	123	186	AGCCAG	32	0.237	183	153	AGCCAG	107	0.157664	124	180	AGCCAG	38715	0.20447	134	165	AGCCAG	126	0.309	160
251	TTGGAG	0	0	256	256	TTGGAG	4	0.02375	167	202	TTGGAG	12	0.0354167	188	190	TTGGAG	11	0.0414545	89	187	ttggag	0.140806	108	182	151	TTGGAG	23	0.21213	184	187	TTGGAG	29	0.180793	191	159	TTGGAG	55	0.108327	169	187	TTGGAG	32400	0.111053	154	190	TTGGAG	111	0.275982	165
48	AGTTAG	2	0	137	189	AGTTAG	18	0.618611	71	90	AGTTAG	7	0.0105714	241	227	AGTTAG	4	0.07675	142	166	agttag	0.075913	69	193	182	AGTTAG	41	0.289683	158	173	AGTTAG	16	0.377	165	184	AGTTAG	48	0.160729	180	178	AGTTAG	39094	0.192762	133	174	AGTTAG	144	0.415764	150
40	AGCTAG	1	0.009	166	116	AGCTAG	12	0.49175	95	129	AGCTAG	14	0.0535	178	182	AGCTAG	3	0.088	161	163	agctag	0.0608519	81	194	176	AGCTAG	49	0.160837	146	196	AGCTAG	20	0.2477	179	176	AGCTAG	60	0.09015	162	192	AGCTAG	37190	0.107135	139	191	AGCTAG	109	0.263422	166
137	GAGAAG	2	0.0005	135	176	GAGAAG	10	0.1735	113	183	GAGAAG	76	0.0288816	198	86	GAGAAG	31	0.0996452	49	159	gagaag	0.1588	270	178	98	GAGAAG	55	0.233436	137	183	GAGAAG	59	0.219271	185	117	GAGAAG	120	0.171067	115	177	GAGAAG	71139	0.114758	111	188	GAGAAG	244	0.295053	121
165	GGCAAG	0	0	234	228	GGCAAG	4	0.09825	163	187	GGCAAG	102	0.0230392	211	77	GGCAAG	8	0.044375	104	180	ggcaag	0.167824	102	176	154	GGCAAG	33	0.271152	166	176	GGCAAG	12	0.03975	227	195	GGCAAG	62	0.0613871	158	202	GGCAAG	10965	0.081113	194	198	GGCAAG	61	0.418639	189
42	AGGCAG	1	0.002	173	149	AGGCAG	2	0.314	182	169	AGGCAG	120	0.0647583	176	72	AGGCAG	19	0.357895	63	131	aggcag	0.22948	813	162	56	AGGCAG	130	0.2248	94	185	AGGCAG	83	0.185036	189	98	AGGCAG	231	0.122069	82	186	AGGCAG	107054	0.115657	77	187	AGGCAG	298	0.284832	114
127	CTTGAG	0	0	224	216	CTTGAG	1	0.114	210	186	CTTGAG	8	0.03925	185	218	CTTGAG	1	0.001	230	239	cttgag	0.0485714	21	198	224	CTTGAG	21	0.12581	185	204	CTTGAG	10	0.0396	228	201	CTTGAG	40	0.06375	187	201	CTTGAG	10853	0.00685214	196	247	CTTGAG	42	0.088381	203
63	ATTGAG	4	0.01325	60	104	ATTGAG	3	0.529667	172	115	ATTGAG	6	0.01	244	233	ATTGAG	2	0.004	194	233	attgag	0.0144286	21	232	225	ATTGAG	12	0.0518333	204	222	ATTGAG	5	0.0714	204	217	ATTGAG	14	0.0322143	225	215	ATTGAG	8980	0.0413327	201	209	ATTGAG	35	0.220114	209
239	TGTGAG	0	0	254	254	TGTGAG	0	0	255	255	TGTGAG	8	0.0315	194	219	TGTGAG	4	0.0375	157	194	tgtgag	0.201714	21	171	223	TGTGAG	7	0.026	222	241	TGTGAG	5	0.0572	212	219	TGTGAG	10	0.2368	239	167	TGTGAG	15342	0.0226765	183	219	TGTGAG	29	0.122172	216
9	AAGAAG	20	0.0025	1	144	AAGAAG	15	0.4366	82	150	AAGAAG	57	0.045	181	104	AAGAAG	36	0.0506111	40	173	aagaag	0.0948723	141	192	138	AAGAAG	48	0.157458	149	197	AAGAAG	38	0.129632	199	137	AAGAAG	77	0.0380779	139	212	AAGAAG	39261	0.102758	131	192	AAGAAG	233	0.180931	123
123	CTGGAG	0	0	222	214	CTGGAG	0	0	238	238	CTGGAG	101	0.0200099	214	78	CTGGAG	6	0.287333	122	143	ctggag	0.115867	45	186	196	CTGGAG	19	0.277684	189	174	CTGGAG	16	0.12625	200	186	CTGGAG	47	0.128681	181	184	CTGGAG	7613	0.0692274	203	199	CTGGAG	46	0.260674	200
44	AGGTAG	4	0.0045	63	132	AGGTAG	4	0.48875	154	131	AGGTAG	25	0.03392	190	155	AGGTAG	5	0.0388	131	191	aggtag	0.107729	255	188	103	AGGTAG	86	0.0883837	116	211	AGGTAG	36	0.171972	194	145	AGGTAG	115	0.0924783	119	188	AGGTAG	103862	0.0400443	80	210	AGGTAG	215	0.197921	126
59	ATGGAG	0	0	201	192	ATGGAG	3	0.198333	171	180	ATGGAG	33	0.0230909	210	135	ATGGAG	8	0.09425	103	160	atggag	0.1175	90	185	170	ATGGAG	24	0.254042	181	178	ATGGAG	11	0.135636	198	197	ATGGAG	49	0.177082	178	176	ATGGAG	19328	0.0937592	175	194	ATGGAG	80	0.128675	177
36	AGATAG	0	0	195	185	AGATAG	17	0.577529	76	101	AGATAG	5	0.0324	191	240	AGATAG	6	0.041	117	188	agatag	0.17851	147	175	135	AGATAG	50	0.1554	143	198	AGATAG	39	0.183846	190	135	AGATAG	92	0.137728	131	182	AGATAG	81552	0.0604522	102	201	AGATAG	178	0.206916	135
201	TAGAAG	3	0.034	77	87	TAGAAG	14	0.323071	88	167	TAGAAG	5	0.1366	164	239	TAGAAG	3	0.006	175	232	tagaag	0.18497	99	173	157	TAGAAG	36	0.137139	163	201	TAGAAG	18	0.123667	201	182	TAGAAG	44	0.0841364	182	195	TAGAAG	31152	0.0590159	155	202	TAGAAG	144	0.139937	151
191	GTTGAG	0	0	241	237	GTTGAG	2	0.157	198	184	GTTGAG	19	0.0141053	229	167	GTTGAG	5	0.022	135	211	gttgag	0.230375	24	160	215	GTTGAG	14	0.186429	203	190	GTTGAG	7	0.0425714	223	209	GTTGAG	20	0.0917	216	190	GTTGAG	10278	0.0362145	198	211	GTTGAG	45	0.100444	201
33	AGAAAG	7	0.00442857	25	134	AGAAAG	9	0.264556	118	172	AGAAAG	8	0.026625	204	220	AGAAAG	11	0.103636	83	158	agaaag	0.0595625	144	195	136	AGAAAG	32	0.120906	168	206	AGAAAG	22	0.100682	202	169	AGAAAG	65	0.0662923	153	199	AGAAAG	48120	0.0512502	126	204	AGAAAG	157	0.137338	144
215	TCCGAG	0	0	247	245	TCCGAG	0	0	252	252	TCCGAG	4	0.00425	250	245	TCCGAG	0	0	255	255	tccgag	0.0273333	18	210	231	TCCGAG	1	0.929	253	1	TCCGAG	2	0.466	146	237	TCCGAG	12	0.0229167	234	222	TCCGAG	2350	0.0303721	240	214	TCCGAG	11	0.247636	243
31	ACTGAG	2	0.0155	116	101	ACTGAG	2	0.2785	181	171	ACTGAG	10	0.0191	217	209	ACTGAG	2	0.014	188	224	actgag	0.0432	15	200	239	ACTGAG	1	0.018	249	247	ACTGAG	1	0.333	168	246	ACTGAG	4	0.08025	255	198	ACTGAG	4737	0.0207266	218	221	ACTGAG	14	0.0665714	236
37	AGCAAG	2	0.0025	127	145	AGCAAG	5	0.854	145	3	AGCAAG	36	0.0118333	235	129	AGCAAG	3	0.185	160	151	agcaag	0.129909	66	183	185	AGCAAG	28	0.0826786	174	213	AGCAAG	16	0.0344375	233	187	AGCAAG	60	0.04675	161	209	AGCAAG	20053	0.00966374	173	240	AGCAAG	69	0.115913	183
247	TTCGAG	0	0	255	255	TTCGAG	0	0	256	256	TTCGAG	11	0.0167273	222	202	TTCGAG	1	0.017	238	220	ttcgag	0.00271429	21	255	228	TTCGAG	3	0.051	242	225	TTCGAG	2	0.0255	241	241	TTCGAG	15	0.0827333	224	196	TTCGAG	7206	0.0936836	204	195	TTCGAG	18	0.0975	229
23	ACCGAG	0	0	193	182	ACCGAG	0	0	221	221	ACCGAG	10	0.0176	220	210	ACCGAG	0	0	241	241	accgag	0.043	3	201	252	ACCGAG	3	0.00766667	237	251	ACCGAG	1	1	1	245	ACCGAG	8	0.1305	246	183	ACCGAG	1480	0.0197762	248	224	ACCGAG	3	0.0416667	256
95	CCTGAG	0	0	210	201	CCTGAG	0	0	232	232	CCTGAG	15	0.011	240	180	CCTGAG	0	0	247	247	cctgag	0.0394444	27	204	213	CCTGAG	3	0.515	238	145	CCTGAG	3	0.387333	163	228	CCTGAG	8	0.01875	247	232	CCTGAG	3756	0.00222079	227	253	CCTGAG	10	0.2257	245
187	GTGGAG	1	0	187	236	GTGGAG	0	0	250	250	GTGGAG	119	0.0243277	207	73	GTGGAG	8	0.027875	105	204	gtggag	0.027	99	211	158	GTGGAG	21	0.120952	186	205	GTGGAG	17	0.163941	195	183	GTGGAG	40	0.034775	189	213	GTGGAG	23115	0.0307295	167	213	GTGGAG	78	0.152269	181
79	CATGAG	0	0	205	196	CATGAG	0	0	228	228	CATGAG	7	0.0148571	227	225	CATGAG	2	0.022	198	212	catgag	0.0131667	18	234	234	CATGAG	8	0.134625	214	202	CATGAG	5	0.04	225	220	CATGAG	11	0.0247273	237	220	CATGAG	2557	0.0466785	238	206	CATGAG	9	0.00855556	247
15	AATGAG	1	0.003	168	137	AATGAG	1	0.012	204	209	AATGAG	2	0.016	224	250	AATGAG	2	0.0035	184	234	aatgag	0.0165	18	227	233	AATGAG	7	0.0868571	218	212	AATGAG	6	0.0425	224	213	AATGAG	5	0.0918	253	189	AATGAG	4464	0.00968911	221	239	AATGAG	32	0.16575	212
55	ATCGAG	0	0	200	191	ATCGAG	0	0	226	226	ATCGAG	11	0.0166364	223	203	ATCGAG	2	0.077	193	164	atcgag	0.00816667	18	245	236	ATCGAG	6	0.171667	224	193	ATCGAG	1	0.015	249	251	ATCGAG	12	0.085	231	194	ATCGAG	2954	0.00746016	234	245	ATCGAG	7	0.0617143	251
67	CAAGAG	4	0.001	67	165	CAAGAG	1	0.002	206	215	CAAGAG	8	0.009375	245	221	CAAGAG	6	0.0443333	118	181	caagag	0.0123333	9	237	246	CAAGAG	9	0.207111	211	188	CAAGAG	5	0.2156	186	216	CAAGAG	18	0.081	217	197	CAAGAG	6920	0.181833	206	176	CAAGAG	35	0.205743	210
41	AGGAAG	6	0.0133333	32	103	AGGAAG	3	0.0543333	169	194	AGGAAG	43	0.0311163	195	119	AGGAAG	28	0.0437143	54	182	aggaag	0.0459412	306	199	92	AGGAAG	95	0.103695	111	207	AGGAAG	76	0.0518421	218	107	AGGAAG	206	0.0609272	88	203	AGGAAG	147177	0.0207013	64	222	AGGAAG	300	0.103317	113
43	AGGGAG	1	0.065	152	81	AGGGAG	0	0	224	224	AGGGAG	40	0.04525	180	126	AGGGAG	32	0.03225	44	202	agggag	0.0207917	72	219	180	AGGGAG	15	0.161	197	195	AGGGAG	20	0.03305	235	177	AGGGAG	40	0.01935	186	230	AGGGAG	12083	0.00770763	189	243	AGGGAG	68	0.115015	184
73	CAGAAG	4	0.0005	68	174	CAGAAG	3	0.018	173	206	CAGAAG	100	0.03598	186	79	CAGAAG	13	0.0381538	75	193	cagaag	0.0509489	528	197	70	CAGAAG	133	0.0515714	92	223	CAGAAG	74	0.0656622	208	110	CAGAAG	189	0.0526772	93	205	CAGAAG	92203	0.0278633	91	215	CAGAAG	429	0.0641818	93
27	ACGGAG	1	0	183	183	ACGGAG	0	0	222	222	ACGGAG	20	0.03585	187	162	ACGGAG	7	0.0298571	109	203	acggag	0.0265	30	213	211	ACGGAG	4	0.05225	233	221	ACGGAG	5	0.0678	207	218	ACGGAG	25	0.01008	207	246	ACGGAG	6394	0.0816195	209	197	ACGGAG	22	0.0916364	224
45	AGTAAG	0	0	197	187	AGTAAG	5	0.074	146	188	AGTAAG	3	0.005	249	247	AGTAAG	3	0.027	162	208	agtaag	0.1898	30	172	210	AGTAAG	11	0.0574545	206	219	AGTAAG	8	0.141375	197	205	AGTAAG	11	0.0201818	236	228	AGTAAG	10452	0.0140093	197	229	AGTAAG	35	0.192171	208
139	GAGGAG	2	0.0015	130	160	GAGGAG	1	0.004	211	214	GAGGAG	255	0.0278431	203	55	GAGGAG	86	0.0383372	12	192	gaggag	0.0175745	141	224	139	GAGGAG	28	0.0948929	175	210	GAGGAG	15	0.0642	209	189	GAGGAG	118	0.0217542	118	225	GAGGAG	25792	0.0519172	164	203	GAGGAG	70	0.105486	182
99	CGAGAG	0	0	212	203	CGAGAG	1	0.759	208	19	CGAGAG	7	0.0105714	242	228	CGAGAG	2	0.02	205	216	cgagag	0.00757143	21	247	226	CGAGAG	0	0	255	255	CGAGAG	3	0.055	215	230	CGAGAG	6	0.0305	251	217	CGAGAG	1843	0.118801	245	185	CGAGAG	12	0.0761667	240
183	GTCGAG	0	0	240	235	GTCGAG	0	0	249	249	GTCGAG	12	0.0120833	233	192	GTCGAG	0	0	252	252	gtcgag	0.0223333	9	217	245	GTCGAG	3	0.233667	240	182	GTCGAG	1	0.002	252	252	GTCGAG	12	0.0103333	232	244	GTCGAG	2348	0.117827	241	186	GTCGAG	14	0.0834286	237
223	TCTGAG	0	0	249	247	TCTGAG	0	0	254	254	TCTGAG	7	0.00842857	247	229	TCTGAG	0	0	256	256	tctgag	0.012	3	238	255	TCTGAG	3	0.295	241	172	TCTGAG	3	0.0386667	229	232	TCTGAG	17	0.0288824	221	219	TCTGAG	2989	0.0243835	232	216	TCTGAG	33	0.0392727	211
119	CTCGAG	0	0	221	213	CTCGAG	0	0	237	237	CTCGAG	10	0.0151	225	211	CTCGAG	0	0	250	250	ctcgag	0.0416667	18	203	229	CTCGAG	6	0.0481667	227	228	CTCGAG	2	0.0055	251	244	CTCGAG	15	0.0517333	223	206	CTCGAG	3235	0.0126578	231	232	CTCGAG	8	0.0455	249
75	CAGGAG	0	0	203	194	CAGGAG	1	0.85	207	4	CAGGAG	149	0.0180671	218	68	CAGGAG	9	0.0374444	94	195	caggag	0.016283	159	229	132	CAGGAG	49	0.0492041	147	227	CAGGAG	41	0.046878	221	134	CAGGAG	98	0.0114388	128	242	CAGGAG	15694	0.0113689	182	233	CAGGAG	143	0.0438042	152
91	CCGGAG	0	0	208	199	CCGGAG	0	0	231	231	CCGGAG	44	0.0430682	182	117	CCGGAG	3	0.0463333	166	178	ccggag	0.0039	30	253	212	CCGGAG	7	0.0188571	219	246	CCGGAG	2	0.2375	182	238	CCGGAG	23	0.0498696	209	208	CCGGAG	5265	0.287958	215	153	CCGGAG	11	0.147545	241
87	CCCGAG	0	0	206	197	CCCGAG	0	0	230	230	CCCGAG	43	0.0226977	212	120	CCCGAG	0	0	245	245	cccgag	0.00342857	21	254	227	CCCGAG	5	0.0082	231	250	CCCGAG	1	0.059	210	249	CCCGAG	9	0.0648889	244	200	CCCGAG	806	0.153806	254	180	CCCGAG	10	0.0512	244
47	AGTGAG	0	0	198	188	AGTGAG	0	0	225	225	AGTGAG	11	0.0176364	219	201	AGTGAG	4	0.04825	141	175	agtgag	0.0164	15	228	240	AGTGAG	1	0.004	250	252	AGTGAG	3	0.032	236	234	AGTGAG	5	0.0304	254	218	AGTGAG	3427	0.0137178	229	230	AGTGAG	17	0.150941	230
207	TATGAG	0	0	245	242	TATGAG	3	0.0613333	177	191	TATGAG	4	0.0145	228	244	TATGAG	0	0	254	254	tatgag	0.009	6	244	251	TATGAG	9	0.101333	213	208	TATGAG	8	0.056	214	207	TATGAG	17	0.0880588	220	193	TATGAG	5007	0.0868483	216	196	TATGAG	28	0.118143	218
219	TCGGAG	0	0	248	246	TCGGAG	0	0	253	253	TCGGAG	20	0.02405	208	163	TCGGAG	3	0.160333	179	153	tcggag	0.0347857	42	206	197	TCGGAG	10	0.1782	209	191	TCGGAG	1	0.173	193	247	TCGGAG	21	0.0416667	213	211	TCGGAG	3528	0.0144912	228	228	TCGGAG	25	0.12356	222
159	GCTGAG	0	0	232	226	GCTGAG	0	0	245	245	GCTGAG	58	0.0491207	179	101	GCTGAG	3	0.0463333	172	179	gctgag	0.00733333	9	248	247	GCTGAG	2	0.4385	247	157	GCTGAG	4	0.303	175	224	GCTGAG	13	0.00953846	230	248	GCTGAG	4479	0.114312	220	189	GCTGAG	17	0.0341765	232
227	TGAGAG	2	0.0035	125	136	TGAGAG	2	0.0555	200	193	TGAGAG	3	0.00866667	246	246	TGAGAG	5	0.0134	137	226	tgagag	0.0198333	18	220	232	TGAGAG	6	0.046	230	231	TGAGAG	1	0.04	226	250	TGAGAG	8	0.01	249	247	TGAGAG	6956	0.0201008	205	223	TGAGAG	28	0.0943571	219
7	AACGAG	0	0	191	180	AACGAG	1	0.02	202	204	AACGAG	6	0.0195	216	232	AACGAG	2	0.0435	183	183	aacgag	0.0331667	18	208	230	AACGAG	0	0	254	254	AACGAG	2	0.043	222	239	AACGAG	9	0.0311111	240	216	AACGAG	297	0.133427	255	182	AACGAG	14	0.106214	235
35	AGAGAG	0	0	194	184	AGAGAG	1	0.065	205	190	AGAGAG	6	0.00533333	248	234	AGAGAG	305	0.0241508	5	210	agagag	0.0337353	102	207	155	AGAGAG	11	0.137364	205	200	AGAGAG	6	0.057	213	212	AGAGAG	21	0.0219048	211	224	AGAGAG	3286	0.0145646	230	227	AGAGAG	61	0.17041	188
143	GATGAG	2	0.01	118	113	GATGAG	0	0	240	240	GATGAG	20	0.0117	236	164	GATGAG	2	0.0545	210	171	gatgag	0.042	24	202	217	GATGAG	1	0.018	251	248	GATGAG	3	0.0276667	238	235	GATGAG	13	0.0161538	229	238	GATGAG	5324	0.0101096	214	236	GATGAG	17	0.0241765	231
39	AGCGAG	0	0	196	186	AGCGAG	0	0	223	223	AGCGAG	26	0.0283077	202	152	AGCGAG	2	0.018	190	218	agcgag	0.019375	24	221	220	AGCGAG	2	0.0195	243	245	AGCGAG	4	0.021	244	227	AGCGAG	9	0.003	241	256	AGCGAG	1177	0.00122562	252	255	AGCGAG	15	0.154133	234
11	AAGGAG	2	0.007	122	122	AAGGAG	1	0	203	218	AAGGAG	60	0.0110167	239	99	AAGGAG	15	0.0200667	70	215	aaggag	0.00791667	36	246	205	AAGGAG	6	0.0513333	223	224	AAGGAG	13	0.0586923	211	192	AAGGAG	50	0.01654	174	237	AAGGAG	13677	0.00701862	188	246	AAGGAG	66	0.065803	187
19	ACAGAG	2	0.001	132	163	ACAGAG	0	0	220	220	ACAGAG	12	0.015	226	191	ACAGAG	6	0.036	116	198	acagag	0.0062	15	249	242	ACAGAG	10	0.03	207	238	ACAGAG	6	0.02	247	215	ACAGAG	11	0.00709091	235	252	ACAGAG	4281	0.00664188	224	248	ACAGAG	42	0.111476	202
171	GGGGAG	0	0	239	233	GGGGAG	1	0.034	216	197	GGGGAG	56	0.0412143	184	105	GGGGAG	24	0.038875	59	190	ggggag	0.01625	36	230	204	GGGGAG	10	0.0264	208	240	GGGGAG	6	0.0703333	205	211	GGGGAG	50	0.0184	176	233	GGGGAG	3831	0.161922	226	178	GGGGAG	29	0.192345	215
3	AAAGAG	1	0	182	179	AAAGAG	5	0.057	143	192	AAAGAG	7	0.0288571	199	224	AAAGAG	11	0.0256364	82	209	aaagag	0.006	9	250	248	AAAGAG	4	0.01025	232	249	AAAGAG	0	0	254	255	AAAGAG	13	0.0326154	227	214	AAAGAG	2832	0.013612	235	231	AAAGAG	18	0.0376111	227
199	TACGAG	1	0.011	161	108	TACGAG	0	0	251	251	TACGAG	13	0.132308	165	186	TACGAG	1	0.022	235	213	tacgag	0.0125	6	236	250	TACGAG	1	0.004	252	253	TACGAG	2	0.027	239	240	TACGAG	11	0.0196364	238	229	TACGAG	1545	0.00540285	247	249	TACGAG	5	0.3458	254
203	TAGGAG	1	0	188	240	TAGGAG	4	0.2245	165	176	TAGGAG	13	0.0114615	238	188	TAGGAG	9	0.156333	100	154	taggag	0.0245	24	215	219	TAGGAG	23	0.0774783	183	215	TAGGAG	23	0.0497391	220	167	TAGGAG	43	0.023	184	221	TAGGAG	14155	0.0169768	186	225	TAGGAG	96	0.0399271	171
131	GAAGAG	6	0.00266667	35	143	GAAGAG	2	0.036	188	196	GAAGAG	5	0.0258	206	241	GAAGAG	20	0.02715	62	206	gaagag	0.0329231	39	209	199	GAAGAG	8	0.05025	216	226	GAAGAG	3	0.0523333	217	231	GAAGAG	18	0.00594444	218	254	GAAGAG	6374	0.0337844	210	212	GAAGAG	59	0.0798983	191
51	ATAGAG	0	0	199	190	ATAGAG	3	0.0233333	170	203	ATAGAG	0	0	254	254	ATAGAG	3	0.008	163	229	atagag	0.017	6	226	249	ATAGAG	2	0.0475	244	230	ATAGAG	6	0.314	171	210	ATAGAG	9	0.019	242	231	ATAGAG	2035	0.042024	244	208	ATAGAG	29	0.0367241	214
235	TGGGAG	2	0.003	126	142	TGGGAG	2	0.12	201	185	TGGGAG	30	0.0300333	196	138	TGGGAG	10	0.0419	90	185	tgggag	0.0538	15	196	238	TGGGAG	10	0.0967	210	209	TGGGAG	11	0.0526364	216	198	TGGGAG	28	0.0587857	204	204	TGGGAG	6191	0.0208135	213	220	TGGGAG	24	0.0702083	223
115	CTAGAG	3	0.002	87	150	CTAGAG	3	0.0313333	175	199	CTAGAG	1	0.077	174	252	CTAGAG	1	0.008	229	230	ctagag	0.0211667	36	218	203	CTAGAG	7	0.0334286	221	234	CTAGAG	11	0.0500909	219	199	CTAGAG	13	0.0117692	228	241	CTAGAG	2603	0.00876499	237	241	CTAGAG	18	0.127611	228
243	TTAGAG	7	0.013	23	105	TTAGAG	4	0.0125	166	208	TTAGAG	0	0	256	256	TTAGAG	1	0.077	237	165	ttagag	0.015	3	231	254	TTAGAG	15	0.0398	198	232	TTAGAG	2	0.024	242	242	TTAGAG	14	0.05	226	207	TTAGAG	4268	0.0031372	225	251	TTAGAG	50	0.06172	197
147	GCAGAG	0	0	227	220	GCAGAG	0	0	241	241	GCAGAG	48	0.0315833	193	113	GCAGAG	4	0.03475	149	200	gcagag	0.0113	90	241	171	GCAGAG	14	0.0768571	200	216	GCAGAG	14	0.0330714	234	190	GCAGAG	31	0.0226452	199	223	GCAGAG	6429	0.0456906	207	207	GCAGAG	59	0.0317966	192
175	GGTGAG	1	0.042	154	85	GGTGAG	1	0	217	219	GGTGAG	29	0.0928966	172	143	GGTGAG	7	0.0491429	112	174	ggtgag	0.00575	24	251	222	GGTGAG	6	0.0205	229	244	GGTGAG	6	0.0205	246	214	GGTGAG	8	0.01325	248	239	GGTGAG	4963	0.0100856	217	237	GGTGAG	27	0.0708519	220
83	CCAGAG	4	0.00425	64	135	CCAGAG	0	0	229	229	CCAGAG	11	0.0100909	243	205	CCAGAG	0	0	244	244	ccagag	0.00984615	39	243	200	CCAGAG	4	0.0325	234	235	CCAGAG	5	0.0364	230	221	CCAGAG	17	0.0107059	219	243	CCAGAG	894	0.066233	253	200	CCAGAG	21	0.0535238	225
231	TGCGAG	0	0	250	249	TGCGAG	1	0.011	219	211	TGCGAG	21	0.0285238	201	160	TGCGAG	4	0.02775	156	205	tgcgag	0.004	15	252	243	TGCGAG	4	0.13175	236	203	TGCGAG	4	0.03475	232	225	TGCGAG	9	0.0177778	245	235	TGCGAG	1828	0.00329141	246	250	TGCGAG	10	0.0595	246
211	TCAGAG	0	0	246	243	TCAGAG	2	0.009	199	212	TCAGAG	2	0.001	251	251	TCAGAG	3	0.00333333	178	236	tcagag	0.01175	24	240	221	TCAGAG	2	0.0325	248	236	TCAGAG	3	0.027	240	236	TCAGAG	12	0.04275	233	210	TCAGAG	2092	0.0163218	243	226	TCAGAG	27	0.125444	221
135	GACGAG	0	0	225	217	GACGAG	0	0	239	239	GACGAG	48	0.0198958	215	114	GACGAG	6	0.0361667	123	197	gacgag	0.0180909	33	223	207	GACGAG	6	0.0275	228	239	GACGAG	1	0.001	253	253	GACGAG	38	0.0102632	190	245	GACGAG	2707	0.202691	236	166	GACGAG	13	0.0621538	239
167	GGCGAG	0	0	236	230	GGCGAG	0	0	248	248	GGCGAG	106	0.0261321	205	76	GGCGAG	3	0.0166667	173	221	ggcgag	0.03675	48	205	195	GGCGAG	14	0.0648571	202	217	GGCGAG	5	0.0208	245	223	GGCGAG	55	0.00949091	168	249	GGCGAG	1257	0.010566	251	234	GGCGAG	8	0.01325	250
71	CACGAG	0	0	202	193	CACGAG	0	0	227	227	CACGAG	13	0.012	234	187	CACGAG	1	0.014	224	225	cacgag	0.01375	12	233	244	CACGAG	2	0.054	245	220	CACGAG	1	0	255	254	CACGAG	9	0.006	243	253	CACGAG	2116	0.0235244	242	217	CACGAG	6	0.058	253
179	GTAGAG	1	0.001	180	170	GTAGAG	2	0.033	196	198	GTAGAG	6	0.138333	163	231	GTAGAG	7	0.027	113	207	gtagag	0.0241111	27	216	214	GTAGAG	17	0.0243529	194	242	GTAGAG	5	0.0238	243	222	GTAGAG	20	0.0183	215	234	GTAGAG	6413	0.0105576	208	235	GTAGAG	49	0.0479592	198
107	CGGGAG	0	0	218	209	CGGGAG	0	0	236	236	CGGGAG	67	0.0287313	200	93	CGGGAG	3	0.0116667	170	228	cgggag	0.025	24	214	218	CGGGAG	6	0.0583333	226	218	CGGGAG	4	0.0285	237	226	CGGGAG	37	0.0124324	191	240	CGGGAG	2451	0.00838986	239	242	CGGGAG	4	0.21625	255
163	GGAGAG	1	0.001	179	169	GGAGAG	0	0	246	246	GGAGAG	35	0.0322571	192	132	GGAGAG	37	0.0328108	39	201	ggagag	0.0119048	63	239	186	GGAGAG	8	0.030875	217	237	GGAGAG	3	0.0353333	231	233	GGAGAG	21	0.017381	212	236	GGAGAG	2961	0.00765405	233	244	GGAGAG	32	0.057875	213
111	CGTGAG	0	0	220	211	CGTGAG	2	0.0005	187	217	CGTGAG	16	0.0138125	231	174	CGTGAG	2	0.015	207	222	cgtgag	0.0126	15	235	241	CGTGAG	3	0.0343333	239	233	CGTGAG	2	0.011	250	243	CGTGAG	7	0.0215714	250	226	CGTGAG	4491	0.00983024	219	238	CGTGAG	13	0.0132308	238
195	TAAGAG	0	0	243	239	TAAGAG	1	0.007	218	213	TAAGAG	0	0	255	255	TAAGAG	2	0.0035	216	235	taagag	0.019	3	222	253	TAAGAG	0	0	256	256	TAAGAG	0	0	256	256	TAAGAG	2	0.0075	256	251	TAAGAG	1422	0.00164012	249	254	TAAGAG	11	0.0661818	242
151	GCCGAG	0	0	228	221	GCCGAG	0	0	243	243	GCCGAG	74	0.0202568	213	88	GCCGAG	2	0.069	211	168	gccgag	0.0105	18	242	235	GCCGAG	4	0.023	235	243	GCCGAG	8	0.0775	203	206	GCCGAG	53	0.00762264	173	250	GCCGAG	1314	0.00235964	250	252	GCCGAG	9	0.0507778	248
155	GCGGAG	0	0	231	225	GCGGAG	0	0	244	244	GCGGAG	288	0.0289514	197	54	GCGGAG	4	0.02125	150	214	gcggag	0.0172727	33	225	208	GCGGAG	14	0.0809286	201	214	GCGGAG	10	0.0154	248	202	GCGGAG	64	0.0203594	154	227	GCGGAG	6355	0.0228833	211	218	GCGGAG	16	0.0168125	233
103	CGCGAG	0	0	214	205	CGCGAG	0	0	234	234	CGCGAG	45	0.0426667	183	116	CGCGAG	0	0	248	248	cgcgag	0.002	3	256	256	CGCGAG	2	0.048	246	229	CGCGAG	1	0.07	206	248	CGCGAG	16	0.005375	222	255	CGCGAG	162	3.66e-05	256	256	CGCGAG	7	0.027	252
[truncated: 88 more columns]
