# Supplementary material for: A basic framework to explain splice-site choice in eukaryotes
Source: Nat Commun. 2025 Sep 29;16:8284. doi: 10.1038/s41467-025-63622-9 (PMC12480690; doi:10.1038/s41467-025-63622-9)
Supplement: Supplementary file 3 — Supplementary Data 1-15 [file 41467_2025_63622_MOESM3_ESM.zip › Supplementary Data_14.xlsx]

## Sheet: Supp Data 14_Correlations
A - Rank correlation between acceptor hexamer rankings based on counts in diverse species
		FUNGHI	FUNGHI	LOWER PLANTS	LOWER PLANTS	LOWER PLANTS	PLANTS MONOCOTS	PLANTS MONOCOTS	PLANTS MONOCOTS	PLANTS DICOTS	PLANTS DICOTS	PLANTS DICOTS	PLANTS DICOTS	PLANTS DICOTS	LOWER ANIMALS -INVERTEBRATES	LOWER ANIMALS -INVERTEBRATES	LOWER ANIMALS -INVERTEBRATES	LOWER ANIMALS -INVERTEBRATES	LOWER ANIMALS -INVERTEBRATES	VERTEBRATES - FISH	VERTEBRATES - AMBHIPIANS	VERTEBRATES - REPTILES	VERTEBRATES - REPTILES	VERTEBRATES - BIRDS	VERTEBRATES - MAMMALS	VERTEBRATES - MAMMALS	VERTEBRATES - PRIMATES	VERTTEBRATES - PRIMATES
		Yeast	S. pombe	Chlamy	Chara	Marchantia	Rice	Corn	Sorghum	Arabidopsis	Canola	Opium	Potato	Tomato	Sponge	Hydra	C.elegans	Drosophila	Octopus	Zebrafish	Xenopus	Cobra	Tegu	Chicken	Mouse	Pig	Chimpanzee	Humans
	Yeast		0.149814	0.00232047	0.0187442	0.0379445	0.0892564	0.0749907	0.0869256	0.133658	0.124337	0.0936165	0.113539	0.116676	0.00311332	0.252508	0.18534	0.0816453	0.100811	0.093959	0.0862138	0.087514	0.0812344	0.0666254	0.0596123	0.0138677	0.0569059	0.048654	FUNGHI
	S. pombe			0.0132528	0.0182574	0.24651	0.386457	0.389942	0.362765	0.501539	0.516888	0.425943	0.49489	0.512892	0.00434156	0.778265	0.394317	0.48853	0.548282	0.385443	0.434201	0.427497	0.429575	0.372799	0.352213	0.238216	0.342812	0.280396	FUNGHI
	Chlamy				0.370517	0.486241	0.369985	0.413826	0.46105	0.237079	0.252568	0.27778	0.279225	0.264389	0.0145742	0.0193018	0.104076	0.330557	0.217761	0.322392	0.28878	0.322628	0.326914	0.357093	0.343582	0.367936	0.350911	0.375132	LOWER PLANTS
	Chara					0.508605	0.378135	0.395284	0.434223	0.351542	0.363036	0.39446	0.333515	0.32254	0.0110687	0.0330395	0.136825	0.19424	0.155334	0.302996	0.20618	0.20203	0.215206	0.273001	0.267595	0.185878	0.235878	0.280427	LOWER PLANTS
	Marchantia						0.898728	0.906487	0.90433	0.83975	0.854091	0.809515	0.840189	0.828535	1.87553e-05	0.331705	0.451983	0.681386	0.545131	0.729743	0.664737	0.668326	0.703372	0.720859	0.676235	0.58981	0.697588	0.657685	LOWER PLANTS
	Rice							0.968445	0.960374	0.929458	0.940383	0.923562	0.947517	0.945343	0.000874935	0.524608	0.560537	0.773081	0.72374	0.828514	0.813629	0.811463	0.833047	0.82382	0.782791	0.693623	0.800682	0.741274	PLANTS MONOCOTS
	Corn								0.958589	0.900954	0.922454	0.911201	0.933787	0.928352	0.00101536	0.495651	0.548397	0.799003	0.728363	0.850657	0.821653	0.822935	0.84847	0.838643	0.795129	0.726284	0.813725	0.755241	PLANTS MONOCOTS
	Sorghum									0.890107	0.895766	0.88103	0.906635	0.908775	0.00018341	0.476519	0.538686	0.748052	0.692796	0.811368	0.790735	0.802207	0.811709	0.818724	0.781056	0.683656	0.791905	0.754857	PLANTS MONOCOTS
	Arabidopsis										0.971023	0.902204	0.951323	0.950426	0.00463176	0.625845	0.608349	0.713301	0.69474	0.788633	0.74831	0.736445	0.755899	0.755599	0.709965	0.541083	0.721603	0.66926	PLANTS DICOTS
	Canola											0.930267	0.960288	0.963882	0.0046532	0.629639	0.595669	0.750906	0.733527	0.824168	0.782326	0.766447	0.786191	0.78474	0.734608	0.576245	0.740515	0.67559	PLANTS DICOTS
	Opium												0.942917	0.941343	0.00861597	0.466835	0.49846	0.716849	0.740973	0.791296	0.752199	0.756023	0.756034	0.754319	0.722187	0.627728	0.714177	0.645034	PLANTS DICOTS
	Potato													0.973741	0.00560714	0.611149	0.592382	0.76488	0.763868	0.828146	0.797821	0.796394	0.81097	0.802239	0.759877	0.634525	0.770988	0.705917	PLANTS DICOTS
	Tomato														0.000260306	0.598132	0.580199	0.756158	0.777517	0.835366	0.807215	0.795772	0.808132	0.797123	0.75798	0.628311	0.766922	0.705006	PLANTS DICOTS
	Sponge															0.0357655	0.00745949	0.000645728	0.000334616	0.000126541	0.000381052	0.00296082	0.00262058	0.000602274	0.000520843	0.0128175	0.00296153	0.00447091	LOWER ANIMALS -INVERTEBRATES
	Hydra																0.625718	0.527751	0.657433	0.555814	0.606308	0.556886	0.57502	0.535521	0.509725	0.275197	0.488955	0.433073	LOWER ANIMALS -INVERTEBRATES
	C.elegans																	0.597139	0.630524	0.671465	0.626949	0.587273	0.625959	0.618114	0.571642	0.412662	0.594122	0.566324	LOWER ANIMALS -INVERTEBRATES
	Drosophila																		0.791472	0.809833	0.848855	0.856736	0.876072	0.835709	0.793947	0.785346	0.807088	0.72063	LOWER ANIMALS -INVERTEBRATES
	Octopus																			0.823332	0.860924	0.85508	0.856153	0.813703	0.822584	0.710354	0.781515	0.712773	LOWER ANIMALS -INVERTEBRATES
	Zebrafish																				0.906536	0.868356	0.896816	0.911363	0.884327	0.766901	0.872017	0.842001	VERTEBRATES - FISH
	Xenopus																					0.94986	0.967042	0.950084	0.935668	0.854819	0.937409	0.885797	VERTEBRATES - AMBHIPIANS
	Cobra																						0.971049	0.948724	0.931328	0.881811	0.930724	0.860514	VERTEBRATES - REPTILES
	Tegu																							0.954934	0.939153	0.901973	0.953762	0.885937	VERTEBRATES - REPTILES
	Chicken																								0.943578	0.871572	0.944039	0.911423	VERTEBRATES - BIRDS
	Mouse																									0.881541	0.950063	0.919103	VERTEBRATES - MAMMALS
	Pig																										0.896895	0.813765	VERTEBRATES - MAMMALS
	Chimpanzee																											0.95546	VERTEBRATES - PRIMATES
	Humans																												VERTTEBRATES - PRIMATES
				Colour Scale	0	0.5	1
B - Rank correlation between acceptor hexamer rankings based on splice-site strength/usage in diverse species
		Yeast	S. pombe	Chlamy	Chara	Marchantia	Rice	Corn	Sorghum	Arabidopsis	Canola	Opium	Potato	Tomato	Sponge	Hydra	C.elegans	Drosophila	Octopus	Zebrafish	Xenopus	Cobra	Tegu	Chicken	Mouse	Pig	Chimpanzee	Humans
	Yeast		0.347214	0.251056	0.204046	0.327865	0.327542	0.310809	0.348238	0.348263	0.363402	0.202978	0.3248	0.306607	0.0478019	0.279566	0.257363	0.313939	0.207782	0.265582	0.300587	0.2898	0.31066	0.301313	0.305347	0.186555	0.306093	0.309788	FUNGHI
	S. pombe			0.263834	0.221072	0.321309	0.404793	0.390085	0.424646	0.429228	0.439554	0.237056	0.451808	0.376986	0.0022761	0.501205	0.304707	0.364012	0.26749	0.353609	0.452713	0.468894	0.447447	0.49172	0.45176	0.145541	0.479211	0.45085	FUNGHI
	Chlamy				0.601275	0.81158	0.722854	0.732291	0.768566	0.751055	0.771303	0.561025	0.712759	0.771491	9.31179e-05	0.38371	0.469019	0.734073	0.487122	0.752309	0.629335	0.566556	0.623353	0.595899	0.627178	0.292928	0.643272	0.650634	LOWER PLANTS
	Chara					0.663538	0.637732	0.606056	0.638794	0.633141	0.621454	0.489886	0.545999	0.638194	0.00619819	0.296999	0.398434	0.575031	0.396478	0.562382	0.468547	0.411521	0.47945	0.47443	0.473449	0.144472	0.458018	0.473302	LOWER PLANTS
	Marchantia						0.863738	0.842092	0.902741	0.874973	0.900664	0.651545	0.832515	0.886454	1.15049e-06	0.455362	0.544922	0.760376	0.544872	0.811502	0.664974	0.572187	0.661186	0.624682	0.680678	0.315929	0.669801	0.676379	LOWER PLANTS
	Rice							0.842124	0.880863	0.8755	0.882851	0.65319	0.799161	0.871167	0.00226069	0.539863	0.569131	0.775787	0.616762	0.849072	0.73443	0.706219	0.730963	0.711082	0.763095	0.400163	0.750171	0.750664	PLANTS MONOCOTS
	Corn								0.885901	0.860942	0.862667	0.640937	0.780511	0.845779	0.0115651	0.481691	0.576413	0.773963	0.545899	0.816802	0.777162	0.668541	0.697731	0.676356	0.718835	0.354205	0.741832	0.73712	PLANTS MONOCOTS
	Sorghum									0.922811	0.92586	0.687493	0.859802	0.888622	0.00362185	0.593892	0.662322	0.827139	0.623752	0.878979	0.791526	0.697491	0.782175	0.75363	0.809719	0.378664	0.791168	0.79634	PLANTS MONOCOTS
	Arabidopsis										0.933023	0.669926	0.838	0.857582	0.000220169	0.570156	0.586441	0.782419	0.587785	0.840318	0.734997	0.671545	0.728814	0.737849	0.765864	0.338563	0.759423	0.76274	PLANTS DICOTS
	Canola											0.672372	0.844388	0.879755	0.000518814	0.568877	0.58833	0.797347	0.584106	0.856246	0.741635	0.667325	0.745412	0.730994	0.76951	0.381109	0.77251	0.7737	PLANTS DICOTS
	Opium												0.673402	0.689385	0.00109038	0.359216	0.404126	0.616946	0.413483	0.62516	0.547964	0.450671	0.519411	0.495462	0.550677	0.203701	0.52776	0.527656	PLANTS DICOTS
	Potato													0.86942	2.40938e-05	0.529699	0.548089	0.74942	0.568614	0.786292	0.699725	0.693496	0.724217	0.677222	0.749135	0.356406	0.714674	0.72686	PLANTS DICOTS
	Tomato														0.000911106	0.49914	0.561214	0.76677	0.53411	0.802166	0.707513	0.603975	0.691863	0.640434	0.69995	0.320817	0.694253	0.692742	PLANTS DICOTS
	Sponge															0.000391169	0.00714929	0.000869012	0.00344589	0.00818175	0.0125884	0.00783387	0.00498748	0.00619889	0.00540921	0.0106102	0.00257157	0.00343453	LOWER ANIMALS -INVERTEBRATES
	Hydra																0.618352	0.552197	0.425135	0.593933	0.670196	0.600745	0.683844	0.732402	0.72877	0.391366	0.726356	0.725179	LOWER ANIMALS -INVERTEBRATES
	C.elegans																	0.603646	0.441294	0.68203	0.686134	0.555091	0.635331	0.647655	0.65909	0.332125	0.656693	0.659366	LOWER ANIMALS -INVERTEBRATES
	Drosophila																		0.600022	0.825857	0.798249	0.731753	0.817641	0.750123	0.799075	0.378114	0.801911	0.834293	LOWER ANIMALS -INVERTEBRATES
	Octopus																			0.627119	0.643951	0.560339	0.626522	0.664417	0.650368	0.380321	0.626235	0.642178	LOWER ANIMALS -INVERTEBRATES
	Zebrafish																				0.816194	0.743248	0.825609	0.786583	0.841996	0.437646	0.829386	0.841188	VERTEBRATES - FISH
	Xenopus																					0.82849	0.859421	0.826879	0.860371	0.524527	0.891824	0.890793	VERTEBRATES - AMBHIPIANS
	Cobra																						0.850141	0.809159	0.830507	0.502917	0.842038	0.840451	VERTEBRATES - REPTILES
	Tegu																							0.839344	0.898965	0.504358	0.891875	0.88896	VERTEBRATES - REPTILES
	Chicken																								0.879636	0.443564	0.880554	0.901197	VERTEBRATES - BIRDS
	Mouse																									0.475824	0.907969	0.920856	VERTEBRATES - MAMMALS
	Pig																										0.486119	0.467979	VERTEBRATES - MAMMALS
	Chimpanzee																											0.954124	VERTEBRATES - PRIMATES
	Humans																												VERTTEBRATES - PRIMATES
				Colour Scale	0	0.5	1
C - Rank correlation between donor hexamer rankings based on counts in diverse species
		Yeast	S. pombe	Chlamy	Chara	Marchantia	Rice	Corn	Sorghum	Arabidopsis	Canola	Opium	Potato	Tomato	Sponge	Hydra	C.elegans	Drosophila	Octopus	Zebrafish	Xenopus	Cobra	Tegu	Chicken	Mouse	Pig	Chimpanzee	Humans
	Yeast		0.323495	0.0885085	0.167168	0.0826537	0.0839896	0.091005	0.092041	0.0587735	0.0434338	0.0981849	0.0656672	0.0684308	0.186005	0.0526554	0.0459598	0.142985	0.133168	0.0940312	0.149695	0.180562	0.12279	0.150734	0.156009	0.107952	0.114238	0.113129	FUNGHI
	S. pombe			0.310365	0.546957	0.615982	0.561532	0.573131	0.561818	0.469031	0.445677	0.529272	0.492872	0.480389	0.524577	0.377971	0.485611	0.573615	0.550363	0.522251	0.598099	0.604892	0.592181	0.580329	0.561167	0.550477	0.5579	0.53567	FUNGHI
	Chlamy				0.473894	0.407314	0.276468	0.319339	0.348371	0.105795	0.0902084	0.178695	0.145217	0.136033	0.211186	0.0550937	0.266121	0.437975	0.210058	0.377264	0.401964	0.454262	0.488448	0.549607	0.53865	0.551705	0.582221	0.598932	LOWER PLANTS
	Chara					0.747608	0.642642	0.666924	0.662159	0.487743	0.459594	0.518408	0.550245	0.536878	0.469799	0.368504	0.589954	0.690595	0.562865	0.684359	0.671293	0.694283	0.743123	0.722013	0.691255	0.651603	0.720684	0.71133	LOWER PLANTS
	Marchantia						0.89395	0.914035	0.910849	0.754355	0.726166	0.784256	0.795144	0.788421	0.613135	0.561663	0.808734	0.820242	0.748559	0.837409	0.823042	0.804674	0.874709	0.766724	0.781523	0.697408	0.808798	0.756007	LOWER PLANTS
	Rice							0.96304	0.960606	0.857452	0.845533	0.887291	0.900525	0.895891	0.609019	0.682492	0.796967	0.790859	0.794808	0.815215	0.837334	0.777514	0.823334	0.711698	0.709606	0.600858	0.736838	0.688157	PLANTS MONOCOTS
	Corn								0.967292	0.821957	0.8105	0.8572	0.873273	0.862748	0.639103	0.653872	0.789005	0.798053	0.781316	0.832778	0.837663	0.801122	0.837914	0.742493	0.735005	0.632033	0.757483	0.714298	PLANTS MONOCOTS
	Sorghum									0.796239	0.780463	0.834152	0.853241	0.839391	0.618071	0.615365	0.760352	0.789342	0.765145	0.811007	0.834806	0.799056	0.843474	0.747859	0.746751	0.64754	0.777586	0.73422	PLANTS MONOCOTS
	Arabidopsis										0.971782	0.896249	0.934501	0.941088	0.558881	0.804345	0.803766	0.645441	0.809457	0.717955	0.69804	0.609012	0.651167	0.498915	0.522488	0.412165	0.527664	0.471349	PLANTS DICOTS
	Canola											0.880951	0.922195	0.928893	0.542881	0.786094	0.775134	0.611722	0.779335	0.688606	0.68024	0.581012	0.624503	0.479856	0.505668	0.393024	0.506806	0.456241	PLANTS DICOTS
	Opium												0.920036	0.922222	0.605459	0.731561	0.749542	0.676368	0.810403	0.733874	0.729888	0.664033	0.696497	0.560696	0.575835	0.463673	0.579947	0.525012	PLANTS DICOTS
	Potato													0.977148	0.602362	0.831555	0.799555	0.698962	0.828802	0.77835	0.759625	0.687766	0.719806	0.578562	0.5847	0.453435	0.598635	0.553597	PLANTS DICOTS
	Tomato														0.587536	0.840233	0.805349	0.708642	0.834554	0.768089	0.756934	0.673585	0.707152	0.562575	0.573758	0.450326	0.584263	0.534862	PLANTS DICOTS
	Sponge															0.479425	0.534418	0.599783	0.616804	0.6346	0.663935	0.672293	0.653231	0.629999	0.605195	0.563706	0.604925	0.587217	LOWER ANIMALS -INVERTEBRATES
	Hydra																0.720358	0.576984	0.736303	0.626058	0.575449	0.500136	0.519876	0.381358	0.359799	0.278529	0.368882	0.332465	LOWER ANIMALS -INVERTEBRATES
	C.elegans																	0.784238	0.760914	0.753705	0.742244	0.697405	0.744812	0.614526	0.607019	0.52892	0.630024	0.573298	LOWER ANIMALS -INVERTEBRATES
	Drosophila																		0.71494	0.767017	0.813585	0.804165	0.849182	0.761901	0.739059	0.658342	0.768502	0.724079	LOWER ANIMALS -INVERTEBRATES
	Octopus																			0.776569	0.74345	0.676823	0.715777	0.60465	0.581775	0.516031	0.596427	0.536731	LOWER ANIMALS -INVERTEBRATES
	Zebrafish																				0.843145	0.796683	0.849599	0.779826	0.773953	0.673572	0.77986	0.761672	VERTEBRATES - FISH
	Xenopus																					0.903581	0.925132	0.860189	0.850358	0.765165	0.872016	0.835192	VERTEBRATES - AMBHIPIANS
	Cobra																						0.910538	0.875163	0.840738	0.783698	0.864264	0.838113	VERTEBRATES - REPTILES
	Tegu																							0.899656	0.895101	0.824409	0.926995	0.888802	VERTEBRATES - REPTILES
	Chicken																								0.897794	0.854388	0.925019	0.918087	VERTEBRATES - BIRDS
	Mouse																									0.861484	0.930007	0.907459	VERTEBRATES - MAMMALS
	Pig																										0.867973	0.858676	VERTEBRATES - MAMMALS
	Chimpanzee																											0.961854	VERTEBRATES - PRIMATES
	Humans																												VERTTEBRATES - PRIMATES
					Colour Scale	0	0.5	1
D - Rank correlation between donor hexamer rankings based on splice site strength/usage in diverse species
		Yeast	S. pombe	Chlamy	Chara	Marchantia	Rice	Corn	Sorghum	Arabidopsis	Canola	Opium	Potato	Tomato	Sponge	Hydra	C.elegans	Drosophila	Octopus	Zebrafish	Xenopus	Cobra	Tegu	Chicken	Mouse	Pig	Chimpanzee	Humans
	Yeast		0.23495	0.134878	0.0932384	0.0868158	0.0877299	0.052406	0.0852333	0.0733988	0.0594354	0.0234067	0.038433	0.0900776	0.022288	0.0491971	0.10672	0.168372	0.0694509	0.065741	0.0623056	0.0533677	0.0509686	0.0615021	0.069149	0.0987196	0.0536179	0.0734496	FUNGHI
	S. pombe			0.418594	0.334233	0.407054	0.212835	0.198135	0.293	0.189568	0.265498	0.139103	0.24141	0.186146	0.0874176	0.100475	0.402386	0.298092	0.377084	0.298037	0.395257	0.391672	0.452854	0.427156	0.455389	0.17648	0.425451	0.486359	FUNGHI
	Chlamy				0.408742	0.465879	0.191852	0.202569	0.314694	0.145432	0.271101	0.0482436	0.253448	0.134895	0.0944237	0.114426	0.442288	0.5646	0.376235	0.543359	0.544107	0.483644	0.568357	0.582142	0.668058	0.151674	0.605947	0.639538	LOWER PLANTS
	Chara					0.476903	0.326601	0.280305	0.380122	0.241987	0.360093	0.0696842	0.294845	0.214431	0.0607197	0.148152	0.346314	0.336114	0.296026	0.47711	0.449054	0.381291	0.461743	0.43493	0.486761	0.122026	0.465013	0.44699	LOWER PLANTS
	Marchantia						0.554584	0.496706	0.737508	0.528893	0.72072	0.162842	0.536528	0.423819	0.0605253	0.388836	0.580054	0.562889	0.425138	0.645727	0.634781	0.483446	0.64664	0.6412	0.630406	0.156815	0.606962	0.598888	LOWER PLANTS
	Rice							0.531684	0.626438	0.602867	0.607688	0.114932	0.490371	0.37953	0.0312115	0.37723	0.38767	0.327662	0.237282	0.425671	0.400819	0.244467	0.377372	0.344198	0.352375	0.155466	0.365043	0.359674	PLANTS MONOCOTS
	Corn								0.637152	0.50182	0.600561	0.100094	0.509845	0.43978	0.0430028	0.316398	0.361325	0.293992	0.270726	0.399812	0.421541	0.315292	0.40997	0.373896	0.341854	0.175785	0.391954	0.37811	PLANTS MONOCOTS
	Sorghum									0.605258	0.790944	0.133096	0.595324	0.460276	0.0624124	0.523562	0.586972	0.45298	0.322661	0.612338	0.622393	0.451981	0.604156	0.603098	0.545486	0.167481	0.554663	0.549298	PLANTS MONOCOTS
	Arabidopsis										0.657029	0.12081	0.518016	0.478022	0.0315682	0.422309	0.343197	0.255011	0.251226	0.336272	0.311249	0.20854	0.3197	0.326302	0.244339	0.122099	0.278245	0.294893	PLANTS DICOTS
	Canola											0.194164	0.619549	0.483295	0.0589782	0.445278	0.496695	0.38946	0.317589	0.541788	0.544095	0.359202	0.544712	0.543709	0.466001	0.127536	0.477145	0.481441	PLANTS DICOTS
	Opium												0.111507	0.102568	0.00455234	0.0911266	0.0546714	0.0788235	0.109421	0.117216	0.125057	0.0924215	0.0965292	0.0885783	0.0949785	0.0299318	0.113568	0.110955	PLANTS DICOTS
	Potato													0.471822	0.117965	0.372319	0.387738	0.312685	0.312953	0.427106	0.432929	0.383486	0.493354	0.403601	0.369177	0.141386	0.368467	0.394654	PLANTS DICOTS
	Tomato														0.025085	0.384677	0.257511	0.205206	0.210659	0.266949	0.310844	0.252898	0.318201	0.268381	0.235868	0.0929547	0.214244	0.227262	PLANTS DICOTS
	Sponge															0.0334133	0.102514	0.0694167	0.0207272	0.0405747	0.0888969	0.101027	0.134728	0.129525	0.112527	0.0930648	0.0907568	0.0821463	LOWER ANIMALS -INVERTEBRATES
	Hydra																0.357368	0.279572	0.176198	0.274628	0.374759	0.200275	0.30129	0.335196	0.245824	0.0655982	0.250078	0.259677	LOWER ANIMALS -INVERTEBRATES
	C.elegans																	0.566649	0.394572	0.505482	0.576753	0.459036	0.615159	0.635991	0.558236	0.152913	0.611226	0.625011	LOWER ANIMALS -INVERTEBRATES
	Drosophila																		0.366851	0.506728	0.593714	0.425683	0.56992	0.576125	0.622271	0.130594	0.566729	0.592605	LOWER ANIMALS -INVERTEBRATES
	Octopus																			0.348787	0.385614	0.36012	0.447023	0.445382	0.372557	0.139035	0.412238	0.427356	LOWER ANIMALS -INVERTEBRATES
	Zebrafish																				0.726513	0.515947	0.635995	0.637975	0.66471	0.168006	0.667445	0.668198	VERTEBRATES - FISH
	Xenopus																					0.592653	0.722195	0.80364	0.758489	0.208501	0.717722	0.74786	VERTEBRATES - AMBHIPIANS
	Cobra																						0.721829	0.616283	0.602848	0.184031	0.658039	0.633852	VERTEBRATES - REPTILES
	Tegu																							0.774044	0.77723	0.272557	0.760468	0.757261	VERTEBRATES - REPTILES
	Chicken																								0.785891	0.238855	0.787612	0.80602	VERTEBRATES - BIRDS
	Mouse																									0.276822	0.787731	0.798677	VERTEBRATES - MAMMALS
	Pig																										0.260945	0.274013	VERTEBRATES - MAMMALS
	Chimpanzee																											0.914002	VERTEBRATES - PRIMATES
	Humans																												VERTTEBRATES - PRIMATES
					Colour Scale	0	0.5	1
