# Supplementary material for: A basic framework to explain splice-site choice in eukaryotes
Source: Nat Commun. 2025 Sep 29;16:8284. doi: 10.1038/s41467-025-63622-9 (PMC12480690; doi:10.1038/s41467-025-63622-9)
Supplement: Supplementary file 3 — Supplementary Data 1-15 [file 41467_2025_63622_MOESM3_ESM.zip › Supplementary Data_15.xlsx]

## Sheet: Supp Data 15-PhenoScanner
snp	rsid	hg19_coordinates	hg38_coordinates	a1	a2	trait	efo	study	pmid	ancestry	year	beta	se	p	direction	n	n_cases	n_controls	n_studies	unit	dataset
rs2275819	rs2275819	chr1:3689408	chr1:3772844	G	A	Arm fat-free mass left	-	Neale B	UKBB	European	2017	-0.01427	0.003021	2.337e-06	-	331159	0	331159	1	IVNT	Neale-B_UKBB_EUR_2017
rs2275819	rs2275819	chr1:3689408	chr1:3772844	G	A	Arm predicted mass left	-	Neale B	UKBB	European	2017	-0.01448	0.00301	1.509e-06	-	331146	0	331146	1	IVNT	Neale-B_UKBB_EUR_2017
rs2275819	rs2275819	chr1:3689408	chr1:3772844	G	A	Basal metabolic rate	EFO_0007777	Neale B	UKBB	European	2017	-0.01493	0.003151	2.148e-06	-	331307	0	331307	1	IVNT	Neale-B_UKBB_EUR_2017
rs2275819	rs2275819	chr1:3689408	chr1:3772844	G	A	Trunk fat-free mass	-	Neale B	UKBB	European	2017	-0.01416	0.002993	2.249e-06	-	331030	0	331030	1	IVNT	Neale-B_UKBB_EUR_2017
rs2275819	rs2275819	chr1:3689408	chr1:3772844	G	A	Trunk predicted mass	-	Neale B	UKBB	European	2017	-0.01417	0.002984	2.049e-06	-	330995	0	330995	1	IVNT	Neale-B_UKBB_EUR_2017
rs2275819	rs2275819	chr1:3689408	chr1:3772844	G	A	Whole body fat-free mass	-	Neale B	UKBB	European	2017	-0.0143	0.003005	1.941e-06	-	331291	0	331291	1	IVNT	Neale-B_UKBB_EUR_2017
rs2275819	rs2275819	chr1:3689408	chr1:3772844	G	A	Whole body water mass	-	Neale B	UKBB	European	2017	-0.01411	0.003009	2.765e-06	-	331315	0	331315	1	IVNT	Neale-B_UKBB_EUR_2017
rs10745330	rs10745330	chr1:113083439	chr1:112540817	C	T	Mean platelet volume	EFO_0004586	Astle W	27863252	European	2016	0.02565	0.003598	1.025e-12	+	173480	0	173480	2	IVNT	Astle-W_Blood-Cell-Traits_EUR_2016
rs10745330	rs10745330	chr1:113083439	chr1:112540817	C	T	Platelet count	EFO_0004586	Astle W	27863252	European	2016	-0.03362	0.003631	2.042e-20	-	173480	0	173480	2	IVNT	Astle-W_Blood-Cell-Traits_EUR_2016
rs10745330	rs10745330	chr1:113083439	chr1:112540817	C	T	Platelet distribution width	EFO_0004586	Astle W	27863252	European	2016	0.04072	0.003578	5.295e-30	+	173480	0	173480	2	IVNT	Astle-W_Blood-Cell-Traits_EUR_2016
rs10745330	rs10745330	chr1:113083439	chr1:112540817	C	T	Plateletcrit	EFO_0004586	Astle W	27863252	European	2016	-0.02437	0.003644	2.258e-11	-	173480	0	173480	2	IVNT	Astle-W_Blood-Cell-Traits_EUR_2016
rs10745330	rs10745330	chr1:113083439	chr1:112540817	C	T	Comparative body size at age 10	-	Neale B	UKBB	European	2017	-0.007616	0.001661	4.563e-06	-	331693	0	331693	1	-	Neale-B_UKBB_EUR_2017
rs10745330	rs10745330	chr1:113083439	chr1:112540817	C	T	Heel bone mineral density left	EFO_0009270	Neale B	UKBB	European	2017	-0.01838	0.004159	9.903e-06	-	106254	0	106254	1	IVNT	Neale-B_UKBB_EUR_2017
rs10745330	rs10745330	chr1:113083439	chr1:112540817	C	T	Heel bone mineral density right	EFO_0009270	Neale B	UKBB	European	2017	-0.01979	0.004131	1.664e-06	-	106251	0	106251	1	IVNT	Neale-B_UKBB_EUR_2017
rs1140523	rs1140523	chr1:169293721	chr1:169324483	A	G	Coronary artery disease	EFO_0000378;EFO_0001645	van der Harst P	29212778	Mixed	2018	-0.03322	0.007052	2.5e-06	-	296525	34541	261984	1	log OR	van-der-Harst-P_CAD-UKBB_Mixed_2018
rs1140523	rs1140523	chr1:169293721	chr1:169324483	A	G	Coronary artery disease	EFO_0000378;EFO_0001645	van der Harst P	29212778	Mixed	2018	-0.0287	0.0058	7.188e-07	-	547261	122733	424528	2	log OR	van-der-Harst-P_CAD_Mixed_2018
rs3795503	rs3795503	chr1:180905694	chr1:180936558	T	C	High light scatter reticulocyte count	EFO_0004586	Astle W	27863252	European	2016	-0.01723	0.003858	7.931e-06	-	173480	0	173480	2	IVNT	Astle-W_Blood-Cell-Traits_EUR_2016
rs3795503	rs3795503	chr1:180905694	chr1:180936558	T	C	Monocyte count	EFO_0004586	Astle W	27863252	European	2016	-0.02146	0.003844	2.37e-08	-	173480	0	173480	2	IVNT	Astle-W_Blood-Cell-Traits_EUR_2016
rs3795503	rs3795503	chr1:180905694	chr1:180936558	T	C	Platelet count	EFO_0004586	Astle W	27863252	European	2016	-0.01732	0.003921	9.924e-06	-	173480	0	173480	2	IVNT	Astle-W_Blood-Cell-Traits_EUR_2016
rs3795503	rs3795503	chr1:180905694	chr1:180936558	T	C	Plateletcrit	EFO_0004586	Astle W	27863252	European	2016	-0.01865	0.003933	2.111e-06	-	173480	0	173480	2	IVNT	Astle-W_Blood-Cell-Traits_EUR_2016
rs3795503	rs3795503	chr1:180905694	chr1:180936558	T	C	White blood cell count	EFO_0004586	Astle W	27863252	European	2016	-0.01707	0.003859	9.702e-06	-	173480	0	173480	2	IVNT	Astle-W_Blood-Cell-Traits_EUR_2016
rs3795503	rs3795503	chr1:180905694	chr1:180936558	T	C	Arm fat-free mass left	-	Neale B	UKBB	European	2017	0.009238	0.001661	2.672e-08	+	331159	0	331159	1	IVNT	Neale-B_UKBB_EUR_2017
rs3795503	rs3795503	chr1:180905694	chr1:180936558	T	C	Arm fat-free mass right	-	Neale B	UKBB	European	2017	0.009417	0.001628	7.252e-09	+	331221	0	331221	1	IVNT	Neale-B_UKBB_EUR_2017
rs3795503	rs3795503	chr1:180905694	chr1:180936558	T	C	Arm predicted mass left	-	Neale B	UKBB	European	2017	0.009318	0.001655	1.792e-08	+	331146	0	331146	1	IVNT	Neale-B_UKBB_EUR_2017
rs3795503	rs3795503	chr1:180905694	chr1:180936558	T	C	Arm predicted mass right	-	Neale B	UKBB	European	2017	0.009138	0.001622	1.765e-08	+	331216	0	331216	1	IVNT	Neale-B_UKBB_EUR_2017
rs3795503	rs3795503	chr1:180905694	chr1:180936558	T	C	Basal metabolic rate	EFO_0007777	Neale B	UKBB	European	2017	0.01074	0.001732	5.544e-10	+	331307	0	331307	1	IVNT	Neale-B_UKBB_EUR_2017
rs3795503	rs3795503	chr1:180905694	chr1:180936558	T	C	Comparative height size at age 10	-	Neale B	UKBB	European	2017	0.008503	0.001783	1.864e-06	+	332021	0	332021	1	-	Neale-B_UKBB_EUR_2017
rs3795503	rs3795503	chr1:180905694	chr1:180936558	T	C	Forced expiratory volume in 1-second	EFO_0004314	Neale B	UKBB	European	2017	0.01049	0.002236	2.709e-06	+	307638	0	307638	1	IVNT	Neale-B_UKBB_EUR_2017
rs3795503	rs3795503	chr1:180905694	chr1:180936558	T	C	Forced expiratory volume in 1-second, best measure	EFO_0004314	Neale B	UKBB	European	2017	0.01288	0.002455	1.544e-07	+	255492	0	255492	1	IVNT	Neale-B_UKBB_EUR_2017
rs3795503	rs3795503	chr1:180905694	chr1:180936558	T	C	Forced vital capacity	EFO_0004312	Neale B	UKBB	European	2017	0.01297	0.00212	9.617e-10	+	307638	0	307638	1	IVNT	Neale-B_UKBB_EUR_2017
rs3795503	rs3795503	chr1:180905694	chr1:180936558	T	C	Forced vital capacity, best measure	EFO_0004312	Neale B	UKBB	European	2017	0.01501	0.002325	1.077e-10	+	255492	0	255492	1	IVNT	Neale-B_UKBB_EUR_2017
rs3795503	rs3795503	chr1:180905694	chr1:180936558	T	C	Height	EFO_0004339	Neale B	UKBB	European	2017	0.01359	0.001856	2.471e-13	+	336474	0	336474	1	IVNT	Neale-B_UKBB_EUR_2017
rs3795503	rs3795503	chr1:180905694	chr1:180936558	T	C	Leg fat-free mass left	-	Neale B	UKBB	European	2017	0.009608	0.00172	2.337e-08	+	331258	0	331258	1	IVNT	Neale-B_UKBB_EUR_2017
rs3795503	rs3795503	chr1:180905694	chr1:180936558	T	C	Leg fat-free mass right	-	Neale B	UKBB	European	2017	0.00994	0.00172	7.453e-09	+	331285	0	331285	1	IVNT	Neale-B_UKBB_EUR_2017
rs3795503	rs3795503	chr1:180905694	chr1:180936558	T	C	Leg predicted mass left	-	Neale B	UKBB	European	2017	0.009517	0.001709	2.543e-08	+	331253	0	331253	1	IVNT	Neale-B_UKBB_EUR_2017
rs3795503	rs3795503	chr1:180905694	chr1:180936558	T	C	Leg predicted mass right	-	Neale B	UKBB	European	2017	0.009793	0.001708	9.92e-09	+	331285	0	331285	1	IVNT	Neale-B_UKBB_EUR_2017
rs3795503	rs3795503	chr1:180905694	chr1:180936558	T	C	Sitting height	EFO_0004339	Neale B	UKBB	European	2017	0.01621	0.002019	9.718e-16	+	336172	0	336172	1	IVNT	Neale-B_UKBB_EUR_2017
rs3795503	rs3795503	chr1:180905694	chr1:180936558	T	C	Trunk fat-free mass	-	Neale B	UKBB	European	2017	0.01167	0.001645	1.349e-12	+	331030	0	331030	1	IVNT	Neale-B_UKBB_EUR_2017
rs3795503	rs3795503	chr1:180905694	chr1:180936558	T	C	Trunk predicted mass	-	Neale B	UKBB	European	2017	0.01159	0.00164	1.594e-12	+	330995	0	330995	1	IVNT	Neale-B_UKBB_EUR_2017
rs3795503	rs3795503	chr1:180905694	chr1:180936558	T	C	Whole body fat-free mass	-	Neale B	UKBB	European	2017	0.01094	0.001652	3.608e-11	+	331291	0	331291	1	IVNT	Neale-B_UKBB_EUR_2017
rs3795503	rs3795503	chr1:180905694	chr1:180936558	T	C	Whole body water mass	-	Neale B	UKBB	European	2017	0.01088	0.001654	4.909e-11	+	331315	0	331315	1	IVNT	Neale-B_UKBB_EUR_2017
rs6682652	rs6682652	chr1:203045583	chr1:203076455	C	T	Impedance of arm right	-	Neale B	UKBB	European	2017	0.008177	0.001757	3.268e-06	+	331279	0	331279	1	IVNT	Neale-B_UKBB_EUR_2017
rs59332477	rs59332477	chr2:220417266	chr2:219552544	C	T	Pulse rate	EFO_0004326	Neale B	UKBB	European	2017	0.01473	0.002508	4.261e-09	+	317756	0	317756	1	IVNT	Neale-B_UKBB_EUR_2017
rs59332477	rs59332477	chr2:220417266	chr2:219552544	C	T	Pulse rate	EFO_0004326	Neale B	UKBB	European	2017	0.01975	0.004247	3.325e-06	+	110153	0	110153	1	IVNT	Neale-B_UKBB_EUR_2017
rs4685235	rs4685235	chr3:14965507	chr3:14924000	A	G	Arm fat-free mass left	-	Neale B	UKBB	European	2017	0.01499	0.002842	1.335e-07	+	331159	0	331159	1	IVNT	Neale-B_UKBB_EUR_2017
rs4685235	rs4685235	chr3:14965507	chr3:14924000	A	G	Arm fat-free mass right	-	Neale B	UKBB	European	2017	0.01454	0.002786	1.792e-07	+	331221	0	331221	1	IVNT	Neale-B_UKBB_EUR_2017
rs4685235	rs4685235	chr3:14965507	chr3:14924000	A	G	Arm predicted mass left	-	Neale B	UKBB	European	2017	0.01579	0.002832	2.468e-08	+	331146	0	331146	1	IVNT	Neale-B_UKBB_EUR_2017
rs4685235	rs4685235	chr3:14965507	chr3:14924000	A	G	Arm predicted mass right	-	Neale B	UKBB	European	2017	0.01426	0.002776	2.794e-07	+	331216	0	331216	1	IVNT	Neale-B_UKBB_EUR_2017
rs4685235	rs4685235	chr3:14965507	chr3:14924000	A	G	Basal metabolic rate	EFO_0007777	Neale B	UKBB	European	2017	0.01599	0.002964	6.887e-08	+	331307	0	331307	1	IVNT	Neale-B_UKBB_EUR_2017
rs4685235	rs4685235	chr3:14965507	chr3:14924000	A	G	Comparative height size at age 10	-	Neale B	UKBB	European	2017	0.01387	0.003053	5.542e-06	+	332021	0	332021	1	-	Neale-B_UKBB_EUR_2017
rs4685235	rs4685235	chr3:14965507	chr3:14924000	A	G	Height	EFO_0004339	Neale B	UKBB	European	2017	0.01633	0.003178	2.775e-07	+	336474	0	336474	1	IVNT	Neale-B_UKBB_EUR_2017
rs4685235	rs4685235	chr3:14965507	chr3:14924000	A	G	Leg fat-free mass left	-	Neale B	UKBB	European	2017	0.01412	0.002944	1.604e-06	+	331258	0	331258	1	IVNT	Neale-B_UKBB_EUR_2017
rs4685235	rs4685235	chr3:14965507	chr3:14924000	A	G	Leg fat-free mass right	-	Neale B	UKBB	European	2017	0.01402	0.002943	1.883e-06	+	331285	0	331285	1	IVNT	Neale-B_UKBB_EUR_2017
rs4685235	rs4685235	chr3:14965507	chr3:14924000	A	G	Leg predicted mass left	-	Neale B	UKBB	European	2017	0.01397	0.002924	1.774e-06	+	331253	0	331253	1	IVNT	Neale-B_UKBB_EUR_2017
rs4685235	rs4685235	chr3:14965507	chr3:14924000	A	G	Leg predicted mass right	-	Neale B	UKBB	European	2017	0.01389	0.002924	2.026e-06	+	331285	0	331285	1	IVNT	Neale-B_UKBB_EUR_2017
rs4685235	rs4685235	chr3:14965507	chr3:14924000	A	G	Trunk fat-free mass	-	Neale B	UKBB	European	2017	0.01575	0.002816	2.246e-08	+	331030	0	331030	1	IVNT	Neale-B_UKBB_EUR_2017
rs4685235	rs4685235	chr3:14965507	chr3:14924000	A	G	Trunk predicted mass	-	Neale B	UKBB	European	2017	0.01533	0.002807	4.682e-08	+	330995	0	330995	1	IVNT	Neale-B_UKBB_EUR_2017
rs4685235	rs4685235	chr3:14965507	chr3:14924000	A	G	Whole body fat-free mass	-	Neale B	UKBB	European	2017	0.01559	0.002827	3.525e-08	+	331291	0	331291	1	IVNT	Neale-B_UKBB_EUR_2017
rs4685235	rs4685235	chr3:14965507	chr3:14924000	A	G	Whole body water mass	-	Neale B	UKBB	European	2017	0.0158	0.002831	2.386e-08	+	331315	0	331315	1	IVNT	Neale-B_UKBB_EUR_2017
rs6787500	rs6787500	chr3:48299439	chr3:48257949	C	T	High light scatter percentage of red cells	EFO_0004586	Astle W	27863252	European	2016	-0.01865	0.003735	5.941e-07	-	173480	0	173480	2	IVNT	Astle-W_Blood-Cell-Traits_EUR_2016
rs6787500	rs6787500	chr3:48299439	chr3:48257949	C	T	High light scatter reticulocyte count	EFO_0004586	Astle W	27863252	European	2016	-0.0201	0.003735	7.376e-08	-	173480	0	173480	2	IVNT	Astle-W_Blood-Cell-Traits_EUR_2016
rs6787500	rs6787500	chr3:48299439	chr3:48257949	C	T	Reticulocyte count	EFO_0004586	Astle W	27863252	European	2016	-0.02054	0.003742	4.035e-08	-	173480	0	173480	2	IVNT	Astle-W_Blood-Cell-Traits_EUR_2016
rs6787500	rs6787500	chr3:48299439	chr3:48257949	C	T	Reticulocyte fraction of red cells	EFO_0004586	Astle W	27863252	European	2016	-0.01912	0.00374	3.18e-07	-	173480	0	173480	2	IVNT	Astle-W_Blood-Cell-Traits_EUR_2016
rs6787500	rs6787500	chr3:48299439	chr3:48257949	C	T	Diastolic blood pressure	EFO_0006336	Neale B	UKBB	European	2017	-0.01501	0.002564	4.793e-09	-	317756	0	317756	1	IVNT	Neale-B_UKBB_EUR_2017
rs6787500	rs6787500	chr3:48299439	chr3:48257949	C	T	Self-reported hypertension	EFO_0000537	Neale B	UKBB	European	2017	-0.00575	0.00111	2.216e-07	-	337159	87690	249469	1	risk diff	Neale-B_UKBB_EUR_2017
rs6787500	rs6787500	chr3:48299439	chr3:48257949	C	T	Systolic blood pressure	EFO_0006335	Neale B	UKBB	European	2017	-0.01239	0.002563	1.337e-06	-	317754	0	317754	1	IVNT	Neale-B_UKBB_EUR_2017
rs6787500	rs6787500	chr3:48299439	chr3:48257949	C	T	Vascular or heart problems diagnosed by doctor: high blood pressure	EFO_0004325	Neale B	UKBB	European	2017	-0.00551	0.001125	9.736e-07	-	336683	91033	245650	1	risk diff	Neale-B_UKBB_EUR_2017
rs6787500	rs6787500	chr3:48299439	chr3:48257949	C	T	Vascular or heart problems diagnosed by doctor: none of the above	-	Neale B	UKBB	European	2017	0.006116	0.001156	1.207e-07	+	336683	236530	100153	1	risk diff	Neale-B_UKBB_EUR_2017
rs6787500	rs6787500	chr3:48299439	chr3:48257949	C	T	Coronary artery disease	EFO_0000378;EFO_0001645	van der Harst P	29212778	Mixed	2018	-0.029	0.0058	6.872e-07	-	547261	122733	424528	2	log OR	van-der-Harst-P_CAD_Mixed_2018
rs811322	rs811322	chr3:138329862	chr3:138611020	A	G	Forced expiratory volume in 1-second, best measure	EFO_0004314	Neale B	UKBB	European	2017	0.01029	0.002307	8.275e-06	+	255492	0	255492	1	IVNT	Neale-B_UKBB_EUR_2017
rs811322	rs811322	chr3:138329862	chr3:138611020	A	G	Forced vital capacity	EFO_0004312	Neale B	UKBB	European	2017	0.009108	0.00199	4.743e-06	+	307638	0	307638	1	IVNT	Neale-B_UKBB_EUR_2017
rs811322	rs811322	chr3:138329862	chr3:138611020	A	G	Forced vital capacity, best measure	EFO_0004312	Neale B	UKBB	European	2017	0.01066	0.002185	1.064e-06	+	255492	0	255492	1	IVNT	Neale-B_UKBB_EUR_2017
rs811322	rs811322	chr3:138329862	chr3:138611020	A	G	Height	EFO_0004339	Neale B	UKBB	European	2017	0.008381	0.001742	1.495e-06	+	336474	0	336474	1	IVNT	Neale-B_UKBB_EUR_2017
rs811322	rs811322	chr3:138329862	chr3:138611020	A	G	Morning or evening person	EFO_0008328	Neale B	UKBB	European	2017	-0.01092	0.00241	5.859e-06	-	301143	0	301143	1	-	Neale-B_UKBB_EUR_2017
rs811322	rs811322	chr3:138329862	chr3:138611020	A	G	Sitting height	EFO_0004339	Neale B	UKBB	European	2017	0.008823	0.001895	3.22e-06	+	336172	0	336172	1	IVNT	Neale-B_UKBB_EUR_2017
rs811322	rs811322	chr3:138329862	chr3:138611020	A	G	Vascular or heart problems diagnosed by doctor: none of the above	-	Neale B	UKBB	European	2017	0.006101	0.00112	5.085e-08	+	336683	236530	100153	1	risk diff	Neale-B_UKBB_EUR_2017
rs811322	rs811322	chr3:138329862	chr3:138611020	A	G	Coronary artery disease	EFO_0000378;EFO_0001645	van der Harst P	29212778	Mixed	2018	-0.03306	0.007039	2.6e-06	-	296525	34541	261984	1	log OR	van-der-Harst-P_CAD-UKBB_Mixed_2018
rs811322	rs811322	chr3:138329862	chr3:138611020	A	G	Coronary artery disease	EFO_0000378;EFO_0001645	van der Harst P	29212778	Mixed	2018	-0.0274	0.0058	1.967e-06	-	547261	122733	424528	2	log OR	van-der-Harst-P_CAD_Mixed_2018
rs71627581	rs71627581	chr5:43161351	chr5:43161249	A	G	Age at menarche	EFO_0004703	Neale B	UKBB	European	2017	0.01893	0.003916	1.345e-06	+	176008	0	176008	1	-	Neale-B_UKBB_EUR_2017
rs71627581	rs71627581	chr5:43161351	chr5:43161249	A	G	Arm fat mass left	-	Neale B	UKBB	European	2017	-0.01865	0.003756	6.858e-07	-	331164	0	331164	1	IVNT	Neale-B_UKBB_EUR_2017
rs71627581	rs71627581	chr5:43161351	chr5:43161249	A	G	Arm fat mass right	-	Neale B	UKBB	European	2017	-0.01841	0.003755	9.454e-07	-	331226	0	331226	1	IVNT	Neale-B_UKBB_EUR_2017
rs71627581	rs71627581	chr5:43161351	chr5:43161249	A	G	Arm fat-free mass left	-	Neale B	UKBB	European	2017	-0.01121	0.002437	4.243e-06	-	331159	0	331159	1	IVNT	Neale-B_UKBB_EUR_2017
rs71627581	rs71627581	chr5:43161351	chr5:43161249	A	G	Arm fat-free mass right	-	Neale B	UKBB	European	2017	-0.01075	0.002388	6.777e-06	-	331221	0	331221	1	IVNT	Neale-B_UKBB_EUR_2017
rs71627581	rs71627581	chr5:43161351	chr5:43161249	A	G	Arm predicted mass left	-	Neale B	UKBB	European	2017	-0.01109	0.002428	4.945e-06	-	331146	0	331146	1	IVNT	Neale-B_UKBB_EUR_2017
rs71627581	rs71627581	chr5:43161351	chr5:43161249	A	G	Basal metabolic rate	EFO_0007777	Neale B	UKBB	European	2017	-0.01205	0.002541	2.126e-06	-	331307	0	331307	1	IVNT	Neale-B_UKBB_EUR_2017
rs71627581	rs71627581	chr5:43161351	chr5:43161249	A	G	Body mass index	EFO_0004340	Neale B	UKBB	European	2017	-0.01932	0.003792	3.507e-07	-	336107	0	336107	1	IVNT	Neale-B_UKBB_EUR_2017
rs71627581	rs71627581	chr5:43161351	chr5:43161249	A	G	Comparative height size at age 10	-	Neale B	UKBB	European	2017	-0.01184	0.002617	6.026e-06	-	332021	0	332021	1	-	Neale-B_UKBB_EUR_2017
rs71627581	rs71627581	chr5:43161351	chr5:43161249	A	G	Leg fat mass left	-	Neale B	UKBB	European	2017	-0.01569	0.003029	2.23e-07	-	331275	0	331275	1	IVNT	Neale-B_UKBB_EUR_2017
rs71627581	rs71627581	chr5:43161351	chr5:43161249	A	G	Leg fat mass right	-	Neale B	UKBB	European	2017	-0.01493	0.003064	1.109e-06	-	331293	0	331293	1	IVNT	Neale-B_UKBB_EUR_2017
rs71627581	rs71627581	chr5:43161351	chr5:43161249	A	G	Leg fat-free mass left	-	Neale B	UKBB	European	2017	-0.01238	0.002523	9.258e-07	-	331258	0	331258	1	IVNT	Neale-B_UKBB_EUR_2017
rs71627581	rs71627581	chr5:43161351	chr5:43161249	A	G	Leg fat-free mass right	-	Neale B	UKBB	European	2017	-0.01283	0.002523	3.69e-07	-	331285	0	331285	1	IVNT	Neale-B_UKBB_EUR_2017
rs71627581	rs71627581	chr5:43161351	chr5:43161249	A	G	Leg predicted mass left	-	Neale B	UKBB	European	2017	-0.01203	0.002506	1.593e-06	-	331253	0	331253	1	IVNT	Neale-B_UKBB_EUR_2017
rs71627581	rs71627581	chr5:43161351	chr5:43161249	A	G	Leg predicted mass right	-	Neale B	UKBB	European	2017	-0.0127	0.002506	3.997e-07	-	331285	0	331285	1	IVNT	Neale-B_UKBB_EUR_2017
rs71627581	rs71627581	chr5:43161351	chr5:43161249	A	G	Weight	EFO_0004338	Neale B	UKBB	European	2017	-0.01614	0.003349	1.452e-06	-	336227	0	336227	1	IVNT	Neale-B_UKBB_EUR_2017
rs71627581	rs71627581	chr5:43161351	chr5:43161249	A	G	Whole body fat mass	-	Neale B	UKBB	European	2017	-0.01747	0.003739	2.965e-06	-	330762	0	330762	1	IVNT	Neale-B_UKBB_EUR_2017
rs2228422	rs2228422	chr5:149457678	chr5:150078115	G	A	Granulocyte percentage of myeloid white cells	EFO_0004586	Astle W	27863252	European	2016	0.0216	0.003613	2.255e-09	+	173480	0	173480	2	IVNT	Astle-W_Blood-Cell-Traits_EUR_2016
rs2228422	rs2228422	chr5:149457678	chr5:150078115	G	A	Monocyte percentage of white cells	EFO_0004586	Astle W	27863252	European	2016	-0.0204	0.003604	1.512e-08	-	173480	0	173480	2	IVNT	Astle-W_Blood-Cell-Traits_EUR_2016
rs204887	rs204887	chr6:32029226	chr6:32061449	G	A	Eosinophil count	EFO_0004586	Astle W	27863252	European	2016	0.01914	0.003808	4.969e-07	+	173480	0	173480	2	IVNT	Astle-W_Blood-Cell-Traits_EUR_2016
rs204887	rs204887	chr6:32029226	chr6:32061449	G	A	Granulocyte percentage of myeloid white cells	EFO_0004586	Astle W	27863252	European	2016	0.01993	0.003815	1.76e-07	+	173480	0	173480	2	IVNT	Astle-W_Blood-Cell-Traits_EUR_2016
rs204887	rs204887	chr6:32029226	chr6:32061449	G	A	Hemoglobin concentration	EFO_0004586	Astle W	27863252	European	2016	-0.01963	0.003787	2.188e-07	-	173480	0	173480	2	IVNT	Astle-W_Blood-Cell-Traits_EUR_2016
rs204887	rs204887	chr6:32029226	chr6:32061449	G	A	Mean corpuscular hemoglobin	EFO_0004586	Astle W	27863252	European	2016	-0.01874	0.00377	6.684e-07	-	173480	0	173480	2	IVNT	Astle-W_Blood-Cell-Traits_EUR_2016
rs204887	rs204887	chr6:32029226	chr6:32061449	G	A	Mean corpuscular hemoglobin concentration	EFO_0004586	Astle W	27863252	European	2016	-0.02252	0.003699	1.14e-09	-	173480	0	173480	2	IVNT	Astle-W_Blood-Cell-Traits_EUR_2016
rs204887	rs204887	chr6:32029226	chr6:32061449	G	A	Mean platelet volume	EFO_0004586	Astle W	27863252	European	2016	-0.01717	0.003867	9e-06	-	173480	0	173480	2	IVNT	Astle-W_Blood-Cell-Traits_EUR_2016
rs204887	rs204887	chr6:32029226	chr6:32061449	G	A	Monocyte percentage of white cells	EFO_0004586	Astle W	27863252	European	2016	-0.01683	0.003805	9.729e-06	-	173480	0	173480	2	IVNT	Astle-W_Blood-Cell-Traits_EUR_2016
rs204887	rs204887	chr6:32029226	chr6:32061449	G	A	Platelet distribution width	EFO_0004586	Astle W	27863252	European	2016	-0.02131	0.003841	2.885e-08	-	173480	0	173480	2	IVNT	Astle-W_Blood-Cell-Traits_EUR_2016
rs204887	rs204887	chr6:32029226	chr6:32061449	G	A	Reticulocyte count	EFO_0004586	Astle W	27863252	European	2016	-0.01874	0.003835	1.025e-06	-	173480	0	173480	2	IVNT	Astle-W_Blood-Cell-Traits_EUR_2016
rs204887	rs204887	chr6:32029226	chr6:32061449	G	A	Reticulocyte fraction of red cells	EFO_0004586	Astle W	27863252	European	2016	-0.01869	0.003833	1.085e-06	-	173480	0	173480	2	IVNT	Astle-W_Blood-Cell-Traits_EUR_2016
rs204887	rs204887	chr6:32029226	chr6:32061449	G	A	Sum eosinophil basophil counts	EFO_0004586	Astle W	27863252	European	2016	0.02044	0.003812	8.299e-08	+	173480	0	173480	2	IVNT	Astle-W_Blood-Cell-Traits_EUR_2016
rs204887	rs204887	chr6:32029226	chr6:32061449	G	A	IgA deficiency	EFO_1001929	Bronson P	27723758	European	2016	0.2591	0.04911	1.325e-07	+	6487	1635	4852	7	log OR	Bronson-P_IgAD_EUR_2016
rs204887	rs204887	chr6:32029226	chr6:32061449	G	A	Age-related macular degeneration	EFO_0001365	Fritsche LG	26691988	European	2015	NA	NA	1.6e-08	+	33976	16144	17832	26	log OR	Fritsche-L_AMD_EUR_2016
rs204887	rs204887	chr6:32029226	chr6:32061449	G	A	Primary sclerosing cholangitis	EFO_0004268	Ji S	27992413	European	2017	0.2639	0.038	1.835e-12	+	14890	2871	12019	3	log OR	Ji-S_PSC_EUR_2017
rs204887	rs204887	chr6:32029226	chr6:32061449	G	A	Asthma	EFO_0000270	Neale B	UKBB	European	2017	0.006338	0.000831	2.409e-14	+	336782	38791	297991	1	risk diff	Neale-B_UKBB_EUR_2017
rs204887	rs204887	chr6:32029226	chr6:32061449	G	A	Diabetes diagnosed by doctor	EFO_0000400	Neale B	UKBB	European	2017	0.002989	0.0005561	7.701e-08	+	336473	16183	320290	1	risk diff	Neale-B_UKBB_EUR_2017
rs204887	rs204887	chr6:32029226	chr6:32061449	G	A	Forced expiratory volume in 1-second	EFO_0004314	Neale B	UKBB	European	2017	-0.01704	0.002221	1.682e-14	-	307638	0	307638	1	IVNT	Neale-B_UKBB_EUR_2017
rs204887	rs204887	chr6:32029226	chr6:32061449	G	A	Forced expiratory volume in 1-second, best measure	EFO_0004314	Neale B	UKBB	European	2017	-0.01712	0.00244	2.329e-12	-	255492	0	255492	1	IVNT	Neale-B_UKBB_EUR_2017
rs204887	rs204887	chr6:32029226	chr6:32061449	G	A	Forced expiratory volume in 1-second, predicted percentage	EFO_0004314	Neale B	UKBB	European	2017	-0.02027	0.004542	8.084e-06	-	110423	0	110423	1	IVNT	Neale-B_UKBB_EUR_2017
rs204887	rs204887	chr6:32029226	chr6:32061449	G	A	Forced vital capacity	EFO_0004312	Neale B	UKBB	European	2017	-0.01848	0.002106	1.698e-18	-	307638	0	307638	1	IVNT	Neale-B_UKBB_EUR_2017
rs204887	rs204887	chr6:32029226	chr6:32061449	G	A	Forced vital capacity, best measure	EFO_0004312	Neale B	UKBB	European	2017	-0.0193	0.002311	6.823e-17	-	255492	0	255492	1	IVNT	Neale-B_UKBB_EUR_2017
rs204887	rs204887	chr6:32029226	chr6:32061449	G	A	Hand grip strength left	EFO_0006941	Neale B	UKBB	European	2017	-0.009221	0.001871	8.252e-07	-	335821	0	335821	1	IVNT	Neale-B_UKBB_EUR_2017
rs204887	rs204887	chr6:32029226	chr6:32061449	G	A	Hand grip strength right	EFO_0006941	Neale B	UKBB	European	2017	-0.01041	0.001874	2.763e-08	-	335842	0	335842	1	IVNT	Neale-B_UKBB_EUR_2017
rs204887	rs204887	chr6:32029226	chr6:32061449	G	A	Height	EFO_0004339	Neale B	UKBB	European	2017	-0.01215	0.001843	4.349e-11	-	336474	0	336474	1	IVNT	Neale-B_UKBB_EUR_2017
rs204887	rs204887	chr6:32029226	chr6:32061449	G	A	Intestinal malabsorption	EFO_0009554	Neale B	UKBB	European	2017	0.0005897	0.0001119	1.35e-07	+	337199	624	336575	1	risk diff	Neale-B_UKBB_EUR_2017
rs204887	rs204887	chr6:32029226	chr6:32061449	G	A	Leg fat percentage left	-	Neale B	UKBB	European	2017	0.007829	0.001622	1.397e-06	+	331278	0	331278	1	IVNT	Neale-B_UKBB_EUR_2017
rs204887	rs204887	chr6:32029226	chr6:32061449	G	A	Leg fat percentage right	-	Neale B	UKBB	European	2017	0.007912	0.001643	1.474e-06	+	331296	0	331296	1	IVNT	Neale-B_UKBB_EUR_2017
rs204887	rs204887	chr6:32029226	chr6:32061449	G	A	Long-standing illness, disability or infirmity	-	Neale B	UKBB	European	2017	0.009543	0.00123	8.811e-15	+	329663	107123	222540	1	risk diff	Neale-B_UKBB_EUR_2017
rs204887	rs204887	chr6:32029226	chr6:32061449	G	A	Medication for cholesterol, blood pressure or diabetes: insulin	EFO_0007056	Neale B	UKBB	European	2017	0.003189	0.0004464	9.143e-13	+	154702	2116	152586	1	risk diff	Neale-B_UKBB_EUR_2017
rs204887	rs204887	chr6:32029226	chr6:32061449	G	A	Mouth or teeth dental problems: mouth ulcers	-	Neale B	UKBB	European	2017	0.004234	0.0007895	8.219e-08	+	336138	34398	301740	1	risk diff	Neale-B_UKBB_EUR_2017
rs204887	rs204887	chr6:32029226	chr6:32061449	G	A	Multiple sclerosis	EFO_0003885	Neale B	UKBB	European	2017	-0.0006456	9.606e-05	1.81e-11	-	337199	460	336739	1	risk diff	Neale-B_UKBB_EUR_2017
rs204887	rs204887	chr6:32029226	chr6:32061449	G	A	Number of self-reported non-cancer illnesses	EFO_0009801	Neale B	UKBB	European	2017	0.01501	0.002143	2.455e-12	+	337159	0	337159	1	-	Neale-B_UKBB_EUR_2017
rs204887	rs204887	chr6:32029226	chr6:32061449	G	A	Number of treatments or medications taken	EFO_0007056	Neale B	UKBB	European	2017	0.01338	0.00208	1.278e-10	+	337159	0	337159	1	-	Neale-B_UKBB_EUR_2017
rs204887	rs204887	chr6:32029226	chr6:32061449	G	A	Other rheumatoid arthritis	EFO_0000685	Neale B	UKBB	European	2017	0.000737	0.0001389	1.132e-07	+	337199	964	336235	1	risk diff	Neale-B_UKBB_EUR_2017
rs204887	rs204887	chr6:32029226	chr6:32061449	G	A	Other serious medical condition or disability diagnosed by doctor	-	Neale B	UKBB	European	2017	0.005366	0.00106	4.175e-07	+	331274	67968	263306	1	risk diff	Neale-B_UKBB_EUR_2017
rs204887	rs204887	chr6:32029226	chr6:32061449	G	A	Overall health rating	-	Neale B	UKBB	European	2017	0.01399	0.001884	1.098e-13	+	336020	0	336020	1	-	Neale-B_UKBB_EUR_2017
rs204887	rs204887	chr6:32029226	chr6:32061449	G	A	Qualifications: college or university degree	EFO_0004784	Neale B	UKBB	European	2017	-0.005514	0.001216	5.772e-06	-	334070	106305	227765	1	risk diff	Neale-B_UKBB_EUR_2017
rs204887	rs204887	chr6:32029226	chr6:32061449	G	A	Self-reported asthma	EFO_0000270	Neale B	UKBB	European	2017	0.006335	0.0008326	2.761e-14	+	337159	39049	298110	1	risk diff	Neale-B_UKBB_EUR_2017
rs204887	rs204887	chr6:32029226	chr6:32061449	G	A	Self-reported diabetes	EFO_0000400	Neale B	UKBB	European	2017	0.002303	0.0005043	4.978e-06	+	337159	13243	323916	1	risk diff	Neale-B_UKBB_EUR_2017
rs204887	rs204887	chr6:32029226	chr6:32061449	G	A	Self-reported hypertension	EFO_0000537	Neale B	UKBB	European	2017	0.00521	0.001138	4.702e-06	+	337159	87690	249469	1	risk diff	Neale-B_UKBB_EUR_2017
rs204887	rs204887	chr6:32029226	chr6:32061449	G	A	Self-reported hypothyroidism or myxoedema	EFO_0004705;EFO_1001055	Neale B	UKBB	European	2017	0.0059	0.0005539	1.731e-26	+	337159	16376	320783	1	risk diff	Neale-B_UKBB_EUR_2017
rs204887	rs204887	chr6:32029226	chr6:32061449	G	A	Self-reported malabsorption or coeliac disease	EFO_0001060	Neale B	UKBB	European	2017	0.00152	0.0001704	4.633e-19	+	337159	1452	335707	1	risk diff	Neale-B_UKBB_EUR_2017
rs204887	rs204887	chr6:32029226	chr6:32061449	G	A	Self-reported multiple sclerosis	EFO_0003885	Neale B	UKBB	European	2017	-0.001582	0.0001568	6.1e-24	-	337159	1228	335931	1	risk diff	Neale-B_UKBB_EUR_2017
rs204887	rs204887	chr6:32029226	chr6:32061449	G	A	Self-reported psoriasis	EFO_0000676	Neale B	UKBB	European	2017	0.002695	0.0002772	2.453e-22	+	337159	3871	333288	1	risk diff	Neale-B_UKBB_EUR_2017
rs204887	rs204887	chr6:32029226	chr6:32061449	G	A	Self-reported psoriatic arthropathy	EFO_0003778	Neale B	UKBB	European	2017	0.0005456	0.0001142	1.766e-06	+	337159	650	336509	1	risk diff	Neale-B_UKBB_EUR_2017
rs204887	rs204887	chr6:32029226	chr6:32061449	G	A	Self-reported rheumatoid arthritis	EFO_0000685	Neale B	UKBB	European	2017	0.002401	0.0002721	1.121e-18	+	337159	3730	333429	1	risk diff	Neale-B_UKBB_EUR_2017
rs204887	rs204887	chr6:32029226	chr6:32061449	G	A	Started insulin within one year diagnosis of diabetes	EFO_0000400	Neale B	UKBB	European	2017	0.02932	0.004021	3.166e-13	+	15397	1872	13525	1	risk diff	Neale-B_UKBB_EUR_2017
rs204887	rs204887	chr6:32029226	chr6:32061449	G	A	Systolic blood pressure	EFO_0006335	Neale B	UKBB	European	2017	0.01339	0.002627	3.431e-07	+	317754	0	317754	1	IVNT	Neale-B_UKBB_EUR_2017
rs204887	rs204887	chr6:32029226	chr6:32061449	G	A	Taking other prescription medications	EFO_0007056	Neale B	UKBB	European	2017	0.007908	0.001299	1.163e-09	+	336330	158113	178217	1	risk diff	Neale-B_UKBB_EUR_2017
rs204887	rs204887	chr6:32029226	chr6:32061449	G	A	Treatment with folic acid product	EFO_0007056	Neale B	UKBB	European	2017	0.00118	0.0002353	5.266e-07	+	337159	2779	334380	1	risk diff	Neale-B_UKBB_EUR_2017
rs204887	rs204887	chr6:32029226	chr6:32061449	G	A	Treatment with insulin	EFO_0007056	Neale B	UKBB	European	2017	0.001542	0.00031	6.605e-07	+	180203	1377	178826	1	risk diff	Neale-B_UKBB_EUR_2017
rs204887	rs204887	chr6:32029226	chr6:32061449	G	A	Treatment with insulin product	EFO_0007056	Neale B	UKBB	European	2017	0.002226	0.0002569	4.53e-18	+	337159	3319	333840	1	risk diff	Neale-B_UKBB_EUR_2017
rs204887	rs204887	chr6:32029226	chr6:32061449	G	A	Treatment with levothyroxine sodium	EFO_0007056	Neale B	UKBB	European	2017	0.004553	0.0005105	4.731e-19	+	337159	13717	323442	1	risk diff	Neale-B_UKBB_EUR_2017
rs204887	rs204887	chr6:32029226	chr6:32061449	G	A	Treatment with methotrexate	EFO_0007056	Neale B	UKBB	European	2017	0.001502	0.0001885	1.604e-15	+	337159	1778	335381	1	risk diff	Neale-B_UKBB_EUR_2017
rs204887	rs204887	chr6:32029226	chr6:32061449	G	A	Treatment with thyroxine product	EFO_0007056	Neale B	UKBB	European	2017	0.001412	0.0002781	3.845e-07	+	337159	3917	333242	1	risk diff	Neale-B_UKBB_EUR_2017
rs204887	rs204887	chr6:32029226	chr6:32061449	G	A	Treatment with ventolin 100micrograms inhaler	EFO_0007056	Neale B	UKBB	European	2017	0.002071	0.0004353	1.968e-06	+	337159	9712	327447	1	risk diff	Neale-B_UKBB_EUR_2017
rs204887	rs204887	chr6:32029226	chr6:32061449	G	A	Trunk fat-free mass	-	Neale B	UKBB	European	2017	-0.009164	0.001634	2.056e-08	-	331030	0	331030	1	IVNT	Neale-B_UKBB_EUR_2017
rs204887	rs204887	chr6:32029226	chr6:32061449	G	A	Trunk predicted mass	-	Neale B	UKBB	European	2017	-0.009183	0.001629	1.732e-08	-	330995	0	330995	1	IVNT	Neale-B_UKBB_EUR_2017
rs204887	rs204887	chr6:32029226	chr6:32061449	G	A	Vascular or heart problems diagnosed by doctor: high blood pressure	EFO_0004325	Neale B	UKBB	European	2017	0.005107	0.001154	9.613e-06	+	336683	91033	245650	1	risk diff	Neale-B_UKBB_EUR_2017
rs204887	rs204887	chr6:32029226	chr6:32061449	G	A	Vascular or heart problems diagnosed by doctor: none of the above	-	Neale B	UKBB	European	2017	-0.005236	0.001185	9.929e-06	-	336683	236530	100153	1	risk diff	Neale-B_UKBB_EUR_2017
rs204887	rs204887	chr6:32029226	chr6:32061449	G	A	Wheeze or whistling in the chest in last year	EFO_0009715	Neale B	UKBB	European	2017	0.00538	0.001063	4.146e-07	+	331257	68531	262726	1	risk diff	Neale-B_UKBB_EUR_2017
rs204887	rs204887	chr6:32029226	chr6:32061449	G	A	Whole body fat-free mass	-	Neale B	UKBB	European	2017	-0.007961	0.001641	1.222e-06	-	331291	0	331291	1	IVNT	Neale-B_UKBB_EUR_2017
rs204887	rs204887	chr6:32029226	chr6:32061449	G	A	Whole body water mass	-	Neale B	UKBB	European	2017	-0.008007	0.001643	1.101e-06	-	331315	0	331315	1	IVNT	Neale-B_UKBB_EUR_2017
rs204887	rs204887	chr6:32029226	chr6:32061449	G	A	Rheumatoid arthritis	EFO_0000685	Okada Y	24390342	East Asian	2014	0.3147	0.02798	1.5e-27	+	22515	4873	17642	4	log OR	Okada-Y_RA_EAS_2014
rs204887	rs204887	chr6:32029226	chr6:32061449	G	A	Rheumatoid arthritis	EFO_0000685	Okada Y	24390342	European	2014	0.2877	0.01713	6.1e-62	+	58284	14361	43923	18	log OR	Okada-Y_RA_EUR_2014
rs204887	rs204887	chr6:32029226	chr6:32061449	G	A	Rheumatoid arthritis	EFO_0000685	Okada Y	24390342	Mixed	2014	0.3011	0.01713	6.5e-87	+	80799	19234	61565	22	log OR	Okada-Y_RA_Mixed_2014
rs3189152	rs3189152	chr6:32634341	chr6:32666564	G	A	Eosinophil count	EFO_0004586	Astle W	27863252	European	2016	-0.01792	0.003591	6.011e-07	-	173480	0	173480	2	IVNT	Astle-W_Blood-Cell-Traits_EUR_2016
rs3189152	rs3189152	chr6:32634341	chr6:32666564	G	A	Hematocrit	EFO_0004586	Astle W	27863252	European	2016	-0.02149	0.003554	1.489e-09	-	173480	0	173480	2	IVNT	Astle-W_Blood-Cell-Traits_EUR_2016
rs3189152	rs3189152	chr6:32634341	chr6:32666564	G	A	Hemoglobin concentration	EFO_0004586	Astle W	27863252	European	2016	-0.0254	0.00357	1.122e-12	-	173480	0	173480	2	IVNT	Astle-W_Blood-Cell-Traits_EUR_2016
rs3189152	rs3189152	chr6:32634341	chr6:32666564	G	A	High light scatter reticulocyte count	EFO_0004586	Astle W	27863252	European	2016	-0.01853	0.003608	2.818e-07	-	173480	0	173480	2	IVNT	Astle-W_Blood-Cell-Traits_EUR_2016
rs3189152	rs3189152	chr6:32634341	chr6:32666564	G	A	Mean corpuscular volume	EFO_0004586	Astle W	27863252	European	2016	0.01593	0.003543	6.921e-06	+	173480	0	173480	2	IVNT	Astle-W_Blood-Cell-Traits_EUR_2016
rs3189152	rs3189152	chr6:32634341	chr6:32666564	G	A	Mean platelet volume	EFO_0004586	Astle W	27863252	European	2016	0.02579	0.003645	1.494e-12	+	173480	0	173480	2	IVNT	Astle-W_Blood-Cell-Traits_EUR_2016
rs3189152	rs3189152	chr6:32634341	chr6:32666564	G	A	Platelet count	EFO_0004586	Astle W	27863252	European	2016	-0.02228	0.003671	1.273e-09	-	173480	0	173480	2	IVNT	Astle-W_Blood-Cell-Traits_EUR_2016
rs3189152	rs3189152	chr6:32634341	chr6:32666564	G	A	Red blood cell count	EFO_0004586	Astle W	27863252	European	2016	-0.0275	0.003575	1.452e-14	-	173480	0	173480	2	IVNT	Astle-W_Blood-Cell-Traits_EUR_2016
rs3189152	rs3189152	chr6:32634341	chr6:32666564	G	A	Reticulocyte count	EFO_0004586	Astle W	27863252	European	2016	-0.02635	0.003615	3.126e-13	-	173480	0	173480	2	IVNT	Astle-W_Blood-Cell-Traits_EUR_2016
rs3189152	rs3189152	chr6:32634341	chr6:32666564	G	A	Reticulocyte fraction of red cells	EFO_0004586	Astle W	27863252	European	2016	-0.02038	0.003613	1.701e-08	-	173480	0	173480	2	IVNT	Astle-W_Blood-Cell-Traits_EUR_2016
rs3189152	rs3189152	chr6:32634341	chr6:32666564	G	A	Sum eosinophil basophil counts	EFO_0004586	Astle W	27863252	European	2016	-0.01893	0.003595	1.387e-07	-	173480	0	173480	2	IVNT	Astle-W_Blood-Cell-Traits_EUR_2016
rs3189152	rs3189152	chr6:32634341	chr6:32666564	G	A	IgA deficiency	EFO_1001929	Bronson P	27723758	European	2016	0.5657	0.05878	6.362e-22	+	6487	1635	4852	7	log OR	Bronson-P_IgAD_EUR_2016
rs3189152	rs3189152	chr6:32634341	chr6:32666564	G	A	Allergic disease	EFO_0003785	Ferreira M	29083406	European	2017	0.0458	0.0062	1.37e-13	+	360838	180129	180709	13	log OR	Ferreira-M_Allergic-Disease_EUR_2017
rs3189152	rs3189152	chr6:32634341	chr6:32666564	G	A	Age-related macular degeneration	EFO_0001365	Fritsche LG	26691988	European	2015	NA	NA	8.53e-11	+	33976	16144	17832	26	log OR	Fritsche-L_AMD_EUR_2016
rs3189152	rs3189152	chr6:32634341	chr6:32666564	G	A	Asthma	EFO_0000270	Neale B	UKBB	European	2017	0.01357	0.0008044	7.574e-64	+	336782	38791	297991	1	risk diff	Neale-B_UKBB_EUR_2017
rs3189152	rs3189152	chr6:32634341	chr6:32666564	G	A	Doctor diagnosed asthma	EFO_0000270	Neale B	UKBB	European	2017	0.01481	0.001684	1.527e-18	+	83529	10589	72940	1	risk diff	Neale-B_UKBB_EUR_2017
rs3189152	rs3189152	chr6:32634341	chr6:32666564	G	A	Forced expiratory volume in 1-second, best measure	EFO_0004314	Neale B	UKBB	European	2017	-0.01053	0.002363	8.286e-06	-	255492	0	255492	1	IVNT	Neale-B_UKBB_EUR_2017
rs3189152	rs3189152	chr6:32634341	chr6:32666564	G	A	Forced expiratory volume in 1-second, predicted percentage	EFO_0004314	Neale B	UKBB	European	2017	-0.02664	0.004388	1.276e-09	-	110423	0	110423	1	IVNT	Neale-B_UKBB_EUR_2017
rs3189152	rs3189152	chr6:32634341	chr6:32666564	G	A	Hayfever, allergic rhinitis or eczema	EFO_0003956;EFO_0005854;EFO_0000274	Neale B	UKBB	European	2017	0.009469	0.001062	4.77e-19	+	336782	77891	258891	1	risk diff	Neale-B_UKBB_EUR_2017
rs3189152	rs3189152	chr6:32634341	chr6:32666564	G	A	Intestinal malabsorption	EFO_0009554	Neale B	UKBB	European	2017	0.00218	0.0001083	4.106e-90	+	337199	624	336575	1	risk diff	Neale-B_UKBB_EUR_2017
rs3189152	rs3189152	chr6:32634341	chr6:32666564	G	A	Long-standing illness, disability or infirmity	-	Neale B	UKBB	European	2017	0.005935	0.001191	6.304e-07	+	329663	107123	222540	1	risk diff	Neale-B_UKBB_EUR_2017
rs3189152	rs3189152	chr6:32634341	chr6:32666564	G	A	No blood clot, bronchitis, emphysema, asthma, rhinitis, eczema or allergy diagnosed by doctor	-	Neale B	UKBB	European	2017	-0.0143	0.001176	5.158e-34	-	336782	228530	108252	1	risk diff	Neale-B_UKBB_EUR_2017
rs3189152	rs3189152	chr6:32634341	chr6:32666564	G	A	Number of self-reported non-cancer illnesses	EFO_0009801	Neale B	UKBB	European	2017	0.01161	0.002075	2.221e-08	+	337159	0	337159	1	-	Neale-B_UKBB_EUR_2017
rs3189152	rs3189152	chr6:32634341	chr6:32666564	G	A	Self-reported adrenocortical insufficiency or addisons disease	EFO_0009491	Neale B	UKBB	European	2017	0.0002292	5.154e-05	8.71e-06	+	337159	141	337018	1	risk diff	Neale-B_UKBB_EUR_2017
rs3189152	rs3189152	chr6:32634341	chr6:32666564	G	A	Self-reported asthma	EFO_0000270	Neale B	UKBB	European	2017	0.01357	0.000806	1.304e-63	+	337159	39049	298110	1	risk diff	Neale-B_UKBB_EUR_2017
rs3189152	rs3189152	chr6:32634341	chr6:32666564	G	A	Self-reported hayfever or allergic rhinitis	EFO_0005854	Neale B	UKBB	European	2017	0.002676	0.0005857	4.898e-06	+	337159	19320	317839	1	risk diff	Neale-B_UKBB_EUR_2017
rs3189152	rs3189152	chr6:32634341	chr6:32666564	G	A	Self-reported hyperthyroidism or thyrotoxicosis	EFO_0004705;EFO_0004283	Neale B	UKBB	European	2017	0.001922	0.000218	1.158e-18	+	337159	2547	334612	1	risk diff	Neale-B_UKBB_EUR_2017
rs3189152	rs3189152	chr6:32634341	chr6:32666564	G	A	Self-reported hypothyroidism or myxoedema	EFO_0004705;EFO_1001055	Neale B	UKBB	European	2017	0.009275	0.0005362	5.278e-67	+	337159	16376	320783	1	risk diff	Neale-B_UKBB_EUR_2017
rs3189152	rs3189152	chr6:32634341	chr6:32666564	G	A	Self-reported malabsorption or coeliac disease	EFO_0001060	Neale B	UKBB	European	2017	0.005416	0.0001648	1.31e-236	+	337159	1452	335707	1	risk diff	Neale-B_UKBB_EUR_2017
rs3189152	rs3189152	chr6:32634341	chr6:32666564	G	A	Self-reported multiple sclerosis	EFO_0003885	Neale B	UKBB	European	2017	-0.000878	0.0001518	7.308e-09	-	337159	1228	335931	1	risk diff	Neale-B_UKBB_EUR_2017
rs3189152	rs3189152	chr6:32634341	chr6:32666564	G	A	Self-reported psoriasis	EFO_0000676	Neale B	UKBB	European	2017	-0.001686	0.0002685	3.364e-10	-	337159	3871	333288	1	risk diff	Neale-B_UKBB_EUR_2017
rs3189152	rs3189152	chr6:32634341	chr6:32666564	G	A	Sitting height	EFO_0004339	Neale B	UKBB	European	2017	0.01122	0.001942	7.6e-09	+	336172	0	336172	1	IVNT	Neale-B_UKBB_EUR_2017
rs3189152	rs3189152	chr6:32634341	chr6:32666564	G	A	Taking other prescription medications	EFO_0007056	Neale B	UKBB	European	2017	0.009071	0.001258	5.649e-13	+	336330	158113	178217	1	risk diff	Neale-B_UKBB_EUR_2017
rs3189152	rs3189152	chr6:32634341	chr6:32666564	G	A	Thyrotoxicosis	EFO_0009190	Neale B	UKBB	European	2017	0.000336	7.501e-05	7.504e-06	+	337199	299	336900	1	risk diff	Neale-B_UKBB_EUR_2017
rs3189152	rs3189152	chr6:32634341	chr6:32666564	G	A	Treatment with becotide 50 inhaler	EFO_0007056	Neale B	UKBB	European	2017	0.000878	0.0001966	7.937e-06	+	337159	2063	335096	1	risk diff	Neale-B_UKBB_EUR_2017
rs3189152	rs3189152	chr6:32634341	chr6:32666564	G	A	Treatment with levothyroxine sodium	EFO_0007056	Neale B	UKBB	European	2017	0.006976	0.0004942	3.125e-45	+	337159	13717	323442	1	risk diff	Neale-B_UKBB_EUR_2017
rs3189152	rs3189152	chr6:32634341	chr6:32666564	G	A	Treatment with seretide 50 evohaler	EFO_0007056	Neale B	UKBB	European	2017	0.001544	0.0002716	1.315e-08	+	337159	3961	333198	1	risk diff	Neale-B_UKBB_EUR_2017
rs3189152	rs3189152	chr6:32634341	chr6:32666564	G	A	Treatment with thyroxine product	EFO_0007056	Neale B	UKBB	European	2017	0.002465	0.0002693	5.523e-20	+	337159	3917	333242	1	risk diff	Neale-B_UKBB_EUR_2017
rs3189152	rs3189152	chr6:32634341	chr6:32666564	G	A	Treatment with ventolin 100micrograms inhaler	EFO_0007056	Neale B	UKBB	European	2017	0.004743	0.0004215	2.28e-29	+	337159	9712	327447	1	risk diff	Neale-B_UKBB_EUR_2017
rs3189152	rs3189152	chr6:32634341	chr6:32666564	G	A	Used an inhaler for chest within last hour	-	Neale B	UKBB	European	2017	0.0011	0.000223	8.242e-07	+	309688	2245	307443	1	risk diff	Neale-B_UKBB_EUR_2017
rs3189152	rs3189152	chr6:32634341	chr6:32666564	G	A	Wheeze or whistling in the chest in last year	EFO_0009715	Neale B	UKBB	European	2017	0.007521	0.001029	2.704e-13	+	331257	68531	262726	1	risk diff	Neale-B_UKBB_EUR_2017
rs3189152	rs3189152	chr6:32634341	chr6:32666564	G	A	Schizophrenia	EFO_0000692	PGC	25056061	Mixed	2014	-0.0818	0.013	3.202e-10	-	82315	35476	46839	49	log OR	PGC_Schizophrenia_Mixed_2014
rs11763044	rs11763044	chr7:47481602	chr7:47442004	A	G	Granulocyte count	EFO_0004586	Astle W	27863252	European	2016	0.01901	0.003595	1.243e-07	+	173480	0	173480	2	IVNT	Astle-W_Blood-Cell-Traits_EUR_2016
rs11763044	rs11763044	chr7:47481602	chr7:47442004	A	G	Myeloid white cell count	EFO_0004586	Astle W	27863252	European	2016	0.01986	0.003604	3.567e-08	+	173480	0	173480	2	IVNT	Astle-W_Blood-Cell-Traits_EUR_2016
rs11763044	rs11763044	chr7:47481602	chr7:47442004	A	G	Neutrophil count	EFO_0004586	Astle W	27863252	European	2016	0.01871	0.003586	1.82e-07	+	173480	0	173480	2	IVNT	Astle-W_Blood-Cell-Traits_EUR_2016
rs11763044	rs11763044	chr7:47481602	chr7:47442004	A	G	Sum basophil neutrophil counts	EFO_0004586	Astle W	27863252	European	2016	0.0189	0.003592	1.427e-07	+	173480	0	173480	2	IVNT	Astle-W_Blood-Cell-Traits_EUR_2016
rs11763044	rs11763044	chr7:47481602	chr7:47442004	A	G	Sum neutrophil eosinophil counts	EFO_0004586	Astle W	27863252	European	2016	0.01864	0.003589	2.048e-07	+	173480	0	173480	2	IVNT	Astle-W_Blood-Cell-Traits_EUR_2016
rs11763044	rs11763044	chr7:47481602	chr7:47442004	A	G	White blood cell count	EFO_0004586	Astle W	27863252	European	2016	0.01934	0.003589	7.089e-08	+	173480	0	173480	2	IVNT	Astle-W_Blood-Cell-Traits_EUR_2016
rs10953934	rs10953934	chr7:120901695	chr7:121261641	A	G	Waist hip ratio adjusted for BMI	EFO_0007788	GIANT	25673412	Mixed	2015	-0.02	0.0044	6.8e-06	-	142103	0	142103	109	IVNT	GIANT_WHRadjBMI_Mixed_2015
rs10953934	rs10953934	chr7:120901695	chr7:121261641	A	G	Fracture of forearm	EFO_0003931	Neale B	UKBB	European	2017	-0.001415	0.0002463	9.173e-09	-	337199	3284	333915	1	risk diff	Neale-B_UKBB_EUR_2017
rs10953934	rs10953934	chr7:120901695	chr7:121261641	A	G	Fractured bone site: ankle	EFO_0009615	Neale B	UKBB	European	2017	-0.00145	0.0002953	9.063e-07	-	335546	4693	330853	1	risk diff	Neale-B_UKBB_EUR_2017
rs10953934	rs10953934	chr7:120901695	chr7:121261641	A	G	Fractured bone site: wrist	EFO_0009515	Neale B	UKBB	European	2017	-0.002426	0.0003506	4.564e-12	-	335546	6663	328883	1	risk diff	Neale-B_UKBB_EUR_2017
rs10953934	rs10953934	chr7:120901695	chr7:121261641	A	G	Fractured or broken bones in last 5 years	EFO_0003931	Neale B	UKBB	European	2017	-0.006132	0.0007405	1.226e-16	-	335587	32193	303394	1	risk diff	Neale-B_UKBB_EUR_2017
rs10953934	rs10953934	chr7:120901695	chr7:121261641	A	G	Heel bone mineral density	EFO_0009270	Neale B	UKBB	European	2017	0.1042	0.003199	4.31e-232	+	194398	0	194398	1	IVNT	Neale-B_UKBB_EUR_2017
rs10953934	rs10953934	chr7:120901695	chr7:121261641	A	G	Heel bone mineral density left	EFO_0009270	Neale B	UKBB	European	2017	0.1082	0.004271	2.696e-141	+	106254	0	106254	1	IVNT	Neale-B_UKBB_EUR_2017
rs10953934	rs10953934	chr7:120901695	chr7:121261641	A	G	Heel bone mineral density right	EFO_0009270	Neale B	UKBB	European	2017	0.1057	0.004244	1.965e-136	+	106251	0	106251	1	IVNT	Neale-B_UKBB_EUR_2017
rs10953934	rs10953934	chr7:120901695	chr7:121261641	A	G	Treatment with propranolol	EFO_0007056	Neale B	UKBB	European	2017	-0.0009681	0.0002042	2.129e-06	-	337159	2248	334911	1	risk diff	Neale-B_UKBB_EUR_2017
rs13650	rs13650	chr7:150498045	chr7:150800957	A	G	Diastolic blood pressure	EFO_0006336	Neale B	UKBB	European	2017	0.01252	0.002672	2.792e-06	+	317756	0	317756	1	IVNT	Neale-B_UKBB_EUR_2017
rs2730238	rs2730238	chr7:158715219	chr7:158922528	A	G	Cause of death: abdominal aortic aneurysm, ruptured	-	Neale B	UKBB	European	2017	0.006282	0.001374	4.919e-06	+	7637	33	7604	1	risk diff	Neale-B_UKBB_EUR_2017
rs508386	rs508386	chr8:102899450	chr8:101887222	C	T	Arm fat mass left	-	Neale B	UKBB	European	2017	-0.01217	0.002745	9.25e-06	-	331164	0	331164	1	IVNT	Neale-B_UKBB_EUR_2017
rs508386	rs508386	chr8:102899450	chr8:101887222	C	T	Leg fat mass left	-	Neale B	UKBB	European	2017	-0.01006	0.002214	5.45e-06	-	331275	0	331275	1	IVNT	Neale-B_UKBB_EUR_2017
rs508386	rs508386	chr8:102899450	chr8:101887222	C	T	Leg fat mass right	-	Neale B	UKBB	European	2017	-0.0101	0.002239	6.46e-06	-	331293	0	331293	1	IVNT	Neale-B_UKBB_EUR_2017
rs508386	rs508386	chr8:102899450	chr8:101887222	C	T	Self-reported hypertension	EFO_0000537	Neale B	UKBB	European	2017	-0.006079	0.001229	7.511e-07	-	337159	87690	249469	1	risk diff	Neale-B_UKBB_EUR_2017
rs508386	rs508386	chr8:102899450	chr8:101887222	C	T	Trunk fat mass	EFO_0005409	Neale B	UKBB	European	2017	-0.01313	0.00282	3.203e-06	-	331093	0	331093	1	IVNT	Neale-B_UKBB_EUR_2017
rs508386	rs508386	chr8:102899450	chr8:101887222	C	T	Vascular or heart problems diagnosed by doctor: high blood pressure	EFO_0004325	Neale B	UKBB	European	2017	-0.006371	0.001246	3.142e-07	-	336683	91033	245650	1	risk diff	Neale-B_UKBB_EUR_2017
rs508386	rs508386	chr8:102899450	chr8:101887222	C	T	Vascular or heart problems diagnosed by doctor: none of the above	-	Neale B	UKBB	European	2017	0.006134	0.001279	1.627e-06	+	336683	236530	100153	1	risk diff	Neale-B_UKBB_EUR_2017
rs508386	rs508386	chr8:102899450	chr8:101887222	C	T	Weight	EFO_0004338	Neale B	UKBB	European	2017	-0.01177	0.002447	1.5e-06	-	336227	0	336227	1	IVNT	Neale-B_UKBB_EUR_2017
rs508386	rs508386	chr8:102899450	chr8:101887222	C	T	Whole body fat mass	-	Neale B	UKBB	European	2017	-0.01285	0.002732	2.579e-06	-	330762	0	330762	1	IVNT	Neale-B_UKBB_EUR_2017
rs508386	rs508386	chr8:102899450	chr8:101887222	C	T	Coronary artery disease	EFO_0000378;EFO_0001645	van der Harst P	29212778	Mixed	2018	-0.0374	0.008	2.9e-06	-	296525	34541	261984	1	log OR	van-der-Harst-P_CAD-UKBB_Mixed_2018
rs1045303	rs1045303	chr8:142200467	chr8:141190368	A	G	High light scatter percentage of red cells	EFO_0004586	Astle W	27863252	European	2016	-0.02007	0.004117	1.085e-06	-	173480	0	173480	2	IVNT	Astle-W_Blood-Cell-Traits_EUR_2016
rs1045303	rs1045303	chr8:142200467	chr8:141190368	A	G	High light scatter reticulocyte count	EFO_0004586	Astle W	27863252	European	2016	-0.02026	0.004117	8.672e-07	-	173480	0	173480	2	IVNT	Astle-W_Blood-Cell-Traits_EUR_2016
rs1045303	rs1045303	chr8:142200467	chr8:141190368	A	G	Reticulocyte count	EFO_0004586	Astle W	27863252	European	2016	-0.01991	0.004123	1.375e-06	-	173480	0	173480	2	IVNT	Astle-W_Blood-Cell-Traits_EUR_2016
rs1045303	rs1045303	chr8:142200467	chr8:141190368	A	G	Reticulocyte fraction of red cells	EFO_0004586	Astle W	27863252	European	2016	-0.01972	0.004121	1.713e-06	-	173480	0	173480	2	IVNT	Astle-W_Blood-Cell-Traits_EUR_2016
rs34667744	rs34667744	chr8:143354963	chr8:142273602	C	T	Arm fat mass left	-	Neale B	UKBB	European	2017	0.0106	0.002391	9.228e-06	+	331164	0	331164	1	IVNT	Neale-B_UKBB_EUR_2017
rs34667744	rs34667744	chr8:143354963	chr8:142273602	C	T	Arm fat-free mass right	-	Neale B	UKBB	European	2017	0.007369	0.00152	1.253e-06	+	331221	0	331221	1	IVNT	Neale-B_UKBB_EUR_2017
rs34667744	rs34667744	chr8:143354963	chr8:142273602	C	T	Arm predicted mass left	-	Neale B	UKBB	European	2017	0.006942	0.001545	7.045e-06	+	331146	0	331146	1	IVNT	Neale-B_UKBB_EUR_2017
rs34667744	rs34667744	chr8:143354963	chr8:142273602	C	T	Arm predicted mass right	-	Neale B	UKBB	European	2017	0.00717	0.001515	2.215e-06	+	331216	0	331216	1	IVNT	Neale-B_UKBB_EUR_2017
rs34667744	rs34667744	chr8:143354963	chr8:142273602	C	T	Basal metabolic rate	EFO_0007777	Neale B	UKBB	European	2017	0.007582	0.001618	2.772e-06	+	331307	0	331307	1	IVNT	Neale-B_UKBB_EUR_2017
rs34667744	rs34667744	chr8:143354963	chr8:142273602	C	T	Leg fat-free mass left	-	Neale B	UKBB	European	2017	0.007462	0.001607	3.408e-06	+	331258	0	331258	1	IVNT	Neale-B_UKBB_EUR_2017
rs34667744	rs34667744	chr8:143354963	chr8:142273602	C	T	Leg fat-free mass right	-	Neale B	UKBB	European	2017	0.008024	0.001606	5.846e-07	+	331285	0	331285	1	IVNT	Neale-B_UKBB_EUR_2017
rs34667744	rs34667744	chr8:143354963	chr8:142273602	C	T	Leg predicted mass left	-	Neale B	UKBB	European	2017	0.007514	0.001596	2.491e-06	+	331253	0	331253	1	IVNT	Neale-B_UKBB_EUR_2017
rs34667744	rs34667744	chr8:143354963	chr8:142273602	C	T	Leg predicted mass right	-	Neale B	UKBB	European	2017	0.008028	0.001595	4.858e-07	+	331285	0	331285	1	IVNT	Neale-B_UKBB_EUR_2017
rs34667744	rs34667744	chr8:143354963	chr8:142273602	C	T	Weight	EFO_0004338	Neale B	UKBB	European	2017	0.0106	0.002132	6.612e-07	+	336227	0	336227	1	IVNT	Neale-B_UKBB_EUR_2017
rs34667744	rs34667744	chr8:143354963	chr8:142273602	C	T	Schizophrenia	EFO_0000692	PGC	25056061	Mixed	2014	-0.0537	0.011	1.018e-06	-	82315	35476	46839	49	log OR	PGC_Schizophrenia_Mixed_2014
rs4880175	rs4880175	chr9:139848688	chr9:136954236	C	T	Lymphocyte count	EFO_0004586	Astle W	27863252	European	2016	-0.02029	0.003878	1.672e-07	-	173480	0	173480	2	IVNT	Astle-W_Blood-Cell-Traits_EUR_2016
rs4880175	rs4880175	chr9:139848688	chr9:136954236	C	T	Plasma beta trace protein levels	NCIT_C100426;HP_0003141	Tin A	23328707	Mixed	2013	NA	NA	2.3e-10	NA	6720	-	-	-	-	GRASP
rs9420792	rs9420792	chr10:102258439	chr10:100498682	C	T	Arm fat-free mass left	-	Neale B	UKBB	European	2017	0.009702	0.00186	1.831e-07	+	331159	0	331159	1	IVNT	Neale-B_UKBB_EUR_2017
rs9420792	rs9420792	chr10:102258439	chr10:100498682	C	T	Arm fat-free mass right	-	Neale B	UKBB	European	2017	0.009715	0.001823	9.895e-08	+	331221	0	331221	1	IVNT	Neale-B_UKBB_EUR_2017
rs9420792	rs9420792	chr10:102258439	chr10:100498682	C	T	Arm predicted mass left	-	Neale B	UKBB	European	2017	0.009697	0.001853	1.673e-07	+	331146	0	331146	1	IVNT	Neale-B_UKBB_EUR_2017
rs9420792	rs9420792	chr10:102258439	chr10:100498682	C	T	Arm predicted mass right	-	Neale B	UKBB	European	2017	0.009509	0.001817	1.659e-07	+	331216	0	331216	1	IVNT	Neale-B_UKBB_EUR_2017
rs9420792	rs9420792	chr10:102258439	chr10:100498682	C	T	Basal metabolic rate	EFO_0007777	Neale B	UKBB	European	2017	0.01152	0.00194	2.856e-09	+	331307	0	331307	1	IVNT	Neale-B_UKBB_EUR_2017
rs9420792	rs9420792	chr10:102258439	chr10:100498682	C	T	Comparative height size at age 10	-	Neale B	UKBB	European	2017	0.01004	0.001997	4.937e-07	+	332021	0	332021	1	-	Neale-B_UKBB_EUR_2017
rs9420792	rs9420792	chr10:102258439	chr10:100498682	C	T	Height	EFO_0004339	Neale B	UKBB	European	2017	0.01264	0.002078	1.185e-09	+	336474	0	336474	1	IVNT	Neale-B_UKBB_EUR_2017
rs9420792	rs9420792	chr10:102258439	chr10:100498682	C	T	Impedance of leg left	-	Neale B	UKBB	European	2017	-0.01283	0.002668	1.52e-06	-	331296	0	331296	1	IVNT	Neale-B_UKBB_EUR_2017
rs9420792	rs9420792	chr10:102258439	chr10:100498682	C	T	Leg fat-free mass left	-	Neale B	UKBB	European	2017	0.01251	0.001927	8.441e-11	+	331258	0	331258	1	IVNT	Neale-B_UKBB_EUR_2017
rs9420792	rs9420792	chr10:102258439	chr10:100498682	C	T	Leg fat-free mass right	-	Neale B	UKBB	European	2017	0.01247	0.001926	9.438e-11	+	331285	0	331285	1	IVNT	Neale-B_UKBB_EUR_2017
rs9420792	rs9420792	chr10:102258439	chr10:100498682	C	T	Leg predicted mass left	-	Neale B	UKBB	European	2017	0.01242	0.001913	8.596e-11	+	331253	0	331253	1	IVNT	Neale-B_UKBB_EUR_2017
rs9420792	rs9420792	chr10:102258439	chr10:100498682	C	T	Leg predicted mass right	-	Neale B	UKBB	European	2017	0.01221	0.001913	1.781e-10	+	331285	0	331285	1	IVNT	Neale-B_UKBB_EUR_2017
rs9420792	rs9420792	chr10:102258439	chr10:100498682	C	T	Pulse rate	EFO_0004326	Neale B	UKBB	European	2017	0.01652	0.003014	4.21e-08	+	317756	0	317756	1	IVNT	Neale-B_UKBB_EUR_2017
rs9420792	rs9420792	chr10:102258439	chr10:100498682	C	T	Sitting height	EFO_0004339	Neale B	UKBB	European	2017	0.01373	0.002261	1.276e-09	+	336172	0	336172	1	IVNT	Neale-B_UKBB_EUR_2017
rs9420792	rs9420792	chr10:102258439	chr10:100498682	C	T	Trunk fat-free mass	-	Neale B	UKBB	European	2017	0.009971	0.001843	6.299e-08	+	331030	0	331030	1	IVNT	Neale-B_UKBB_EUR_2017
rs9420792	rs9420792	chr10:102258439	chr10:100498682	C	T	Trunk predicted mass	-	Neale B	UKBB	European	2017	0.009958	0.001837	5.938e-08	+	330995	0	330995	1	IVNT	Neale-B_UKBB_EUR_2017
rs9420792	rs9420792	chr10:102258439	chr10:100498682	C	T	Weight	EFO_0004338	Neale B	UKBB	European	2017	0.01303	0.002556	3.438e-07	+	336227	0	336227	1	IVNT	Neale-B_UKBB_EUR_2017
rs9420792	rs9420792	chr10:102258439	chr10:100498682	C	T	Whole body fat-free mass	-	Neale B	UKBB	European	2017	0.01105	0.00185	2.303e-09	+	331291	0	331291	1	IVNT	Neale-B_UKBB_EUR_2017
rs9420792	rs9420792	chr10:102258439	chr10:100498682	C	T	Whole body water mass	-	Neale B	UKBB	European	2017	0.01098	0.001853	3.152e-09	+	331315	0	331315	1	IVNT	Neale-B_UKBB_EUR_2017
rs752974	rs752974	chr10:102762256	chr10:101002499	T	C	Height	EFO_0004339	GIANT	25282103	European	2014	0.016	0.003	7.5e-08	+	252531	0	252531	79	Z-score	GIANT_Height_EUR_2014
rs752974	rs752974	chr10:102762256	chr10:101002499	T	C	Arm fat-free mass left	-	Neale B	UKBB	European	2017	0.01303	0.001554	4.935e-17	+	331159	0	331159	1	IVNT	Neale-B_UKBB_EUR_2017
rs752974	rs752974	chr10:102762256	chr10:101002499	T	C	Arm fat-free mass right	-	Neale B	UKBB	European	2017	0.01258	0.001523	1.415e-16	+	331221	0	331221	1	IVNT	Neale-B_UKBB_EUR_2017
rs752974	rs752974	chr10:102762256	chr10:101002499	T	C	Arm predicted mass left	-	Neale B	UKBB	European	2017	0.01293	0.001548	6.773e-17	+	331146	0	331146	1	IVNT	Neale-B_UKBB_EUR_2017
rs752974	rs752974	chr10:102762256	chr10:101002499	T	C	Arm predicted mass right	-	Neale B	UKBB	European	2017	0.01257	0.001517	1.207e-16	+	331216	0	331216	1	IVNT	Neale-B_UKBB_EUR_2017
rs752974	rs752974	chr10:102762256	chr10:101002499	T	C	Basal metabolic rate	EFO_0007777	Neale B	UKBB	European	2017	0.01425	0.00162	1.437e-18	+	331307	0	331307	1	IVNT	Neale-B_UKBB_EUR_2017
rs752974	rs752974	chr10:102762256	chr10:101002499	T	C	Comparative height size at age 10	-	Neale B	UKBB	European	2017	0.01644	0.001668	6.42e-23	+	332021	0	332021	1	-	Neale-B_UKBB_EUR_2017
rs752974	rs752974	chr10:102762256	chr10:101002499	T	C	Forced vital capacity	EFO_0004312	Neale B	UKBB	European	2017	0.01024	0.001984	2.471e-07	+	307638	0	307638	1	IVNT	Neale-B_UKBB_EUR_2017
rs752974	rs752974	chr10:102762256	chr10:101002499	T	C	Height	EFO_0004339	Neale B	UKBB	European	2017	0.01377	0.001736	2.21e-15	+	336474	0	336474	1	IVNT	Neale-B_UKBB_EUR_2017
rs752974	rs752974	chr10:102762256	chr10:101002499	T	C	Impedance of arm left	-	Neale B	UKBB	European	2017	-0.008359	0.001726	1.278e-06	-	331292	0	331292	1	IVNT	Neale-B_UKBB_EUR_2017
rs752974	rs752974	chr10:102762256	chr10:101002499	T	C	Impedance of leg left	-	Neale B	UKBB	European	2017	-0.01422	0.002228	1.748e-10	-	331296	0	331296	1	IVNT	Neale-B_UKBB_EUR_2017
rs752974	rs752974	chr10:102762256	chr10:101002499	T	C	Impedance of leg right	-	Neale B	UKBB	European	2017	-0.0129	0.002211	5.492e-09	-	331301	0	331301	1	IVNT	Neale-B_UKBB_EUR_2017
rs752974	rs752974	chr10:102762256	chr10:101002499	T	C	Impedance of whole body	-	Neale B	UKBB	European	2017	-0.01149	0.001864	7.121e-10	-	331284	0	331284	1	IVNT	Neale-B_UKBB_EUR_2017
rs752974	rs752974	chr10:102762256	chr10:101002499	T	C	Leg fat-free mass left	-	Neale B	UKBB	European	2017	0.01366	0.001609	2.112e-17	+	331258	0	331258	1	IVNT	Neale-B_UKBB_EUR_2017
rs752974	rs752974	chr10:102762256	chr10:101002499	T	C	Leg fat-free mass right	-	Neale B	UKBB	European	2017	0.01361	0.001609	2.653e-17	+	331285	0	331285	1	IVNT	Neale-B_UKBB_EUR_2017
rs752974	rs752974	chr10:102762256	chr10:101002499	T	C	Leg predicted mass left	-	Neale B	UKBB	European	2017	0.01368	0.001598	1.165e-17	+	331253	0	331253	1	IVNT	Neale-B_UKBB_EUR_2017
rs752974	rs752974	chr10:102762256	chr10:101002499	T	C	Leg predicted mass right	-	Neale B	UKBB	European	2017	0.01352	0.001598	2.713e-17	+	331285	0	331285	1	IVNT	Neale-B_UKBB_EUR_2017
rs752974	rs752974	chr10:102762256	chr10:101002499	T	C	Relative age of first facial hair	EFO_0007822	Neale B	UKBB	European	2017	-0.007301	0.001595	4.718e-06	-	151113	0	151113	1	-	Neale-B_UKBB_EUR_2017
rs752974	rs752974	chr10:102762256	chr10:101002499	T	C	Sitting height	EFO_0004339	Neale B	UKBB	European	2017	0.016	0.001889	2.394e-17	+	336172	0	336172	1	IVNT	Neale-B_UKBB_EUR_2017
rs752974	rs752974	chr10:102762256	chr10:101002499	T	C	Trunk fat-free mass	-	Neale B	UKBB	European	2017	0.01437	0.001539	1.017e-20	+	331030	0	331030	1	IVNT	Neale-B_UKBB_EUR_2017
rs752974	rs752974	chr10:102762256	chr10:101002499	T	C	Trunk predicted mass	-	Neale B	UKBB	European	2017	0.01427	0.001534	1.415e-20	+	330995	0	330995	1	IVNT	Neale-B_UKBB_EUR_2017
rs752974	rs752974	chr10:102762256	chr10:101002499	T	C	Weight	EFO_0004338	Neale B	UKBB	European	2017	0.01416	0.002135	3.32e-11	+	336227	0	336227	1	IVNT	Neale-B_UKBB_EUR_2017
rs752974	rs752974	chr10:102762256	chr10:101002499	T	C	Whole body fat-free mass	-	Neale B	UKBB	European	2017	0.01429	0.001545	2.265e-20	+	331291	0	331291	1	IVNT	Neale-B_UKBB_EUR_2017
rs752974	rs752974	chr10:102762256	chr10:101002499	T	C	Whole body water mass	-	Neale B	UKBB	European	2017	0.01442	0.001548	1.165e-20	+	331315	0	331315	1	IVNT	Neale-B_UKBB_EUR_2017
rs2957858	rs2957858	chr11:61253973	chr11:61486501	G	A	Fed-up feelings	EFO_0009588	Neale B	UKBB	European	2017	0.007407	0.001603	3.84e-06	+	330549	134124	196425	1	risk diff	Neale-B_UKBB_EUR_2017
rs2277291	rs2277291	chr11:118435756	chr11:118565041	T	C	Low density lipoprotein	EFO_0004611	Spracklen CN	28334899	East Asian	2017	0.0414	0.0089	2.65e-06	+	28995	0	28995	13	IVNT	Spracklen-CN_LDL_EAS_2017
rs2277291	rs2277291	chr11:118435756	chr11:118565041	T	C	Total cholesterol	EFO_0004574	Spracklen CN	28334899	East Asian	2017	0.0413	0.0089	2.07e-06	+	29275	0	29275	13	IVNT	Spracklen-CN_Total-Cholesterol_EAS_2017
rs12424297	rs12424297	chr12:48142343	chr12:47748560	C	T	Heel bone mineral density left	EFO_0009270	Neale B	UKBB	European	2017	0.02808	0.006006	2.932e-06	+	106254	0	106254	1	IVNT	Neale-B_UKBB_EUR_2017
rs12424297	rs12424297	chr12:48142343	chr12:47748560	C	T	Heel bone mineral density right	EFO_0009270	Neale B	UKBB	European	2017	0.028	0.00597	2.734e-06	+	106251	0	106251	1	IVNT	Neale-B_UKBB_EUR_2017
rs12424297	rs12424297	chr12:48142343	chr12:47748560	C	T	Impedance of arm left	-	Neale B	UKBB	European	2017	-0.01093	0.002475	9.93e-06	-	331292	0	331292	1	IVNT	Neale-B_UKBB_EUR_2017
rs2287181	rs2287181	chr12:109999037	chr12:109561232	G	A	Red cell distribution width	EFO_0004586	Astle W	27863252	European	2016	-0.02131	0.004605	3.688e-06	-	173480	0	173480	2	IVNT	Astle-W_Blood-Cell-Traits_EUR_2016
rs2287181	rs2287181	chr12:109999037	chr12:109561232	G	A	Frequency of tenseness or restlessness in last 2 weeks	-	Neale B	UKBB	European	2017	-0.01015	0.001957	2.157e-07	-	325169	0	325169	1	-	Neale-B_UKBB_EUR_2017
rs2287181	rs2287181	chr12:109999037	chr12:109561232	G	A	Frequency of tiredness or lethargy in last 2 weeks	-	Neale B	UKBB	European	2017	-0.01393	0.002647	1.413e-07	-	327528	0	327528	1	-	Neale-B_UKBB_EUR_2017
rs2287181	rs2287181	chr12:109999037	chr12:109561232	G	A	Neuroticism score	EFO_0007660	Neale B	UKBB	European	2017	-0.05155	0.01132	5.246e-06	-	274108	0	274108	1	-	Neale-B_UKBB_EUR_2017
rs2287181	rs2287181	chr12:109999037	chr12:109561232	G	A	Sleep duration	EFO_0005271	Neale B	UKBB	European	2017	0.01152	0.002443	2.42e-06	+	335410	0	335410	1	-	Neale-B_UKBB_EUR_2017
rs2287181	rs2287181	chr12:109999037	chr12:109561232	G	A	Sleeplessness or insomnia	EFO_0004698	Neale B	UKBB	European	2017	-0.01034	0.002267	5.027e-06	-	336965	0	336965	1	-	Neale-B_UKBB_EUR_2017
rs1799958	rs1799958	chr12:121176083	chr12:120738280	A	G	High light scatter reticulocyte count	EFO_0004586	Astle W	27863252	European	2016	0.01834	0.004114	8.258e-06	+	173480	0	173480	2	IVNT	Astle-W_Blood-Cell-Traits_EUR_2016
rs1799958	rs1799958	chr12:121176083	chr12:120738280	A	G	Mean corpuscular hemoglobin	EFO_0004586	Astle W	27863252	European	2016	-0.03249	0.004063	1.283e-15	-	173480	0	173480	2	IVNT	Astle-W_Blood-Cell-Traits_EUR_2016
rs1799958	rs1799958	chr12:121176083	chr12:120738280	A	G	Mean corpuscular volume	EFO_0004586	Astle W	27863252	European	2016	-0.03663	0.004051	1.516e-19	-	173480	0	173480	2	IVNT	Astle-W_Blood-Cell-Traits_EUR_2016
rs1799958	rs1799958	chr12:121176083	chr12:120738280	A	G	Red blood cell count	EFO_0004586	Astle W	27863252	European	2016	0.02384	0.004082	5.221e-09	+	173480	0	173480	2	IVNT	Astle-W_Blood-Cell-Traits_EUR_2016
rs1799958	rs1799958	chr12:121176083	chr12:120738280	A	G	Red cell distribution width	EFO_0004586	Astle W	27863252	European	2016	0.02842	0.004063	2.675e-12	+	173480	0	173480	2	IVNT	Astle-W_Blood-Cell-Traits_EUR_2016
rs1799958	rs1799958	chr12:121176083	chr12:120738280	A	G	Reticulocyte count	EFO_0004586	Astle W	27863252	European	2016	0.02549	0.004121	6.151e-10	+	173480	0	173480	2	IVNT	Astle-W_Blood-Cell-Traits_EUR_2016
rs1799958	rs1799958	chr12:121176083	chr12:120738280	A	G	Reticulocyte fraction of red cells	EFO_0004586	Astle W	27863252	European	2016	0.02036	0.004119	7.655e-07	+	173480	0	173480	2	IVNT	Astle-W_Blood-Cell-Traits_EUR_2016
rs1799958	rs1799958	chr12:121176083	chr12:120738280	A	G	Allergic disease	EFO_0003785	Ferreira M	29083406	European	2017	-0.0298	0.0066	6.113e-06	-	360838	180129	180709	13	log OR	Ferreira-M_Allergic-Disease_EUR_2017
rs1799958	rs1799958	chr12:121176083	chr12:120738280	A	G	Years of educational attainment	EFO_0004784	SSGAC	27225129	European	2016	-0.013	0.003	4.322e-06	-	328917	0	328917	64	years	SSGAC_EduYears_EUR_2016
rs4575	rs4575	chr14:24615435	chr14:24146226	T	C	Suicide behavior	EFO_0007623	Galfalvy H	26079190	European	2015	-0.4001	0.08961	8e-06	-	-	-	-	-	log OR	NHGRI-EBI_GWAS_Catalog
rs3818186	rs3818186	chr14:52509501	chr14:52042783	C	T	Pulse rate	EFO_0004326	Neale B	UKBB	European	2017	0.01385	0.002983	3.432e-06	+	317756	0	317756	1	IVNT	Neale-B_UKBB_EUR_2017
rs74576495	rs74576495	chr14:74254212	chr14:73787509	A	G	Red cell distribution width	EFO_0004586	Astle W	27863252	European	2016	0.03058	0.004898	4.289e-10	+	173480	0	173480	2	IVNT	Astle-W_Blood-Cell-Traits_EUR_2016
rs2071916	rs2071916	chr16:426476	chr16:376476	C	T	Heel bone mineral density	EFO_0009270	Neale B	UKBB	European	2017	-0.01527	0.003159	1.344e-06	-	194398	0	194398	1	IVNT	Neale-B_UKBB_EUR_2017
rs2071916	rs2071916	chr16:426476	chr16:376476	C	T	Heel bone mineral density left	EFO_0009270	Neale B	UKBB	European	2017	-0.0189	0.00422	7.495e-06	-	106254	0	106254	1	IVNT	Neale-B_UKBB_EUR_2017
rs1139652	rs1139652	chr16:4476089	chr16:4426088	C	T	Sitting height	EFO_0004339	Neale B	UKBB	European	2017	0.01308	0.002158	1.37e-09	+	336172	0	336172	1	IVNT	Neale-B_UKBB_EUR_2017
rs1139652	rs1139652	chr16:4476089	chr16:4426088	C	T	Trunk fat-free mass	-	Neale B	UKBB	European	2017	0.007835	0.001759	8.439e-06	+	331030	0	331030	1	IVNT	Neale-B_UKBB_EUR_2017
rs1139652	rs1139652	chr16:4476089	chr16:4426088	C	T	Trunk predicted mass	-	Neale B	UKBB	European	2017	0.007943	0.001753	5.901e-06	+	330995	0	330995	1	IVNT	Neale-B_UKBB_EUR_2017
rs1139652	rs1139652	chr16:4476089	chr16:4426088	C	T	Schizophrenia	EFO_0000692	PGC	25056061	Mixed	2014	-0.061	0.0122	6.249e-07	-	82315	35476	46839	49	log OR	PGC_Schizophrenia_Mixed_2014
rs6979	rs6979	chr16:67691668	chr16:67657765	A	G	Red blood cell count	EFO_0004586	Astle W	27863252	European	2016	-0.02027	0.00356	1.251e-08	-	173480	0	173480	2	IVNT	Astle-W_Blood-Cell-Traits_EUR_2016
rs6979	rs6979	chr16:67691668	chr16:67657765	A	G	High density lipoprotein	EFO_0004612	GLGC	24097068	European	2013	-0.0236	0.0049	1.371e-06	-	98906	0	98906	60	IVNT	GLGC_HDL_EUR_2013
rs79543001	rs79543001	chr16:68387341	chr16:68353438	C	T	Impedance of arm right	-	Neale B	UKBB	European	2017	-0.0145	0.002882	4.914e-07	-	331279	0	331279	1	IVNT	Neale-B_UKBB_EUR_2017
rs79543001	rs79543001	chr16:68387341	chr16:68353438	C	T	Impedance of leg left	-	Neale B	UKBB	European	2017	-0.02271	0.003737	1.221e-09	-	331296	0	331296	1	IVNT	Neale-B_UKBB_EUR_2017
rs79543001	rs79543001	chr16:68387341	chr16:68353438	C	T	Impedance of leg right	-	Neale B	UKBB	European	2017	-0.02003	0.003708	6.589e-08	-	331301	0	331301	1	IVNT	Neale-B_UKBB_EUR_2017
rs79543001	rs79543001	chr16:68387341	chr16:68353438	C	T	Impedance of whole body	-	Neale B	UKBB	European	2017	-0.01746	0.003125	2.304e-08	-	331284	0	331284	1	IVNT	Neale-B_UKBB_EUR_2017
rs14309	rs14309	chr17:6919093	chr17:7015774	T	C	Treatment with terazosin	EFO_0007056	Neale B	UKBB	European	2017	0.0002946	6.563e-05	7.171e-06	+	337159	117	337042	1	risk diff	Neale-B_UKBB_EUR_2017
rs55931722	rs55931722	chr17:7416599	chr17:7513280	A	G	Hemoglobin concentration	EFO_0004586	Astle W	27863252	European	2016	-0.021	0.004393	1.742e-06	-	173480	0	173480	2	IVNT	Astle-W_Blood-Cell-Traits_EUR_2016
rs55931722	rs55931722	chr17:7416599	chr17:7513280	A	G	Mean corpuscular hemoglobin concentration	EFO_0004586	Astle W	27863252	European	2016	-0.02033	0.004288	2.132e-06	-	173480	0	173480	2	IVNT	Astle-W_Blood-Cell-Traits_EUR_2016
rs55931722	rs55931722	chr17:7416599	chr17:7513280	A	G	Arm fat-free mass left	-	Neale B	UKBB	European	2017	0.01041	0.001906	4.804e-08	+	331159	0	331159	1	IVNT	Neale-B_UKBB_EUR_2017
rs55931722	rs55931722	chr17:7416599	chr17:7513280	A	G	Arm fat-free mass right	-	Neale B	UKBB	European	2017	0.009511	0.001868	3.569e-07	+	331221	0	331221	1	IVNT	Neale-B_UKBB_EUR_2017
rs55931722	rs55931722	chr17:7416599	chr17:7513280	A	G	Arm predicted mass left	-	Neale B	UKBB	European	2017	0.01043	0.001899	3.938e-08	+	331146	0	331146	1	IVNT	Neale-B_UKBB_EUR_2017
rs55931722	rs55931722	chr17:7416599	chr17:7513280	A	G	Arm predicted mass right	-	Neale B	UKBB	European	2017	0.009495	0.001862	3.399e-07	+	331216	0	331216	1	IVNT	Neale-B_UKBB_EUR_2017
rs55931722	rs55931722	chr17:7416599	chr17:7513280	A	G	Basal metabolic rate	EFO_0007777	Neale B	UKBB	European	2017	0.009824	0.001988	7.771e-07	+	331307	0	331307	1	IVNT	Neale-B_UKBB_EUR_2017
rs55931722	rs55931722	chr17:7416599	chr17:7513280	A	G	Forced expiratory volume in 1-second, predicted	EFO_0004314	Neale B	UKBB	European	2017	0.0164	0.003371	1.153e-06	+	110423	0	110423	1	IVNT	Neale-B_UKBB_EUR_2017
rs55931722	rs55931722	chr17:7416599	chr17:7513280	A	G	Height	EFO_0004339	Neale B	UKBB	European	2017	0.02568	0.002131	1.956e-33	+	336474	0	336474	1	IVNT	Neale-B_UKBB_EUR_2017
rs55931722	rs55931722	chr17:7416599	chr17:7513280	A	G	Sitting height	EFO_0004339	Neale B	UKBB	European	2017	0.02077	0.002318	3.299e-19	+	336172	0	336172	1	IVNT	Neale-B_UKBB_EUR_2017
rs55931722	rs55931722	chr17:7416599	chr17:7513280	A	G	Trunk fat-free mass	-	Neale B	UKBB	European	2017	0.01341	0.001889	1.246e-12	+	331030	0	331030	1	IVNT	Neale-B_UKBB_EUR_2017
rs55931722	rs55931722	chr17:7416599	chr17:7513280	A	G	Trunk predicted mass	-	Neale B	UKBB	European	2017	0.01326	0.001883	1.856e-12	+	330995	0	330995	1	IVNT	Neale-B_UKBB_EUR_2017
rs55931722	rs55931722	chr17:7416599	chr17:7513280	A	G	Whole body fat-free mass	-	Neale B	UKBB	European	2017	0.01096	0.001896	7.511e-09	+	331291	0	331291	1	IVNT	Neale-B_UKBB_EUR_2017
rs55931722	rs55931722	chr17:7416599	chr17:7513280	A	G	Whole body water mass	-	Neale B	UKBB	European	2017	0.01081	0.001899	1.269e-08	+	331315	0	331315	1	IVNT	Neale-B_UKBB_EUR_2017
rs11078928	rs11078928	chr17:38064469	chr17:39908216	C	T	Basophil count	EFO_0004586	Astle W	27863252	European	2016	-0.0271	0.0035	9.847e-15	-	173480	0	173480	2	IVNT	Astle-W_Blood-Cell-Traits_EUR_2016
rs11078928	rs11078928	chr17:38064469	chr17:39908216	C	T	Eosinophil percentage of granulocytes	EFO_0004586	Astle W	27863252	European	2016	0.03546	0.003578	3.763e-23	+	173480	0	173480	2	IVNT	Astle-W_Blood-Cell-Traits_EUR_2016
rs11078928	rs11078928	chr17:38064469	chr17:39908216	C	T	Eosinophil percentage of white cells	EFO_0004586	Astle W	27863252	European	2016	0.02949	0.003563	1.259e-16	+	173480	0	173480	2	IVNT	Astle-W_Blood-Cell-Traits_EUR_2016
rs11078928	rs11078928	chr17:38064469	chr17:39908216	C	T	Granulocyte count	EFO_0004586	Astle W	27863252	European	2016	-0.0681	0.00359	2.977e-80	-	173480	0	173480	2	IVNT	Astle-W_Blood-Cell-Traits_EUR_2016
rs11078928	rs11078928	chr17:38064469	chr17:39908216	C	T	Granulocyte percentage of myeloid white cells	EFO_0004586	Astle W	27863252	European	2016	-0.04906	0.003571	6.071e-43	-	173480	0	173480	2	IVNT	Astle-W_Blood-Cell-Traits_EUR_2016
rs11078928	rs11078928	chr17:38064469	chr17:39908216	C	T	Lymphocyte count	EFO_0004586	Astle W	27863252	European	2016	-0.03245	0.003601	1.996e-19	-	173480	0	173480	2	IVNT	Astle-W_Blood-Cell-Traits_EUR_2016
rs11078928	rs11078928	chr17:38064469	chr17:39908216	C	T	Lymphocyte percentage of white cells	EFO_0004586	Astle W	27863252	European	2016	0.02486	0.003561	2.963e-12	+	173480	0	173480	2	IVNT	Astle-W_Blood-Cell-Traits_EUR_2016
rs11078928	rs11078928	chr17:38064469	chr17:39908216	C	T	Mean platelet volume	EFO_0004586	Astle W	27863252	European	2016	-0.01733	0.003614	1.63e-06	-	173480	0	173480	2	IVNT	Astle-W_Blood-Cell-Traits_EUR_2016
rs11078928	rs11078928	chr17:38064469	chr17:39908216	C	T	Monocyte percentage of white cells	EFO_0004586	Astle W	27863252	European	2016	0.04497	0.003562	1.533e-36	+	173480	0	173480	2	IVNT	Astle-W_Blood-Cell-Traits_EUR_2016
rs11078928	rs11078928	chr17:38064469	chr17:39908216	C	T	Myeloid white cell count	EFO_0004586	Astle W	27863252	European	2016	-0.06585	0.003598	8.455e-75	-	173480	0	173480	2	IVNT	Astle-W_Blood-Cell-Traits_EUR_2016
rs11078928	rs11078928	chr17:38064469	chr17:39908216	C	T	Neutrophil count	EFO_0004586	Astle W	27863252	European	2016	-0.06878	0.00358	3.122e-82	-	173480	0	173480	2	IVNT	Astle-W_Blood-Cell-Traits_EUR_2016
rs11078928	rs11078928	chr17:38064469	chr17:39908216	C	T	Neutrophil percentage of granulocytes	EFO_0004586	Astle W	27863252	European	2016	-0.03275	0.003579	5.639e-20	-	173480	0	173480	2	IVNT	Astle-W_Blood-Cell-Traits_EUR_2016
rs11078928	rs11078928	chr17:38064469	chr17:39908216	C	T	Neutrophil percentage of white cells	EFO_0004586	Astle W	27863252	European	2016	-0.03855	0.003567	3.179e-27	-	173480	0	173480	2	IVNT	Astle-W_Blood-Cell-Traits_EUR_2016
rs11078928	rs11078928	chr17:38064469	chr17:39908216	C	T	Sum basophil neutrophil counts	EFO_0004586	Astle W	27863252	European	2016	-0.06945	0.003587	1.643e-83	-	173480	0	173480	2	IVNT	Astle-W_Blood-Cell-Traits_EUR_2016
rs11078928	rs11078928	chr17:38064469	chr17:39908216	C	T	Sum neutrophil eosinophil counts	EFO_0004586	Astle W	27863252	European	2016	-0.06752	0.003584	3.524e-79	-	173480	0	173480	2	IVNT	Astle-W_Blood-Cell-Traits_EUR_2016
rs11078928	rs11078928	chr17:38064469	chr17:39908216	C	T	White blood cell count	EFO_0004586	Astle W	27863252	European	2016	-0.06808	0.003584	1.932e-80	-	173480	0	173480	2	IVNT	Astle-W_Blood-Cell-Traits_EUR_2016
rs11078928	rs11078928	chr17:38064469	chr17:39908216	C	T	Allergic disease	EFO_0003785	Ferreira M	29083406	European	2017	-0.0466	0.0057	3.336e-16	-	360838	180129	180709	13	log OR	Ferreira-M_Allergic-Disease_EUR_2017
rs11078928	rs11078928	chr17:38064469	chr17:39908216	C	T	Primary biliary cirrhosis	EFO_1001486	Liu	22961000	European	2012	NA	NA	4.158e-11	NA	11375	-	-	-	-	GRASP
rs11078928	rs11078928	chr17:38064469	chr17:39908216	C	T	Crohns disease	EFO_0000384	IBDGC	26192919	European	2015	0.1341	0.0234	1.044e-08	+	20883	5956	14927	7	log OR	IBDGC_Chrons-Disease_EUR_2015
rs11078928	rs11078928	chr17:38064469	chr17:39908216	C	T	Inflammatory bowel disease	EFO_0003767	IBDGC	26192919	European	2015	0.1399	0.0171	2.753e-16	+	34652	12882	21770	15	log OR	IBDGC_IBD_EUR_2015
rs11078928	rs11078928	chr17:38064469	chr17:39908216	C	T	Ulcerative colitis	EFO_0000729	IBDGC	26192919	European	2015	0.1386	0.0214	9.433e-11	+	27432	6968	20464	8	log OR	IBDGC_Ulcerative-Colitis_EUR_2015
rs11078928	rs11078928	chr17:38064469	chr17:39908216	C	T	Asthma	EFO_0000270	Neale B	UKBB	European	2017	-0.01135	0.0007795	4.832e-48	-	336782	38791	297991	1	risk diff	Neale-B_UKBB_EUR_2017
rs11078928	rs11078928	chr17:38064469	chr17:39908216	C	T	Doctor diagnosed asthma	EFO_0000270	Neale B	UKBB	European	2017	-0.01355	0.001636	1.242e-16	-	83529	10589	72940	1	risk diff	Neale-B_UKBB_EUR_2017
rs11078928	rs11078928	chr17:38064469	chr17:39908216	C	T	Hayfever, allergic rhinitis or eczema	EFO_0003956;EFO_0005854;EFO_0000274	Neale B	UKBB	European	2017	-0.006044	0.001029	4.229e-09	-	336782	77891	258891	1	risk diff	Neale-B_UKBB_EUR_2017
rs11078928	rs11078928	chr17:38064469	chr17:39908216	C	T	Mouth or teeth dental problems: mouth ulcers	-	Neale B	UKBB	European	2017	0.003683	0.0007407	6.606e-07	+	336138	34398	301740	1	risk diff	Neale-B_UKBB_EUR_2017
rs11078928	rs11078928	chr17:38064469	chr17:39908216	C	T	No blood clot, bronchitis, emphysema, asthma, rhinitis, eczema or allergy diagnosed by doctor	-	Neale B	UKBB	European	2017	0.01146	0.00114	8.758e-24	+	336782	228530	108252	1	risk diff	Neale-B_UKBB_EUR_2017
rs11078928	rs11078928	chr17:38064469	chr17:39908216	C	T	Self-reported asthma	EFO_0000270	Neale B	UKBB	European	2017	-0.01166	0.0007809	2.125e-50	-	337159	39049	298110	1	risk diff	Neale-B_UKBB_EUR_2017
rs11078928	rs11078928	chr17:38064469	chr17:39908216	C	T	Self-reported bronchitis	EFO_0009661	Neale B	UKBB	European	2017	-0.00128	0.0002087	8.631e-10	-	337159	2482	334677	1	risk diff	Neale-B_UKBB_EUR_2017
rs11078928	rs11078928	chr17:38064469	chr17:39908216	C	T	Treatment with becotide 50 inhaler	EFO_0007056	Neale B	UKBB	European	2017	-0.0008563	0.0001904	6.91e-06	-	337159	2063	335096	1	risk diff	Neale-B_UKBB_EUR_2017
rs11078928	rs11078928	chr17:38064469	chr17:39908216	C	T	Treatment with ventolin 100micrograms inhaler	EFO_0007056	Neale B	UKBB	European	2017	-0.003051	0.0004084	7.95e-14	-	337159	9712	327447	1	risk diff	Neale-B_UKBB_EUR_2017
rs11078928	rs11078928	chr17:38064469	chr17:39908216	C	T	Wheeze or whistling in the chest in last year	EFO_0009715	Neale B	UKBB	European	2017	-0.006153	0.000997	6.758e-10	-	331257	68531	262726	1	risk diff	Neale-B_UKBB_EUR_2017
rs11078928	rs11078928	chr17:38064469	chr17:39908216	C	T	Rheumatoid arthritis	EFO_0000685	Okada Y	24390342	European	2014	0.08338	0.01394	8.5e-09	+	58284	14361	43923	18	log OR	Okada-Y_RA_EUR_2014
rs11078928	rs11078928	chr17:38064469	chr17:39908216	C	T	Rheumatoid arthritis	EFO_0000685	Okada Y	24390342	Mixed	2014	0.09431	0.01394	5.1e-12	+	80799	19234	61565	22	log OR	Okada-Y_RA_Mixed_2014
rs11078928	rs11078928	chr17:38064469	chr17:39908216	C	T	IgG monogalactosylation	EFO_0008423	Shen X	28878392	European	2017	NA	NA	6.028e-06	NA	1960	0	1960	1	IVNT	Shen-X_IgG-monogalactosylation_EUR_2017
rs2278812	rs2278812	chr17:60040329	chr17:61962968	T	C	Height	EFO_0004339	Neale B	UKBB	European	2017	0.01231	0.002705	5.329e-06	+	336474	0	336474	1	IVNT	Neale-B_UKBB_EUR_2017
rs883541	rs883541	chr17:66449122	chr17:68452981	A	G	Mean corpuscular hemoglobin concentration	EFO_0004586	Astle W	27863252	European	2016	-0.02072	0.004108	4.577e-07	-	173480	0	173480	2	IVNT	Astle-W_Blood-Cell-Traits_EUR_2016
rs883541	rs883541	chr17:66449122	chr17:68452981	A	G	Red cell distribution width	EFO_0004586	Astle W	27863252	European	2016	0.02504	0.004198	2.438e-09	+	173480	0	173480	2	IVNT	Astle-W_Blood-Cell-Traits_EUR_2016
rs883541	rs883541	chr17:66449122	chr17:68452981	A	G	Reticulocyte count	EFO_0004586	Astle W	27863252	European	2016	-0.02378	0.00426	2.376e-08	-	173480	0	173480	2	IVNT	Astle-W_Blood-Cell-Traits_EUR_2016
rs883541	rs883541	chr17:66449122	chr17:68452981	A	G	Reticulocyte fraction of red cells	EFO_0004586	Astle W	27863252	European	2016	-0.02496	0.004257	4.538e-09	-	173480	0	173480	2	IVNT	Astle-W_Blood-Cell-Traits_EUR_2016
rs883541	rs883541	chr17:66449122	chr17:68452981	A	G	Height	EFO_0004339	GIANT	28146470	Mixed	2017	0.012	0.0026	2.1e-06	+	458927	0	458927	147	IVNT	GIANT_Height_Mixed_2017
rs8064529	rs8064529	chr17:73519413	chr17:75523332	C	T	Forced expiratory volume in 1-second	EFO_0004314	Neale B	UKBB	European	2017	0.01048	0.002296	4.993e-06	+	307638	0	307638	1	IVNT	Neale-B_UKBB_EUR_2017
rs8064529	rs8064529	chr17:73519413	chr17:75523332	C	T	Forced expiratory volume in 1-second, best measure	EFO_0004314	Neale B	UKBB	European	2017	0.01159	0.002522	4.328e-06	+	255492	0	255492	1	IVNT	Neale-B_UKBB_EUR_2017
rs8064529	rs8064529	chr17:73519413	chr17:75523332	C	T	Forced expiratory volume in 1-second, predicted percentage	EFO_0004314	Neale B	UKBB	European	2017	0.02777	0.004694	3.311e-09	+	110423	0	110423	1	IVNT	Neale-B_UKBB_EUR_2017
rs4789729	rs4789729	chr17:80146089	chr17:82188213	G	A	Peripheral arterial disease traffic related air pollution interaction	EFO_0004265;EFO_0007908	Ward-Caviness CK	27082954	Mixed	2016	NA	NA	6e-06	NA	-	-	-	-	-	NHGRI-EBI_GWAS_Catalog
rs4789729	rs4789729	chr17:80146089	chr17:82188213	G	A	Forced vital capacity	EFO_0004312	Neale B	UKBB	European	2017	0.009332	0.002082	7.415e-06	+	307638	0	307638	1	IVNT	Neale-B_UKBB_EUR_2017
rs4789729	rs4789729	chr17:80146089	chr17:82188213	G	A	Forced vital capacity, best measure	EFO_0004312	Neale B	UKBB	European	2017	0.01037	0.002287	5.74e-06	+	255492	0	255492	1	IVNT	Neale-B_UKBB_EUR_2017
rs4789729	rs4789729	chr17:80146089	chr17:82188213	G	A	Height	EFO_0004339	Neale B	UKBB	European	2017	0.008411	0.001822	3.897e-06	+	336474	0	336474	1	IVNT	Neale-B_UKBB_EUR_2017
rs2304262	rs2304262	chr19:1036552	chr19:1036553	T	C	Lymphocyte count	EFO_0004586	Astle W	27863252	European	2016	-0.02669	0.00552	1.329e-06	-	173480	0	173480	2	IVNT	Astle-W_Blood-Cell-Traits_EUR_2016
rs2304262	rs2304262	chr19:1036552	chr19:1036553	T	C	Red cell distribution width	EFO_0004586	Astle W	27863252	European	2016	0.0292	0.005429	7.49e-08	+	173480	0	173480	2	IVNT	Astle-W_Blood-Cell-Traits_EUR_2016
rs7250778	rs7250778	chr19:11306265	chr19:11195589	A	G	High light scatter percentage of red cells	EFO_0004586	Astle W	27863252	European	2016	0.03863	0.003694	1.368e-25	+	173480	0	173480	2	IVNT	Astle-W_Blood-Cell-Traits_EUR_2016
rs7250778	rs7250778	chr19:11306265	chr19:11195589	A	G	High light scatter reticulocyte count	EFO_0004586	Astle W	27863252	European	2016	0.03825	0.003694	4.011e-25	+	173480	0	173480	2	IVNT	Astle-W_Blood-Cell-Traits_EUR_2016
rs7250778	rs7250778	chr19:11306265	chr19:11195589	A	G	Immature fraction of reticulocytes	EFO_0004586	Astle W	27863252	European	2016	0.04897	0.003657	6.983e-41	+	173480	0	173480	2	IVNT	Astle-W_Blood-Cell-Traits_EUR_2016
rs7250778	rs7250778	chr19:11306265	chr19:11195589	A	G	Reticulocyte count	EFO_0004586	Astle W	27863252	European	2016	0.02052	0.003701	2.94e-08	+	173480	0	173480	2	IVNT	Astle-W_Blood-Cell-Traits_EUR_2016
rs7250778	rs7250778	chr19:11306265	chr19:11195589	A	G	Reticulocyte fraction of red cells	EFO_0004586	Astle W	27863252	European	2016	0.02111	0.003699	1.154e-08	+	173480	0	173480	2	IVNT	Astle-W_Blood-Cell-Traits_EUR_2016
rs11673492	rs11673492	chr19:41220529	chr19:40714624	C	T	Red blood cell count	EFO_0004586	Astle W	27863252	European	2016	0.0228	0.004635	8.735e-07	+	173480	0	173480	2	IVNT	Astle-W_Blood-Cell-Traits_EUR_2016
rs3764618	rs3764618	chr19:49497155	chr19:48993898	A	G	Follicule stimulating hormone	EFO_0004768	Chen Z	24049095	East Asian	2013	NA	NA	4e-08	NA	-	-	-	-	-	NHGRI-EBI_GWAS_Catalog
rs1044218	rs1044218	chr21:34821570	chr21:33449263	G	A	Rheumatoid arthritis	EFO_0000685	Okada Y	24390342	Mixed	2014	0.07257	0.01364	3.7e-07	+	80799	19234	61565	22	log OR	Okada-Y_RA_Mixed_2014
