# Supplementary material for: A basic framework to explain splice-site choice in eukaryotes
Source: Nat Commun. 2025 Sep 29;16:8284. doi: 10.1038/s41467-025-63622-9 (PMC12480690; doi:10.1038/s41467-025-63622-9)
Supplement: Supplementary file 6 — Source Data [file 41467_2025_63622_MOESM6_ESM.zip]

Archive with 10 entries (10 files):
- Fig1a_Human.tsv
- __MACOSX/._Fig1a_Human.tsv
- Fig1b_Drosophila.tsv
- __MACOSX/._Fig1b_Drosophila.tsv
- Fig1c_arabidopsis.tsv
- __MACOSX/._Fig1c_arabidopsis.tsv
- FigS3_sQTL_SpliSER_comparison.tsv
- __MACOSX/._FigS3_sQTL_SpliSER_comparison.tsv
- FigS18_AccessionNumbers.txt
- __MACOSX/._FigS18_AccessionNumbers.txt
