# Supplementary material for: A basic framework to explain splice-site choice in eukaryotes
Source: Nat Commun. 2025 Sep 29;16:8284. doi: 10.1038/s41467-025-63622-9 (PMC12480690; doi:10.1038/s41467-025-63622-9)
Supplement: Supplementary file 6 — Source Data [file 41467_2025_63622_MOESM6_ESM.zip › Fig1a_Human.tsv]

Chr	Site	adj_site	Gene	AvgSSE	max_value	min_value	variance
chr10	86925971	86925971	ENSG00000107779.13	0.0102969924812	0.56	0.0	0.0035407303305433394
chr10	73795663	73795664	ENSG00000214655.10	0.95854076087	1.0	0.716	0.0014470337563677286
chr10	50460152	50460153	ENSG00000198964.13	0.0169280821918	0.333	0.0	0.0017271528856564514
chr10	91954700	91954701	ENSG00000095564.13	0.00326704545455	0.129	0.0	0.00020689714452214454
chr10	382646	382646	ENSG00000151240.16	0.946703389831	1.0	0.4	0.006594932924630362
chr10	127031649	127031649	ENSG00000150760.12	0.994162790698	1.0	0.75	0.0004867605939385723
chr10	18666574	18666574	ENSG00000165997.4	0.77925	1.0	0.222	0.034585684873949585
chr10	92166456	92166456	ENSG00000107864.14	0.00353333333333	0.105	0.0	0.00031148545861297547
chr10	1099910	1099910	ENSG00000047056.14	0.00330434782609	0.19	0.0	0.0003414003501604902
chr10	73759794	73759795	ENSG00000176986.15	0.976953804348	1.0	0.739	0.0014124093042885914
chr10	73183576	73183577	ENSG00000213551.4	0.0113696969697	0.2	0.0	0.0009269449755917841
chr10	97370274	97370275	ENSG00000052749.13	0.870720994475	1.0	0.4	0.012668944100947339
chr10	94132173	94132173	ENSG00000138193.15	0.976919148936	1.0	0.75	0.002083775486452082
chr10	26438651	26438651	ENSG00000077420.15	0.979113636364	1.0	0.867	0.0015881960887949252
chr10	114575415	114575415	ENSG00000099204.18	0.969707317073	1.0	0.8	0.0008373706256627779
chr10	50126179	50126180	ENSG00000099290.15	0.767427027027	0.929	0.387	0.006887443169999267
chr10	103090996	103090997	ENSG00000076685.18	0.865118918919	1.0	0.455	0.012247600996118069
chr10	47478532	47478532	ENSG00000265190.6	0.906391304348	1.0	0.091	0.011662922121356903
chr10	100256476	100256477	ENSG00000095485.16	0.856069078947	1.0	0.562	0.009422803793208269
chr10	119129622	119129623	ENSG00000119979.16	0.979506849315	1.0	0.824	0.0010569539364744846
chr10	46588012	46588013	ENSG00000204176.13	0.0460304568528	0.429	0.0	0.004629223557443282
chr10	119915889	119915890	ENSG00000107651.12	0.949648255814	1.0	0.613	0.003407966294325039
chr10	101035516	101035516	ENSG00000107819.13	0.00168664850136	0.114	0.0	0.00012475126933785975
chr10	34341816	34341817	ENSG00000148498.15	0.968166204986	1.0	0.786	0.0011997222991689748
chr10	132191035	132191036	ENSG00000151640.12	0.00386131386861	0.333	0.0	0.0007589843587069864
chr10	51697955	51697956	ENSG00000177613.8	0.0111864864865	0.25	0.0	0.0015185152640445323
chr10	97744764	97744764	ENSG00000155256.17	0.0104065934066	0.184	0.0	0.0005643300941482759
chr10	27066548	27066549	ENSG00000107890.16	0.924913793103	1.0	0.467	0.021724466122202055
chr10	119448260	119448261	ENSG00000198873.11	0.978435135135	1.0	0.913	0.0002384686808759982
chr10	103443752	103443753	ENSG00000148843.13	0.00199727520436	0.111	0.0	9.86092821726895e-05
chr10	86706719	86706720	ENSG00000122367.19	0.273057220708	0.816	0.0	0.00666843660755498
chr10	3149753	3149754	ENSG00000107959.15	0.972481081081	1.0	0.872	0.0005237950340584488
chr10	7370375	7370376	ENSG00000198879.11	0.9646	1.0	0.111	0.015061769491525422
chr10	11495051	11495051	ENSG00000148429.14	0.0111764705882	0.125	0.0	0.000989308235294118
chr10	21761517	21761517	ENSG00000136770.10	0.00747297297297	0.122	0.0	0.00039159411850875266
chr10	112427364	112427365	ENSG00000023041.11	0.0178323699422	0.308	0.0	0.0017502848621931807
chr10	124789758	124789759	ENSG00000203791.14	0.00246610169492	0.1	0.0	0.0001079945983579008
chr10	101828626	101828626	ENSG00000120049.18	0.991138211382	1.0	0.903	0.00012691291092258757
chr10	69808952	69808953	ENSG00000197467.13	0.00506666666667	0.222	0.0	0.0006688537313432837
chr10	130175089	130175090	ENSG00000108010.11	0.909848648649	0.991	0.66	0.001985413345052369
chr10	60780202	60780203	ENSG00000170312.15	0.944666666667	1.0	0.667	0.012500787878787877
chr10	103450485	103450485	ENSG00000138172.10	0.00274054054054	0.091	0.0	0.0001501330403574306
chr10	50328496	50328497	ENSG00000198964.13	0.00198780487805	0.2	0.0	0.000210140523607071
chr10	119060745	119060745	ENSG00000107581.12	0.965506775068	1.0	0.731	0.001332647372451985
chr10	116269502	116269502	ENSG00000151892.14	0.993993630573	1.0	0.857	0.0004347499591703414
chr10	68742569	68742570	ENSG00000060339.13	0.979806179775	1.0	0.366	0.0024917172574774487
chr10	122427031	122427032	ENSG00000107679.14	0.912864640884	1.0	0.583	0.005083158912474555
chr10	99615452	99615452	ENSG00000155287.10	0.00467837837838	0.114	0.0	0.00014705888083205157
chr10	133220560	133220560	ENSG00000171798.17	0.0573	0.167	0.0	0.004323344444444445
chr10	98410612	98410612	ENSG00000119943.12	0.0439719626168	0.409	0.0	0.005604327848712213
chr10	84199031	84199031	ENSG00000148600.14	0.976	1.0	0.8	0.0030685555555555544
chr10	116598166	116598167	ENSG00000187021.14	0.951	1.0	0.909	0.0013974999999999986
chr10	337014	337015	ENSG00000151240.16	0.0019595959596	0.182	0.0	0.00019102538902538896
chr10	28056479	28056479	ENSG00000150054.18	0.919105769231	1.0	0.4	0.011056386762509335
chr10	47468597	47468598	ENSG00000265190.6	0.0148925619835	0.152	0.0	0.0007914133608815426
chr10	86446449	86446450	ENSG00000062650.17	0.939383561644	1.0	0.481	0.0039989019268402825
chr10	3140686	3140686	ENSG00000107959.15	0.947797297297	1.0	0.749	0.0007972731634073088
chr10	662118	662119	ENSG00000180525.11	0.0725	0.474	0.0	0.008502446236559137
chr10	114863653	114863653	ENSG00000151553.14	0.0101675675676	0.085	0.0	0.0002797929832271295
chr10	99895050	99895051	ENSG00000107554.16	0.95904954955	1.0	0.455	0.005115486221515632
chr10	68165701	68165701	ENSG00000138347.15	0.823708933718	1.0	0.25	0.016654808099148773
chr10	45417671	45417671	ENSG00000012779.10	0.00444672131148	0.3	0.0	0.0006623634048438236
chr10	103897547	103897547	ENSG00000107960.10	0.960235135135	1.0	0.609	0.0013354594667838568
chr10	42791626	42791626	ENSG00000165733.7	0.975687096774	1.0	0.611	0.00190251989769287
chr10	116912105	116912105	ENSG00000187164.19	0.00394535519126	0.2	0.0	0.00043074425028523394
chr10	124488575	124488576	ENSG00000107902.13	0.966446575342	1.0	0.73	0.0015389895830197201
chr10	7799194	7799195	ENSG00000165629.19	0.984767567568	0.998	0.879	9.11382406797042e-05
chr10	68943257	68943258	ENSG00000107625.12	0.974154054054	1.0	0.847	0.0007870358236285065
chr10	32032774	32032775	ENSG00000170759.10	0.984886486486	1.0	0.902	0.00030298436973558943
chr10	73697720	73697721	ENSG00000172650.13	0.329246031746	0.8	0.0	0.03693053898412698
chr10	113860002	113860003	ENSG00000196865.4	0.022821192053	0.333	0.0	0.002902712107544389
chr10	7774582	7774582	ENSG00000151657.11	0.00332577903683	0.143	0.0	0.0002785327710533093
chr10	16483949	16483950	ENSG00000165983.14	0.0199719626168	0.273	0.0	0.0024938199612061364
chr10	17453200	17453200	ENSG00000148488.15	0.0130487804878	0.4	0.0	0.002849997591087022
chr10	104037113	104037114	ENSG00000065618.18	0.9634	1.0	0.9	0.0025477999999999985
chr10	128047763	128047763	ENSG00000132334.16	0.883	1.0	0.5	0.009107355450236969
chr10	121898840	121898840	ENSG00000107669.17	0.664224358974	1.0	0.308	0.01493391091598648
chr10	94346556	94346557	ENSG00000173145.11	0.966346320346	1.0	0.6	0.003060618671183889
chr10	113904830	113904830	ENSG00000196865.4	0.00197196261682	0.108	0.0	0.00013685858644859814
chr10	68753851	68753851	ENSG00000060339.13	0.941751381215	1.0	0.458	0.0046449020063972085
chr10	124819450	124819451	ENSG00000165660.7	0.88449787234	1.0	0.235	0.022516199781778504
chr10	95685636	95685637	ENSG00000119977.20	0.855214673913	1.0	0.442	0.006644757604253051
chr10	132153990	132153991	ENSG00000188385.11	1.0	1.0	1.0	0.0
chr10	80419556	80419557	ENSG00000122378.13	0.00125945945946	0.108	0.0	8.523331136014063e-05
chr10	124011806	124011807	ENSG00000182022.17	0.0648692307692	0.75	0.0	0.012960585149985151
chr10	73216659	73216660	ENSG00000213551.4	0.001527696793	0.125	0.0	0.0001350043476037031
chr10	17168917	17168918	ENSG00000107614.21	0.754583333333	1.0	0.455	0.02812651449275362
chr10	30875509	30875510	ENSG00000183621.15	0.232779527559	0.818	0.0	0.024048196259064455
chr10	100947847	100947848	ENSG00000119906.11	0.966553846154	1.0	0.0	0.006491151529551529
chr10	101587275	101587275	ENSG00000166169.16	0.00355434782609	0.133	0.0	0.00022362101646724325
chr10	13441750	13441751	ENSG00000165626.16	0.244011173184	0.786	0.0	0.01649543404847973
chr10	97667120	97667121	ENSG00000155252.13	0.968945558739	1.0	0.34	0.004874298751770248
chr10	73778267	73778268	ENSG00000196968.10	0.00286648501362	0.231	0.0	0.0004509302124745017
chr10	32292987	32292987	ENSG00000120616.15	0.966633846154	1.0	0.45	0.00337279452991453
chr10	73760163	73760163	ENSG00000176986.15	0.00556486486486	0.139	0.0	0.00037210553724456173
chr10	68483588	68483589	ENSG00000122912.14	0.890243169399	1.0	0.4	0.007714858514858896
chr10	75025249	75025250	ENSG00000156650.12	0.815746376812	1.0	0.25	0.022332291805006586
chr10	70090166	70090167	ENSG00000099284.13	0.972525862069	1.0	0.643	0.0021689474560270296
chr10	78040747	78040748	ENSG00000138326.18	0.186733333333	0.667	0.0	0.02342942408963586
chr10	86962964	86962964	ENSG00000173267.13	0.90297027027	1.0	0.588	0.0024837687614443714
chr10	7227937	7227938	ENSG00000198879.11	0.458842105263	1.0	0.0	0.21248080701754385
chr10	101787363	101787363	ENSG00000198408.13	0.974854054054	1.0	0.902	0.0002967482897531679
chr10	94338607	94338607	ENSG00000173145.11	0.924173529412	1.0	0.545	0.005920002247093528
chr10	97487461	97487461	ENSG00000155229.20	0.0159251497006	0.537	0.0	0.003568033419647192
chr10	119123392	119123392	ENSG00000119979.16	0.00527272727273	0.118	0.0	0.0003187955801104972
chr10	422823	422823	ENSG00000151240.16	0.966457711443	1.0	0.75	0.0029880394527363172
chr10	49934163	49934164	ENSG00000227345.8	0.891776	1.0	0.087	0.02366822361290323
chr10	843068	843069	ENSG00000107929.14	0.915205357143	1.0	0.6	0.006188390538379531
chr10	45757011	45757011	ENSG00000172661.17	0.434875675676	0.8	0.008	0.017102916750897243
chr10	125816436	125816436	ENSG00000188690.12	0.943075675676	1.0	0.753	0.0014303248809785386
chr10	70230340	70230340	ENSG00000180817.11	0.99117027027	1.0	0.935	0.000105285292609683
chr10	113624825	113624825	ENSG00000197893.13	0.944238227147	1.0	0.408	0.003145676423514927
chr10	101530282	101530282	ENSG00000166167.17	0.00424680851064	0.111	0.0	0.00034663113293326056
chr10	132574370	132574370	ENSG00000068383.18	0.00168067226891	0.231	0.0	0.00024068426022094238
chr10	356145	356145	ENSG00000151240.16	0.00211307420495	0.118	0.0	0.00016324248803348122
chr10	67816129	67816130	ENSG00000108176.14	0.0124776632302	0.222	0.0	0.0009705124303827469
chr10	46013549	46013549	ENSG00000266412.5	0.992655826558	1.0	0.371	0.0016637969836220106
chr10	91945521	91945522	ENSG00000095564.13	0.0171895043732	0.19	0.0	0.0011527037491688406
chr10	97611509	97611509	ENSG00000241935.8	0.888217948718	1.0	0.263	0.014816093925387918
chr10	46587504	46587504	ENSG00000204176.13	0.301363636364	0.917	0.0	0.042758660652324774
chr10	113159919	113159919	ENSG00000148737.16	0.405502840909	0.9	0.0	0.02381834187224812
chr10	92465675	92465675	ENSG00000119912.15	0.951719546742	1.0	0.7	0.002500531917975791
chr10	124829959	124829960	ENSG00000165660.7	0.00298051948052	0.273	0.0	0.0004379344726934306
chr10	35039097	35039098	ENSG00000108094.14	0.00240606060606	0.125	0.0	0.00016282549507230356
chr10	30336936	30336937	ENSG00000107951.14	0.00332432432432	0.115	0.0	0.00023194268967762944
chr10	92975472	92975473	ENSG00000138190.16	0.00920858895706	0.3	0.0	0.0013800796788608653
chr10	133267928	133267928	ENSG00000151651.15	0.923931623932	1.0	0.5	0.009785926318891835
chr10	68722454	68722454	ENSG00000060339.13	0.933144970414	1.0	0.286	0.006381857259494669
chr10	71819622	71819623	ENSG00000197746.13	0.983689189189	0.996	0.942	7.045327034351438e-05
chr10	84150880	84150881	ENSG00000165678.20	0.985318918919	1.0	0.96	3.9686632974437925e-05
chr10	120901098	120901099	ENSG00000120008.15	0.989197260274	1.0	0.875	0.00045554339906668685
chr10	27153226	27153226	ENSG00000136758.18	0.00443442622951	0.079	0.0	0.00023254226364248824
chr10	102726777	102726778	ENSG00000156398.12	0.0379761904762	0.5	0.0	0.009103389663182344
chr10	1089696	1089697	ENSG00000047056.14	0.0128869257951	0.25	0.0	0.0015905474525724883
chr10	101989273	101989273	ENSG00000120029.12	0.00232853025937	0.091	0.0	0.00011995533974113373
chr10	73380201	73380202	ENSG00000138279.15	0.922610810811	0.976	0.852	0.0004229321321321316
chr10	24629862	24629863	ENSG00000107863.17	0.13594011976	0.583	0.0	0.013265431839024653
chr10	101009249	101009249	ENSG00000186862.17	0.0443333333333	0.125	0.0	0.00220025
chr10	68296985	68296986	ENSG00000108187.15	0.909685714286	1.0	0.074	0.03372057478991597
chr10	14852388	14852388	ENSG00000187522.14	0.00199164345404	0.139	0.0	0.00014992451097866512
chr10	21556999	21556999	ENSG00000078403.16	0.00266071428571	0.2	0.0	0.00024673230277185495
chr10	337341	337341	ENSG00000151240.16	0.0174666666667	0.308	0.0	0.0023833333333333332
chr10	88938060	88938060	ENSG00000107796.13	0.98757027027	0.998	0.916	0.00010025656632242005
chr10	35179276	35179277	ENSG00000095794.19	0.346606557377	0.625	0.071	0.012670957107567932
chr10	131955683	131955683	ENSG00000175470.18	0.872616216216	0.982	0.483	0.004074107053394859
chr10	122998079	122998079	ENSG00000095574.11	0.00502721088435	0.143	0.0	0.00037423133895196295
chr10	73806811	73806812	ENSG00000166507.17	0.470476839237	0.833	0.059	0.01844485670255059
chr10	73817478	73817478	ENSG00000148660.20	0.967175977654	1.0	0.5	0.004162475947921068
chr10	35315425	35315426	ENSG00000108100.17	0.305764705882	0.824	0.0	0.03552140943506116
chr10	35483403	35483403	ENSG00000108100.17	0.914907859079	1.0	0.692	0.0027277197478496524
chr10	43567898	43567898	ENSG00000196793.13	0.562777777778	0.9	0.273	0.05621444444444445
chr10	119056739	119056739	ENSG00000107581.12	0.984051351351	1.0	0.88	0.0004074851607705268
chr10	35049682	35049682	ENSG00000108094.14	0.972125748503	1.0	0.244	0.006152861016705328
chr10	73541969	73541970	ENSG00000166348.18	0.105529605263	0.4	0.0	0.006934877008424527
chr10	133273019	133273020	ENSG00000151651.15	0.9572	1.0	0.455	0.011159163636363639
chr10	100220587	100220587	ENSG00000213341.10	0.972719047619	1.0	0.636	0.002791647960811118
chr10	84150243	84150244	ENSG00000165678.20	0.98777027027	1.0	0.928	7.876279938475068e-05
chr10	132365646	132365646	ENSG00000148814.17	0.0409383116883	0.25	0.0	0.004029152533948137
chr10	95858997	95858997	ENSG00000138185.18	0.01	0.286	0.0	0.001282813953488372
chr10	73803081	73803082	ENSG00000166507.17	0.952316216216	1.0	0.74	0.0019040921482458065
chr10	12170899	12170899	ENSG00000165609.12	0.801462162162	1.0	0.515	0.008623696396396397
chr10	114863648	114863648	ENSG00000151553.14	0.313386486486	0.812	0.0	0.02089871472203911
chr10	97935985	97935986	ENSG00000095713.13	0.0247706766917	0.357	0.0	0.002064434004823379
chr10	6018052	6018052	ENSG00000134460.15	0.823461538462	1.0	0.0	0.10105865846153847
chr10	1011184	1011184	ENSG00000107937.18	0.00419241192412	0.091	0.0	0.00019161233356898786
chr10	133334580	133334580	ENSG00000130643.8	0.283333333333	0.923	0.0	0.13199115151515153
chr10	42792956	42792956	ENSG00000165733.7	0.950964285714	1.0	0.714	0.0033789521249359953
chr10	103389166	103389167	ENSG00000173915.14	0.984094594595	0.998	0.953	3.890430674577023e-05
chr10	132352905	132352905	ENSG00000148814.17	0.0695794392523	0.5	0.0	0.0076494069509345786
chr10	46298001	46298001	ENSG00000274209.4	0.0357283950617	1.0	0.0	0.014174150308641975
chr10	102370173	102370173	ENSG00000107862.4	0.934805405405	1.0	0.703	0.0027112574232769347
chr10	30460705	30460705	ENSG00000107968.9	0.859614583333	1.0	0.467	0.009950335256968642
chr10	14855880	14855880	ENSG00000187522.14	0.00639058171745	0.273	0.0	0.0007358442443828871
chr10	119136920	119136921	ENSG00000119979.16	0.0196991869919	0.191	0.0	0.0011051945917285259
chr10	35127193	35127194	ENSG00000095794.19	0.973692090395	1.0	0.479	0.0032957037899521455
chr10	5895991	5895992	ENSG00000134452.19	0.00414166666667	0.167	0.0	0.000287258426183844
chr10	484945	484946	ENSG00000151240.16	0.00659854014599	0.154	0.0	0.000582800880206097
chr10	69191654	69191654	ENSG00000156502.13	0.953185714286	1.0	0.6	0.002852059967253376
chr10	67925187	67925188	ENSG00000148634.15	0.863151761518	1.0	0.612	0.007274112775421232
chr10	119909156	119909157	ENSG00000107651.12	0.00271207430341	0.118	0.0	0.00019623671711247422
chr10	1090742	1090742	ENSG00000047056.14	0.00901041666667	0.188	0.0	0.000804407556620209
chr10	84208173	84208173	ENSG00000148600.14	0.965842105263	1.0	0.8	0.004191362573099415
chr10	102401917	102401918	ENSG00000077150.18	0.972459459459	1.0	0.843	0.0006909427964549914
chr10	90900668	90900669	ENSG00000148688.13	0.108283783784	0.278	0.0	0.0034961333406577314
chr10	95341678	95341679	ENSG00000095637.21	0.986861788618	1.0	0.857	0.00038026073700954394
chr10	45853762	45853763	ENSG00000188234.13	0.00261445783133	0.2	0.0	0.000332713661095997
chr10	102012832	102012832	ENSG00000120029.12	0.971420338983	1.0	0.333	0.003983128836619394
chr10	116548482	116548483	ENSG00000175535.6	0.993773809524	1.0	0.913	0.0002724903901319565
chr10	73252023	73252024	ENSG00000182180.13	0.956732432432	1.0	0.61	0.0026564295685929822
chr10	409017	409018	ENSG00000151240.16	0.982248888889	1.0	0.636	0.0016869467063492065
chr10	84141629	84141630	ENSG00000165678.20	0.974894594595	1.0	0.92	0.00013649021460484894
chr10	106577642	106577643	ENSG00000108018.15	0.0488076923077	0.933	0.0	0.014493248251748251
chr10	69837248	69837248	ENSG00000197467.13	0.00402962962963	0.167	0.0	0.0004141185185185185
chr10	817724	817724	ENSG00000107929.14	0.953090410959	1.0	0.731	0.002654357188017462
chr10	103129620	103129620	ENSG00000076685.18	0.00460220994475	0.314	0.0	0.0008339632083990144
chr10	92025272	92025272	ENSG00000095564.13	0.00663783783784	0.18	0.0	0.0006242641470739032
chr10	97851351	97851352	ENSG00000155265.10	0.00330405405405	0.188	0.0	0.00024053096655978016
chr10	73534657	73534658	ENSG00000166348.18	0.00289602446483	0.214	0.0	0.00029225295960676157
chr10	80079692	80079693	ENSG00000133678.13	0.00670833333333	0.3	0.0	0.0009142540697674416
chr10	29535988	29535988	ENSG00000197321.14	0.799620498615	1.0	0.167	0.02394878057863958
chr10	84513448	84513448	ENSG00000107771.15	0.877283783784	1.0	0.333	0.011099851497839302
chr10	5648250	5648251	ENSG00000196372.12	0.00483443708609	0.3	0.0	0.0006427299729378891
chr10	122143571	122143571	ENSG00000138162.18	0.37942739726	0.7	0.076	0.013662586060514828
chr10	74138931	74138932	ENSG00000185009.12	0.586752411576	1.0	0.028	0.023379754631262316
chr10	37958707	37958708	ENSG00000175395.15	0.00555917159763	0.192	0.0	0.0004496478236440574
chr10	97385894	97385894	ENSG00000052749.13	0.956384375	1.0	0.39	0.005502513234717868
chr10	20812768	20812768	ENSG00000078114.18	0.975263586957	1.0	0.923	0.00016782406557279962
chr10	133219030	133219030	ENSG00000171798.17	0.8693	1.0	0.455	0.028809122222222223
chr10	93351664	93351664	ENSG00000138119.16	0.976445714286	1.0	0.538	0.001675491313958248
chr10	93898573	93898573	ENSG00000176273.14	0.0173229166667	0.273	0.0	0.0025428946271929833
chr10	72215907	72215908	ENSG00000138303.17	0.0154107648725	0.528	0.0	0.0038631177246974
chr10	1015597	1015598	ENSG00000107937.18	0.0178075880759	0.163	0.0	0.0010228297248733357
chr10	127031753	127031754	ENSG00000150760.12	0.98250867052	1.0	0.783	0.0012183491999664905
chr10	97388624	97388625	ENSG00000052749.13	0.936656765677	1.0	0.278	0.007058577164338951
chr10	124829855	124829855	ENSG00000165660.7	0.00192786885246	0.095	0.0	0.00013434346419327007
chr10	72335602	72335602	ENSG00000148719.14	0.0187054054054	0.167	0.0	0.0006011948216509192
chr10	18591301	18591302	ENSG00000241058.3	0.00264130434783	0.19	0.0	0.00034983283971093475
chr10	22588431	22588431	ENSG00000150867.13	0.00587784090909	0.105	0.0	0.0002801417297979797
chr10	113717622	113717622	ENSG00000165806.19	0.00219411764706	0.071	0.0	0.00010918344612181156
chr10	68956312	68956313	ENSG00000165732.12	0.96847706422	1.0	0.692	0.0023156428772443294
chr10	70532714	70532715	ENSG00000107719.8	0.0117530120482	0.211	0.0	0.001435811354508945
chr10	99679260	99679260	ENSG00000198018.6	0.792	1.0	0.143	0.04529371428571429
chr10	127343645	127343645	ENSG00000150760.12	0.989883852691	1.0	0.826	0.0005228586305691479
chr10	128049666	128049667	ENSG00000132334.16	0.930443548387	1.0	0.6	0.00719974578816769
chr10	15857922	15857922	ENSG00000148481.13	0.00812048192771	0.167	0.0	0.0005401667091326029
chr10	86668570	86668571	ENSG00000122367.19	0.906967391304	1.0	0.631	0.0023619062907238473
chr10	59352269	59352269	ENSG00000148541.12	0.965593457944	1.0	0.692	0.002903359769207143
chr10	87875486	87875487	ENSG00000171862.10	0.00978048780488	0.129	0.0	0.00042592179215270417
chr10	97582603	97582603	ENSG00000165887.11	0.869404558405	1.0	0.301	0.01256836157916158
chr10	91410772	91410773	ENSG00000165338.16	0.0152413793103	0.2	0.0	0.0015136249243799154
chr10	97673580	97673580	ENSG00000155252.13	0.929184135977	1.0	0.333	0.006654497247617821
chr10	91984200	91984200	ENSG00000095564.13	0.974565826331	1.0	0.818	0.0011063250086551476
chr10	133415788	133415788	ENSG00000148824.18	0.0053027027027	0.122	0.0	0.0002987915915915916
chr10	73193593	73193594	ENSG00000213551.4	0.917977272727	1.0	0.462	0.006623826843352088
chr10	33226133	33226133	ENSG00000099250.17	0.978686486486	1.0	0.836	0.000634530169193584
chr10	69631708	69631708	ENSG00000171224.8	0.87461971831	1.0	0.091	0.01810675564709009
chr10	12006833	12006833	ENSG00000151461.19	0.0028025477707	0.156	0.0	0.00026571807655521867
chr10	63152149	63152149	ENSG00000148572.15	0.911342776204	1.0	0.5	0.007904714557043523
chr10	123006347	123006348	ENSG00000095574.11	0.0225	0.417	0.0	0.0035773734177215206
chr10	45785508	45785508	ENSG00000172661.17	0.704689189189	0.944	0.244	0.010183477660587418
chr10	121973599	121973600	ENSG00000107672.14	0.0412405405405	0.273	0.0	0.0015004487585146122
chr10	87163978	87163978	ENSG00000122376.11	0.00530965909091	0.139	0.0	0.0004215192226754727
chr10	98262034	98262034	ENSG00000138131.3	0.5931	1.0	0.2	0.08172832222222222
chr10	87170672	87170673	ENSG00000122376.11	0.990043835616	1.0	0.583	0.0015598497215113648
chr10	123160565	123160566	ENSG00000154473.17	0.974991869919	1.0	0.839	0.0005363396076352068
chr10	84254443	84254444	ENSG00000148604.13	0.96725	1.0	0.8	0.0029509342105263144
chr10	114451671	114451672	ENSG00000099204.18	0.945035135135	1.0	0.623	0.001025047542664615
chr10	26735579	26735580	ENSG00000148459.15	0.933340909091	1.0	0.5	0.009085732565379825
chr10	112169009	112169009	ENSG00000119927.13	0.00735074626866	0.154	0.0	0.0006004399618449107
chr10	58590021	58590021	ENSG00000122870.11	0.00282547169811	0.143	0.0	0.00031890304480014313
chr10	127451331	127451331	ENSG00000150760.12	0.945997275204	1.0	0.765	0.0013573852384568415
chr10	97466156	97466157	ENSG00000155229.20	0.142295392954	0.407	0.0	0.0035091923971957116
chr10	68906710	68906710	ENSG00000107625.12	0.975709401709	1.0	0.696	0.0013886695970695968
chr10	97748364	97748365	ENSG00000155256.17	0.827942465753	1.0	0.422	0.011240933493903359
chr10	73013551	73013552	ENSG00000122884.12	0.00669189189189	0.071	0.0	0.0001821758148392295
chr10	43201807	43201807	ENSG00000198915.11	0.965037037037	1.0	0.875	0.002228037037037036
chr10	89222510	89222510	ENSG00000107798.17	0.97891576087	1.0	0.455	0.0019880337563677295
chr10	97650940	97650940	ENSG00000155252.13	0.94495	1.0	0.299	0.0073273830721003125
chr10	89611695	89611695	ENSG00000152782.16	0.990079365079	1.0	0.8	0.0008999456507936505
chr10	112170681	112170682	ENSG00000119927.13	0.00502222222222	0.143	0.0	0.0003546935323383084
chr10	3148063	3148064	ENSG00000107959.15	0.795845945946	0.98	0.458	0.012414591379184063
chr10	26536217	26536218	ENSG00000077420.15	0.984706624606	1.0	0.808	0.0011411826458491397
chr10	27136385	27136386	ENSG00000136758.18	0.962571815718	1.0	0.812	0.0007782455078355128
chr10	102732858	102732858	ENSG00000156398.12	0.611851351351	1.0	0.0	0.04310933376527212
chr10	49746749	49746749	ENSG00000197444.9	0.954227488152	1.0	0.097	0.01139301466937486
chr10	126009221	126009221	ENSG00000203780.10	0.601674418605	1.0	0.2	0.043183843853820604
chr10	67990309	67990310	ENSG00000148634.15	0.010027700831	0.111	0.0	0.0005172658971991382
chr10	17387075	17387076	ENSG00000148488.15	0.150986175115	0.643	0.0	0.016354337770950675
chr10	73912322	73912323	ENSG00000122861.15	0.947993174061	1.0	0.333	0.00669666433680864
chr10	122998492	122998492	ENSG00000095574.11	0.859570934256	1.0	0.5	0.009767544430026913
chr10	133291401	133291401	ENSG00000130640.13	0.00917297297297	0.105	0.0	0.00046360143558192346
chr10	17881066	17881066	ENSG00000260314.2	0.967314685315	1.0	0.067	0.007740146754653799
chr10	69932559	69932559	ENSG00000197467.13	0.307392592593	0.769	0.0	0.024181146413327827
chr10	24633480	24633481	ENSG00000107863.17	0.980928571429	1.0	0.621	0.0019318933901918977
chr10	101587810	101587810	ENSG00000166169.16	0.0029217877095	0.143	0.0	0.00019095745113687933
chr10	80516323	80516324	ENSG00000108219.14	0.97598102981	1.0	0.545	0.001688583878284435
chr10	101064947	101064948	ENSG00000107821.14	0.00660174418605	0.2	0.0	0.0004523919503017154
chr10	70119709	70119709	ENSG00000042286.14	0.00286178861789	0.108	0.0	0.00016856508483563098
chr10	109870029	109870030	ENSG00000108039.17	0.945613513514	1.0	0.81	0.0013969044239361304
chr10	121997809	121997809	ENSG00000138162.18	0.00842356687898	0.143	0.0	0.00042000851631020936
chr10	49166754	49166754	ENSG00000204161.13	0.0137543859649	0.143	0.0	0.0007828251273344651
chr10	72068301	72068302	ENSG00000107742.12	0.827598484848	1.0	0.161	0.044095556803779246
chr10	58796526	58796527	ENSG00000122870.11	0.889299270073	1.0	0.467	0.011769082270527524
chr10	103406608	103406608	ENSG00000148843.13	0.962705607477	1.0	0.429	0.005705776775920319
chr10	71759747	71759748	ENSG00000107738.19	0.0147594594595	0.359	0.0	0.0030289094631216584
chr10	102461450	102461451	ENSG00000138111.14	0.963210526316	1.0	0.727	0.0046059004267425315
chr10	24595887	24595887	ENSG00000107863.17	0.943668478261	1.0	0.667	0.0022248434723374
chr10	103089908	103089909	ENSG00000148842.17	0.959356756757	1.0	0.738	0.0011695200761737343
chr10	103394198	103394198	ENSG00000173915.14	0.0316783783784	0.126	0.0	0.0005448203984472277
chr10	131959002	131959002	ENSG00000175470.18	0.0927913279133	1.0	0.0	0.013264067750677505
chr10	127982273	127982273	ENSG00000132334.16	0.417193548387	0.923	0.095	0.03686409462365592
chr10	69919727	69919728	ENSG00000197467.13	0.0254449152542	0.364	0.0	0.0026066990804183192
chr10	13695974	13695975	ENSG00000151474.21	0.00404941860465	0.2	0.0	0.0003773007576784867
chr10	14945434	14945434	ENSG00000152457.17	0.0657037037037	0.364	0.0	0.011072908831908831
chr10	122084024	122084025	ENSG00000138162.18	0.0233627760252	0.462	0.0	0.006983023040370562
chr10	73824206	73824206	ENSG00000148660.20	0.00495950155763	0.158	0.0	0.0004061889797507788
chr10	8064138	8064139	ENSG00000107485.15	0.900974358974	1.0	0.516	0.011231762483130906
chr10	114444134	114444135	ENSG00000099204.18	0.962151351351	1.0	0.601	0.0013005732366512851
chr10	60297780	60297781	ENSG00000151150.21	0.00394525547445	0.188	0.0	0.00039136329242533627
chr10	97882785	97882785	ENSG00000095713.13	0.966502808989	1.0	0.769	0.0017824478794112991
chr10	132146832	132146833	ENSG00000188385.11	0.157444444444	0.364	0.0	0.019753027777777776
chr10	113848979	113848979	ENSG00000198924.7	0.96806557377	1.0	0.8	0.0028402435984283972
chr10	133309977	133309978	ENSG00000198546.14	0.978097297297	1.0	0.915	0.0003277303449791256
chr10	32517944	32517944	ENSG00000216937.13	0.211266666667	0.545	0.0	0.025810495238095237
chr10	131959187	131959188	ENSG00000175470.18	0.173636856369	0.492	0.0	0.00801818842052551
chr10	97617322	97617323	ENSG00000171160.17	0.850263374486	1.0	0.308	0.018799128694350915
chr10	88582201	88582201	ENSG00000184719.11	0.887095384615	1.0	0.368	0.00884410507122507
chr10	5685175	5685176	ENSG00000108021.19	0.850023809524	1.0	0.417	0.026182462833914052
chr10	102147113	102147114	ENSG00000148840.10	0.00684324324324	0.118	0.0	0.0003330322712956859
chr10	129840843	129840843	ENSG00000108001.13	0.747229357798	1.0	0.273	0.023201563798052566
chr10	813256	813257	ENSG00000107929.14	0.0243387533875	0.162	0.0	0.0008463278690939082
chr10	124789671	124789671	ENSG00000203791.14	0.00563172804533	0.2	0.0	0.00042281853592583056
chr10	116701129	116701130	ENSG00000165868.13	0.9238	1.0	0.409	0.007972623115577891
chr10	15132816	15132816	ENSG00000152465.17	0.880619937695	1.0	0.268	0.013643261351246105
chr10	35530030	35530031	ENSG00000108100.17	0.976805405405	1.0	0.814	0.0007115338460411632
chr10	73208786	73208787	ENSG00000213551.4	0.964722397476	1.0	0.533	0.0032735176296769556
chr10	106671367	106671368	ENSG00000108018.15	0.747448275862	1.0	0.0	0.07829792461908582
chr10	94361441	94361442	ENSG00000173145.11	0.0216574585635	0.2	0.0	0.002033137569060774
chr10	11749494	11749494	ENSG00000134463.14	0.916155313351	1.0	0.176	0.012140951221691159
chr10	97371303	97371303	ENSG00000052749.13	0.00898579545455	0.2	0.0	0.0006459057805620306
chr10	29507814	29507815	ENSG00000197321.14	0.207426229508	0.5	0.0	0.008560502762182799
chr10	102032932	102032932	ENSG00000120029.12	0.0136514285714	0.308	0.0	0.001382611674171101
chr10	87766405	87766406	ENSG00000138138.13	0.00921891891892	0.117	0.0	0.00022824733758148392
chr10	113631508	113631508	ENSG00000197893.13	0.964153203343	1.0	0.805	0.0007305267425032288
chr10	102891385	102891386	ENSG00000214435.7	0.00899727520436	0.128	0.0	0.000355773216598919
chr10	60200128	60200128	ENSG00000151150.21	0.923582524272	1.0	0.545	0.008447425797503468
chr10	49738190	49738190	ENSG00000197444.9	0.878268138801	1.0	0.354	0.009459981671524977
chr10	73575797	73575797	ENSG00000166348.18	0.380583673469	0.75	0.0	0.023677006289729
chr10	70602644	70602644	ENSG00000180644.7	0.896157894737	1.0	0.5	0.014982807017543858
chr10	127410839	127410839	ENSG00000150760.12	0.893179836512	1.0	0.579	0.006695841887404894
chr10	15592224	15592224	ENSG00000077943.7	0.93661509434	1.0	0.194	0.014547828559176672
chr10	97259401	97259401	ENSG00000213390.10	0.953322580645	1.0	0.053	0.01747376308831307
chr10	112158315	112158315	ENSG00000119927.13	0.959663934426	1.0	0.625	0.004532142324888226
chr10	94333501	94333502	ENSG00000173145.11	0.00203351955307	0.15	0.0	0.0002028336071858911
chr10	59352474	59352475	ENSG00000148541.12	0.982028571429	1.0	0.75	0.001734681868131868
chr10	60114331	60114332	ENSG00000151150.21	0.969	1.0	0.826	0.0011486438746438744
chr10	101536542	101536542	ENSG00000166167.17	0.923314102564	1.0	0.35	0.013701875298870474
chr10	49865320	49865320	ENSG00000227345.8	0.974043343653	1.0	0.333	0.004530867680710728
chr10	127354727	127354728	ENSG00000150760.12	0.921854285714	1.0	0.5	0.006256950053213263
chr10	101972027	101972027	ENSG00000120029.12	0.0218095238095	0.333	0.0	0.0023378962011771005
chr10	16915172	16915173	ENSG00000107611.14	0.961666666667	1.0	0.909	0.001847466666666666
chr10	48451607	48451608	ENSG00000128805.14	0.0523941605839	0.5	0.0	0.009463034671532847
chr10	18551812	18551812	ENSG00000241058.3	0.0341775956284	0.333	0.0	0.002359993030915488
chr10	67990992	67990992	ENSG00000148634.15	0.00758241758242	0.182	0.0	0.0005465413979959435
chr10	5949240	5949241	ENSG00000134470.20	0.0803708920188	0.4	0.0	0.0068266778279741334
chr10	44293303	44293303	ENSG00000277288.3	0.0320119047619	0.2	0.0	0.00340596371199082
chr10	101804010	101804011	ENSG00000198408.13	0.00396195652174	0.15	0.0	0.0003409086304940173
chr10	116676398	116676398	ENSG00000165868.13	0.959996969697	1.0	0.75	0.0022928662521875284
chr10	12170908	12170909	ENSG00000165609.12	0.832583783784	1.0	0.6	0.0062485146414707395
chr10	12089255	12089256	ENSG00000181192.11	0.553454183267	1.0	0.0	0.08534585689243028
chr10	112578968	112578969	ENSG00000151532.13	0.00178347578348	0.118	0.0	0.00012039298331298329
chr10	97461827	97461827	ENSG00000155229.20	0.878102702703	1.0	0.548	0.004073788881564492
chr10	97452923	97452924	ENSG00000171307.18	0.644222222222	1.0	0.37	0.007839510265700482
chr10	68032260	68032260	ENSG00000148634.15	0.00651020408163	0.214	0.0	0.0007758471177944859
chr10	13492826	13492827	ENSG00000165626.16	0.0269968652038	0.333	0.0	0.003090185524733345
chr10	124484326	124484327	ENSG00000107902.13	0.962785907859	1.0	0.769	0.001272212192176269
chr10	103326654	103326655	ENSG00000156374.14	0.00735714285714	0.2	0.0	0.0006497194106342089
chr10	98431130	98431130	ENSG00000107521.18	0.833322493225	1.0	0.5	0.006131713650288677
chr10	102656746	102656746	ENSG00000171206.13	0.956567567568	1.0	0.864	0.00046015937889108574
chr10	68517363	68517364	ENSG00000122912.14	0.00212380952381	0.138	0.0	0.00016554194722474973
chr10	102157188	102157188	ENSG00000166197.16	0.468783933518	0.8	0.116	0.010537597630040012
chr10	657954	657954	ENSG00000180525.11	0.0610638297872	0.439	0.0	0.007236059968198682
chr10	110600438	110600438	ENSG00000108055.9	0.942994535519	1.0	0.643	0.0030601862714275015
chr10	100529506	100529507	ENSG00000166135.13	0.987697297297	1.0	0.953	3.626584633413908e-05
chr10	69498232	69498232	ENSG00000099282.9	0.0122747252747	0.167	0.0	0.0005566571004752823
chr10	73561975	73561975	ENSG00000166348.18	0.0138692307692	0.25	0.0	0.0016637666171666176
chr10	73279950	73279950	ENSG00000156042.17	0.01008	0.286	0.0	0.0012952418791946313
chr10	96024852	96024852	ENSG00000188649.12	0.0765925925926	0.3	0.0	0.009666789173789174
chr10	12187618	12187618	ENSG00000165609.12	0.00309189189189	0.143	0.0	0.00017588855196660076
chr10	122237394	122237394	ENSG00000138162.18	0.868775675676	0.967	0.626	0.0038466622793525236
chr10	99913952	99913952	ENSG00000107554.16	0.0827952755906	0.545	0.0	0.012386211723534562
chr10	129646898	129646899	ENSG00000170430.9	0.00576756756757	0.118	0.0	0.00030095395883688567
chr10	75176216	75176217	ENSG00000156671.12	0.917069060773	1.0	0.667	0.005080169732633415
chr10	97757264	97757264	ENSG00000155256.17	0.758672972973	0.968	0.333	0.009994773522302791
chr10	91483076	91483077	ENSG00000165338.16	0.751579617834	1.0	0.294	0.03356207855626327
chr10	100983817	100983818	ENSG00000095539.15	0.910967479675	1.0	0.16	0.0056261511134676565
chr10	133399528	133399528	ENSG00000148824.18	0.945737127371	1.0	0.581	0.002734726905856014
chr10	69405084	69405085	ENSG00000075073.14	0.294720930233	1.0	0.0	0.04903225061559507
chr10	79069270	79069271	ENSG00000108175.16	0.958303703704	1.0	0.467	0.00400387768139887
chr10	73139737	73139738	ENSG00000122882.10	0.944916216216	1.0	0.609	0.0022500823921482453
chr10	103897719	103897720	ENSG00000107960.10	0.979254054054	1.0	0.837	0.0005323959862301327
chr10	17900380	17900381	ENSG00000260314.2	0.0151641025641	0.214	0.0	0.0009862512820512821
chr10	35148491	35148492	ENSG00000095794.19	0.708365122616	1.0	0.281	0.009954653206473995
chr10	77805861	77805862	ENSG00000151208.16	0.95575	1.0	0.76	0.002640781700288184
chr10	3118869	3118870	ENSG00000067057.16	0.986318918919	1.0	0.896	0.00016323676847579304
chr10	98386709	98386710	ENSG00000119943.12	0.00422285714286	0.176	0.0	0.00027658056487924685
chr10	6220865	6220866	ENSG00000170525.19	0.902801169591	1.0	0.556	0.008926224280152972
chr10	94132459	94132460	ENSG00000138193.15	0.980321428571	1.0	0.667	0.001969923126201153
chr10	79844872	79844873	ENSG00000228570.7	0.769247058824	1.0	0.04	0.0746876406162465
chr10	110209540	110209541	ENSG00000119950.20	0.0227971530249	0.364	0.0	0.0032060551347229287
chr10	60300318	60300318	ENSG00000151150.21	0.751432234432	1.0	0.312	0.018685121310062485
chr10	86662251	86662251	ENSG00000122375.11	0.134906976744	0.6	0.0	0.02644003875968992
chr10	102474066	102474066	ENSG00000138111.14	0.0158988095238	0.333	0.0	0.0023430495794126037
chr10	99612542	99612542	ENSG00000155287.10	0.842902702703	1.0	0.496	0.008956256090236578
chr10	68283290	68283291	ENSG00000108187.15	0.059744	0.5	0.0	0.007787385548387097
chr10	131959335	131959335	ENSG00000175470.18	0.0863143631436	0.348	0.0	0.007330895472487334
chr10	73795522	73795522	ENSG00000214655.10	0.00124864864865	0.069	0.0	5.970494396835859e-05
chr10	240111	240112	ENSG00000015171.19	0.913016393443	1.0	0.523	0.005697276442847518
chr10	22318168	22318169	ENSG00000148444.15	0.941183783784	0.996	0.75	0.001167743909763421
chr10	32040457	32040458	ENSG00000170759.10	0.957188365651	1.0	0.789	0.0018795588642659274
chr10	38115290	38115291	ENSG00000075407.18	0.363494208494	1.0	0.0	0.05168492535392535
chr10	119454968	119454968	ENSG00000198873.11	0.910591891892	0.981	0.804	0.0009339386874679557
chr10	59653809	59653810	ENSG00000165449.11	0.0349886363636	1.0	0.0	0.014088976880877738
chr10	99736317	99736318	ENSG00000119929.12	0.979530054645	1.0	0.818	0.000811827861366869
chr10	80432352	80432353	ENSG00000122378.13	0.00683243243243	0.131	0.0	0.0003411479967772651
chr10	128063180	128063181	ENSG00000132334.16	0.95875862069	1.0	0.688	0.0035680299734748007
chr10	78037964	78037964	ENSG00000138326.18	0.50257027027	0.756	0.004	0.02176716171537391
chr10	14934379	14934379	ENSG00000152457.17	0.5055	0.917	0.027	0.06419226470588234
chr10	103452155	103452155	ENSG00000138172.10	0.943618918919	1.0	0.4	0.0024205508606167134
chr10	102160232	102160232	ENSG00000166197.16	0.869997297297	1.0	0.429	0.00632877235039918
chr10	22317883	22317883	ENSG00000148444.15	0.92692972973	1.0	0.773	0.0011898487072438282
chr10	73375688	73375688	ENSG00000138279.15	0.0099783197832	0.236	0.0	0.0015758527895605046
chr10	97468406	97468407	ENSG00000155229.20	0.829387533875	1.0	0.476	0.007709797778956051
chr10	24368727	24368728	ENSG00000120549.17	0.00270909090909	0.167	0.0	0.0002484994603569946
chr10	15658739	15658740	ENSG00000077943.7	0.0112937062937	0.333	0.0	0.0015919412981384808
chr10	27117727	27117728	ENSG00000136758.18	0.97802972973	1.0	0.886	0.00028915087526550955
chr10	1095829	1095830	ENSG00000047056.14	0.0146453674121	0.25	0.0	0.0012925949864831655
chr10	133292319	133292319	ENSG00000130640.13	0.00874594594595	0.128	0.0	0.0005951114333846041
chr10	73806831	73806832	ENSG00000166507.17	0.0254320652174	0.16	0.0	0.0012691016393199857
chr10	34131462	34131462	ENSG00000148498.15	0.991175342466	1.0	0.875	0.0003741999397862413
chr10	103418634	103418635	ENSG00000148843.13	0.959268398268	1.0	0.467	0.004984805910031996
chr10	111007530	111007530	ENSG00000108061.11	0.941782485876	1.0	0.636	0.0033985616187320942
chr10	30903551	30903551	ENSG00000183621.15	0.00331802120141	0.25	0.0	0.00047501197904919443
chr10	38114771	38114771	ENSG00000075407.18	0.00137837837838	0.1	0.0	0.00011333431058176817
chr10	20245505	20245506	ENSG00000120594.16	0.941791327913	1.0	0.46	0.00443613296806881
chr10	50622875	50622876	ENSG00000198964.13	0.00223228346457	0.188	0.0	0.00030278772836201783
chr10	68038430	68038430	ENSG00000148634.15	0.00857471264368	0.25	0.0	0.0008241990128854881
chr10	124613476	124613476	ENSG00000107902.13	0.00592837465565	0.304	0.0	0.0011544589440360407
chr10	92080034	92080035	ENSG00000107864.14	0.00792405063291	0.214	0.0	0.001164669354188503
chr10	12499224	12499224	ENSG00000183049.12	0.00203583061889	0.1	0.0	0.0001343287773306934
chr10	49827568	49827569	ENSG00000227345.8	0.0192786377709	0.3	0.0	0.0019995991385112397
chr10	114296068	114296069	ENSG00000169129.14	0.603652317881	1.0	0.1	0.02934991526039031
chr10	68974669	68974669	ENSG00000165732.12	0.911033333333	1.0	0.5	0.005868957103064066
chr10	12162212	12162212	ENSG00000065665.20	0.975122222222	1.0	0.632	0.0021143192819560504
chr10	90895917	90895918	ENSG00000148688.13	0.946205405405	1.0	0.05	0.011377285607558778
chr10	69802413	69802413	ENSG00000197467.13	0.0271836734694	0.2	0.0	0.003564486394557824
chr10	4975933	4975934	ENSG00000187134.13	0.926745945946	1.0	0.613	0.0027988675309455788
chr10	114398899	114398900	ENSG00000169129.14	0.0258852459016	0.182	0.0	0.0023538214334101067
chr10	50460672	50460672	ENSG00000198964.13	0.899996677741	1.0	0.538	0.008974969988925802
chr10	114393483	114393483	ENSG00000169129.14	0.00745454545455	0.154	0.0	0.0006700666666666664
chr10	73697163	73697164	ENSG00000172650.13	0.783869731801	1.0	0.327	0.014537567580312407
chr10	21538832	21538832	ENSG00000078403.16	0.976733333333	1.0	0.55	0.002052943870314083
chr10	132366805	132366805	ENSG00000148814.17	0.00170036101083	0.111	0.0	0.00014675409407209755
chr10	125827557	125827557	ENSG00000107949.16	0.984367567568	1.0	0.902	0.00036487807807807814
chr10	132755511	132755511	ENSG00000068383.18	0.00725474254743	0.156	0.0	0.0004958642777188642
chr10	77112366	77112366	ENSG00000156113.22	0.986875	1.0	0.933	0.0006506964285714281
chr10	102351201	102351201	ENSG00000107862.4	0.0102536023055	0.2	0.0	0.0008072938814945611
chr10	43162301	43162302	ENSG00000169826.7	0.00203351955307	0.083	0.0	0.00010445825704583509
chr10	95238111	95238112	ENSG00000107438.8	0.989494594595	1.0	0.928	0.00011064089211162398
chr10	69895780	69895780	ENSG00000197467.13	0.0128609625668	0.455	0.0	0.002049894543154505
chr10	18615924	18615924	ENSG00000241058.3	0.0020702247191	0.174	0.0	0.00021729927994935914
chr10	91491199	91491199	ENSG00000165338.16	0.72336318408	1.0	0.182	0.03558436243781095
chr10	49476310	49476311	ENSG00000225830.12	0.922024096386	1.0	0.031	0.023823682339112542
chr10	100998721	100998722	ENSG00000107816.17	0.00597916666667	0.154	0.0	0.0005067116055846422
chr10	1012464	1012464	ENSG00000107937.18	0.919696476965	1.0	0.675	0.0032981576234240597
chr10	34253503	34253503	ENSG00000148498.15	0.00991304347826	0.235	0.0	0.0006861177585594124
chr10	27531615	27531616	ENSG00000099246.16	0.0264972972973	0.131	0.0	0.0005042615102907786
chr10	14901132	14901132	ENSG00000152457.17	0.667065217391	1.0	0.0	0.038673608854331964
chr10	97859583	97859584	ENSG00000155265.10	0.882693939394	1.0	0.286	0.01019383005434282
chr10	106676144	106676144	ENSG00000108018.15	0.246443037975	0.976	0.0	0.08240509607270366
chr10	73825320	73825320	ENSG00000148660.20	0.0528200589971	0.4	0.0	0.004163159833132604
chr10	100527074	100527075	ENSG00000166136.15	0.977945945946	0.995	0.942	5.931956346590503e-05
chr10	63146208	63146208	ENSG00000148572.15	0.921551622419	1.0	0.455	0.006348425581679496
chr10	50091518	50091519	ENSG00000099290.15	0.941558659218	1.0	0.533	0.0036361240004381635
chr10	46583138	46583139	ENSG00000204176.13	0.0688041237113	0.5	0.0	0.008922471649484535
chr10	1123982	1123982	ENSG00000047056.14	0.00585793871866	0.167	0.0	0.00045858032087891566
chr10	73803008	73803008	ENSG00000166507.17	0.0566135135135	0.429	0.0	0.0020993326082179744
chr10	86497337	86497338	ENSG00000062650.17	0.0078080495356	0.167	0.0	0.0005407829163702095
chr10	11941465	11941465	ENSG00000151461.19	0.00320168067227	0.136	0.0	0.00022553224435841758
chr10	49188293	49188293	ENSG00000204161.13	0.981673539519	1.0	0.205	0.004983096504325159
chr10	356425	356425	ENSG00000151240.16	0.923192982456	1.0	0.429	0.006422719668890537
chr10	1010827	1010828	ENSG00000107937.18	0.00594850948509	0.208	0.0	0.00036722288500058914
chr10	45982845	45982845	ENSG00000265354.3	0.977975675676	1.0	0.317	0.0021235251519812503
chr10	101831071	101831071	ENSG00000120049.18	0.149942622951	0.391	0.0	0.004785402178306759
chr10	86901023	86901023	ENSG00000107779.13	0.00274229691877	0.083	0.0	0.00011803452617001857
chr10	84143994	84143994	ENSG00000165678.20	0.998705405405	1.0	0.969	8.652816230865027e-06
chr10	131939501	131939502	ENSG00000175470.18	0.0146720867209	0.221	0.0	0.0004841122893837634
chr10	13336345	13336346	ENSG00000086475.14	0.00548378378378	0.123	0.0	0.00033336152493957375
chr10	6216780	6216781	ENSG00000170525.19	0.913586705202	1.0	0.444	0.009977106953170813
chr10	103054727	103054728	ENSG00000148842.17	0.12887628866	0.8	0.0	0.027510067869415813
chr10	68285347	68285347	ENSG00000108187.15	0.84368907563	1.0	0.138	0.022274131320324745
chr10	1056879	1056880	ENSG00000047056.14	0.0825637583893	0.455	0.0	0.010383328677670962
chr10	14908457	14908457	ENSG00000152457.17	0.0280235294118	0.312	0.0	0.005320428011204481
chr10	132755451	132755452	ENSG00000068383.18	0.00616802168022	0.159	0.0	0.0004396510398256156
chr10	93669868	93669869	ENSG00000148690.11	0.973051351351	1.0	0.868	0.0005426992529114481
chr10	98135024	98135025	ENSG00000166024.13	0.0343125	0.214	0.0	0.003885834677419355
chr10	93694860	93694860	ENSG00000148690.11	0.956975675676	1.0	0.73	0.0013333354500842298
chr10	43160595	43160596	ENSG00000169826.7	0.901425352113	1.0	0.304	0.006505154722686401
chr10	4968386	4968387	ENSG00000187134.13	0.723902702703	0.865	0.368	0.005164001347689153
chr10	119573356	119573357	ENSG00000151923.17	0.00797580645161	0.214	0.0	0.0010122839627589825
chr10	69197083	69197084	ENSG00000156502.13	0.851737142857	1.0	0.3	0.01357766136717151
chr10	96197063	96197064	ENSG00000177853.14	0.814	1.0	0.214	0.0450686
chr10	26533438	26533438	ENSG00000077420.15	0.945271062271	1.0	0.692	0.00448182331394096
chr10	95322021	95322022	ENSG00000095637.21	0.542948648649	0.942	0.225	0.013398731773236652
chr10	133291589	133291589	ENSG00000130640.13	0.00999459459459	0.112	0.0	0.0005587479381820845
chr10	73824084	73824085	ENSG00000148660.20	0.877225705329	1.0	0.353	0.012613118708227358
chr10	112403332	112403332	ENSG00000197142.10	0.00416037735849	0.167	0.0	0.0003396234463024234
chr10	100277879	100277879	ENSG00000196072.11	0.00235135135135	0.094	0.0	0.00013254830440196297
chr10	31809307	31809308	ENSG00000165322.17	0.64050140056	0.972	0.0	0.036495216992414946
chr10	5757673	5757674	ENSG00000108021.19	0.963972972973	1.0	0.812	0.0012104437120046875
chr10	72009862	72009862	ENSG00000122863.5	0.00694736842105	0.167	0.0	0.0004965074857231054
chr10	132203717	132203717	ENSG00000151640.12	0.00350173010381	0.273	0.0	0.0005623341983852366
chr10	34336240	34336241	ENSG00000148498.15	0.00329189189189	0.114	0.0	0.00014072757635684465
chr10	7798989	7798989	ENSG00000165629.19	0.987324324324	1.0	0.859	0.00010043111404087025
chr10	73233132	73233133	ENSG00000213551.4	0.00337978142077	0.128	0.0	0.00023720605584250318
chr10	110820176	110820177	ENSG00000203867.7	0.9674	1.0	0.727	0.001712617964071856
chr10	77985169	77985169	ENSG00000148606.12	0.974286532951	1.0	0.714	0.001866279731910549
chr10	101605212	101605213	ENSG00000166171.12	0.0368216216216	0.206	0.0	0.0013914586098293417
chr10	49736177	49736178	ENSG00000197444.9	0.959452941176	1.0	0.402	0.0037515936491410717
chr10	13496765	13496765	ENSG00000165626.16	0.823557003257	1.0	0.333	0.01646887500798365
chr10	133292234	133292234	ENSG00000130640.13	0.00813243243243	0.114	0.0	0.0005045054493517908
chr10	49752637	49752637	ENSG00000197444.9	0.97937804878	1.0	0.233	0.011354432889420916
chr10	71687646	71687646	ENSG00000107736.19	0.973238095238	1.0	0.9	0.001914090476190475
chr10	102149177	102149177	ENSG00000148840.10	0.928577235772	1.0	0.677	0.002271021871686107
chr10	119924441	119924441	ENSG00000107651.12	0.0063418079096	0.13	0.0	0.0003987185304332516
chr10	104018159	104018159	ENSG00000065613.13	0.935306233062	1.0	0.727	0.0025290228143042296
chr10	1125073	1125074	ENSG00000047056.14	0.0127724719101	0.167	0.0	0.0007758100569710399
chr10	99731959	99731959	ENSG00000014919.12	0.922992779783	1.0	0.526	0.007546297049128864
chr10	657738	657739	ENSG00000180525.11	0.0377719298246	0.556	0.0	0.004757641462811961
chr10	130171583	130171583	ENSG00000108010.11	0.982516216216	1.0	0.881	0.00027677073903171475
chr10	79403422	79403422	ENSG00000165424.6	0.00566395663957	0.077	0.0	0.0001440987245198539
chr10	109877867	109877868	ENSG00000108039.17	0.982048648649	1.0	0.853	0.0004812225591445105
chr10	69919088	69919089	ENSG00000197467.13	0.949987447699	1.0	0.714	0.0040318863963995635
chr10	21756755	21756756	ENSG00000136770.10	0.848943243243	1.0	0.0	0.010843067230645277
chr10	32040383	32040383	ENSG00000170759.10	0.931546961326	1.0	0.682	0.00313655873035307
chr10	101609366	101609366	ENSG00000166171.12	0.938585365854	1.0	0.738	0.002254890111346764
chr10	73523709	73523710	ENSG00000166348.18	0.00627777777778	0.115	0.0	0.00041457657217334635
chr10	102365396	102365396	ENSG00000107862.4	0.901581967213	1.0	0.643	0.004226616550640017
chr10	98162975	98162976	ENSG00000166024.13	0.795163265306	1.0	0.188	0.04097949884283611
chr10	77817776	77817776	ENSG00000151208.16	0.977164804469	1.0	0.647	0.0016274881695695035
chr10	32518415	32518415	ENSG00000216937.13	0.231833333333	0.7	0.0	0.0471385
chr10	100987613	100987614	ENSG00000107815.7	0.169	0.4	0.0	0.021043692307692312
chr10	103451878	103451878	ENSG00000138172.10	0.0194932249322	0.238	0.0	0.0009134788941911159
chr10	132348962	132348962	ENSG00000148814.17	0.222439344262	0.722	0.0	0.020746194499568594
chr10	248902	248902	ENSG00000015171.19	0.981767567568	1.0	0.885	0.00030946344393173686
chr10	95561319	95561319	ENSG00000095637.21	0.987802469136	1.0	0.875	0.0005036884149371251
chr10	95397102	95397102	ENSG00000095637.21	0.0136005434783	0.13	0.0	0.0004434285555621372
chr10	658170	658170	ENSG00000180525.11	0.0122716535433	0.4	0.0	0.0023105543711680315
chr10	7780307	7780308	ENSG00000151657.11	0.975362745098	1.0	0.489	0.0027694450337512055
chr10	50097674	50097674	ENSG00000099290.15	0.965037837838	1.0	0.81	0.0009691747161795942
chr10	281387	281388	ENSG00000151240.16	0.00289442815249	0.182	0.0	0.00023410058651026388
chr10	77993196	77993196	ENSG00000148606.12	0.928496688742	1.0	0.545	0.006681313942487514
chr10	122605855	122605855	ENSG00000187908.16	0.2795	0.429	0.091	0.0213171
chr10	4827315	4827316	ENSG00000165568.17	0.203306818182	0.75	0.0	0.026988145324675326
chr10	92490492	92490492	ENSG00000119912.15	0.989512195122	1.0	0.727	0.0008345094661436126
chr10	112214415	112214416	ENSG00000119927.13	0.0884324324324	0.333	0.0	0.004872196696696697
chr10	21534520	21534521	ENSG00000078403.16	0.684870036101	1.0	0.167	0.019184301888766808
chr10	93401544	93401545	ENSG00000138119.16	0.892174887892	1.0	0.321	0.017518559366541432
chr10	122953896	122953896	ENSG00000119965.12	0.018625	0.2	0.0	0.0025054022727272725
chr10	60788230	60788231	ENSG00000170312.15	0.89665	1.0	0.455	0.018121923684210527
chr10	98425817	98425817	ENSG00000107521.18	0.963211382114	1.0	0.84	0.000936335630965005
chr10	125796102	125796102	ENSG00000188690.12	0.988313513514	1.0	0.941	8.853558924778452e-05
chr10	86958818	86958819	ENSG00000173267.13	0.955648648649	1.0	0.556	0.0018032095510144284
chr10	129887888	129887888	ENSG00000108001.13	0.00308620689655	0.231	0.0	0.00038566382293282427
chr10	100944025	100944025	ENSG00000119906.11	0.86663559322	1.0	0.0	0.01546796025964659
chr10	60892995	60892996	ENSG00000072422.16	0.94227734375	1.0	0.5	0.005653801210171569
chr10	56359853	56359854	ENSG00000122952.16	0.738447368421	1.0	0.3	0.023564199857752488
chr10	80514018	80514018	ENSG00000108219.14	0.867886486486	1.0	0.492	0.011606480304694938
chr10	93316813	93316814	ENSG00000138119.16	0.991654054054	1.0	0.779	0.0003684816230865012
chr10	122374806	122374807	ENSG00000107679.14	0.978413173653	1.0	0.562	0.0025061354880600243
chr10	98152852	98152853	ENSG00000166024.13	0.0292291666667	0.455	0.0	0.006560180407801418
chr10	131919771	131919771	ENSG00000175470.18	0.0122885154062	0.45	0.0	0.002678964277845969
chr10	131919873	131919874	ENSG00000175470.18	0.00242016806723	0.364	0.0	0.0005288679067132472
chr10	74090022	74090022	ENSG00000035403.17	0.978	1.0	0.461	0.001695961956521739
chr10	101829195	101829196	ENSG00000120049.18	0.015647696477	0.069	0.0	0.00019966358842936254
chr10	110835691	110835692	ENSG00000203867.7	0.0145482954545	0.32	0.0	0.0008840489429551928
chr10	125008582	125008582	ENSG00000175029.16	0.00220273972603	0.089	0.0	9.153570675899441e-05
chr10	102863729	102863729	ENSG00000166275.15	0.0473918918919	0.222	0.0	0.001493322969310774
chr10	70758091	70758092	ENSG00000138316.10	0.882789473684	1.0	0.4	0.02135639766081871
chr10	100516219	100516220	ENSG00000075826.16	0.899557863501	1.0	0.062	0.03638210452875512
chr10	69479713	69479714	ENSG00000099282.9	0.0018137254902	0.136	0.0	0.00016865699132111866
chr10	5864619	5864619	ENSG00000134461.15	0.146394736842	0.6	0.0	0.01690893600741943
chr10	125735904	125735905	ENSG00000107938.17	0.980940425532	1.0	0.714	0.001981885324604473
chr10	100927482	100927482	ENSG00000119906.11	0.0242561576355	0.364	0.0	0.002882320197044335
chr10	71273446	71273446	ENSG00000107731.12	0.00224422442244	0.143	0.0	0.0002090990973269512
chr10	94350288	94350289	ENSG00000173145.11	0.972282786885	1.0	0.5	0.0030981378094852587
chr10	102370706	102370706	ENSG00000107862.4	0.983197297297	1.0	0.914	0.0003190151688273643
chr10	68422890	68422891	ENSG00000138346.14	0.742909090909	1.0	0.053	0.08165599134199135
chr10	110131783	110131784	ENSG00000148700.14	0.0119837837838	0.119	0.0	0.0006902219585439098
chr10	110884035	110884035	ENSG00000150593.17	0.010027100271	0.151	0.0	0.0004157438287969836
chr10	60085253	60085254	ENSG00000151150.21	0.942445747801	1.0	0.267	0.005835112489218561
chr10	133281436	133281437	ENSG00000130640.13	0.92607027027	1.0	0.724	0.0016844503332600882
chr10	100499598	100499599	ENSG00000075826.16	0.975016997167	1.0	0.636	0.0018407553920937421
chr10	94511654	94511655	ENSG00000108239.8	0.913379310345	1.0	0.417	0.011587642540116082
chr10	86689259	86689259	ENSG00000122367.19	0.0273162162162	0.072	0.0	0.0001662222295466198
chr10	127109895	127109896	ENSG00000150760.12	0.00356675749319	0.125	0.0	0.0002580057771623412
chr10	996242	996243	ENSG00000107937.18	0.894510989011	1.0	0.5	0.006951997124088032
chr10	79162052	79162052	ENSG00000108175.16	0.86668627451	1.0	0.333	0.010221283322317691
chr10	27080648	27080648	ENSG00000107890.16	0.0452564102564	0.231	0.0	0.00418198515519568
chr10	113158073	113158074	ENSG00000148737.16	0.0398689458689	0.229	0.0	0.002488634204314204
chr10	12184532	12184533	ENSG00000165609.12	0.00204324324324	0.084	0.0	9.554826045557753e-05
chr10	114861334	114861335	ENSG00000151553.14	0.907961643836	1.0	0.633	0.0040020314917958745
chr10	91859461	91859461	ENSG00000107854.5	0.983300813008	1.0	0.8	0.0007754608960763523
chr10	20899450	20899451	ENSG00000078114.18	0.25665648855	1.0	0.0	0.06572567339988256
chr10	113159994	113159995	ENSG00000148737.16	0.00230484330484	0.077	0.0	0.00010820109076109074
chr10	98412737	98412738	ENSG00000119943.12	0.0242631578947	0.385	0.0	0.0028092909919028345
chr10	5876527	5876528	ENSG00000134461.15	0.403844444444	1.0	0.0	0.043046447440699125
chr10	102869521	102869522	ENSG00000214435.7	0.0677969924812	0.68	0.0	0.012880494481486735
chr10	27158686	27158687	ENSG00000120539.14	0.94255	1.0	0.7	0.005885125641025641
chr10	49922669	49922670	ENSG00000227345.8	0.857707224335	1.0	0.091	0.021956192581197576
chr10	98395143	98395144	ENSG00000119943.12	0.010762295082	0.214	0.0	0.001430744682292372
chr10	32910455	32910456	ENSG00000150093.18	0.995167567568	1.0	0.919	9.307753607265808e-05
chr10	75101256	75101257	ENSG00000156671.12	0.00293023255814	0.1	0.0	0.00018325844961240305
chr10	132650417	132650417	ENSG00000068383.18	0.977467567568	1.0	0.818	0.0006987157474547718
chr10	46382658	46382658	ENSG00000264230.7	0.225367924528	0.909	0.0	0.03784013953279424
chr10	47475572	47475573	ENSG00000265190.6	0.831137614679	1.0	0.2	0.015323749405368669
chr10	125723134	125723135	ENSG00000107938.17	0.980406060606	1.0	0.667	0.00239290118255728
chr10	5452525	5452526	ENSG00000173848.18	0.856475504323	1.0	0.44	0.01053120965834319
chr10	30326635	30326636	ENSG00000107951.14	0.972140625	1.0	0.733	0.0022020648021159875
chr10	49312675	49312675	ENSG00000177354.11	0.065481981982	0.462	0.0	0.009152829990624108
chr10	20817597	20817597	ENSG00000078114.18	0.0789593495935	0.222	0.021	0.0009693543213149524
chr10	121480113	121480114	ENSG00000066468.22	0.274081395349	0.5	0.0	0.01036828573371413
chr10	68521403	68521403	ENSG00000122912.14	0.00456666666667	0.2	0.0	0.00047063798882681577
chr10	129944774	129944775	ENSG00000108001.13	0.00614429530201	0.5	0.0	0.0014182922400741193
chr10	130079901	130079902	ENSG00000237489.3	0.922222222222	1.0	0.6	0.007586369175627241
chr10	98393083	98393084	ENSG00000119943.12	0.552900826446	1.0	0.0	0.04084057341597795
chr10	58817561	58817561	ENSG00000122870.11	0.964497159091	1.0	0.806	0.001611566943473193
chr10	46384270	46384271	ENSG00000264230.7	0.0180650406504	0.154	0.0	0.0009531924563507929
chr10	113606282	113606283	ENSG00000197893.13	0.960398373984	1.0	0.798	0.0011672729321314946
chr10	73239390	73239391	ENSG00000213551.4	0.00145633802817	0.125	0.0	0.00010787591310575318
chr10	7763791	7763792	ENSG00000151657.11	0.990558404558	1.0	0.607	0.0010770015791615791
chr10	101828400	101828400	ENSG00000120049.18	0.0201756756757	0.093	0.0	0.00046585794330916274
chr10	69888330	69888331	ENSG00000197467.13	0.970784946237	1.0	0.7	0.002310072420807905
chr10	112163816	112163817	ENSG00000119927.13	0.983812080537	1.0	0.8	0.0011751671503718482
chr10	53810664	53810665	ENSG00000150275.17	0.8859	1.0	0.714	0.007490100000000001
chr10	42792734	42792735	ENSG00000165733.7	0.00450180505415	0.2	0.0	0.00044652626484591645
chr10	98408454	98408454	ENSG00000119943.12	0.0121787072243	0.364	0.0	0.0015453458044292225
chr10	131934457	131934457	ENSG00000175470.18	0.791977839335	1.0	0.44	0.010984460618651893
chr10	101812704	101812704	ENSG00000198408.13	0.0019701897019	0.077	0.0	9.230617414869798e-05
chr10	73119450	73119450	ENSG00000166321.13	0.252215384615	0.667	0.0	0.023699488133571856
chr10	7171044	7171045	ENSG00000198879.11	0.0204	0.25	0.0	0.0030483363636363632
chr10	30849443	30849444	ENSG00000183621.15	0.10645480226	0.438	0.0	0.006335410132680334
chr10	210048	210049	ENSG00000015171.19	0.989307901907	1.0	0.889	0.0002474869046023737
chr10	26503196	26503196	ENSG00000077420.15	0.964721030043	1.0	0.7	0.0035047968403137493
chr10	27147668	27147669	ENSG00000136758.18	0.0289699453552	0.172	0.0	0.0010358922449285126
chr10	15605723	15605723	ENSG00000077943.7	0.897161870504	1.0	0.232	0.016394778757499416
chr10	100544950	100544950	ENSG00000166135.13	0.944357541899	1.0	0.566	0.003076123906545858
chr10	103435457	103435457	ENSG00000148843.13	0.00496198830409	0.125	0.0	0.0002864120406098336
chr10	45646802	45646803	ENSG00000172671.19	0.00337133550489	0.133	0.0	0.00024052179004066342
chr10	124621169	124621169	ENSG00000189319.13	0.00730790190736	0.1	0.0	0.0003829404565149417
chr10	49958369	49958369	ENSG00000204152.10	0.935336111111	1.0	0.357	0.004919616519653358
chr10	78019161	78019161	ENSG00000148606.12	0.981440944882	1.0	0.76	0.0018392325959255085
chr10	96019701	96019701	ENSG00000188649.12	0.02665	0.091	0.0	0.0014528710526315791
chr10	77926259	77926260	ENSG00000151208.16	0.0437336448598	0.455	0.0	0.005164693980079856
chr10	93397387	93397387	ENSG00000138119.16	0.937465116279	1.0	0.269	0.009312241969052573
chr10	46450174	46450175	ENSG00000264230.7	0.0319672131148	0.263	0.0	0.004509965573770493
chr10	86467506	86467507	ENSG00000062650.17	0.930915204678	1.0	0.391	0.006985942935295227
chr10	45648534	45648535	ENSG00000172671.19	0.930894915254	1.0	0.429	0.008450121572696872
chr10	13333816	13333816	ENSG00000086475.14	0.984386486486	1.0	0.902	0.0003432946678385704
chr10	7600565	7600566	ENSG00000123243.14	0.0183610108303	0.273	0.0	0.0017935358656411867
chr10	110742898	110742898	ENSG00000203867.7	0.00736312849162	0.133	0.0	0.0006101651497081162
chr10	91484506	91484506	ENSG00000165338.16	0.761691358025	1.0	0.286	0.034426860670194
chr10	49161333	49161333	ENSG00000204161.13	0.00345179063361	0.148	0.0	0.0002521931114256579
chr10	6104930	6104930	ENSG00000134453.15	0.970162162162	1.0	0.82	0.0005562988354207868
chr10	100280933	100280933	ENSG00000196072.11	0.946246612466	1.0	0.513	0.004127794995286908
chr10	98417726	98417727	ENSG00000107521.18	0.955772972973	1.0	0.8	0.00120117325130008
chr10	69200499	69200500	ENSG00000156502.13	0.947292349727	1.0	0.788	0.002391577311175986
chr10	119781242	119781243	ENSG00000198825.12	0.0224081632653	0.2	0.0	0.002402496598639456
chr10	114942647	114942647	ENSG00000165832.5	0.0020101010101	0.083	0.0	0.00013650751166487205
chr10	109923038	109923038	ENSG00000108039.17	0.0119027777778	0.156	0.0	0.0007658985995047974
chr10	15548454	15548454	ENSG00000077943.7	0.89708583691	1.0	0.227	0.014978613289921564
chr10	21956082	21956082	ENSG00000136770.10	0.00485164835165	0.091	0.0	0.00019985671903853717
chr10	99727071	99727072	ENSG00000014919.12	0.0924376811594	0.357	0.0	0.006172450320188742
chr10	12177792	12177792	ENSG00000165609.12	0.976726287263	1.0	0.837	0.0007122482473194299
chr10	15606422	15606423	ENSG00000077943.7	0.949031446541	1.0	0.1	0.016368562295995537
chr10	45777425	45777426	ENSG00000172661.17	0.915672972973	1.0	0.521	0.0016277166117336845
chr10	49310564	49310564	ENSG00000177354.11	0.00340886699507	0.167	0.0	0.0002942923962346973
chr10	390087	390088	ENSG00000151240.16	0.00234136546185	0.095	0.0	0.0001491209029667055
chr10	119593513	119593514	ENSG00000151923.17	0.0869189189189	0.327	0.0	0.002323131619424302
chr10	70139353	70139353	ENSG00000156521.13	0.0147443820225	0.261	0.0	0.0010762640528564646
chr10	92534577	92534577	ENSG00000119912.15	0.971181451613	1.0	0.75	0.002300804998694005
chr10	29532172	29532173	ENSG00000197321.14	0.412276712329	0.714	0.0	0.010580634758392294
chr10	97480894	97480894	ENSG00000155229.20	0.00908033240997	0.2	0.0	0.0006084685287780856
chr10	7766103	7766104	ENSG00000151657.11	0.96478	1.0	0.615	0.0025705560458452723
chr10	114453483	114453484	ENSG00000099204.18	0.432772972973	0.721	0.0	0.02844707569032447
chr10	931427	931427	ENSG00000107929.14	0.988181818182	1.0	0.875	0.0009736405919661732
chr10	72063162	72063163	ENSG00000107742.12	0.894976608187	1.0	0.316	0.019919401210749258
chr10	32272025	32272025	ENSG00000120616.15	0.975872628726	1.0	0.85	0.0008178179716036293
chr10	104368422	104368422	ENSG00000120051.14	0.9727	1.0	0.5	0.005102349152542374
chr10	76346429	76346429	ENSG00000148655.14	0.124397297297	0.349	0.0	0.0026288579872555478
chr10	67891554	67891555	ENSG00000096717.11	0.914527675277	1.0	0.5	0.0077885908979089796
chr10	110300546	110300546	ENSG00000119953.12	0.171904891304	0.542	0.0	0.009590347877917309
chr10	35062959	35062959	ENSG00000108094.14	0.977671732523	1.0	0.358	0.004983879716806286
chr10	97455659	97455659	ENSG00000171307.18	0.662598915989	0.877	0.343	0.010077126737952162
chr10	45741822	45741822	ENSG00000172661.17	0.0209100817439	0.207	0.0	0.0010769454445288189
chr10	80159099	80159099	ENSG00000122359.17	0.976191891892	0.997	0.922	0.00018037229180399914
chr10	14568653	14568654	ENSG00000065809.13	0.295654166667	0.905	0.0	0.053653231363319384
chr10	91163248	91163248	ENSG00000180628.14	0.00528837209302	0.167	0.0	0.0005228043034123017
chr10	657546	657547	ENSG00000180525.11	0.0057700729927	0.364	0.0	0.0010982216651961177
chr10	103416742	103416743	ENSG00000148843.13	0.931613043478	1.0	0.333	0.010044019916460983
chr10	77983919	77983919	ENSG00000148606.12	0.952120743034	1.0	0.353	0.00444161581062631
chr10	7775750	7775750	ENSG00000151657.11	0.909974137931	1.0	0.4	0.011605996447381495
chr10	91481093	91481093	ENSG00000165338.16	0.889139240506	1.0	0.375	0.022691725711521404
chr10	14554242	14554242	ENSG00000065809.13	0.0121818181818	0.364	0.0	0.0014435886917960087
chr10	80421767	80421768	ENSG00000122378.13	0.00833783783784	0.084	0.0	0.00022758474327986525
chr10	122510153	122510154	ENSG00000166033.11	0.997291891892	1.0	0.957	2.7968768768768822e-05
chr10	121996238	121996238	ENSG00000138162.18	0.0017216828479	0.077	0.0	8.86950153406464e-05
chr10	97769745	97769746	ENSG00000120057.4	0.980797101449	1.0	0.619	0.0009099180148297944
chr10	68964181	68964182	ENSG00000165732.12	0.00173313782991	0.077	0.0	8.513151630153527e-05
chr10	90918972	90918973	ENSG00000148677.6	0.939341463415	1.0	0.496	0.0034368287380699887
chr10	72212187	72212187	ENSG00000138303.17	0.0133812154696	0.214	0.0	0.000633283635083638
chr10	74097203	74097203	ENSG00000035403.17	0.967062330623	1.0	0.281	0.003017689039118651
chr10	100509102	100509103	ENSG00000075826.16	0.960647798742	1.0	0.184	0.005992273039303215
chr10	93335920	93335920	ENSG00000138119.16	0.960468319559	1.0	0.723	0.001992713772582682
chr10	73801315	73801315	ENSG00000214655.10	0.933035135135	0.989	0.816	0.0007094052662418507
chr10	69191766	69191767	ENSG00000156502.13	0.830260869565	1.0	0.3	0.01007332128412538
chr10	77842193	77842194	ENSG00000151208.16	0.979981060606	1.0	0.769	0.0014880110467795828
chr10	133402245	133402246	ENSG00000148824.18	0.987243902439	1.0	0.925	0.00021672295864263012
chr10	38016874	38016874	ENSG00000189180.15	0.00301424501425	0.2	0.0	0.00032913979649979645
chr10	20904604	20904604	ENSG00000078114.18	0.00915873015873	0.2	0.0	0.0010352866031746032
chr10	132573416	132573417	ENSG00000068383.18	0.0217916666667	0.552	0.0	0.0034619146935933156
chr10	240970	240971	ENSG00000015171.19	0.948509589041	1.0	0.741	0.002022915429775703
chr10	60084830	60084831	ENSG00000151150.21	0.970598837209	1.0	0.778	0.0016501534680317307
chr10	74114899	74114900	ENSG00000035403.17	0.955483783784	1.0	0.542	0.0008642504138284621
chr10	102729808	102729809	ENSG00000156398.12	0.73742	1.0	0.3	0.02423192204081633
chr10	87819082	87819082	ENSG00000138138.13	0.0277954545455	0.333	0.0	0.004486440438871473
chr10	45533141	45533141	ENSG00000165406.15	0.0119492753623	0.182	0.0	0.0009024919631093545
chr10	72932335	72932335	ENSG00000138315.12	0.0283352272727	0.4	0.0	0.0029930926948051953
chr10	38114761	38114761	ENSG00000075407.18	0.00351132686084	0.176	0.0	0.0003681532803765813
chr10	110117341	110117341	ENSG00000148700.14	0.931260162602	1.0	0.482	0.003192062566277836
chr10	15140538	15140538	ENSG00000152465.17	0.0233470588235	0.273	0.0	0.0022939263925039043
chr10	119929762	119929763	ENSG00000107651.12	0.954163380282	1.0	0.658	0.003062351762552717
chr10	95626776	95626777	ENSG00000059573.8	0.917307926829	1.0	0.4	0.007321063912508391
chr10	126977947	126977947	ENSG00000150760.12	0.963877637131	1.0	0.7	0.0028340569977830226
chr10	87933012	87933012	ENSG00000171862.10	0.969383783784	1.0	0.829	0.0007070501428257527
chr10	116727380	116727381	ENSG00000165868.13	0.0626078431373	0.385	0.0	0.008608003106192974
chr10	98433939	98433939	ENSG00000107521.18	0.264962162162	0.686	0.0	0.009072676071193145
chr10	86843510	86843511	ENSG00000107779.13	0.129737012987	0.538	0.0	0.009246956671178985
chr10	103397711	103397712	ENSG00000148843.13	0.00426956521739	0.2	0.0	0.00052356704805492
chr10	27169943	27169943	ENSG00000120539.14	0.773577319588	1.0	0.273	0.02636474656357388
chr10	110208082	110208083	ENSG00000119950.20	0.964166666667	1.0	0.692	0.0032652546468401483
chr10	44983895	44983895	ENSG00000107551.20	0.0203189189189	0.138	0.0	0.0004283532996411045
chr10	118686641	118686642	ENSG00000151893.14	0.873715568862	1.0	0.4	0.012408174111236986
chr10	119820917	119820918	ENSG00000198825.12	0.929790697674	1.0	0.0	0.015901135537790698
chr10	93361451	93361451	ENSG00000138119.16	0.980948553055	1.0	0.455	0.0021757973446737897
chr10	32471230	32471231	ENSG00000216937.13	0.415653061224	0.769	0.071	0.03913348129251701
chr10	71718284	71718284	ENSG00000214688.5	0.106714285714	0.786	0.0	0.05075891428571429
chr10	46296252	46296253	ENSG00000274209.4	0.0294810126582	0.231	0.0	0.003272278481012659
chr10	103400771	103400771	ENSG00000148843.13	0.0423457446809	0.444	0.0	0.006531724741153716
chr10	106597350	106597350	ENSG00000108018.15	0.968638554217	1.0	0.636	0.0038127945930061693
chr10	86504818	86504819	ENSG00000062650.17	0.00182456140351	0.118	0.0	0.00015908802844114697
chr10	93898570	93898570	ENSG00000176273.14	0.271408163265	0.8	0.0	0.03365280075741637
chr10	119142252	119142252	ENSG00000183605.16	0.143140540541	0.378	0.0	0.005573270167728704
chr10	96533111	96533111	ENSG00000077147.14	0.00449593495935	0.087	0.0	0.00015884305408271474
chr10	49934386	49934386	ENSG00000227345.8	0.0120205479452	0.273	0.0	0.001783344402456306
chr10	417693	417694	ENSG00000151240.16	0.00684693877551	0.51	0.0	0.001650662499129345
chr10	49746833	49746834	ENSG00000197444.9	0.00318224299065	0.143	0.0	0.00022538916677635913
chr10	73291880	73291880	ENSG00000156042.17	0.83111971831	1.0	0.0	0.08589195010488461
chr10	119527305	119527305	ENSG00000148908.14	0.983548746518	1.0	0.733	0.0010133991534523276
chr10	650178	650179	ENSG00000180525.11	0.377717592593	0.917	0.0	0.03440651057278209
chr10	32908534	32908535	ENSG00000150093.18	0.955702702703	0.998	0.893	0.0001444533802094777
chr10	97907197	97907197	ENSG00000095713.13	0.00478333333333	0.118	0.0	0.00029848467112597544
chr10	133398434	133398434	ENSG00000148824.18	0.965195121951	1.0	0.8	0.0013514292152704132
chr10	69187756	69187757	ENSG00000156502.13	0.952957746479	1.0	0.615	0.002437351316941195
chr10	657930	657930	ENSG00000180525.11	0.0475444839858	0.4	0.0	0.0060373560498220655
chr10	87513123	87513123	ENSG00000107789.15	0.822819277108	1.0	0.3	0.022295059949475324
chr10	86939036	86939036	ENSG00000173269.13	0.0110434782609	0.154	0.0	0.0006575239900485723
chr10	27165539	27165540	ENSG00000120539.14	0.837547619048	1.0	0.538	0.015336130235226623
chr10	13610185	13610186	ENSG00000165630.13	0.973880758808	1.0	0.806	0.0011310618298574291
chr10	69924962	69924962	ENSG00000197467.13	0.959611764706	1.0	0.688	0.0032174746641963872
chr10	62816069	62816070	ENSG00000122877.15	0.109861111111	0.455	0.0	0.005853681828242585
chr10	45777272	45777272	ENSG00000172661.17	0.903581081081	1.0	0.5	0.0019326939500476088
chr10	32726733	32726733	ENSG00000216937.13	0.916214285714	1.0	0.231	0.046846950549450546
chr10	71344291	71344292	ENSG00000198246.7	0.737529411765	1.0	0.273	0.03616493411764706
chr10	87546695	87546696	ENSG00000107789.15	0.00284011627907	0.1	0.0	0.00014316095158993828
chr10	58590092	58590093	ENSG00000122870.11	0.00456542056075	0.2	0.0	0.0004977398315124392
chr10	101810328	101810329	ENSG00000198408.13	0.0106341463415	0.082	0.0	0.00031440111346765645
chr10	24656432	24656433	ENSG00000107863.17	0.00335628742515	0.217	0.0	0.00030700481019942094
chr10	133555596	133555596	ENSG00000171772.15	0.96175	1.0	0.818	0.002949586956521739
chr10	112160384	112160385	ENSG00000119927.13	0.0115298507463	0.111	0.0	0.0007256344405790596
chr10	11742746	11742747	ENSG00000134463.14	0.82195821727	1.0	0.125	0.02646354852865657
chr10	119573321	119573321	ENSG00000151923.17	0.00203913043478	0.1	0.0	0.0001490770647427378
chr10	14522019	14522020	ENSG00000065809.13	0.947517964072	1.0	0.522	0.004027139315962669
chr10	22327741	22327741	ENSG00000168283.13	0.853005509642	1.0	0.467	0.010517104941935678
chr10	97882828	97882829	ENSG00000095713.13	0.962351800554	1.0	0.75	0.0016655508925823327
chr10	96397174	96397174	ENSG00000095587.8	0.032625	0.3	0.0	0.003441628272251309
chr10	24609531	24609532	ENSG00000107863.17	0.00616393442623	0.095	0.0	0.00019232921625870203
chr10	133356639	133356639	ENSG00000148803.11	0.964604336043	1.0	0.6	0.0017764625898432894
chr10	49933176	49933176	ENSG00000227345.8	0.958991304348	1.0	0.222	0.009790768483007408
chr10	17673078	17673079	ENSG00000136738.14	0.0276813559322	0.429	0.0	0.003181530773665399
chr10	48187292	48187293	ENSG00000170324.20	0.9753	1.0	0.895	0.001699344444444444
chr10	60875042	60875043	ENSG00000072422.16	0.849894886364	1.0	0.474	0.009023268121924373
chr10	8013837	8013838	ENSG00000165632.7	0.956407713499	1.0	0.643	0.0030968056861939335
chr10	119452670	119452670	ENSG00000198873.11	0.947986486486	1.0	0.842	0.0009256231231231225
chr10	86892229	86892230	ENSG00000107779.13	0.922901734104	1.0	0.231	0.011233219301331991
chr10	103634161	103634162	ENSG00000107957.16	0.0152577319588	0.25	0.0	0.0016932195520796302
chr10	58277322	58277323	ENSG00000122873.11	0.997383783784	1.0	0.975	1.2182934153665883e-05
chr10	5649104	5649105	ENSG00000196372.12	0.969625766871	1.0	0.714	0.0021214472109485605
chr10	77824383	77824383	ENSG00000151208.16	0.98028164557	1.0	0.786	0.0013674918525215995
chr10	102593992	102593992	ENSG00000107882.11	0.9788125	1.0	0.786	0.0021320371376811593
chr10	27080771	27080772	ENSG00000107890.16	0.00923404255319	0.1	0.0	0.0006500962072155411
chr10	131940581	131940581	ENSG00000175470.18	0.971908108108	1.0	0.833	0.001060360096682048
chr10	337378	337378	ENSG00000151240.16	0.0168666666667	0.294	0.0	0.0022409386845039015
chr10	84200600	84200600	ENSG00000148600.14	0.928	1.0	0.5	0.01471984
chr10	92519619	92519620	ENSG00000119912.15	0.00314901960784	0.273	0.0	0.00047622967423189747
chr10	98231518	98231518	ENSG00000166024.13	0.00225471698113	0.167	0.0	0.0002977235581215403
chr10	72942631	72942632	ENSG00000138308.5	0.0193609022556	0.2	0.0	0.002367277853725222
chr10	87952117	87952117	ENSG00000171862.10	0.893121621622	1.0	0.547	0.004667104409287336
chr10	132417177	132417178	ENSG00000171813.13	0.00293593314763	0.118	0.0	0.0001496076158167473
chr10	116125557	116125558	ENSG00000151892.14	0.96793902439	1.0	0.8	0.0020442907376926524
chr10	87232772	87232773	ENSG00000184923.12	0.00222625698324	0.168	0.0	0.00029094306214105754
chr10	79315335	79315335	ENSG00000108175.16	0.00101891891892	0.073	0.0	6.488039991210723e-05
chr10	38034325	38034325	ENSG00000189180.15	0.0510817438692	0.333	0.0	0.003722818436294874
chr10	46382578	46382578	ENSG00000264230.7	0.514450819672	0.982	0.0	0.0950809603712234
chr10	60200227	60200228	ENSG00000151150.21	0.919206451613	1.0	0.462	0.00898579542749765
chr10	71677693	71677694	ENSG00000107736.19	0.902125	1.0	0.692	0.013012383333333337
chr10	122426941	122426941	ENSG00000107679.14	0.958299168975	1.0	0.773	0.0022169546937519232
chr10	68749135	68749135	ENSG00000060339.13	0.966177595628	1.0	0.4	0.002586206729545625
chr10	44976997	44976997	ENSG00000165507.8	0.00214594594595	0.103	0.0	0.00014254774774774778
chr10	97445847	97445848	ENSG00000171311.12	0.948703804348	1.0	0.336	0.005825762165324013
chr10	129848391	129848391	ENSG00000108001.13	0.932622516556	1.0	0.4	0.004927259026204043
chr10	92573168	92573168	ENSG00000119912.15	0.00462365591398	0.111	0.0	0.00029714408602150546
chr10	91953736	91953736	ENSG00000095564.13	0.970291066282	1.0	0.8	0.0014510161916343218
chr10	93790170	93790171	ENSG00000108231.12	0.682285714286	1.0	0.0	0.11050890476190478
chr10	102763774	102763775	ENSG00000166272.16	0.0107834394904	0.231	0.0	0.0012067900124132598
chr10	119173319	119173319	ENSG00000165672.6	0.0100648648649	0.114	0.0	0.0002775350765399546
chr10	68450247	68450248	ENSG00000138346.14	0.7725	1.0	0.062	0.10636986666666666
chr10	124624344	124624344	ENSG00000189319.13	0.00481286549708	0.182	0.0	0.000564639364785375
chr10	43558171	43558172	ENSG00000196793.13	0.952222222222	1.0	0.9	0.0021234444444444426
chr10	17891113	17891114	ENSG00000260314.2	0.0110752688172	0.2	0.0	0.0007602861958732926
chr10	67991199	67991200	ENSG00000148634.15	0.874071022727	1.0	0.364	0.026468920867327116
chr10	70213589	70213590	ENSG00000180817.11	0.987675675676	1.0	0.895	0.00015688639859371577
chr10	79846010	79846011	ENSG00000228570.7	0.00531313131313	0.136	0.0	0.0005658091115233971
chr10	70760359	70760359	ENSG00000138316.10	0.905952380952	1.0	0.455	0.017678047619047628
chr10	3151218	3151218	ENSG00000107959.15	0.00776756756757	0.19	0.0	0.0006985149344466418
chr10	13491187	13491187	ENSG00000165626.16	0.00571480144404	0.429	0.0	0.0010819509757756499
chr10	3157434	3157434	ENSG00000107959.15	0.980468834688	1.0	0.75	0.000790162748910098
chr10	46311509	46311509	ENSG00000274209.4	0.02315	0.194	0.0	0.00228926835443038
chr10	43138567	43138568	ENSG00000169826.7	0.9814	1.0	0.8	0.001747704697986577
chr10	50340386	50340386	ENSG00000198964.13	0.030603030303	0.312	0.0	0.0024472917841024226
chr10	114305668	114305669	ENSG00000169129.14	0.01229004329	0.235	0.0	0.0013868329004329
chr10	101479457	101479458	ENSG00000166167.17	0.966634042553	1.0	0.167	0.012536566357519548
chr10	35201450	35201450	ENSG00000095794.19	0.0547567567568	0.364	0.0	0.004201507068043653
chr10	16898995	16898995	ENSG00000107611.14	0.752125	1.0	0.385	0.058801267857142854
chr10	132191089	132191090	ENSG00000151640.12	0.00203610108303	0.182	0.0	0.0002320639093810495
chr10	16505019	16505019	ENSG00000165983.14	0.903008403361	1.0	0.417	0.007167645498705811
chr10	122424198	122424198	ENSG00000107679.14	0.942717808219	1.0	0.6	0.0028454668523257556
chr10	96565303	96565303	ENSG00000077147.14	0.981364383562	1.0	0.893	0.00045543554117115776
chr10	113858527	113858527	ENSG00000196865.4	0.972493006993	1.0	0.4	0.00308782977548767
chr10	32446631	32446632	ENSG00000216937.13	0.264615384615	0.667	0.0	0.03504408974358974
chr10	113631964	113631965	ENSG00000197893.13	0.930464285714	1.0	0.315	0.009270778335301062
chr10	117270329	117270329	ENSG00000165646.11	0.4772	1.0	0.1	0.0732735111111111
chr10	112668288	112668289	ENSG00000151532.13	0.994985422741	1.0	0.774	0.00045409627811024173
chr10	45972730	45972731	ENSG00000265354.3	0.991827027027	1.0	0.291	0.0017091027905954737
chr10	110114774	110114774	ENSG00000148700.14	0.0049783197832	0.087	0.0	0.00020817344173441733
chr10	32050523	32050524	ENSG00000170759.10	0.00587743732591	0.108	0.0	0.0002133089587774856
chr10	125840846	125840846	ENSG00000089876.11	0.495751351351	0.8	0.246	0.0083751195781147
chr10	93482106	93482106	ENSG00000138119.16	0.926202531646	1.0	0.182	0.015381156171893895
chr10	132200841	132200841	ENSG00000151640.12	0.978849315068	1.0	0.727	0.0014607744668832087
chr10	45553202	45553203	ENSG00000165406.15	0.00216666666667	0.1	0.0	0.0001517269779507134
chr10	132197020	132197020	ENSG00000151640.12	0.921697416974	1.0	0.583	0.005967159956266229
chr10	103378234	103378234	ENSG00000148835.10	0.7799375	1.0	0.25	0.04821752916666667
chr10	68527245	68527245	ENSG00000122912.14	0.815305084746	1.0	0.0	0.03393975228161669
chr10	37833116	37833117	ENSG00000198105.13	0.944197771588	1.0	0.308	0.005096516643064999
chr10	73591277	73591277	ENSG00000166348.18	0.276918918919	0.636	0.0	0.03171485435435436
chr10	91240580	91240581	ENSG00000180628.14	0.931898809524	1.0	0.545	0.0050464374911158485
chr10	45784901	45784902	ENSG00000172661.17	0.847843243243	0.987	0.344	0.00434497265069948
chr10	13500679	13500680	ENSG00000165626.16	0.00640601503759	0.143	0.0	0.0005687854731167541
chr10	59269898	59269898	ENSG00000148541.12	0.955069651741	1.0	0.714	0.003704065124378109
chr10	32462682	32462682	ENSG00000216937.13	0.938775	1.0	0.118	0.023828845512820516
chr10	99420805	99420806	ENSG00000120053.10	0.969056910569	1.0	0.875	0.00023753751325556735
chr10	15141421	15141421	ENSG00000152465.17	0.977806853583	1.0	0.338	0.0052369000778816205
chr10	73247066	73247067	ENSG00000213551.4	0.00469166666667	0.188	0.0	0.00039937820334261844
chr10	110884246	110884247	ENSG00000150593.17	0.0127588075881	0.244	0.0	0.001399335689878638
chr10	101827688	101827688	ENSG00000120049.18	0.931389189189	0.996	0.544	0.004061051373324544
chr10	63186214	63186214	ENSG00000171988.18	0.987218918919	1.0	0.786	0.0005958787738958471
chr10	12164267	12164267	ENSG00000065665.20	0.678457534247	1.0	0.182	0.031195748878518743
chr10	102055776	102055776	ENSG00000120029.12	0.0144795539033	0.233	0.0	0.0013891236475614493
chr10	74843478	74843479	ENSG00000156650.12	0.753881081081	1.0	0.0	0.06365964882491187
chr10	17153636	17153637	ENSG00000107614.21	0.93579245283	1.0	0.7	0.007919244557329463
chr10	15111786	15111787	ENSG00000152465.17	0.0382924791086	0.364	0.0	0.002685430976797747
chr10	73545537	73545537	ENSG00000166348.18	0.955568181818	1.0	0.417	0.004732988821439147
chr10	87180230	87180230	ENSG00000122376.11	0.00885558583106	0.103	0.0	0.0003766375575110555
chr10	341329	341330	ENSG00000151240.16	0.922830721003	1.0	0.462	0.009935681946333865
chr10	7283903	7283903	ENSG00000198879.11	0.566318181818	1.0	0.0	0.19769375108225107
chr10	28548063	28548064	ENSG00000095787.21	0.00265040650407	0.101	0.0	0.00015007582184517498
chr10	34317338	34317339	ENSG00000148498.15	0.989056756757	1.0	0.906	0.0002667637076100494
chr10	92519408	92519408	ENSG00000119912.15	0.00172156862745	0.1	0.0	0.00011954028099428743
chr10	74105050	74105050	ENSG00000035403.17	0.933094594595	1.0	0.454	0.0032599341170438728
chr10	49321807	49321808	ENSG00000177354.11	0.0104637681159	0.188	0.0	0.0008778615449556776
chr10	33194780	33194781	ENSG00000099250.17	0.313602702703	0.829	0.037	0.016548841727092947
chr10	102735909	102735910	ENSG00000156398.12	0.711655172414	1.0	0.3	0.03309837023593466
chr10	72899038	72899039	ENSG00000138315.12	0.929377358491	1.0	0.015	0.021864931785195937
chr10	91954588	91954588	ENSG00000095564.13	0.00232102272727	0.095	0.0	0.00010224138014763014
chr10	70538826	70538826	ENSG00000107719.8	0.00440094339623	0.154	0.0	0.0004093313735133685
chr10	121894775	121894775	ENSG00000107669.17	0.00166134185304	0.091	0.0	0.0001091734046039158
chr10	150517	150517	ENSG00000015171.19	0.00390662650602	0.15	0.0	0.0002831121009718633
chr10	69198552	69198553	ENSG00000156502.13	0.832558659218	1.0	0.364	0.01188640411248298
chr10	69904932	69904932	ENSG00000197467.13	0.977541353383	1.0	0.786	0.0019144774436090218
chr10	102159568	102159569	ENSG00000166197.16	0.978529891304	1.0	0.797	0.0008548928370453739
chr10	95371983	95371983	ENSG00000095637.21	0.361744565217	1.0	0.0	0.017554375992181022
chr10	38037629	38037630	ENSG00000189180.15	0.00314480874317	0.083	0.0	0.0001664200688674302
chr10	12231988	12231989	ENSG00000151465.13	0.00275945945946	0.083	0.0	0.00013799347396176666
chr10	70536523	70536523	ENSG00000107719.8	0.00375630252101	0.2	0.0	0.00038554373648193465
chr10	99704451	99704451	ENSG00000198018.6	0.364365671642	0.938	0.0	0.045008985579620686
chr10	122414673	122414674	ENSG00000107679.14	0.00930163043478	0.136	0.0	0.00046879977935078773
chr10	24666984	24666984	ENSG00000107863.17	0.968865671642	1.0	0.762	0.0017855657342032351
chr10	93456937	93456938	ENSG00000138119.16	0.925232704403	1.0	0.167	0.012105344240108274
chr10	133383969	133383969	ENSG00000148832.15	0.0404325842697	0.5	0.0	0.007715670570684949
chr10	119059718	119059719	ENSG00000107581.12	0.935135501355	1.0	0.478	0.00309030224166372
chr10	47474304	47474304	ENSG00000265190.6	0.946849056604	1.0	0.231	0.006936891284815812
chr10	112433281	112433282	ENSG00000023041.11	0.746381081081	0.97	0.357	0.012674778502893138
chr10	11959356	11959357	ENSG00000151461.19	0.736235294118	1.0	0.034	0.0677476376887038
chr10	3143388	3143388	ENSG00000107959.15	0.927386486486	1.0	0.809	0.0011928339632315233
chr10	102900592	102900592	ENSG00000214435.7	0.938883152174	1.0	0.566	0.002944185219464518
chr10	44971645	44971646	ENSG00000165507.8	0.00354054054054	0.139	0.0	0.0001618858858858859
chr10	16455992	16455992	ENSG00000165983.14	0.0119019607843	0.125	0.0	0.0009738501960784314
chr10	69895576	69895577	ENSG00000197467.13	0.957837837838	1.0	0.727	0.0038295061692126915
chr10	101002496	101002496	ENSG00000107816.17	0.701254054054	0.967	0.38	0.015736206284333115
chr10	84211165	84211166	ENSG00000148600.14	0.905862068966	1.0	0.667	0.010271337438423645
chr10	70161069	70161070	ENSG00000079332.14	0.942672972973	1.0	0.719	0.0021433426279938465
chr10	79305231	79305232	ENSG00000108175.16	0.975392370572	1.0	0.776	0.001213151635621864
chr10	131918275	131918276	ENSG00000175470.18	0.00696121883657	0.529	0.0	0.0013978151585103107
chr10	113165554	113165554	ENSG00000148737.16	0.690501392758	1.0	0.067	0.017900960193585534
chr10	17910214	17910214	ENSG00000260314.2	0.90208984375	1.0	0.263	0.012253572288602943
chr10	116555507	116555508	ENSG00000175535.6	0.95900990099	1.0	0.633	0.003997769900990099
chr10	132167055	132167056	ENSG00000188385.11	0.672166666667	1.0	0.2	0.08030816666666668
chr10	20289101	20289101	ENSG00000120594.16	0.00456862745098	0.2	0.0	0.0004675375945653851
chr10	92935885	92935886	ENSG00000138190.16	0.9584375	1.0	0.667	0.004371827631578946
chr10	95357630	95357630	ENSG00000095637.21	0.986067750678	1.0	0.87	0.00039588398432897383
chr10	125000097	125000097	ENSG00000175029.16	0.0189214092141	0.217	0.0	0.0012991867414869802
chr10	101532432	101532433	ENSG00000166167.17	0.931961165049	1.0	0.118	0.012593355629807085
chr10	103668652	103668653	ENSG00000107957.16	0.0511975308642	0.333	0.0	0.006574210493827161
chr10	87814735	87814735	ENSG00000138138.13	0.00195095367847	0.101	0.0	0.00013235824362353151
chr10	32017142	32017142	ENSG00000170759.10	0.983119241192	1.0	0.867	0.0003751216124661249
chr10	72204505	72204506	ENSG00000138303.17	0.00385915492958	0.167	0.0	0.0002044038354420307
chr10	35060968	35060969	ENSG00000108094.14	0.968359756098	1.0	0.352	0.005779429812784367
chr10	11745713	11745714	ENSG00000134463.14	0.0561922005571	0.467	0.0	0.0058447646317362
chr10	3159936	3159937	ENSG00000107959.15	0.971551630435	1.0	0.75	0.0013686076812581445
chr10	68341680	68341681	ENSG00000096746.17	0.910532432432	0.981	0.788	0.0013725097853951509
chr10	72407928	72407928	ENSG00000107745.17	0.992832432432	1.0	0.637	0.0004907902732000296
chr10	26777241	26777242	ENSG00000136754.16	0.975809917355	1.0	0.692	0.0011420383544130407
chr10	131940694	131940695	ENSG00000175470.18	0.898175675676	1.0	0.591	0.003433771222441954
chr10	69195187	69195187	ENSG00000156502.13	0.828878962536	1.0	0.286	0.014686702070596858
chr10	5963897	5963898	ENSG00000134470.20	0.0047131147541	0.111	0.0	0.0001666434987648776
chr10	69631547	69631548	ENSG00000171224.8	0.822916666667	1.0	0.333	0.017924973316912972
chr10	79841721	79841722	ENSG00000228570.7	0.0113605947955	0.222	0.0	0.0011912538145702715
chr10	77829530	77829531	ENSG00000151208.16	0.983114906832	1.0	0.727	0.001362257783324626
chr10	101993537	101993537	ENSG00000120029.12	0.948497126437	1.0	0.529	0.003487126792871575
chr10	91484655	91484656	ENSG00000165338.16	0.821096153846	1.0	0.3	0.03433348101736972
chr10	114163329	114163330	ENSG00000165813.18	0.908448453608	1.0	0.562	0.009759440334383846
chr10	127012294	127012294	ENSG00000150760.12	0.621401840491	0.958	0.188	0.019120271873525246
chr10	92928422	92928423	ENSG00000138190.16	0.969465608466	1.0	0.7	0.0037618352471012043
chr10	92999342	92999343	ENSG00000138190.16	0.00612227074236	0.25	0.0	0.0007320990193825172
chr10	129646834	129646835	ENSG00000170430.9	0.0125162162162	0.194	0.0	0.0008544075954002783
chr10	33202995	33202996	ENSG00000099250.17	0.910102702703	1.0	0.777	0.002051507038746063
chr10	124010621	124010621	ENSG00000182022.17	0.0205123966942	0.333	0.0	0.0023364251568876236
chr10	73011037	73011038	ENSG00000122884.12	0.917397297297	1.0	0.56	0.004745736036036036
chr10	71707049	71707050	ENSG00000107736.19	0.456602409639	1.0	0.0	0.06471514487217161
chr10	114431416	114431417	ENSG00000099204.18	0.00234324324324	0.167	0.0	0.0003357924338973117
chr10	87148835	87148836	ENSG00000122376.11	0.0116823529412	0.267	0.0	0.0015692357814131568
chr10	125100772	125100773	ENSG00000175029.16	0.00454722222222	0.16	0.0	0.0002489726942123182
chr10	99698533	99698533	ENSG00000198018.6	0.378884057971	1.0	0.0	0.05371791346662435
chr10	75101866	75101866	ENSG00000156671.12	0.781077181208	1.0	0.467	0.011897728029738097
chr10	1014246	1014246	ENSG00000107937.18	0.971524324324	1.0	0.774	0.0007632311140408701
chr10	43200256	43200257	ENSG00000198915.11	0.976315789474	1.0	0.8	0.0022549246088193454
chr10	28056189	28056190	ENSG00000150054.18	0.00770476190476	0.294	0.0	0.0012476908424908428
chr10	70153969	70153970	ENSG00000079332.14	0.983459459459	1.0	0.931	0.00017274767450377228
chr10	97235216	97235216	ENSG00000213390.10	0.948204545455	1.0	0.379	0.01262463160676533
chr10	130169432	130169432	ENSG00000108010.11	0.964013513514	1.0	0.823	0.0008387992748846404
chr10	93377322	93377322	ENSG00000138119.16	0.936541218638	1.0	0.296	0.00795437869059591
chr10	11522978	11522979	ENSG00000148429.14	0.00577358490566	0.182	0.0	0.0007200243611177453
chr10	73776158	73776159	ENSG00000196968.10	0.0401101190476	0.222	0.0	0.0029429639570007107
chr10	91951566	91951567	ENSG00000095564.13	0.911873198847	1.0	0.667	0.004421504106211791
chr10	88291639	88291640	ENSG00000184719.11	0.0238247126437	0.267	0.0	0.001823660828447448
chr10	129646761	129646761	ENSG00000170430.9	0.010572972973	0.296	0.0	0.0010945705412729802
chr10	345479	345480	ENSG00000151240.16	0.00650381679389	0.364	0.0	0.0013430785294375712
chr10	87094788	87094789	ENSG00000122376.11	0.0207387096774	0.25	0.0	0.0017019088526986118
chr10	68503631	68503631	ENSG00000122912.14	0.955584795322	1.0	0.471	0.00457049572121898
chr10	88370180	88370181	ENSG00000184719.11	0.00218902439024	0.125	0.0	0.00016210483329603937
chr10	79299049	79299049	ENSG00000108175.16	0.951185286104	1.0	0.5	0.0027487907118714733
chr10	63376487	63376488	ENSG00000171988.18	0.0802121212121	0.455	0.0	0.01907435984848485
chr10	100972528	100972528	ENSG00000095539.15	0.322577777778	0.7	0.0	0.036096976767676765
chr10	94355093	94355094	ENSG00000173145.11	0.969577540107	1.0	0.714	0.002403127019722845
chr10	45786611	45786611	ENSG00000172661.17	0.2175	0.763	0.022	0.020647361788617882
chr10	78049225	78049226	ENSG00000138326.18	0.376028169014	0.8	0.042	0.03382177062374246
chr10	68431856	68431856	ENSG00000138346.14	0.21359375	0.6	0.0	0.02791934576612903
chr10	132137253	132137253	ENSG00000188385.11	0.975142857143	1.0	0.909	0.0018074761904761892
chr10	27204549	27204550	ENSG00000107897.18	0.979656424581	1.0	0.63	0.0013858788241553608
chr10	94339738	94339738	ENSG00000173145.11	0.969863492063	1.0	0.632	0.0027667679304418154
chr10	96203628	96203629	ENSG00000177853.14	0.0735	0.455	0.0	0.019901600000000002
chr10	102109683	102109684	ENSG00000198728.10	0.985486486486	1.0	0.9	0.00018938328572474933
chr10	113141316	113141317	ENSG00000148737.16	0.978139941691	1.0	0.85	0.001007623633914719
chr10	110883097	110883098	ENSG00000150593.17	0.920298913043	1.0	0.711	0.002789054821703589
chr10	27014711	27014712	ENSG00000107890.16	0.95268847352	1.0	0.667	0.003974765147975077
chr10	102689892	102689892	ENSG00000138175.8	0.981821621622	1.0	0.89	0.00020218489709221432
chr10	24315046	24315046	ENSG00000120549.17	0.00573966942149	0.3	0.0	0.0008775460546620489
chr10	97572875	97572876	ENSG00000165887.11	0.975466049383	1.0	0.655	0.0020949493081833122
chr10	116270821	116270821	ENSG00000151892.14	0.988632653061	1.0	0.846	0.0008240285155157954
chr10	20961671	20961671	ENSG00000078114.18	0.15127	0.909	0.0	0.05142215868686868
chr10	102731783	102731784	ENSG00000156398.12	0.635926470588	1.0	0.1	0.0456860989903424
chr10	97454799	97454800	ENSG00000171307.18	0.814525745257	1.0	0.457	0.0076344239277718875
chr10	112426359	112426360	ENSG00000023041.11	0.808809782609	1.0	0.393	0.012191102683331359
chr10	56358724	56358725	ENSG00000122952.16	0.769837209302	1.0	0.3	0.029551472868217053
chr10	35188388	35188389	ENSG00000095794.19	0.237438016529	1.0	0.0	0.011635550705447242
chr10	97466503	97466503	ENSG00000155229.20	0.853579945799	1.0	0.5	0.009807173618475315
chr10	12159626	12159627	ENSG00000065665.20	0.00715	0.167	0.0	0.0005768417404129794
chr10	119790756	119790756	ENSG00000198825.12	0.0271685393258	0.2	0.0	0.00271102808988764
chr10	110603290	110603291	ENSG00000108055.9	0.976191891892	1.0	0.787	0.0007170877389584706
chr10	15786560	15786560	ENSG00000148481.13	0.816800554017	1.0	0.318	0.012507921221914433
chr10	69369440	69369440	ENSG00000156515.21	0.985759459459	1.0	0.923	0.0001288986230132573
chr10	49843632	49843633	ENSG00000227345.8	0.96300304878	1.0	0.462	0.00418989907324532
chr10	11489101	11489101	ENSG00000148429.14	0.971054794521	1.0	0.75	0.0029553858447488573
chr10	103589660	103589661	ENSG00000107954.10	0.275666666667	0.864	0.077	0.034578633333333345
chr10	58801046	58801047	ENSG00000122870.11	0.977857142857	1.0	0.765	0.0015365593299208934
chr10	72198448	72198448	ENSG00000138303.17	0.00247777777778	0.167	0.0	0.00019616106468585572
chr10	15133068	15133069	ENSG00000152465.17	0.00201351351351	0.118	0.0	0.00017745066422354553
chr10	91964076	91964076	ENSG00000095564.13	0.895320113314	1.0	0.5	0.00749955916816894
chr10	70124100	70124101	ENSG00000042286.14	0.20194084507	0.65	0.0	0.00967113490888836
chr10	89012081	89012082	ENSG00000026103.21	0.64198603352	1.0	0.292	0.01997364406209411
chr10	96576829	96576830	ENSG00000077147.14	0.98686039886	1.0	0.81	0.000738303312983313
chr10	35178556	35178557	ENSG00000095794.19	0.00411263736264	0.154	0.0	0.00023571455060091424
chr10	68973664	68973665	ENSG00000165732.12	0.918220670391	1.0	0.444	0.005129410551930269
chr10	38042693	38042694	ENSG00000189180.15	0.0138910081744	0.28	0.0	0.0011354853560846324
chr10	70551735	70551735	ENSG00000107719.8	0.00626451612903	0.25	0.0	0.0008387647562376032
chr10	122137582	122137582	ENSG00000138162.18	0.00594794520548	0.158	0.0	0.0002542143158211651
chr10	121878332	121878332	ENSG00000107669.17	0.00830519480519	0.278	0.0	0.001044492871948898
chr10	124762558	124762559	ENSG00000203791.14	0.416211382114	0.778	0.071	0.011283047587486748
chr10	244600	244601	ENSG00000015171.19	0.00138692098093	0.079	0.0	6.909578475603402e-05
chr10	43162199	43162199	ENSG00000169826.7	0.217320334262	0.588	0.0	0.014205101009943821
chr10	50125241	50125242	ENSG00000099290.15	0.974854054054	1.0	0.811	0.0009897238995092651
chr10	133311715	133311715	ENSG00000198546.14	0.911405405405	1.0	0.736	0.0017694341170438731
chr10	100283013	100283014	ENSG00000196072.11	0.00649051490515	0.081	0.0	0.00018951145870154353
chr10	73789539	73789540	ENSG00000214655.10	0.921612021858	1.0	0.6	0.00546355864959952
chr10	26492326	26492326	ENSG00000077420.15	0.952094594595	1.0	0.5	0.006192644052215481
chr10	87741234	87741234	ENSG00000198682.12	0.969754189944	1.0	0.793	0.0015774071952803469
chr10	118337225	118337225	ENSG00000165669.13	0.00684324324324	0.108	0.0	0.0002578669596425694
chr10	73279596	73279596	ENSG00000156042.17	0.00879562043796	0.176	0.0	0.0008642373336195791
chr10	68747566	68747567	ENSG00000060339.13	0.98658630137	1.0	0.545	0.001205589372271564
chr10	48427079	48427079	ENSG00000107643.15	0.767843406593	1.0	0.182	0.020978600755305297
chr10	125816253	125816254	ENSG00000188690.12	0.00308108108108	0.132	0.0	0.00025219937010180916
chr10	71288732	71288733	ENSG00000107731.12	0.961585889571	1.0	0.714	0.0029553202925908443
chr10	86453219	86453219	ENSG00000062650.17	0.974686980609	1.0	0.458	0.002880898968913512
chr10	110221856	110221856	ENSG00000119950.20	0.0338159722222	0.462	0.0	0.0044924921481804105
chr10	123165046	123165046	ENSG00000154473.17	0.453356756757	0.941	0.189	0.01028827888376181
chr10	102354659	102354660	ENSG00000107862.4	0.00237026239067	0.133	0.0	0.0001821812183520025
chr10	101828696	101828697	ENSG00000120049.18	0.895146341463	0.989	0.357	0.006582598091198303
chr10	87927599	87927600	ENSG00000171862.10	0.0250081081081	0.15	0.0	0.0006672384164652457
chr10	95616476	95616476	ENSG00000059573.8	0.984809917355	1.0	0.867	0.0006175190173964662
chr10	78011672	78011673	ENSG00000148606.12	0.00882608695652	0.154	0.0	0.0009239987212276213
chr10	22327949	22327949	ENSG00000168283.13	0.872843835616	1.0	0.462	0.008646390380852022
chr10	68936079	68936080	ENSG00000107625.12	0.892997297297	1.0	0.476	0.008411411916794844
chr10	27053390	27053391	ENSG00000107890.16	0.967570512821	1.0	0.611	0.004968659511993383
chr10	96055468	96055469	ENSG00000107443.15	0.00955813953488	0.2	0.0	0.0010407436388508897
chr10	100226017	100226018	ENSG00000213341.10	0.961675159236	1.0	0.7	0.004155938673852686
chr10	102798095	102798096	ENSG00000166272.16	0.981326975477	1.0	0.8	0.0008902206637780855
chr10	112417941	112417942	ENSG00000197142.10	0.953008746356	1.0	0.643	0.003067476531464716
chr10	7797178	7797179	ENSG00000165629.19	0.99252972973	1.0	0.875	6.639613271808398e-05
chr10	14925202	14925203	ENSG00000152457.17	0.06228125	0.417	0.0	0.010552724798387095
chr10	6224623	6224624	ENSG00000170525.19	0.0194210526316	0.176	0.0	0.0008926444444444444
chr10	86453655	86453655	ENSG00000062650.17	0.982531976744	1.0	0.409	0.0039972876042443555
chr10	98208750	98208751	ENSG00000166024.13	0.0042850678733	0.182	0.0	0.0005615047305635543
chr10	29527056	29527057	ENSG00000197321.14	0.736921409214	0.984	0.0	0.033569496524095674
chr10	69956811	69956812	ENSG00000197467.13	0.00438267148014	0.2	0.0	0.00038227332182284315
chr10	106761587	106761587	ENSG00000108018.15	0.977045454545	1.0	0.846	0.0020582359307359304
chr10	124826785	124826786	ENSG00000165660.7	0.957259515571	1.0	0.6	0.0038581581122645128
chr10	62815860	62815860	ENSG00000122877.15	0.957232283465	1.0	0.667	0.0024001790327098436
chr10	74136803	74136804	ENSG00000185009.12	0.969650568182	1.0	0.141	0.006033794928451177
chr10	73817022	73817022	ENSG00000148660.20	0.717934659091	1.0	0.259	0.020862061245467495
chr10	45757009	45757009	ENSG00000172661.17	0.54657027027	0.972	0.2	0.01756955737933055
chr10	109869952	109869952	ENSG00000108039.17	0.966143243243	1.0	0.845	0.0008812504284772576
chr10	97476919	97476919	ENSG00000155229.20	0.0144239130435	0.158	0.0	0.0008084465110768867
chr10	73277358	73277359	ENSG00000156042.17	0.00438505747126	0.182	0.0	0.0004269780413261578
chr10	73775418	73775418	ENSG00000196968.10	0.0664392265193	0.364	0.0	0.0032559034985690455
chr10	58612739	58612740	ENSG00000122870.11	0.00432701421801	0.167	0.0	0.0004526973143759875
chr10	27022557	27022557	ENSG00000107890.16	0.875626373626	1.0	0.467	0.016629933419521653
chr10	25021908	25021909	ENSG00000151023.16	0.96	1.0	0.833	0.004397555555555557
chr10	87721755	87721755	ENSG00000198682.12	0.0165294117647	0.444	0.0	0.0021230227312163804
chr10	100981229	100981230	ENSG00000095539.15	0.316066350711	0.7	0.0	0.02771695748138118
chr10	87508335	87508335	ENSG00000107789.15	0.943426470588	1.0	0.474	0.007752824183006536
chr10	94493447	94493448	ENSG00000108239.8	0.982035294118	1.0	0.8	0.001719430699617125
chr10	73292014	73292015	ENSG00000156042.17	0.831898809524	1.0	0.062	0.07227400766324493
chr10	113863284	113863284	ENSG00000196865.4	0.00294370860927	0.13	0.0	0.00022613303337660335
chr10	125855217	125855218	ENSG00000089876.11	0.00462962962963	0.214	0.0	0.0004046167195767195
chr10	63599712	63599713	ENSG00000165476.13	0.152795640327	0.643	0.0	0.011272632986405802
chr10	100154859	100154859	ENSG00000107566.13	0.982169863014	1.0	0.811	0.0010555315068493153
chr10	80169101	80169101	ENSG00000122359.17	0.00638648648649	0.12	0.0	0.0005809586244781366
chr10	6224020	6224021	ENSG00000170525.19	0.977528767123	1.0	0.694	0.001129150955893422
chr10	76396590	76396591	ENSG00000148655.14	0.00881351351351	0.08	0.0	0.0001768296271881638
chr10	119159727	119159727	ENSG00000183605.16	0.86252173913	1.0	0.64	0.002402539035659283
chr10	119933167	119933168	ENSG00000107651.12	0.915197831978	1.0	0.536	0.006709838473547779
chr10	73802776	73802777	ENSG00000166507.17	0.81667027027	0.98	0.559	0.0063321999267560245
chr10	112178057	112178058	ENSG00000119927.13	0.98306122449	1.0	0.75	0.0019081420068027208
chr10	95315126	95315127	ENSG00000095637.21	0.957316216216	1.0	0.85	0.0006308834761590852
chr10	45639750	45639750	ENSG00000172671.19	0.0119397163121	0.188	0.0	0.0010010390575704803
chr10	47502280	47502281	ENSG00000204172.12	0.00465753424658	0.188	0.0	0.0005545279993978626
chr10	72175843	72175843	ENSG00000138303.17	0.010095890411	0.259	0.0	0.0005543616588890561
chr10	97580953	97580954	ENSG00000165887.11	0.966510204082	1.0	0.667	0.0026776424394319128
chr10	49167962	49167963	ENSG00000204161.13	0.948771626298	1.0	0.205	0.007640822664359861
chr10	114333220	114333220	ENSG00000169129.14	0.921593984962	1.0	0.5	0.009794530872636136
chr10	7802425	7802426	ENSG00000165629.19	0.992827027027	1.0	0.911	3.163937596132719e-05
chr10	69376933	69376933	ENSG00000156515.21	0.991616216216	1.0	0.88	0.0001821504138284627
chr10	133312166	133312167	ENSG00000198546.14	0.00971351351351	0.3	0.0	0.0018329204130960231
chr10	17453834	17453834	ENSG00000148488.15	0.0141041666667	0.231	0.0	0.0020750740248226952
chr10	86962675	86962676	ENSG00000173267.13	0.903224324324	1.0	0.595	0.0026069820625503554
chr10	132409761	132409761	ENSG00000171813.13	0.0706545961003	0.467	0.0	0.005623025614291716
chr10	13517492	13517492	ENSG00000165626.16	0.00263636363636	0.167	0.0	0.000323228215767635
chr10	103620463	103620463	ENSG00000107957.16	0.00609240924092	0.235	0.0	0.0005719781872226957
chr10	131938253	131938254	ENSG00000175470.18	0.00684281842818	0.273	0.0	0.0005475784876870507
chr10	71679386	71679386	ENSG00000107736.19	0.939923076923	1.0	0.692	0.009112410256410259
chr10	37829688	37829689	ENSG00000198105.13	0.0274159779614	0.3	0.0	0.0016545309042205073
chr10	103627088	103627088	ENSG00000107957.16	0.970550387597	1.0	0.7	0.0022562172955690285
chr10	122937704	122937704	ENSG00000119965.12	0.904133574007	1.0	0.417	0.01027921760058599
chr10	132199552	132199553	ENSG00000151640.12	0.00280308880309	0.182	0.0	0.0003066006105773547
chr10	114131146	114131146	ENSG00000165813.18	0.659873134328	1.0	0.118	0.04205001380736765
chr10	96428630	96428630	ENSG00000095587.8	0.637	1.0	0.2	0.03194606593406594
chr10	98209456	98209457	ENSG00000166024.13	0.00627044025157	0.273	0.0	0.0011800213358809013
chr10	12170819	12170819	ENSG00000165609.12	0.0130918918919	0.143	0.0	0.0006053357064381454
chr10	73794639	73794640	ENSG00000214655.10	0.950802702703	1.0	0.736	0.0014575680143558184
chr10	18609924	18609925	ENSG00000241058.3	0.00325555555556	0.143	0.0	0.0002200069328381306
chr10	68070603	68070604	ENSG00000148634.15	0.006	0.125	0.0	0.00034084468664850133
chr10	63198727	63198728	ENSG00000171988.18	0.907141993958	1.0	0.6	0.0070484615947999625
chr10	103348715	103348715	ENSG00000156374.14	0.967913934426	1.0	0.405	0.006652827953180868
chr10	658374	658374	ENSG00000180525.11	0.0157435897436	0.526	0.0	0.0032650782447792757
chr10	283271	283271	ENSG00000151240.16	0.938926035503	1.0	0.68	0.004715344661387459
chr10	132226794	132226794	ENSG00000165752.16	0.987292682927	1.0	0.643	0.0019928316673330664
chr10	29495333	29495333	ENSG00000197321.14	0.00347027027027	0.122	0.0	0.00014861835494030617
chr10	68166293	68166293	ENSG00000138347.15	0.854508474576	1.0	0.4	0.01275999001296394
chr10	73817014	73817014	ENSG00000148660.20	0.0483633802817	0.333	0.0	0.0033859551523832262
chr10	47997676	47997676	ENSG00000276430.2	0.0395945945946	0.364	0.0	0.006236692192192191
chr10	93057036	93057037	ENSG00000138190.16	0.931459649123	1.0	0.41	0.008234439387200396
chr10	63177716	63177716	ENSG00000171988.18	0.910405405405	1.0	0.656	0.0040872227349300514
chr10	49970166	49970166	ENSG00000204152.10	0.00681967213115	0.109	0.0	0.0003070906804401527
chr10	13697569	13697569	ENSG00000151474.21	0.00924855491329	0.182	0.0	0.0006970568819636425
chr10	100981543	100981544	ENSG00000095539.15	0.80447826087	1.0	0.419	0.009635427319038029
chr10	14842846	14842847	ENSG00000284024.1	0.313654285714	0.875	0.0	0.024600582144903804
chr10	8013730	8013730	ENSG00000165632.7	0.918866108787	1.0	0.545	0.008187923174290637
chr10	50112408	50112409	ENSG00000099290.15	0.0306810810811	0.167	0.0	0.0008530416465245733
chr10	118681381	118681382	ENSG00000151893.14	0.00376086956522	0.133	0.0	0.0003101914752230871
chr10	110303467	110303467	ENSG00000119953.12	0.969771117166	1.0	0.483	0.001770756212682956
chr10	74071083	74071084	ENSG00000035403.17	0.965849726776	1.0	0.323	0.002474807493075829
chr10	69384332	69384332	ENSG00000156515.21	0.955337837838	1.0	0.796	0.0014350915183476154
chr10	5077899	5077899	ENSG00000196139.13	0.00484280936455	0.167	0.0	0.00029038795986622076
chr10	38039412	38039412	ENSG00000189180.15	0.00258469945355	0.08	0.0	0.00010780513511490379
chr10	98231687	98231688	ENSG00000166024.13	0.923408637874	1.0	0.455	0.00980538245847176
chr10	127032320	127032321	ENSG00000150760.12	0.980156862745	1.0	0.706	0.0013051719541749282
chr10	102596772	102596773	ENSG00000107882.11	0.0016452991453	0.091	0.0	0.00011075347566120095
chr10	99420623	99420623	ENSG00000120053.10	0.945421621622	1.0	0.783	0.0003079518347615903
chr10	127000171	127000171	ENSG00000150760.12	0.978996721311	1.0	0.654	0.001877904594477998
chr10	101532294	101532294	ENSG00000166167.17	0.922289285714	1.0	0.2	0.011871862250384023
chr10	102744143	102744144	ENSG00000166272.16	0.9602875	1.0	0.692	0.0029391208463949844
chr10	47472191	47472192	ENSG00000265190.6	0.664058823529	0.927	0.2	0.022148801595214356
chr10	96397302	96397303	ENSG00000095587.8	0.971006535948	1.0	0.733	0.0024445328517371857
chr10	93382032	93382033	ENSG00000138119.16	0.00352549019608	0.2	0.0	0.0003707778909989192
chr10	73914128	73914129	ENSG00000122861.15	0.946619469027	1.0	0.4	0.005149508613918416
chr10	100280228	100280229	ENSG00000196072.11	0.911962059621	1.0	0.588	0.006642226817485567
chr10	12519336	12519337	ENSG00000183049.12	0.00264838709677	0.2	0.0	0.0003491154504645579
chr10	73782199	73782200	ENSG00000172586.7	0.978878378378	1.0	0.797	0.0006917981762250057
chr10	133308822	133308822	ENSG00000198546.14	0.991783236994	1.0	0.769	0.0005220195442741059
chr10	131957785	131957785	ENSG00000175470.18	0.012479338843	0.24	0.0	0.0010317806492854207
chr10	22593335	22593336	ENSG00000150867.13	0.00187687687688	0.1	0.0	0.00010971672274684317
chr10	48306821	48306822	ENSG00000107643.15	0.985270531401	1.0	0.786	0.001489363350687116
chr10	4980898	4980898	ENSG00000187134.13	0.00969620253165	0.4	0.0	0.0013750937567045699
chr10	110599812	110599813	ENSG00000108055.9	0.961614754098	1.0	0.692	0.002428418302268133
chr10	119835539	119835539	ENSG00000197771.12	0.889121621622	1.0	0.64	0.002811673514978393
chr10	102810054	102810055	ENSG00000166272.16	0.932230978261	1.0	0.588	0.003085682198495439
chr10	50092233	50092234	ENSG00000099290.15	0.78615	1.0	0.348	0.012430801949860725
chr10	124620242	124620243	ENSG00000189319.13	0.00581793478261	0.094	0.0	0.00027048719790309205
chr10	20908243	20908243	ENSG00000078114.18	0.00585123966942	0.25	0.0	0.0009110610192837466
chr10	45841652	45841652	ENSG00000188234.13	0.92874796748	1.0	0.232	0.005397977067868504
chr10	84142654	84142654	ENSG00000165678.20	0.970237837838	0.996	0.875	0.0004429785102175344
chr10	44292933	44292934	ENSG00000277288.3	0.0982826086957	0.48	0.0	0.017472607246376812
chr10	49988938	49988939	ENSG00000204149.10	0.822295890411	1.0	0.333	0.01296116495559235
chr10	38114729	38114729	ENSG00000075407.18	0.00257792207792	0.1	0.0	0.00018575612335547186
chr10	122224725	122224725	ENSG00000138162.18	0.84608401084	0.991	0.333	0.011227359770825968
chr10	12101041	12101041	ENSG00000181192.11	0.627769516729	1.0	0.0	0.08514629742551186
chr10	68430435	68430435	ENSG00000138346.14	0.69685	1.0	0.062	0.08647613421052631
chr10	27159758	27159759	ENSG00000120539.14	0.953828571429	1.0	0.65	0.005704852100840334
chr10	127439238	127439239	ENSG00000150760.12	0.00766666666667	0.167	0.0	0.00037596739130434776
chr10	86799332	86799333	ENSG00000107779.13	0.00290425531915	0.214	0.0	0.0004004078962339287
chr10	104254499	104254500	ENSG00000148834.12	0.834386666667	1.0	0.5	0.014295024144144144
chr10	98410855	98410855	ENSG00000119943.12	0.0148884120172	0.2	0.0	0.0015261254254846828
chr10	58216317	58216318	ENSG00000151151.5	0.658	1.0	0.4	0.025393428571428567
chr10	113836256	113836256	ENSG00000198924.7	0.00200796812749	0.167	0.0	0.00024769593625498
chr10	5924801	5924802	ENSG00000134452.19	0.0310945945946	0.121	0.0	0.0004665682633853365
chr10	112441812	112441813	ENSG00000023041.11	0.00660975609756	0.167	0.0	0.0002486136002120891
chr10	96709566	96709566	ENSG00000155629.14	0.694555555556	1.0	0.0	0.1955090277777778
chr10	132191946	132191946	ENSG00000151640.12	0.149832142857	1.0	0.0	0.035569831938044034
chr10	32481670	32481670	ENSG00000216937.13	0.0841538461538	0.4	0.0	0.011399100961538464
chr10	10888793	10888794	ENSG00000048740.18	0.00653594771242	0.182	0.0	0.0007084740282077743
chr10	102145735	102145736	ENSG00000148840.10	0.00174863387978	0.108	0.0	0.00013377225840257502
chr10	103101102	103101103	ENSG00000076685.18	0.968482288828	1.0	0.623	0.0020220864340912137
chr10	95635112	95635113	ENSG00000059573.8	0.0084263803681	0.25	0.0	0.000783359178857952
chr10	98420158	98420159	ENSG00000107521.18	0.973089189189	1.0	0.829	0.0008171329451402622
chr10	103585225	103585226	ENSG00000107954.10	0.245619047619	0.737	0.0	0.050119447619047616
chr10	132749770	132749770	ENSG00000068383.18	0.980678378378	1.0	0.875	0.0003379315095583391
chr10	992659	992660	ENSG00000107937.18	0.97287150838	1.0	0.792	0.0011974456285307419
chr10	90905301	90905301	ENSG00000148688.13	0.635759259259	1.0	0.004	0.04472360353848272
chr10	49861663	49861664	ENSG00000227345.8	0.977283076923	1.0	0.357	0.003931487521367521
chr10	130091155	130091155	ENSG00000237489.3	0.174277777778	0.7	0.0	0.023303223270440244
chr10	95416389	95416389	ENSG00000095637.21	0.0116181318681	0.217	0.0	0.0008711733342415159
chr10	124993854	124993854	ENSG00000175029.16	0.963485094851	1.0	0.722	0.0019592558913632614
chr10	118309617	118309618	ENSG00000165669.13	0.0315700934579	0.364	0.0	0.005848945512255335
chr10	109878058	109878059	ENSG00000108039.17	0.948661246612	1.0	0.526	0.002455425695180864
chr10	27122973	27122974	ENSG00000136758.18	0.98098102981	1.0	0.891	0.0004898882261105221
chr10	91817229	91817230	ENSG00000107854.5	0.8808984375	1.0	0.368	0.020313330821078432
chr10	116927791	116927791	ENSG00000187164.19	0.964715	1.0	0.7	0.004013491231155779
chr10	123750942	123750942	ENSG00000121898.12	0.00343465909091	0.154	0.0	0.0001579843223905724
chr10	418291	418291	ENSG00000151240.16	0.00458041958042	0.148	0.0	0.00039265842227947494
chr10	68432510	68432511	ENSG00000138346.14	0.775678571429	1.0	0.0	0.08001889285714286
chr10	7799915	7799916	ENSG00000165629.19	0.983610810811	1.0	0.876	9.435760638687477e-05
chr10	12170768	12170769	ENSG00000165609.12	0.00542162162162	0.135	0.0	0.0003823366586098293
chr10	50001995	50001995	ENSG00000204149.10	0.877547425474	1.0	0.296	0.012730552771886413
chr10	131958521	131958521	ENSG00000175470.18	0.156997222222	0.75	0.0	0.017268649017332098
chr10	7963919	7963919	ENSG00000165632.7	0.959245033113	1.0	0.4	0.00554149289183223
chr10	117545816	117545817	ENSG00000170370.11	0.814444444444	1.0	0.385	0.022013555555555554
chr10	30434748	30434749	ENSG00000107968.9	0.235481481481	0.692	0.0	0.018478225662194703
chr10	62398777	62398778	ENSG00000138311.15	0.646842105263	1.0	0.25	0.03351769590643275
chr10	15575488	15575488	ENSG00000077943.7	0.965240223464	1.0	0.163	0.013457981294331806
chr10	24607744	24607744	ENSG00000107863.17	0.96895640327	1.0	0.821	0.0007928286952249072
chr10	69186550	69186551	ENSG00000156502.13	0.939395705521	1.0	0.6	0.003400972166116092
chr10	72375782	72375782	ENSG00000107745.17	0.982710810811	1.0	0.629	0.0006110028638394493
chr10	95693352	95693352	ENSG00000119977.20	0.98679076087	1.0	0.857	0.0004233103231252223
chr10	70100297	70100298	ENSG00000099284.13	0.919170391061	1.0	0.6	0.004983178168474093
chr10	73345064	73345064	ENSG00000156042.17	0.221379310345	1.0	0.0	0.11058195812807882
chr10	93369644	93369644	ENSG00000138119.16	0.994051282051	1.0	0.455	0.001323206364910545
chr10	84142754	84142755	ENSG00000165678.20	0.998645945946	1.0	0.98	4.635823628506563e-06
chr10	119918044	119918045	ENSG00000107651.12	0.979773584906	1.0	0.633	0.0017273050413665859
chr10	8009330	8009331	ENSG00000165632.7	0.968761682243	1.0	0.769	0.0028057504497389324
chr10	5874776	5874776	ENSG00000134461.15	0.00348062015504	0.133	0.0	0.0003312828246124031
chr10	59805062	59805062	ENSG00000108091.10	0.016993485342	0.3	0.0	0.0020900391731068107
chr10	45790533	45790534	ENSG00000172661.17	0.976489189189	1.0	0.568	0.00129860828389365
chr10	46311665	46311666	ENSG00000274209.4	0.0244102564103	0.333	0.0	0.003405310023310025
chr10	93350615	93350615	ENSG00000138119.16	0.00613274336283	0.125	0.0	0.00039344090694873535
chr10	132352306	132352306	ENSG00000148814.17	0.0236894409938	0.444	0.0	0.004291037209032332
chr10	80079593	80079593	ENSG00000133678.13	0.00258849557522	0.167	0.0	0.00023432324483775804
chr10	49758388	49758388	ENSG00000197444.9	0.948489583333	1.0	0.127	0.028168820942982464
chr10	68956748	68956749	ENSG00000165732.12	0.0198459214502	0.222	0.0	0.0012218519454362353
chr10	6228218	6228219	ENSG00000170525.19	0.055771978022	0.412	0.0	0.003728529129960948
chr10	98263051	98263052	ENSG00000138131.3	0.569125	0.955	0.167	0.05833469642857142
chr10	15837318	15837319	ENSG00000148481.13	0.909776536313	1.0	0.5	0.006817540960518285
chr10	46385711	46385711	ENSG00000264230.7	0.676130434783	1.0	0.0	0.10581970549032052
chr10	30857778	30857779	ENSG00000183621.15	0.0950038022814	0.5	0.0	0.01064959158854091
chr10	92016339	92016339	ENSG00000095564.13	0.969051490515	1.0	0.774	0.0013836196241310236
chr10	123040672	123040673	ENSG00000196177.12	0.990336419753	1.0	0.818	0.00043414962924741074
chr10	103601373	103601374	ENSG00000107957.16	0.0139918032787	0.222	0.0	0.0009038876038625646
chr10	102862872	102862872	ENSG00000166275.15	0.96117027027	1.0	0.77	0.0014349275690324467
chr10	34493285	34493285	ENSG00000148498.15	0.00393623188406	0.143	0.0	0.00022829243343444556
chr10	73110538	73110539	ENSG00000166321.13	0.0819047619048	0.417	0.0	0.014875649245063884
chr10	103303961	103303962	ENSG00000156374.14	0.919464615385	1.0	0.405	0.00761967544159544
chr10	13614014	13614014	ENSG00000165630.13	0.959344173442	1.0	0.565	0.002934079592317662
chr10	73247383	73247384	ENSG00000213551.4	0.020221719457	0.2	0.0	0.0018717642533936651
chr10	69158010	69158011	ENSG00000122958.14	0.00224184782609	0.179	0.0	0.00019590047832010422
chr10	97600214	97600215	ENSG00000241935.8	0.00312741312741	0.156	0.0	0.00022525889677052466
chr10	97896991	97896992	ENSG00000095713.13	0.971411242604	1.0	0.75	0.002151044027531473
chr10	51003159	51003159	ENSG00000185532.15	0.00206418918919	0.154	0.0	0.00022132806917086586
chr10	92692367	92692367	ENSG00000152804.10	0.801441860465	1.0	0.333	0.01868951121991024
chr10	101791088	101791089	ENSG00000198408.13	0.77747027027	0.943	0.284	0.00725596252838204
chr10	86709904	86709904	ENSG00000122367.19	0.929081521739	1.0	0.663	0.0029025873415472092
chr10	69958698	69958698	ENSG00000197467.13	0.656124137931	1.0	0.0	0.04333040668178022
chr10	14860486	14860486	ENSG00000187522.14	0.00125613079019	0.087	0.0	7.263367132710947e-05
chr10	87925512	87925512	ENSG00000171862.10	0.952997297297	1.0	0.808	0.0012381382040577156
chr10	15647051	15647052	ENSG00000077943.7	0.943382198953	1.0	0.171	0.0157184057867181
chr10	818601	818601	ENSG00000107929.14	0.00293663911846	0.083	0.0	0.00011257884723680809
chr10	131911561	131911561	ENSG00000175470.18	0.0180873239437	0.364	0.0	0.0012478426354738598
chr10	49864419	49864420	ENSG00000227345.8	0.0012	0.1	0.0	7.605714285714286e-05
chr10	873005	873005	ENSG00000107929.14	0.0145298245614	0.3	0.0	0.001352637311588831
chr10	12117739	12117740	ENSG00000181192.11	0.00972865853659	0.25	0.0	0.0008132013780114866
chr10	119042772	119042773	ENSG00000107581.12	0.977445945946	1.0	0.824	0.0006121772870431408
chr10	14530331	14530331	ENSG00000065809.13	0.984547400612	1.0	0.867	0.000747487776964785
chr10	60059339	60059339	ENSG00000151150.21	0.951366847826	1.0	0.667	0.002827077590036725
chr10	60051474	60051474	ENSG00000151150.21	0.0518972972973	0.245	0.0	0.0019192414560902365
chr10	28595732	28595732	ENSG00000095787.21	0.827116847826	0.951	0.611	0.003525994483769695
chr10	97651141	97651142	ENSG00000155252.13	0.972387931034	1.0	0.485	0.0034178231392228966
chr10	45740072	45740072	ENSG00000172661.17	0.943118131868	1.0	0.287	0.004124010799806253
chr10	100500109	100500109	ENSG00000075826.16	0.447965714286	1.0	0.111	0.01750704753172329
chr10	103993133	103993134	ENSG00000065613.13	0.976553191489	1.0	0.75	0.001956144265697976
chr10	92508205	92508206	ENSG00000119912.15	0.95871641791	1.0	0.545	0.0043630204035999785
chr10	95339327	95339328	ENSG00000095637.21	0.959953929539	1.0	0.691	0.0011841092847884997
chr10	132222768	132222769	ENSG00000165752.16	0.00750340136054	0.167	0.0	0.0007027722486254776
chr10	92554880	92554880	ENSG00000119912.15	0.026417989418	0.273	0.0	0.0026774998874254195
chr10	93601046	93601047	ENSG00000138207.13	0.927849315068	1.0	0.217	0.007251659896079358
chr10	73241661	73241661	ENSG00000213551.4	0.0258543417367	0.333	0.0	0.002199973106096371
chr10	26560729	26560729	ENSG00000077420.15	0.963403560831	1.0	0.7	0.00220002713013989
chr10	68465666	68465666	ENSG00000138346.14	0.5951	1.0	0.0	0.12428343333333333
chr10	42782998	42782999	ENSG00000165733.7	0.169716535433	0.714	0.0	0.021131696787901513
chr10	102900865	102900865	ENSG00000214435.7	0.00737647058824	0.2	0.0	0.0009152383827867432
chr10	133276771	133276771	ENSG00000151651.15	0.877583333333	1.0	0.4	0.03103553787878788
chr10	73559557	73559558	ENSG00000166348.18	0.00520689655172	0.167	0.0	0.0005043801061007958
chr10	72161537	72161537	ENSG00000138303.17	0.954659400545	1.0	0.207	0.010993645970131478
chr10	121899865	121899865	ENSG00000107669.17	0.284256493506	0.833	0.0	0.012738061032615593
chr10	657510	657510	ENSG00000180525.11	0.0216148148148	0.471	0.0	0.0030067358391849095
chr10	6013498	6013498	ENSG00000134460.15	0.0246296296296	0.273	0.0	0.003489703703703705
chr10	59805376	59805377	ENSG00000108091.10	0.0193483870968	0.455	0.0	0.002285755256289801
chr10	113652934	113652934	ENSG00000197893.13	0.973356741573	1.0	0.769	0.0009081850530147177
chr10	96547989	96547990	ENSG00000077147.14	0.997307065217	1.0	0.927	6.229509981044902e-05
chr10	49299289	49299290	ENSG00000177354.11	0.268647058824	0.714	0.0	0.019889702719797595
chr10	104364889	104364890	ENSG00000120051.14	0.866010204082	1.0	0.455	0.021314669997896066
chr10	98267822	98267823	ENSG00000138131.3	0.215	0.583	0.0	0.04956771428571428
chr10	127447393	127447393	ENSG00000150760.12	0.978672086721	1.0	0.88	0.0006965035937315894
chr10	101849775	101849775	ENSG00000120029.12	0.963375675676	1.0	0.772	0.0012271565882956122
chr10	102834176	102834176	ENSG00000148795.6	0.642857142857	1.0	0.0	0.08181894520547947
chr10	73534599	73534599	ENSG00000166348.18	0.558009404389	0.894	0.118	0.019331279785493188
chr10	78037438	78037438	ENSG00000138326.18	0.211372972973	0.415	0.0	0.004304478400351572
chr10	20981638	20981638	ENSG00000078114.18	0.0143301886792	0.2	0.0	0.0012978994609164417
chr10	87233589	87233590	ENSG00000184923.12	0.386733893557	0.923	0.033	0.021711735168224593
chr10	87506150	87506150	ENSG00000107789.15	0.0052125984252	0.143	0.0	0.0004901528558930135
chr10	87818166	87818166	ENSG00000138138.13	0.938375342466	1.0	0.682	0.0018450592804455808
chr10	109868613	109868613	ENSG00000108039.17	0.950851351351	1.0	0.844	0.0009804412583315012
chr10	102421507	102421508	ENSG00000107872.12	0.72664673913	0.929	0.481	0.007003989308138845
chr10	102258928	102258928	ENSG00000107862.4	0.977684210526	1.0	0.786	0.0016206392218169185
chr10	91959977	91959977	ENSG00000095564.13	0.994350140056	1.0	0.828	0.00033653155194662154
chr10	97716207	97716207	ENSG00000155254.12	0.00482608695652	0.083	0.0	0.0001782312522213008
chr10	45988736	45988736	ENSG00000265354.3	0.977032432432	1.0	0.445	0.0013835490807881056
chr10	49165237	49165238	ENSG00000204161.13	0.00574358974359	0.13	0.0	0.00029988835164835166
chr10	110835355	110835355	ENSG00000203867.7	0.0149828571429	0.16	0.0	0.0005175699058534588
chr10	20957730	20957730	ENSG00000078114.18	0.2768359375	1.0	0.0	0.0837810516117126
chr10	12519255	12519256	ENSG00000183049.12	0.00156591639871	0.108	0.0	0.00012221418939943992
chr10	49752248	49752249	ENSG00000197444.9	0.969036363636	1.0	0.233	0.011800279157427936
chr10	96941506	96941506	ENSG00000196233.12	0.0360909090909	0.5	0.0	0.010427585227272728
chr10	118337408	118337409	ENSG00000165669.13	0.0218810810811	0.161	0.0	0.0007233408335164432
chr10	1015670	1015670	ENSG00000107937.18	0.0150243902439	0.194	0.0	0.0009688771208907741
chr10	68199575	68199576	ENSG00000138347.15	0.976217270195	1.0	0.85	0.000791030874091595
chr10	112177983	112177983	ENSG00000119927.13	0.995830508475	1.0	0.933	0.0001709362945645822
chr10	42798625	42798626	ENSG00000165733.7	0.963538888889	1.0	0.76	0.0015317366450015473
chr10	68506718	68506719	ENSG00000122912.14	0.930264264264	1.0	0.36	0.007747580556460072
chr10	76970067	76970068	ENSG00000156113.22	0.945875	1.0	0.75	0.007015583333333333
chr10	34517159	34517160	ENSG00000148498.15	0.979668810289	1.0	0.667	0.0015587254434187325
chr10	67996138	67996139	ENSG00000148634.15	0.0211788856305	0.273	0.0	0.001651729670519234
chr10	110208189	110208189	ENSG00000119950.20	0.00212915129151	0.087	0.0	0.00013255733223998905
chr10	60138721	60138722	ENSG00000151150.21	0.0279423631124	0.308	0.0	0.002520979327347537
chr10	43606546	43606547	ENSG00000198298.12	0.858222222222	1.0	0.615	0.019449694444444447
chr10	84252856	84252856	ENSG00000148604.13	0.865857142857	1.0	0.769	0.007781809523809522
chr10	101799455	101799456	ENSG00000198408.13	0.973278378378	1.0	0.812	0.0010818708049512927
chr10	21726243	21726243	ENSG00000078403.16	0.955569014085	1.0	0.6	0.0030330368902681624
chr10	68979120	68979120	ENSG00000165732.12	0.00662841530055	0.133	0.0	0.00023722045063253236
chr10	4835809	4835810	ENSG00000165568.17	0.815226277372	1.0	0.3	0.0151668204058715
chr10	100980826	100980826	ENSG00000095539.15	0.0129154228856	0.2	0.0	0.0015356278109452733
chr10	103440733	103440733	ENSG00000148843.13	0.866717579251	1.0	0.476	0.0090084286785161
chr10	101531236	101531236	ENSG00000166167.17	0.855321888412	1.0	0.105	0.036368589906763366
chr10	112668217	112668217	ENSG00000151532.13	0.978783475783	1.0	0.731	0.0017425529833129834
chr10	24595190	24595191	ENSG00000107863.17	0.952875	1.0	0.636	0.002382932561307901
chr10	7775799	7775800	ENSG00000151657.11	0.913894444444	1.0	0.524	0.00792400554008047
chr10	31837997	31837998	ENSG00000165322.17	0.00370260223048	0.235	0.0	0.00040582913499417395
chr10	125885628	125885628	ENSG00000089876.11	0.0128304093567	0.357	0.0	0.0018215416580667357
chr10	72196810	72196810	ENSG00000138303.17	0.89393989071	1.0	0.148	0.019795415555056515
chr10	125730287	125730287	ENSG00000107938.17	0.958248	1.0	0.5	0.005474800903225805
chr10	48410168	48410169	ENSG00000107643.15	0.933935779817	1.0	0.636	0.004751170709742781
chr10	125088190	125088190	ENSG00000175029.16	0.0308356545961	0.227	0.0	0.0018851153732434916
chr10	46386756	46386756	ENSG00000264230.7	0.0119632352941	0.263	0.0	0.0007544060457516343
chr10	119670177	119670178	ENSG00000151929.9	0.979105405405	1.0	0.799	0.0004973086427891306
chr10	102475721	102475721	ENSG00000138111.14	0.837536585366	1.0	0.429	0.014691734849618436
chr10	20908751	20908752	ENSG00000078114.18	0.00863492063492	0.25	0.0	0.0010067936507936507
chr10	103425525	103425526	ENSG00000148843.13	0.879996655518	1.0	0.429	0.00997321139817288
chr10	103399646	103399646	ENSG00000148843.13	0.0231942446043	0.375	0.0	0.002738070691273069
chr10	38095357	38095357	ENSG00000075407.18	0.250244047619	0.692	0.0	0.023111682599087538
chr10	97370796	97370797	ENSG00000052749.13	0.970935211268	1.0	0.538	0.003033394095647331
chr10	100997175	100997176	ENSG00000107816.17	0.0870579710145	0.545	0.0	0.016516055413469732
chr10	13102247	13102248	ENSG00000123240.16	0.00757567567568	0.111	0.0	0.00037700374276715735
chr10	130079628	130079629	ENSG00000237489.3	0.983822429907	1.0	0.727	0.0016571851525304178
chr10	103693056	103693057	ENSG00000107957.16	0.763255319149	1.0	0.125	0.08893136817761332
chr10	91959154	91959155	ENSG00000095564.13	0.177033707865	0.636	0.0	0.011483700269029909
chr10	84197836	84197837	ENSG00000148600.14	0.91935	1.0	0.6	0.013331292105263159
chr10	1187919	1187920	ENSG00000185736.15	0.18475	0.5	0.0	0.027441295454545458
chr10	37846474	37846475	ENSG00000198105.13	0.00252336448598	0.133	0.0	0.00021175648364485985
chr10	12250310	12250310	ENSG00000151465.13	0.947324324324	1.0	0.809	0.0010515639053687825
chr10	35033165	35033165	ENSG00000108094.14	0.97625	1.0	0.467	0.0034334415041782735
chr10	110577492	110577493	ENSG00000108055.9	0.989608870968	1.0	0.2	0.003371275548517696
chr10	73383690	73383691	ENSG00000138279.15	0.981081081081	1.0	0.854	0.000585749505603164
chr10	94531460	94531461	ENSG00000108239.8	0.92996742671	1.0	0.625	0.005326894360350003
chr10	17885435	17885436	ENSG00000260314.2	0.967502673797	1.0	0.067	0.006172745960554308
chr10	95846439	95846440	ENSG00000138185.18	0.00522082018927	0.192	0.0	0.0004169194385656671
chr10	72072901	72072901	ENSG00000107742.12	0.79041563786	1.0	0.133	0.04215715297758733
chr10	95847445	95847445	ENSG00000138185.18	0.879092879257	1.0	0.545	0.00808912799261581
chr10	45727882	45727883	ENSG00000172661.17	0.00495664739884	0.357	0.0	0.0006727024629303844
chr10	48427143	48427144	ENSG00000107643.15	0.861860724234	1.0	0.5	0.010788958201708658
chr10	97769667	97769667	ENSG00000120057.4	0.990865329513	1.0	0.759	0.000694904225537661
chr10	6203336	6203337	ENSG00000170525.19	0.696784172662	1.0	0.25	0.023441094044619897
chr10	103378550	103378551	ENSG00000148835.10	0.810615384615	1.0	0.182	0.043720486153846154
chr10	122987504	122987505	ENSG00000179988.13	0.190033557047	0.615	0.0	0.015347278331412563
chr10	132573344	132573345	ENSG00000068383.18	0.0249582172702	0.533	0.0	0.004315771992343723
chr10	124519320	124519321	ENSG00000107902.13	0.00172853185596	0.118	0.0	0.00010862610033856572
chr10	97616864	97616865	ENSG00000171160.17	0.00165690376569	0.083	0.0	0.00011686498365036397
chr10	100961876	100961876	ENSG00000119906.11	0.943705714286	1.0	0.5	0.0036814862136717147
chr10	86955856	86955857	ENSG00000173269.13	0.25822005571	0.824	0.0	0.022533300602231528
chr10	94507347	94507348	ENSG00000108239.8	0.826808641975	1.0	0.286	0.024237460049075996
chr10	121751324	121751324	ENSG00000107669.17	0.00160058309038	0.083	0.0	9.322304059468398e-05
chr10	13695830	13695830	ENSG00000151474.21	0.00679239766082	0.217	0.0	0.0006288687983399359
chr10	38025411	38025412	ENSG00000189180.15	0.0327364130435	0.2	0.0	0.0018759112590332897
chr10	92483337	92483338	ENSG00000119912.15	0.97523943662	1.0	0.8	0.0016424583685860751
chr10	77989773	77989774	ENSG00000148606.12	0.0201988950276	0.25	0.0	0.0021296379987722526
chr10	11763223	11763223	ENSG00000134463.14	0.867274456522	1.0	0.25	0.010943011661829165
chr10	91831014	91831015	ENSG00000107854.5	0.886439393939	1.0	0.5	0.01239187625495072
chr10	73746629	73746629	ENSG00000176986.15	0.110327823691	0.364	0.0	0.004670745825913581
chr10	116899753	116899753	ENSG00000187164.19	0.00756783919598	0.182	0.0	0.0008066506776305773
chr10	21735146	21735146	ENSG00000078403.16	0.0128169398907	0.147	0.0	0.0007929718766374729
chr10	33186488	33186489	ENSG00000099250.17	0.879825136612	1.0	0.625	0.00388080221573471
chr10	96907667	96907667	ENSG00000196233.12	0.8435	1.0	0.167	0.08023999999999999
chr10	75214070	75214071	ENSG00000165637.13	0.966535135135	1.0	0.861	0.0015424066212554005
chr10	60784704	60784704	ENSG00000170312.15	0.935142857143	1.0	0.727	0.009499208791208793
chr10	113729310	113729310	ENSG00000165806.19	0.917467966574	1.0	0.591	0.004994277602278209
chr10	132153912	132153912	ENSG00000188385.11	1.0	1.0	1.0	0.0
chr10	7655630	7655630	ENSG00000123243.14	0.987134529148	1.0	0.077	0.004645684523088112
chr10	12155310	12155310	ENSG00000065665.20	0.011365625	0.2	0.0	0.0010124897237460814
chr10	73696924	73696924	ENSG00000172650.13	0.00534806629834	0.2	0.0	0.0003545765751978084
chr10	62070065	62070065	ENSG00000150347.14	0.00312835820896	0.103	0.0	0.00016396251675752972
chr10	34359317	34359318	ENSG00000148498.15	0.992628099174	1.0	0.75	0.0005673060590840602
chr10	80468581	80468581	ENSG00000108219.14	0.00458689458689	0.13	0.0	0.0002609117134717135
chr10	180128	180129	ENSG00000015171.19	0.982681318681	1.0	0.857	0.0005447962340689614
chr10	15141029	15141030	ENSG00000152465.17	0.161626506024	0.562	0.0	0.01056682080588214
chr10	69900338	69900338	ENSG00000197467.13	0.004125	0.2	0.0	0.0005157785714285714
chr10	15141554	15141555	ENSG00000152465.17	0.00476984126984	0.154	0.0	0.0003805125529627522
chr10	22581831	22581831	ENSG00000150867.13	0.00292613636364	0.111	0.0	0.00016152729215229215
chr10	12158213	12158213	ENSG00000065665.20	0.00187462686567	0.087	0.0	0.0001132057914022701
chr10	34269656	34269656	ENSG00000148498.15	0.94116893733	1.0	0.64	0.004494506901326662
chr10	15132897	15132897	ENSG00000152465.17	0.0068934169279	0.167	0.0	0.00045312067979732265
chr10	114847091	114847091	ENSG00000151553.14	0.00434393063584	0.2	0.0	0.0004398320934908269
chr10	5925201	5925201	ENSG00000134452.19	0.027527027027	0.107	0.0	0.0005150141727092946
chr10	132191017	132191017	ENSG00000151640.12	0.0339222222222	0.545	0.0	0.008143856381660469
chr10	49932095	49932095	ENSG00000227345.8	0.00464591439689	0.125	0.0	0.00029059678988326845
chr10	45827467	45827467	ENSG00000188234.13	0.031472972973	0.206	0.0	0.001330038562953197
chr10	67959112	67959112	ENSG00000148634.15	0.105406593407	0.788	0.0	0.009773239185057368
chr10	97384297	97384298	ENSG00000052749.13	0.00146153846154	0.077	0.0	8.225641025641026e-05
chr10	86912239	86912239	ENSG00000107779.13	0.957238505747	1.0	0.212	0.007205167734936565
chr10	97388715	97388716	ENSG00000052749.13	0.00880592105263	0.364	0.0	0.0009580249153204794
chr10	96151415	96151415	ENSG00000177853.14	0.208464285714	0.5	0.0	0.016325665343915347
chr10	128047837	128047838	ENSG00000132334.16	0.964405405405	1.0	0.565	0.004568438014101058
chr10	101624810	101624811	ENSG00000107829.13	0.957940540541	1.0	0.775	0.0007826902219292457
chr10	68459235	68459236	ENSG00000138346.14	0.620666666667	1.0	0.0	0.15629325
chr10	99712578	99712579	ENSG00000014919.12	0.00212021857923	0.105	0.0	0.00016333345310277716
chr10	130068275	130068275	ENSG00000237489.3	0.0433296703297	0.4	0.0	0.007752445665445667
chr10	26720359	26720360	ENSG00000148459.15	0.918894736842	1.0	0.545	0.010438818589025758
chr10	59283362	59283362	ENSG00000148541.12	0.988	1.0	0.8	0.0011852307692307694
chr10	119427329	119427330	ENSG00000198873.11	0.0188054054054	0.184	0.0	0.000899712707829781
chr10	119427817	119427817	ENSG00000198873.11	0.00707837837838	0.128	0.0	0.00018334072365047973
chr10	73232938	73232938	ENSG00000213551.4	0.758158469945	1.0	0.273	0.01574853920203608
chr10	73694804	73694805	ENSG00000172650.13	0.803678571429	1.0	0.474	0.012545430834317198
chr10	101798154	101798155	ENSG00000198408.13	0.979137837838	1.0	0.837	0.0007601137405698382
chr10	17441357	17441357	ENSG00000148488.15	0.0219438202247	0.357	0.0	0.003943030898876405
chr10	45848842	45848842	ENSG00000188234.13	0.255151515152	0.909	0.0	0.043970581291172595
chr10	102472853	102472853	ENSG00000138111.14	0.715305164319	1.0	0.2	0.02484018473735495
chr10	69879402	69879402	ENSG00000197467.13	0.00351079136691	0.077	0.0	0.00021032415806485245
chr10	60877907	60877907	ENSG00000072422.16	0.910914040115	1.0	0.5	0.0054890270724236735
chr10	21551921	21551922	ENSG00000078403.16	0.00953048780488	0.31	0.0	0.0009787574774371597
chr10	77805664	77805664	ENSG00000151208.16	0.98609375	1.0	0.778	0.0008362675391737894
chr10	33226289	33226290	ENSG00000099250.17	0.969440540541	1.0	0.85	0.000627098081007837
chr10	101579817	101579818	ENSG00000166169.16	0.848713513514	1.0	0.569	0.004725971903610928
chr10	119172381	119172381	ENSG00000165672.6	0.986940540541	1.0	0.859	0.0001622620376474037
chr10	35152279	35152279	ENSG00000095794.19	0.0150602739726	0.2	0.0	0.000812331521902755
chr10	77980273	77980274	ENSG00000148606.12	0.90542228739	1.0	0.571	0.010452674090046576
chr10	112697214	112697214	ENSG00000151532.13	0.00254325259516	0.16	0.0	0.00024074899077277973
chr10	50338882	50338883	ENSG00000198964.13	0.250864457831	0.854	0.0	0.043236395470097916
chr10	133391311	133391311	ENSG00000148832.15	0.900761589404	1.0	0.133	0.013315102781456955
chr10	132353037	132353037	ENSG00000148814.17	0.0354012539185	0.4	0.0	0.003424945407227776
chr10	119853049	119853049	ENSG00000197771.12	0.96079403794	1.0	0.821	0.0012330389860963824
chr10	79352316	79352316	ENSG00000108179.13	0.936502717391	0.997	0.688	0.0020529100743395326
chr10	1080010	1080010	ENSG00000047056.14	0.757335714286	1.0	0.0	0.048324861802355346
chr10	114959725	114959725	ENSG00000165832.5	0.941721991701	1.0	0.625	0.006334376556016597
chr10	91994534	91994534	ENSG00000095564.13	0.983292479109	1.0	0.727	0.0009439896360156242
chr10	68195449	68195449	ENSG00000138347.15	0.880488636364	1.0	0.304	0.016676495596995595
chr10	96609867	96609868	ENSG00000155629.14	0.939453125	1.0	0.364	0.008803743799603173
chr10	38114754	38114754	ENSG00000075407.18	0.852220125786	1.0	0.533	0.01001081574509454
chr10	98412228	98412229	ENSG00000119943.12	0.0067488372093	0.524	0.0	0.0023079833514453403
chr10	117318871	117318871	ENSG00000165650.11	0.9462265625	1.0	0.692	0.005373404958169291
chr10	15128458	15128459	ENSG00000152465.17	0.886655072464	1.0	0.284	0.012575023120997642
chr10	74975781	74975782	ENSG00000156650.12	0.211346405229	0.667	0.0	0.023546030529755763
chr10	88581566	88581566	ENSG00000184719.11	0.871728971963	1.0	0.5	0.007389360689252336
chr10	132342212	132342212	ENSG00000148814.17	0.63654822335	1.0	0.235	0.030921055060602925
chr10	101889411	101889411	ENSG00000120029.12	0.96362972973	1.0	0.818	0.001019691796674723
chr10	131937851	131937851	ENSG00000175470.18	0.0155176151762	0.161	0.0	0.0008165981942971604
chr10	70529228	70529228	ENSG00000107719.8	0.953772727273	1.0	0.6	0.005656984570475396
chr10	102710153	102710153	ENSG00000138175.8	0.00200273224044	0.154	0.0	0.00020364108840482072
chr10	133355844	133355845	ENSG00000148803.11	0.0779918478261	0.237	0.0	0.002028950887039451
chr10	38094415	38094416	ENSG00000075407.18	0.0414189189189	0.364	0.0	0.006505890596075527
chr10	21756751	21756752	ENSG00000136770.10	0.00362432432432	0.146	0.0	0.0002538286750164799
chr10	86923375	86923375	ENSG00000107779.13	0.82808719346	1.0	0.347	0.012599434999478866
chr10	73536268	73536268	ENSG00000166348.18	0.949112804878	1.0	0.641	0.003293929132169762
chr10	100997662	100997663	ENSG00000107816.17	0.00813186813187	0.182	0.0	0.0010488713064713067
chr10	122987333	122987333	ENSG00000179988.13	0.199511326861	0.636	0.0	0.015672049384272687
chr10	104123985	104123985	ENSG00000156384.14	0.0027125	0.167	0.0	0.00029205507322175727
chr10	27011522	27011522	ENSG00000107890.16	0.00152976190476	0.105	0.0	0.00011253045486851457
chr10	63215262	63215262	ENSG00000171988.18	0.966102040816	1.0	0.606	0.003973169021454735
chr10	112736722	112736722	ENSG00000151532.13	0.00601393728223	0.158	0.0	0.0004569578470310177
chr10	1095068	1095068	ENSG00000047056.14	0.0032	0.167	0.0	0.0002893967637540454
chr10	16876896	16876896	ENSG00000107611.14	0.9618	1.0	0.9	0.0027461999999999986
chr10	131957564	131957565	ENSG00000175470.18	0.10661369863	0.817	0.0	0.017166858603040795
chr10	113150997	113150997	ENSG00000148737.16	0.734524861878	1.0	0.333	0.010215624033914386
chr10	132228143	132228144	ENSG00000165752.16	0.0205053763441	0.3	0.0	0.0027485352968676952
chr10	103440375	103440375	ENSG00000148843.13	0.0303379888268	0.25	0.0	0.0022231935668122
chr10	32044954	32044955	ENSG00000170759.10	0.00758888888889	0.095	0.0	0.0002369558650572578
chr10	5878096	5878096	ENSG00000134461.15	0.680905172414	1.0	0.071	0.030830051799100453
chr10	69875127	69875127	ENSG00000197467.13	0.701404580153	1.0	0.2	0.02966061197886083
chr10	6115311	6115312	ENSG00000134453.15	0.943556756757	1.0	0.83	0.001011721702189994
chr10	60943410	60943411	ENSG00000072422.16	0.0117019230769	0.214	0.0	0.001634599607916356
chr10	116927891	116927892	ENSG00000187164.19	0.984853211009	1.0	0.733	0.0014244597349643215
chr10	96446168	96446169	ENSG00000095587.8	0.966613445378	1.0	0.818	0.0025162560888762286
chr10	68906337	68906338	ENSG00000107625.12	0.131294285714	0.643	0.0	0.009849692517396645
chr10	74842599	74842599	ENSG00000156650.12	0.946518867925	1.0	0.545	0.007534785354896673
chr10	69878065	69878066	ENSG00000197467.13	0.543160839161	0.957	0.0	0.03941802324436128
chr10	22326232	22326233	ENSG00000168283.13	0.00437398373984	0.208	0.0	0.0003076967126193
chr10	87741370	87741371	ENSG00000198682.12	0.992713498623	1.0	0.861	0.0003455199001567661
chr10	99406249	99406250	ENSG00000120053.10	0.981283783784	1.0	0.909	0.0001752065113894384
chr10	123037746	123037746	ENSG00000196177.12	0.925631399317	1.0	0.455	0.006319589695637943
chr10	70161738	70161739	ENSG00000079332.14	0.872532432432	1.0	0.583	0.008456840408701384
chr10	124789157	124789158	ENSG00000203791.14	0.936802259887	1.0	0.593	0.005215269569949264
chr10	67909255	67909255	ENSG00000096717.11	0.975402061856	1.0	0.5	0.0032153033060789192
chr10	73803359	73803360	ENSG00000166507.17	0.903668478261	1.0	0.688	0.0034252140445444846
chr10	79302212	79302213	ENSG00000108175.16	0.982134246575	1.0	0.765	0.0007087978624115612
chr10	95664300	95664301	ENSG00000119977.20	0.900727027027	1.0	0.591	0.002820090595473522
chr10	101624744	101624744	ENSG00000107829.13	0.986005405405	1.0	0.894	0.00028683465904929335
chr10	73253892	73253892	ENSG00000156042.17	0.252269480519	0.833	0.0	0.02847646460298659
chr10	49735210	49735210	ENSG00000197444.9	0.0174054054054	0.214	0.0	0.0013179474125288079
chr10	95518851	95518851	ENSG00000095637.21	0.00829411764706	0.154	0.0	0.0004002517354767994
chr10	119792036	119792037	ENSG00000198825.12	0.673861538462	1.0	0.091	0.04262605865384615
chr10	49500537	49500537	ENSG00000225830.12	0.807580645161	1.0	0.016	0.06742571827956989
chr10	71677455	71677455	ENSG00000107736.19	0.929789473684	1.0	0.643	0.013803397660818714
chr10	116911843	116911844	ENSG00000187164.19	0.966627027027	1.0	0.714	0.0036132677438307863
chr10	98417678	98417678	ENSG00000107521.18	0.00753929539295	0.115	0.0	0.000239444783197832
chr10	27060344	27060344	ENSG00000107890.16	0.972097402597	1.0	0.611	0.005014794372294372
chr10	50743741	50743742	ENSG00000204147.9	0.009375	0.111	0.0	0.0006212025862068966
chr10	91248724	91248725	ENSG00000180628.14	0.970959183673	1.0	0.571	0.0020455597326649957
chr10	29508341	29508341	ENSG00000197321.14	0.421635135135	0.814	0.0	0.05695186922288142
chr10	102382307	102382307	ENSG00000107862.4	0.00775675675676	0.087	0.0	0.00024834175639053686
chr10	58620901	58620902	ENSG00000122870.11	0.988443514644	1.0	0.588	0.0018293570901163818
chr10	97432354	97432354	ENSG00000171314.8	0.983175675676	1.0	0.888	0.00015052460997582966
chr10	70816118	70816119	ENSG00000166224.16	0.0203035714286	0.154	0.0	0.0015088698051948053
chr10	99611366	99611367	ENSG00000155287.10	0.754064864865	1.0	0.369	0.0144549659708489
chr10	68943212	68943212	ENSG00000107625.12	0.951794594595	1.0	0.809	0.0014032856075587776
chr10	74129241	74129242	ENSG00000185009.12	0.974706043956	1.0	0.136	0.004513767346290074
chr10	125122656	125122656	ENSG00000175029.16	0.0258991097923	0.476	0.0	0.0020557576480146954
chr10	59327624	59327624	ENSG00000148541.12	0.0382200956938	0.364	0.0	0.004425355171144645
chr10	103685723	103685723	ENSG00000107957.16	0.0226666666667	0.182	0.0	0.002630190476190476
chr10	35044565	35044565	ENSG00000108094.14	0.960279635258	1.0	0.227	0.006792769126695826
chr10	100003023	100003024	ENSG00000107554.16	0.219304347826	0.5	0.0	0.01871931225296443
chr10	20869841	20869842	ENSG00000078114.18	0.801901907357	0.94	0.136	0.008658367400723635
chr10	13110179	13110179	ENSG00000123240.16	0.0318837837838	0.122	0.0	0.00046816802900461434
chr10	97714034	97714035	ENSG00000155254.12	0.0018918128655	0.08	0.0	9.864808526693081e-05
chr10	30039905	30039906	ENSG00000165757.8	0.0167571428571	0.273	0.0	0.0017558976760082025
chr10	70145605	70145605	ENSG00000156521.13	0.0262835249042	0.222	0.0	0.0024422577659888004
chr10	97459222	97459222	ENSG00000155229.20	0.965745945946	1.0	0.812	0.0009642171244415145
chr10	123041208	123041208	ENSG00000196177.12	0.99700310559	1.0	0.909	0.00013777257599504662
chr10	96155325	96155325	ENSG00000177853.14	0.327388059701	0.933	0.0	0.062109422885572134
chr10	12117672	12117672	ENSG00000181192.11	0.702169642857	1.0	0.1	0.05129673232942431
chr10	90874868	90874868	ENSG00000148688.13	0.978509485095	1.0	0.151	0.005676826676092848
chr10	45639815	45639815	ENSG00000172671.19	0.412642172524	0.846	0.0	0.0240651407798804
chr10	68166249	68166249	ENSG00000138347.15	0.00219830028329	0.094	0.0	9.015374710275563e-05
chr10	7171894	7171894	ENSG00000198879.11	0.79393877551	1.0	0.0	0.13394580867346936
chr10	1185039	1185040	ENSG00000185736.15	0.439176470588	0.8	0.0	0.08906515441176471
chr10	49736356	49736356	ENSG00000197444.9	0.986014836795	1.0	0.406	0.0024619968030238797
chr10	102395980	102395981	ENSG00000077150.18	0.965631097561	1.0	0.714	0.0019459093663757737
chr10	101587406	101587407	ENSG00000166169.16	0.569944134078	0.879	0.077	0.01818587362095676
chr10	63169420	63169421	ENSG00000171988.18	0.0082	0.137	0.0	0.0004036943089430895
chr10	101587821	101587821	ENSG00000166169.16	0.184980446927	1.0	0.0	0.011034159280471963
chr10	7600528	7600528	ENSG00000123243.14	0.0140912408759	0.25	0.0	0.0010984861501029386
chr10	86937125	86937126	ENSG00000173269.13	0.864769647696	1.0	0.316	0.007881998424060328
chr10	113725537	113725538	ENSG00000165806.19	0.79154	1.0	0.308	0.01546842676217765
chr10	17331407	17331407	ENSG00000148488.15	0.900977272727	1.0	0.545	0.015967836680761103
chr10	92143118	92143119	ENSG00000107864.14	0.911380952381	1.0	0.5	0.014944445714285711
chr10	15598131	15598131	ENSG00000077943.7	0.00491610738255	0.118	0.0	0.0003458683592072853
chr10	17660463	17660463	ENSG00000136738.14	0.952316129032	1.0	0.333	0.004863906211504332
chr10	92081501	92081502	ENSG00000107864.14	0.925860927152	1.0	0.5	0.01039150719646799
chr10	17233931	17233932	ENSG00000026025.15	0.968948648649	0.987	0.79	0.00034181578407675944
chr10	75123784	75123784	ENSG00000156671.12	0.00916666666667	0.214	0.0	0.0010855099601593623
chr10	70539008	70539009	ENSG00000107719.8	0.973045454545	1.0	0.769	0.0021042012448132777
chr10	69407280	69407281	ENSG00000075073.14	0.160326086957	0.538	0.0	0.01608033814662012
chr10	99907994	99907994	ENSG00000107554.16	0.958831223629	1.0	0.5	0.00493075105485232
chr10	103443825	103443826	ENSG00000148843.13	0.00402459016393	0.231	0.0	0.00045074733887267
chr10	91500501	91500501	ENSG00000165338.16	0.868518900344	1.0	0.308	0.018144960848441756
chr10	100926019	100926020	ENSG00000119906.11	0.948755319149	1.0	0.467	0.005775287404710432
chr10	91931520	91931521	ENSG00000095564.13	0.0070125	0.182	0.0	0.0007306734832635982
chr10	73217889	73217889	ENSG00000213551.4	0.00111884057971	0.1	0.0	8.93608358611392e-05
chr10	49982412	49982413	ENSG00000204149.10	0.19123495702	0.636	0.0	0.013619904406679182
chr10	121487353	121487353	ENSG00000066468.22	0.956048780488	1.0	0.76	0.004549147560975609
chr10	73235318	73235319	ENSG00000213551.4	0.521836956522	0.929	0.036	0.01714050740433598
chr10	89441251	89441252	ENSG00000152779.13	0.661815384615	1.0	0.0	0.04000963373923374
chr10	95627441	95627441	ENSG00000059573.8	0.945878125	1.0	0.583	0.004525862842868339
chr10	17700190	17700190	ENSG00000136738.14	0.951010958904	1.0	0.583	0.004695615264187867
chr10	118693749	118693750	ENSG00000151893.14	0.0140035842294	0.214	0.0	0.0010949028648049302
chr10	87232020	87232020	ENSG00000184923.12	0.5577	1.0	0.048	0.029118054596100278
chr10	69202942	69202942	ENSG00000156502.13	0.0411486486486	0.2	0.0	0.0014920510144290633
chr10	77794007	77794007	ENSG00000151208.16	0.891021798365	1.0	0.586	0.0045229885945712546
chr10	28533893	28533894	ENSG00000095787.21	0.015174863388	0.312	0.0	0.000721996736282656
chr10	49064736	49064737	ENSG00000165633.12	0.922131147541	1.0	0.279	0.006351834807994609
chr10	103602934	103602934	ENSG00000107957.16	0.00224930747922	0.133	0.0	0.00016103767313019391
chr10	21727928	21727929	ENSG00000078403.16	0.946309392265	1.0	0.636	0.003365931712095009
chr10	27171083	27171084	ENSG00000120539.14	0.958563636364	1.0	0.636	0.004834502781237029
chr10	73068983	73068984	ENSG00000122884.12	0.930701086957	1.0	0.615	0.004701752369387513
chr10	101430452	101430453	ENSG00000166167.17	0.850632124352	1.0	0.0	0.03057479625431779
chr10	56358947	56358948	ENSG00000122952.16	0.981735294118	1.0	0.786	0.0019594126559714783
chr10	283446	283447	ENSG00000151240.16	0.949002906977	1.0	0.75	0.0029985043647026916
chr10	80163533	80163533	ENSG00000122359.17	0.9802	1.0	0.89	0.000298707859078591
chr10	80463087	80463087	ENSG00000108219.14	0.029027607362	0.25	0.0	0.0018468515431807459
chr10	102505282	102505282	ENSG00000107882.11	0.00708021390374	0.115	0.0	0.000509988154792709
chr10	75798353	75798353	ENSG00000148655.14	0.00297947214076	0.214	0.0	0.0002772613420734863
chr10	18596327	18596328	ENSG00000241058.3	0.983193989071	1.0	0.731	0.0015668252788382361
chr10	104381516	104381516	ENSG00000120051.14	0.00851764705882	0.2	0.0	0.0009614907563025213
chr10	68143115	68143116	ENSG00000138347.15	0.891566371681	1.0	0.565	0.011679855788867361
chr10	112160603	112160603	ENSG00000119927.13	0.977015037594	1.0	0.846	0.001668999772157667
chr10	49941508	49941508	ENSG00000227345.8	0.815869158879	1.0	0.125	0.03312615253041792
chr10	122994723	122994724	ENSG00000095574.11	0.773703296703	1.0	0.364	0.012610600429873156
chr10	657858	657859	ENSG00000180525.11	0.0177302158273	0.5	0.0	0.002086695906812456
chr10	71824057	71824057	ENSG00000197746.13	0.0031	0.091	0.0	0.00018042628726287264
chr10	5204376	5204376	ENSG00000198610.10	0.992169398907	1.0	0.391	0.002725998618867471
chr10	132192345	132192345	ENSG00000151640.12	0.00889830508475	0.182	0.0	0.0007398789758384422
chr10	68787926	68787926	ENSG00000060339.13	0.915975675676	1.0	0.737	0.002407107807807807
chr10	45647474	45647474	ENSG00000172671.19	0.00292026578073	0.231	0.0	0.0003278336212624585
chr10	60060006	60060007	ENSG00000151150.21	0.756790633609	1.0	0.308	0.008141563779431685
chr10	132326122	132326123	ENSG00000165752.16	0.02172	0.5	0.0	0.00669242585858586
chr10	100495649	100495649	ENSG00000075826.16	0.00345205479452	0.188	0.0	0.00038461651362336287
chr10	45480578	45480578	ENSG00000165406.15	0.00365098039216	0.13	0.0	0.00027810998919252733
chr10	91251291	91251291	ENSG00000180628.14	0.942192528736	1.0	0.4	0.005698622768226837
chr10	132573893	132573894	ENSG00000068383.18	0.0263805555556	0.625	0.0	0.005667083186320025
chr10	45746599	45746599	ENSG00000172661.17	0.971356353591	1.0	0.242	0.0043362577019023275
chr10	116921516	116921517	ENSG00000187164.19	0.980384615385	1.0	0.714	0.0020252482157018235
chr10	1051800	1051801	ENSG00000047056.14	0.0345360824742	0.4	0.0	0.004165597136905081
chr10	73433512	73433512	ENSG00000166343.9	0.738111111111	1.0	0.188	0.05057963398692811
chr10	42798467	42798467	ENSG00000165733.7	0.976654178674	1.0	0.727	0.001537226882777232
chr10	996032	996033	ENSG00000107937.18	0.952977207977	1.0	0.688	0.003179953764753764
chr10	80171881	80171882	ENSG00000122359.17	0.00994324324324	0.074	0.0	0.00030907265069947995
chr10	102656269	102656269	ENSG00000171206.13	0.933537837838	1.0	0.836	0.0006131489709221406
chr10	110831406	110831406	ENSG00000203867.7	0.00339335180055	0.111	0.0	0.00014943928901200372
chr10	98235424	98235424	ENSG00000166024.13	0.957354466859	1.0	0.588	0.004691015608602222
chr10	5785273	5785274	ENSG00000057608.16	0.995548648649	1.0	0.943	6.336483556727471e-05
chr10	96056700	96056700	ENSG00000107443.15	0.339103448276	0.818	0.0	0.04301072173215717
chr10	133273761	133273761	ENSG00000151651.15	0.89444	1.0	0.5	0.020606756666666667
chr10	69940987	69940987	ENSG00000197467.13	0.161758333333	0.6	0.0	0.013293907880055788
chr10	87360101	87360102	ENSG00000214562.14	0.0100737704918	0.167	0.0	0.0008293416203766428
chr10	114129890	114129890	ENSG00000165813.18	0.939810714286	1.0	0.538	0.005519458666154633
chr10	50078737	50078738	ENSG00000099290.15	0.97835890411	1.0	0.8	0.0009639505042902303
chr10	45636540	45636541	ENSG00000172671.19	0.0144251968504	0.375	0.0	0.0019308971378577669
chr10	95864723	95864723	ENSG00000138185.18	0.925100628931	1.0	0.333	0.006617201198341368
chr10	71635237	71635237	ENSG00000107736.19	0.07075	0.364	0.0	0.012720022727272727
chr10	103068722	103068723	ENSG00000148842.17	0.94282183908	1.0	0.526	0.00823361547405488
chr10	125138986	125138987	ENSG00000175029.16	0.0014251497006	0.125	0.0	0.000111476362590135
chr10	114149776	114149776	ENSG00000165813.18	0.00410588235294	0.15	0.0	0.00044979937347720155
chr10	100348346	100348347	ENSG00000099194.5	0.941968858131	1.0	0.5	0.005251294165705497
chr10	49908541	49908542	ENSG00000227345.8	0.262982269504	0.833	0.0	0.025162665164937786
chr10	109923208	109923208	ENSG00000108039.17	0.00636211699164	0.148	0.0	0.0004078964379639284
chr10	18612120	18612120	ENSG00000241058.3	0.0127008310249	0.182	0.0	0.0006792213604185903
chr10	22589398	22589399	ENSG00000150867.13	0.00257670454545	0.125	0.0	0.0001381992278554779
chr10	132749845	132749846	ENSG00000068383.18	0.989157181572	1.0	0.905	0.0001902252268174857
chr10	15596111	15596111	ENSG00000077943.7	0.00340343347639	0.2	0.0	0.00042340550540180565
chr10	5048895	5048896	ENSG00000196139.13	0.501364238411	1.0	0.057	0.10593727552749115
chr10	7802273	7802273	ENSG00000165629.19	0.0187918918919	0.063	0.0	0.00026110833516443274
chr10	49922419	49922420	ENSG00000227345.8	0.972144680851	1.0	0.333	0.007473500345517366
chr10	91461253	91461253	ENSG00000165338.16	0.887545454545	1.0	0.278	0.01594020504313205
chr10	6112361	6112362	ENSG00000134453.15	0.766254054054	0.981	0.504	0.006032038262652898
chr10	124834828	124834829	ENSG00000165660.7	0.0103122923588	0.231	0.0	0.0010765754817275747
chr10	103438685	103438685	ENSG00000148843.13	0.923468926554	1.0	0.0	0.008174974952385524
chr10	114151216	114151217	ENSG00000165813.18	0.00650381679389	0.167	0.0	0.000698559600704639
chr10	5652862	5652862	ENSG00000196372.12	0.942315412186	1.0	0.667	0.0044373677831928
chr10	73279854	73279855	ENSG00000156042.17	0.00855405405405	0.2	0.0	0.0010235820922963783
chr10	93393474	93393475	ENSG00000138119.16	0.00524206349206	0.188	0.0	0.0005241602953266301
chr10	60042666	60042666	ENSG00000151150.21	0.0213360433604	0.106	0.0	0.0006177128549546365
chr10	5642553	5642554	ENSG00000196372.12	0.0451465798046	0.286	0.0	0.003526524195780375
chr10	13499777	13499777	ENSG00000165626.16	0.210194968553	0.625	0.0	0.014111198460409103
chr10	5001513	5001513	ENSG00000151632.17	0.969235135135	1.0	0.697	0.001288722339412583
chr10	59252995	59252996	ENSG00000148541.12	0.37132	0.783	0.0	0.021991129285714287
chr10	75151106	75151107	ENSG00000156671.12	0.991115606936	1.0	0.824	0.0005375112339783868
chr10	127354668	127354668	ENSG00000150760.12	0.970115168539	1.0	0.706	0.002059059938281374
chr10	101480422	101480422	ENSG00000166167.17	0.0125683760684	0.278	0.0	0.0013438343604416567
chr10	131939612	131939612	ENSG00000175470.18	0.00642547425474	0.541	0.0	0.0015084461971250145
chr10	60785663	60785663	ENSG00000170312.15	0.9765625	1.0	0.727	0.004737995833333334
chr10	71293699	71293699	ENSG00000107731.12	0.977388888889	1.0	0.783	0.0009735252243887342
chr10	46375764	46375764	ENSG00000264230.7	0.00757142857143	0.087	0.0	0.00046437969924812024
chr10	125854203	125854204	ENSG00000089876.11	0.950829545455	1.0	0.63	0.0037675606060606054
chr10	99691384	99691384	ENSG00000198018.6	0.767950819672	1.0	0.125	0.04808694754098362
chr10	59251676	59251677	ENSG00000148541.12	0.952151394422	1.0	0.5	0.004468168988047808
chr10	15684127	15684128	ENSG00000077943.7	0.934943181818	1.0	0.1	0.03237046799895507
chr10	15216110	15216111	ENSG00000148468.16	0.632420382166	1.0	0.129	0.03414646169186626
chr10	87792751	87792752	ENSG00000138138.13	0.00878108108108	0.125	0.0	0.0005162961180692888
chr10	132191290	132191290	ENSG00000151640.12	0.00319503546099	0.188	0.0	0.0003557447439489161
chr10	3113118	3113118	ENSG00000067057.16	0.978945945946	1.0	0.867	0.00025265831685343895
chr10	110124274	110124275	ENSG00000148700.14	0.973343243243	1.0	0.75	0.0006400092360653336
chr10	19489156	19489157	ENSG00000204740.10	0.0965517241379	0.462	0.0	0.01381311330049261
chr10	50622696	50622696	ENSG00000198964.13	0.00791869918699	0.172	0.0	0.0007145076489132239
chr10	27060417	27060418	ENSG00000107890.16	0.94676744186	1.0	0.588	0.01133834528043776
chr10	97363903	97363904	ENSG00000052749.13	0.962826086957	1.0	0.662	0.001782912451131382
chr10	5640648	5640648	ENSG00000196372.12	0.00153602305476	0.118	0.0	0.00012490260032316634
chr10	24598009	24598010	ENSG00000107863.17	0.936416893733	1.0	0.714	0.0020123202602700964
chr10	133559300	133559300	ENSG00000171772.15	0.686545454545	1.0	0.4	0.033714272727272725
chr10	100260965	100260965	ENSG00000095485.16	0.883576642336	1.0	0.462	0.010520574690516296
chr10	86717963	86717963	ENSG00000122367.19	0.933690217391	1.0	0.667	0.0015892770702523383
chr10	75104097	75104098	ENSG00000156671.12	0.411666666667	0.87	0.0	0.025107324159021407
chr10	133302471	133302471	ENSG00000130640.13	0.0131416893733	0.318	0.0	0.0018853733118923185
chr10	100209789	100209790	ENSG00000213341.10	0.976977777778	1.0	0.7	0.002227861111111111
chr10	132191144	132191144	ENSG00000151640.12	0.021337037037	0.444	0.0	0.002889726132452154
chr10	27093522	27093523	ENSG00000107890.16	0.88575	1.0	0.429	0.0324789574468085
chr10	114683610	114683610	ENSG00000099204.18	0.00420474777448	0.262	0.0	0.0005301275964391691
chr10	33249549	33249550	ENSG00000099250.17	0.0248405405405	0.192	0.0	0.0013604704387314144
chr10	58648623	58648623	ENSG00000122870.11	0.0419670781893	0.417	0.0	0.004997329490188077
chr10	91264520	91264521	ENSG00000180628.14	0.976532110092	1.0	0.591	0.0017530656835706647
chr10	20959999	20960000	ENSG00000078114.18	0.02924	0.4	0.0	0.0041051135353535355
chr10	116668323	116668324	ENSG00000165863.16	0.944875	1.0	0.6	0.009579244565217391
chr10	116698634	116698634	ENSG00000165868.13	0.760183333333	1.0	0.182	0.02784476508379888
chr10	127439026	127439026	ENSG00000150760.12	0.983247282609	1.0	0.867	0.0005127751969553374
chr10	3163881	3163882	ENSG00000107959.15	0.0326158038147	0.278	0.0	0.002390346525513319
chr10	84417861	84417862	ENSG00000107771.15	0.992114391144	1.0	0.778	0.0009376942736094027
chr10	87709313	87709314	ENSG00000198682.12	0.973614906832	1.0	0.545	0.0024088668175925388
chr10	50001696	50001697	ENSG00000204149.10	0.00690514905149	0.175	0.0	0.0005118143484152232
chr10	28149981	28149981	ENSG00000150054.18	0.972	1.0	0.7	0.0033184333333333336
chr10	70092642	70092643	ENSG00000099284.13	0.00136974789916	0.115	0.0	0.00010828986875649134
chr10	133416003	133416003	ENSG00000148824.18	0.0117459459459	0.207	0.0	0.0010192252545228153
chr10	102397528	102397528	ENSG00000077150.18	0.0262841530055	0.235	0.0	0.0013194532824313198
chr10	45825888	45825888	ENSG00000188234.13	0.00362059620596	0.2	0.0	0.0004308176181218334
chr10	12247178	12247178	ENSG00000151465.13	0.0055027027027	0.09	0.0	0.0001270636783124588
chr10	121974100	121974101	ENSG00000107672.14	0.00970460704607	0.073	0.0	0.00020462717980440675
chr10	103612852	103612852	ENSG00000107957.16	0.946566765579	1.0	0.737	0.0027974843683764303
chr10	102344050	102344050	ENSG00000107862.4	0.901940828402	1.0	0.636	0.003788156725721209
chr10	67954634	67954634	ENSG00000148634.15	0.00163956639566	0.111	0.0	0.00010322027807234593
chr10	79166822	79166822	ENSG00000108175.16	0.00467966573816	0.176	0.0	0.00030030771385443746
chr10	3069389	3069390	ENSG00000067057.16	0.0341226158038	0.146	0.0	0.0008344794598055418
chr10	27062263	27062264	ENSG00000107890.16	0.0156451612903	0.167	0.0	0.0014851179270227396
chr10	95683100	95683100	ENSG00000119977.20	0.975310810811	1.0	0.821	0.0005913529993408043
chr10	119580846	119580847	ENSG00000151923.17	0.0702864864865	0.402	0.0	0.004369083014722039
chr10	125741203	125741204	ENSG00000107938.17	0.00223983739837	0.133	0.0	0.00019798714119794266
chr10	78035351	78035351	ENSG00000138326.18	0.957518918919	0.998	0.882	0.00028440208012890894
chr10	114299259	114299259	ENSG00000169129.14	0.983307926829	1.0	0.667	0.001003657184679645
chr10	120890009	120890010	ENSG00000120008.15	0.975267029973	1.0	0.824	0.0007567809591876237
chr10	17684831	17684831	ENSG00000136738.14	0.92351242236	1.0	0.609	0.005376344081964358
chr10	102111255	102111255	ENSG00000198728.10	0.941151351351	1.0	0.804	0.0011850447813667316
chr10	17840692	17840692	ENSG00000260314.2	0.936138613861	1.0	0.176	0.012248660594059404
chr10	279661	279662	ENSG00000151240.16	0.00364542936288	0.154	0.0	0.00022327393044013544
chr10	27148905	27148905	ENSG00000136758.18	0.98529972752	1.0	0.714	0.0009330192075758254
chr10	68292039	68292040	ENSG00000108187.15	0.895763636364	1.0	0.038	0.016565521601334444
chr10	123160406	123160406	ENSG00000154473.17	0.956308943089	1.0	0.789	0.0010170890774125127
chr10	98240497	98240497	ENSG00000166024.13	0.00514005602241	0.136	0.0	0.00033287920561483024
chr10	74129031	74129031	ENSG00000185009.12	0.00143922651934	0.242	0.0	0.00021657939884605384
chr10	73248450	73248451	ENSG00000213551.4	0.0266243902439	0.364	0.0	0.003341333715925395
chr10	132191232	132191233	ENSG00000151640.12	0.0106323529412	0.188	0.0	0.0010974879531148252
chr10	12167893	12167894	ENSG00000165609.12	0.0103648648649	0.098	0.0	0.0002742161063502527
chr10	133416033	133416033	ENSG00000148824.18	0.00215405405405	0.147	0.0	0.0002062119753900242
chr10	49023605	49023605	ENSG00000165633.12	0.00155371900826	0.091	0.0	9.383343226336694e-05
chr10	91499150	91499151	ENSG00000165338.16	0.881068728522	1.0	0.333	0.018406112501481216
chr10	124743451	124743451	ENSG00000189319.13	0.00255868544601	0.182	0.0	0.000278776020905306
chr10	13133581	13133582	ENSG00000123240.16	0.961562162162	1.0	0.862	0.0007581167215996478
chr10	78013649	78013649	ENSG00000148606.12	0.964953125	1.0	0.739	0.0039038549107142857
chr10	28535754	28535755	ENSG00000095787.21	0.00759078590786	0.141	0.0	0.0005273239366089313
chr10	88991021	88991021	ENSG00000026103.21	0.199816939891	0.744	0.0	0.014755826671158021
chr10	102869804	102869804	ENSG00000214435.7	0.721195402299	0.973	0.176	0.018945540958627313
chr10	73233503	73233504	ENSG00000213551.4	0.00277071823204	0.118	0.0	0.00015695282441346168
chr10	97455713	97455713	ENSG00000171307.18	0.0853135135135	0.241	0.0	0.0020563621475133674
chr10	133559360	133559361	ENSG00000171772.15	0.5388	0.929	0.1	0.05759884444444446
chr10	132169909	132169909	ENSG00000188385.11	0.0281153846154	0.2	0.0	0.003315386153846154
chr10	11931782	11931783	ENSG00000151461.19	0.783328804348	1.0	0.265	0.03565821584379813
chr10	113144025	113144026	ENSG00000148737.16	0.858976608187	1.0	0.533	0.007854673938021984
chr10	28538259	28538259	ENSG00000095787.21	0.0142845528455	0.152	0.0	0.000541981309650053
chr10	5648473	5648474	ENSG00000196372.12	0.00273442622951	0.267	0.0	0.0003613009490940466
chr10	45509089	45509090	ENSG00000165406.15	0.00200390625	0.118	0.0	0.00014729018075980392
chr10	58287560	58287560	ENSG00000122873.11	0.970402702703	1.0	0.855	0.0004128536512121876
chr10	17894312	17894313	ENSG00000260314.2	0.989333333333	1.0	0.0	0.005133180223285486
chr10	21727063	21727064	ENSG00000078403.16	0.00880112044818	0.236	0.0	0.000651384493123092
chr10	89010815	89010816	ENSG00000026103.21	0.446126404494	0.909	0.0	0.029691857216331694
chr10	126004883	126004883	ENSG00000203780.10	0.782305555556	1.0	0.3	0.023420846825396826
chr10	99881200	99881201	ENSG00000107554.16	0.0271595092025	0.333	0.0	0.0026206821708353
chr10	11747159	11747160	ENSG00000134463.14	0.0188746518106	0.206	0.0	0.0018974563109817777
chr10	24592012	24592013	ENSG00000107863.17	0.928059620596	1.0	0.696	0.0032230725226817477
chr10	35529972	35529972	ENSG00000108100.17	0.941889189189	1.0	0.728	0.0014048305061158711
chr10	68379521	68379522	ENSG00000204130.12	0.843430769231	1.0	0.3	0.02202030792990793
chr10	45751481	45751481	ENSG00000172661.17	0.708961111111	1.0	0.111	0.01926856672856701
chr10	6021693	6021694	ENSG00000134460.15	0.549333333333	0.938	0.0	0.11139741176470588
chr10	101579838	101579839	ENSG00000166169.16	0.0155149051491	0.125	0.0	0.0004754352391893483
chr10	102054968	102054969	ENSG00000120029.12	0.00363670411985	0.2	0.0	0.0003901118808256597
chr10	79445353	79445354	ENSG00000165424.6	0.0134350282486	0.167	0.0	0.0006125694211040157
chr10	13123994	13123994	ENSG00000123240.16	0.900032432432	0.996	0.618	0.0037468336336336327
chr10	102054735	102054735	ENSG00000120029.12	0.0119514925373	0.118	0.0	0.0007594770389624909
chr10	113628925	113628925	ENSG00000197893.13	0.00442975206612	0.093	0.0	0.00029527336651294464
chr10	110786000	110786000	ENSG00000203867.7	0.00212218649518	0.2	0.0	0.00023733340939736535
chr10	70541685	70541685	ENSG00000107719.8	0.00138461538462	0.083	0.0	9.195560144553432e-05
chr10	382761	382762	ENSG00000151240.16	0.944532967033	1.0	0.455	0.009354117691700563
chr10	72072910	72072911	ENSG00000107742.12	0.838259109312	1.0	0.103	0.042857558605707516
chr10	97462582	97462582	ENSG00000155229.20	0.938535135135	1.0	0.706	0.0021417833150223385
chr10	70541534	70541535	ENSG00000107719.8	0.964118811881	1.0	0.7	0.002779436168120123
chr10	132573490	132573490	ENSG00000068383.18	0.0297146814404	0.474	0.0	0.003749226700523238
chr10	27006962	27006963	ENSG00000107890.16	0.909919881306	1.0	0.273	0.009584008442843012
chr10	110738777	110738778	ENSG00000203867.7	0.0115792682927	0.467	0.0	0.0021374844755349402
chr10	114843163	114843164	ENSG00000151553.14	0.00939259259259	0.259	0.0	0.0011572356326586806
chr10	119123569	119123570	ENSG00000119979.16	0.973491803279	1.0	0.778	0.0015467492476981808
chr10	32291162	32291162	ENSG00000120616.15	0.977502873563	1.0	0.632	0.0015692017208254665
chr10	120878459	120878460	ENSG00000120008.15	0.824344023324	1.0	0.25	0.015346635687859104
chr10	68432393	68432393	ENSG00000138346.14	0.815518518519	1.0	0.0	0.08760879772079772
chr10	12161121	12161122	ENSG00000065665.20	0.951632596685	1.0	0.545	0.002893136109028022
chr10	27034795	27034795	ENSG00000107890.16	0.944383064516	1.0	0.357	0.0071980672423925815
chr10	129840442	129840443	ENSG00000108001.13	0.343617021277	0.929	0.0	0.02103373702646601
chr10	68175461	68175462	ENSG00000138347.15	0.908833333333	1.0	0.575	0.007431414069877244
chr10	69506828	69506828	ENSG00000099282.9	0.926268292683	1.0	0.667	0.003890446845174973
chr10	99403874	99403875	ENSG00000120053.10	0.93402972973	0.991	0.661	0.001837383937596132
chr10	28534034	28534035	ENSG00000095787.21	0.961002717391	1.0	0.75	0.0012308201560834022
chr10	68339439	68339439	ENSG00000096746.17	0.960116216216	1.0	0.826	0.0008614417417417413
chr10	91483171	91483171	ENSG00000165338.16	0.0137446808511	0.167	0.0	0.001285462917933131
chr10	124064265	124064266	ENSG00000182022.17	0.00727659574468	0.263	0.0	0.0011199871882864331
chr10	75229643	75229643	ENSG00000165637.13	0.985948648649	1.0	0.935	0.0002300813667325866
chr10	132573801	132573801	ENSG00000068383.18	0.00291944444444	0.194	0.0	0.0003199405679356237
chr10	68106539	68106539	ENSG00000138347.15	0.00589915966387	0.308	0.0	0.000699179661738113
chr10	116555177	116555177	ENSG00000175535.6	0.948595238095	1.0	0.6	0.0045840510613884096
chr10	110118586	110118586	ENSG00000148700.14	0.954859078591	1.0	0.45	0.0021978605219747844
chr10	125748027	125748028	ENSG00000107938.17	0.00538141025641	0.133	0.0	0.0004531241549179654
chr10	106776692	106776693	ENSG00000108018.15	0.976473684211	1.0	0.8	0.002723012802275958
chr10	88678444	88678444	ENSG00000182333.14	0.913510638298	1.0	0.6	0.005442209563029055
chr10	114971996	114971996	ENSG00000165832.5	0.00520224719101	0.154	0.0	0.0004486594299498507
chr10	95420761	95420762	ENSG00000095637.21	0.00701928374656	0.125	0.0	0.000259289682358492
chr10	4989904	4989904	ENSG00000151632.17	0.00257567567568	0.1	0.0	0.00013387095143924414
chr10	100492306	100492307	ENSG00000075826.16	0.00228260869565	0.227	0.0	0.00023390356592820758
chr10	49165796	49165797	ENSG00000204161.13	0.604069164265	1.0	0.167	0.023821185953923806
chr10	34444070	34444071	ENSG00000148498.15	0.00895114942529	0.2	0.0	0.0007701561081851006
chr10	24635010	24635010	ENSG00000107863.17	0.970504451039	1.0	0.647	0.002065131676557863
chr10	13613881	13613882	ENSG00000165630.13	0.940124661247	1.0	0.644	0.003854984417344173
chr10	126071476	126071476	ENSG00000148848.14	0.880666666667	1.0	0.455	0.045324666666666666
chr10	132552642	132552642	ENSG00000068383.18	0.00798591549296	0.421	0.0	0.001779290761518262
chr10	43167098	43167099	ENSG00000169826.7	0.854214673913	1.0	0.5	0.008072278040220354
chr10	1099835	1099835	ENSG00000047056.14	0.00325961538462	0.143	0.0	0.0003233889747712094
chr10	12149961	12149962	ENSG00000065665.20	0.925618589744	1.0	0.4	0.008390809042377772
chr10	125735643	125735643	ENSG00000107938.17	0.975113207547	1.0	0.786	0.0019052477868192789
chr10	14928152	14928153	ENSG00000152457.17	0.843921052632	1.0	0.054	0.06240618278805122
chr10	69005731	69005731	ENSG00000198954.7	0.976435294118	1.0	0.364	0.0030726772167273993
chr10	15214601	15214602	ENSG00000148468.16	0.868514469453	1.0	0.182	0.016409798983507935
chr10	100929439	100929440	ENSG00000119906.11	0.969043478261	1.0	0.6	0.003822859409711202
chr10	101020617	101020617	ENSG00000186862.17	0.0843636363636	0.308	0.0	0.012000854545454546
chr10	6097188	6097189	ENSG00000134453.15	0.988305405405	1.0	0.804	0.00048209346663736927
chr10	89639148	89639148	ENSG00000152782.16	0.0163366336634	0.25	0.0	0.002087145544554456
chr10	97358942	97358942	ENSG00000052749.13	0.953571815718	1.0	0.688	0.0021568705078355128
chr10	68422696	68422696	ENSG00000138346.14	0.882354166667	1.0	0.0	0.041355084663120566
chr10	58361526	58361527	ENSG00000072401.14	0.790192411924	1.0	0.5	0.00563597646400377
chr10	71566741	71566741	ENSG00000107736.19	0.947909090909	1.0	0.818	0.0041556909090909085
chr10	5453560	5453561	ENSG00000173848.18	0.946820668693	1.0	0.591	0.00540252566906368
chr10	32035667	32035668	ENSG00000170759.10	0.991509536785	1.0	0.865	0.0003166112475990532
chr10	118341956	118341957	ENSG00000165669.13	0.00772554347826	0.088	0.0	0.00033569831033052955
chr10	104380220	104380221	ENSG00000120051.14	0.966233766234	1.0	0.545	0.005558970950102528
chr10	93349969	93349970	ENSG00000138119.16	0.976014792899	1.0	0.471	0.002052299483784875
chr10	116983140	116983140	ENSG00000187164.19	0.00362068965517	0.118	0.0	0.00032361206896551725
chr10	102159895	102159895	ENSG00000166197.16	0.976108695652	1.0	0.797	0.0010847892429806895
chr10	68196626	68196627	ENSG00000138347.15	0.0160762711864	0.186	0.0	0.001278093316368176
chr10	74114183	74114183	ENSG00000035403.17	0.690367567568	0.946	0.273	0.026965040679704094
chr10	337119	337119	ENSG00000151240.16	0.00126666666667	0.1	0.0	9.895206243032326e-05
chr10	95656596	95656596	ENSG00000059573.8	0.952908366534	1.0	0.667	0.003282363569721115
chr10	101792901	101792902	ENSG00000198408.13	0.0360378378378	0.139	0.0	0.0005380527649600821
chr10	99888824	99888824	ENSG00000107554.16	0.953442508711	1.0	0.727	0.0033926042006773714
chr10	12100262	12100263	ENSG00000181192.11	0.625542750929	1.0	0.0	0.08648729387449372
chr10	5200348	5200349	ENSG00000198610.10	0.937607329843	1.0	0.386	0.006357260788095895
chr10	651110	651110	ENSG00000180525.11	0.235683501684	0.727	0.0	0.015799480571480572
chr10	129962226	129962227	ENSG00000108001.13	0.793431818182	1.0	0.0	0.03736597824397824
chr10	7586069	7586070	ENSG00000123243.14	0.970657039711	1.0	0.273	0.00459733485062523
chr10	112406348	112406349	ENSG00000197142.10	0.00722784810127	0.2	0.0	0.0006808970178073375
chr10	51697985	51697985	ENSG00000177613.8	0.0106567567568	0.24	0.0	0.001545852054493518
chr10	102728529	102728530	ENSG00000156398.12	0.950731707317	1.0	0.636	0.007520951219512195
chr10	74151343	74151344	ENSG00000156110.13	0.929239554318	1.0	0.057	0.00984214357075053
chr10	63169071	63169071	ENSG00000171988.18	0.0232054054054	0.435	0.0	0.0013695186698894015
chr10	63619654	63619654	ENSG00000165476.13	0.953337837838	1.0	0.727	0.0013410427378598105
chr10	87108026	87108027	ENSG00000122376.11	0.00969784172662	0.231	0.0	0.001427357314148681
chr10	68902271	68902272	ENSG00000107625.12	0.00238309859155	0.103	0.0	0.00017060988302697538
chr10	98258164	98258165	ENSG00000138131.3	0.5331875	1.0	0.0	0.0933669625
chr10	29488756	29488757	ENSG00000197321.14	0.980498644986	1.0	0.633	0.0007812180688111229
chr10	100354426	100354426	ENSG00000099194.5	0.925034920635	1.0	0.526	0.006108861833990496
chr10	63153510	63153510	ENSG00000148572.15	0.980787292818	1.0	0.733	0.0009672260984680374
chr10	111007653	111007654	ENSG00000108061.11	0.970017291066	1.0	0.75	0.0017144910296346889
chr10	73676463	73676464	ENSG00000172650.13	0.0027790368272	0.13	0.0	0.00018678058202420812
chr10	122078976	122078976	ENSG00000138162.18	0.0904966216216	0.455	0.0	0.007447457615666514
chr10	15215995	15215995	ENSG00000148468.16	0.741176666667	1.0	0.225	0.02220848039018952
chr10	12217094	12217095	ENSG00000151465.13	0.0113405405405	0.124	0.0	0.0002302089211162382
chr10	657222	657223	ENSG00000180525.11	0.0579576271186	0.6	0.0	0.01103295138838803
chr10	119050055	119050056	ENSG00000107581.12	0.023472972973	0.194	0.0	0.0010370521130886985
chr10	104032754	104032755	ENSG00000065618.18	0.871428571429	1.0	0.462	0.04082528571428571
chr10	93426158	93426159	ENSG00000138119.16	0.878233502538	1.0	0.357	0.016688975810628816
chr10	5761471	5761472	ENSG00000108021.19	0.917913513514	1.0	0.703	0.0029969681095729866
chr10	118009225	118009226	ENSG00000107560.10	0.689398576512	1.0	0.0	0.040752790569395014
chr10	69897474	69897474	ENSG00000197467.13	0.400284974093	0.917	0.0	0.04016512149179619
chr10	103665946	103665946	ENSG00000107957.16	0.0241956521739	0.364	0.0	0.003409675585284281
chr10	95847706	95847707	ENSG00000138185.18	0.960743190661	1.0	0.667	0.0034682697288424117
chr10	22317995	22317996	ENSG00000148444.15	0.9737	1.0	0.862	0.0004293433604336042
chr10	5960366	5960366	ENSG00000134470.20	0.974945945946	1.0	0.875	0.0005948642789130595
chr10	88894166	88894166	ENSG00000138134.11	0.0126370656371	0.25	0.0	0.0013085809463948999
chr10	131957821	131957822	ENSG00000175470.18	0.190459833795	0.857	0.0	0.0258165324099723
chr10	49156259	49156260	ENSG00000204161.13	0.0263978201635	0.188	0.0	0.0011257811974211226
chr10	97460751	97460752	ENSG00000155229.20	0.931621621622	1.0	0.679	0.0025119052222954655
chr10	110260998	110260998	ENSG00000119950.20	0.00985945945946	0.067	0.0	0.00015647341976122466
chr10	133531584	133531584	ENSG00000130649.9	0.831866666667	1.0	0.3	0.03291426666666667
chr10	86488504	86488505	ENSG00000062650.17	0.00517921146953	0.214	0.0	0.0005905361130450479
chr10	71752974	71752974	ENSG00000107738.19	0.954845945946	1.0	0.397	0.002129366446934739
chr10	32451921	32451922	ENSG00000216937.13	0.9684	1.0	0.211	0.018329129411764705
chr10	131957928	131957929	ENSG00000175470.18	0.0777	0.5	0.0	0.008204828969359331
chr10	84473031	84473031	ENSG00000107771.15	0.00645923913043	0.182	0.0	0.0003303307590925245
chr10	96651651	96651652	ENSG00000155629.14	0.6804375	1.0	0.176	0.09493932916666667
chr10	70816812	70816812	ENSG00000166224.16	0.0052375	0.077	0.0	0.00030180363924050635
chr10	120852001	120852002	ENSG00000120008.15	0.003	0.167	0.0	0.00036403409090909086
chr10	100222980	100222981	ENSG00000213341.10	0.978431192661	1.0	0.583	0.0033575367183866743
chr10	73806732	73806733	ENSG00000166507.17	0.0012	0.091	0.0	8.690840108401081e-05
chr10	17898266	17898267	ENSG00000260314.2	0.92336453202	1.0	0.0	0.011454816953616541
chr10	7799771	7799771	ENSG00000165629.19	0.967297297297	0.99	0.865	0.00019791137478942364
chr10	70869437	70869438	ENSG00000166224.16	0.0436839622642	0.421	0.0	0.0063263877984440645
chr10	363196	363196	ENSG00000151240.16	0.957514705882	1.0	0.643	0.0037964352072932498
chr10	46964985	46964985	ENSG00000204179.10	0.4115	0.933	0.0	0.03212212944162437
chr10	96446062	96446062	ENSG00000095587.8	0.0123873873874	0.2	0.0	0.0014251303849303842
chr10	72942651	72942651	ENSG00000138308.5	0.827910447761	1.0	0.135	0.020493931769722817
chr10	14523551	14523552	ENSG00000065809.13	0.00374622356495	0.118	0.0	0.00019777782660441269
chr10	71299692	71299692	ENSG00000107731.12	0.00480758807588	0.094	0.0	0.0001561884205255096
chr10	86665712	86665712	ENSG00000122375.11	0.12935483871	0.5	0.0	0.01890936989247312
chr10	116703968	116703969	ENSG00000165868.13	0.0152168141593	0.273	0.0	0.0018634505604719761
chr10	98398799	98398800	ENSG00000119943.12	0.00274814814815	0.143	0.0	0.00024053856533113045
chr10	87713310	87713311	ENSG00000198682.12	0.988057142857	1.0	0.71	0.0008054553230209283
chr10	73380030	73380030	ENSG00000138279.15	0.984716216216	1.0	0.861	0.0002967566468907934
chr10	75211133	75211133	ENSG00000165637.13	0.970313513514	1.0	0.876	0.000200340467296565
chr10	30910508	30910509	ENSG00000183621.15	0.0146857142857	0.188	0.0	0.0013541590163934426
chr10	102354468	102354469	ENSG00000107862.4	0.0929217391304	0.452	0.0	0.00811822350859454
chr10	101032068	101032068	ENSG00000107819.13	0.00263291139241	0.2	0.0	0.000294715611814346
chr10	87660405	87660406	ENSG00000198682.12	0.0033598615917	0.182	0.0	0.00026391171664744324
chr10	35320855	35320855	ENSG00000108100.17	0.254157894737	0.6	0.0	0.02218691812865497
chr10	68978841	68978841	ENSG00000165732.12	0.932422343324	1.0	0.455	0.00473102605678891
chr10	13329788	13329789	ENSG00000086475.14	0.989048648649	1.0	0.891	0.0002549081960008792
chr10	658110	658110	ENSG00000180525.11	0.0315353159851	0.438	0.0	0.004685846695888588
chr10	73747004	73747005	ENSG00000176986.15	0.970400544959	1.0	0.694	0.001388716174565596
chr10	18614459	18614459	ENSG00000241058.3	0.935630555556	1.0	0.69	0.003789342239244815
chr10	119427796	119427796	ENSG00000198873.11	0.00285675675676	0.085	0.0	0.00013226939866695968
chr10	125000261	125000261	ENSG00000175029.16	0.00153116531165	0.09	0.0	0.00010651600977966301
chr10	73427612	73427612	ENSG00000166343.9	0.847617647059	1.0	0.077	0.031462667557932256
chr10	116900540	116900541	ENSG00000187164.19	0.00314912280702	0.143	0.0	0.00027059440451348643
chr10	84373598	84373598	ENSG00000107771.15	0.00161851851852	0.111	0.0	0.00012640039928404242
chr10	102158048	102158048	ENSG00000166197.16	0.962278236915	1.0	0.717	0.0020788919836232742
chr10	100164095	100164096	ENSG00000107566.13	0.895576119403	1.0	0.44	0.011618352721422826
chr10	103611580	103611580	ENSG00000107957.16	0.968565982405	1.0	0.757	0.0017631934276349838
chr10	91264995	91264996	ENSG00000180628.14	0.00285321100917	0.267	0.0	0.0003341010862835593
chr10	131916779	131916780	ENSG00000175470.18	0.00471629213483	0.581	0.0	0.0014901418183256843
chr10	73674806	73674806	ENSG00000172650.13	0.00187027027027	0.091	0.0	0.00011039504870724386
chr10	5429169	5429169	ENSG00000173848.18	0.927652173913	1.0	0.417	0.022165509881422924
chr10	79105474	79105475	ENSG00000108175.16	0.00406093189964	0.2	0.0	0.0003841365617183673
chr10	45763844	45763845	ENSG00000172661.17	0.0256720867209	0.211	0.0	0.0015237318546011548
chr10	91487778	91487779	ENSG00000165338.16	0.67021761658	1.0	0.0	0.045116514896373056
chr10	45982522	45982522	ENSG00000265354.3	0.981691891892	1.0	0.391	0.0013818072511535924
chr10	119443543	119443543	ENSG00000198873.11	0.948024324324	1.0	0.794	0.0011002731194609235
chr10	42802136	42802136	ENSG00000165733.7	0.916346260388	1.0	0.519	0.008023954770698677
chr10	79307571	79307572	ENSG00000108175.16	0.843636856369	1.0	0.0	0.009425775377047248
chr10	104400903	104400904	ENSG00000120051.14	0.954368421053	1.0	0.615	0.005566052631578948
chr10	68206769	68206769	ENSG00000138347.15	0.966477777778	1.0	0.636	0.001160740451872485
chr10	93366555	93366556	ENSG00000138119.16	0.988897763578	1.0	0.441	0.0016781241295977722
chr10	97470191	97470191	ENSG00000155229.20	0.00556216216216	0.104	0.0	0.00019540669449937743
chr10	51696664	51696665	ENSG00000177613.8	0.00218428184282	0.229	0.0	0.000245889860963827
chr10	48404981	48404982	ENSG00000107643.15	0.989009463722	1.0	0.833	0.0007217752266102306
chr10	132191837	132191837	ENSG00000151640.12	0.0708881118881	0.909	0.0	0.02238999445466814
chr10	43199194	43199195	ENSG00000198915.11	0.872125	1.0	0.636	0.010957020454545456
chr10	114362947	114362947	ENSG00000169129.14	0.0703770491803	0.7	0.0	0.009060154179650453
chr10	114300690	114300691	ENSG00000169129.14	0.91890990991	1.0	0.625	0.006859946598181893
chr10	3165483	3165484	ENSG00000107959.15	0.0641902173913	0.231	0.0	0.0017584977786992064
chr10	22325188	22325188	ENSG00000168283.13	0.00477506775068	0.116	0.0	0.00023925633321550608
chr10	128068842	128068843	ENSG00000132334.16	0.00585774058577	0.182	0.0	0.0005061225343693963
chr10	101995296	101995296	ENSG00000120029.12	0.976595988539	1.0	0.318	0.003338661018344696
chr10	133465105	133465105	ENSG00000214279.13	0.07346875	0.316	0.0	0.008005547379032257
chr10	131934893	131934893	ENSG00000175470.18	0.191997282609	0.632	0.0	0.008486776559353157
chr10	131973118	131973119	ENSG00000176171.11	0.933097297297	0.992	0.739	0.0023294918625943006
chr10	73814428	73814428	ENSG00000148660.20	0.00423412698413	0.238	0.0	0.0006116780338961613
chr10	27033224	27033224	ENSG00000107890.16	0.932236734694	1.0	0.55	0.007432115858146536
chr10	101781854	101781855	ENSG00000107833.10	0.927416216216	1.0	0.545	0.00506643334065773
chr10	70876661	70876662	ENSG00000166224.16	0.969038062284	1.0	0.636	0.003252307574009997
chr10	131958222	131958223	ENSG00000175470.18	0.0558641304348	0.75	0.0	0.010294875222130078
chr10	119500259	119500260	ENSG00000148908.14	0.961639344262	1.0	0.8	0.0014388120368291034
chr10	125785839	125785840	ENSG00000188690.12	0.675428571429	1.0	0.0	0.10211964835164837
chr10	119174450	119174450	ENSG00000165672.6	0.982227027027	1.0	0.901	0.00028947677433531103
chr10	132627406	132627407	ENSG00000068383.18	0.00802465753425	0.158	0.0	0.00036675488484118617
chr10	14898855	14898856	ENSG00000152457.17	0.00375714285714	0.182	0.0	0.00044283268242548823
chr10	68982542	68982542	ENSG00000165732.12	0.938027322404	1.0	0.733	0.0021084595254135777
chr10	50132805	50132805	ENSG00000099290.15	0.950059459459	0.991	0.855	0.00045854930052003154
chr10	60270130	60270130	ENSG00000151150.21	0.979218430034	1.0	0.733	0.0015025617139651222
chr10	114843937	114843938	ENSG00000151553.14	0.981166153846	1.0	0.667	0.0015036451471984807
chr10	50466889	50466889	ENSG00000198964.13	0.961842293907	1.0	0.5	0.005170442665222661
chr10	116664947	116664948	ENSG00000165863.16	0.226931034483	0.688	0.0	0.03144828078817733
chr10	37970293	37970293	ENSG00000175395.15	0.0270696969697	0.263	0.0	0.00226852096343373
chr10	49165897	49165897	ENSG00000204161.13	0.00427507163324	0.167	0.0	0.00036422871587129076
chr10	103097374	103097375	ENSG00000076685.18	0.730220108696	1.0	0.263	0.018826319267563087
chr10	77996840	77996841	ENSG00000148606.12	0.00860218978102	0.182	0.0	0.0007643869548942542
chr10	15141557	15141558	ENSG00000152465.17	0.9435951417	1.0	0.225	0.010056087455975771
chr10	70126405	70126406	ENSG00000042286.14	0.00218465909091	0.103	0.0	0.0001241851770914271
chr10	73818208	73818208	ENSG00000148660.20	0.115986072423	0.471	0.0	0.006724622710508706
chr10	126039429	126039430	ENSG00000148848.14	0.925	1.0	0.833	0.004413333333333335
chr10	100224113	100224113	ENSG00000213341.10	0.00834246575342	0.333	0.0	0.0013381895186628124
chr10	122044672	122044673	ENSG00000138162.18	0.0163053691275	0.3	0.0	0.0011798896007050369
chr10	132227976	132227976	ENSG00000165752.16	0.968663793103	1.0	0.636	0.003881581634182908
chr10	46977865	46977865	ENSG00000204179.10	0.0177603686636	0.231	0.0	0.001893192310974569
chr10	73541632	73541632	ENSG00000166348.18	0.955827044025	1.0	0.464	0.005726925827827707
chr10	114341795	114341796	ENSG00000169129.14	0.00564	0.231	0.0	0.000799167741935484
chr10	84202979	84202979	ENSG00000148600.14	0.953	1.0	0.8	0.004662521739130435
chr10	78033904	78033905	ENSG00000138326.18	0.999835135135	1.0	0.997	1.7599794916868122e-07
chr10	58388823	58388824	ENSG00000108064.10	0.0318333333333	0.19	0.0	0.0014477880075542966
chr10	1011089	1011089	ENSG00000107937.18	0.00131165311653	0.085	0.0	8.664989100977967e-05
chr10	49316247	49316248	ENSG00000177354.11	0.976889447236	1.0	0.101	0.008200906908278764
chr10	100493917	100493918	ENSG00000075826.16	0.0143008130081	0.154	0.0	0.000767890243902439
chr10	124667420	124667421	ENSG00000189319.13	0.00402678571429	0.136	0.0	0.00025831868336886996
chr10	67894754	67894754	ENSG00000096717.11	0.0015037593985	0.083	0.0	0.00010204715562491133
chr10	46039071	46039072	ENSG00000263639.5	0.677818181818	1.0	0.0	0.18990916363636362
chr10	92013666	92013666	ENSG00000095564.13	0.939288043478	1.0	0.725	0.0018269031809027357
chr10	73096765	73096765	ENSG00000122884.12	0.882043604651	1.0	0.308	0.011935954361312631
chr10	125752914	125752915	ENSG00000107938.17	0.890184848485	1.0	0.529	0.009281628341162383
chr10	45773358	45773359	ENSG00000172661.17	0.989581081081	1.0	0.553	0.000982618069288801
chr10	12442339	12442339	ENSG00000183049.12	0.0018137254902	0.107	0.0	0.000106925843780135
chr10	18655175	18655176	ENSG00000241058.3	0.840131578947	1.0	0.273	0.03374182245614035
chr10	59815757	59815757	ENSG00000108091.10	0.0184007352941	0.227	0.0	0.001733052840785761
chr10	119843426	119843427	ENSG00000197771.12	0.967660326087	1.0	0.818	0.0008707535170595901
chr10	89612048	89612049	ENSG00000152782.16	0.979428571429	1.0	0.727	0.0027110671256454387
chr10	73297041	73297041	ENSG00000156042.17	0.0858571428571	0.5	0.0	0.012799761038961039
chr10	125074843	125074844	ENSG00000175029.16	0.012248603352	0.118	0.0	0.0006605010484640783
chr10	95351208	95351208	ENSG00000095637.21	0.921032608696	1.0	0.301	0.0024739389882715316
chr10	24380868	24380868	ENSG00000120549.17	0.958309090909	1.0	0.727	0.003197666583644665
chr10	38054479	38054480	ENSG00000189180.15	0.0243446327684	0.316	0.0	0.0025946344328675918
chr10	73130590	73130591	ENSG00000122882.10	0.00640363636364	0.286	0.0	0.0009294751692103513
chr10	15782154	15782154	ENSG00000148481.13	0.868816216216	1.0	0.571	0.0061988983813081365
chr10	99688693	99688693	ENSG00000198018.6	0.709577777778	1.0	0.0	0.06328238585858587
chr10	79353644	79353644	ENSG00000108179.13	0.0628135135135	0.165	0.0	0.00050879168680876
chr10	67908045	67908045	ENSG00000096717.11	0.982570469799	1.0	0.455	0.002786488283280229
chr10	126009053	126009053	ENSG00000203780.10	0.6324	1.0	0.4	0.027246999999999997
chr10	43158931	43158932	ENSG00000169826.7	0.919183908046	1.0	0.636	0.005074807578919474
chr10	125823206	125823206	ENSG00000188690.12	0.0611705882353	0.636	0.0	0.0074010681589449945
chr10	102470494	102470495	ENSG00000138111.14	0.159921568627	0.588	0.0	0.020341375386996905
[truncated: 453,745 more rows]
