# Supplementary material for: A basic framework to explain splice-site choice in eukaryotes
Source: Nat Commun. 2025 Sep 29;16:8284. doi: 10.1038/s41467-025-63622-9 (PMC12480690; doi:10.1038/s41467-025-63622-9)
Supplement: Supplementary file 6 — Source Data [file 41467_2025_63622_MOESM6_ESM.zip › Fig1b_Drosophila.tsv]

Chr	Site	Gene	max_value	min_value	variance
2L	11344	FBgn0002121	0.9885	0.8705	0.0003098991896991189
2L	11409	FBgn0002121	0.9815	0.841	0.00038617499371899265
2L	11518	FBgn0002121	0.980333333333	0.855666666667	0.00031586672232633117
2L	11778	FBgn0002121	0.994	0.918	0.0001669763524215852
2L	12221	FBgn0002121	1.0	0.9095	0.00013063345041204716
2L	12285	FBgn0002121	1.0	0.885666666667	0.00020228632816821814
2L	12928	FBgn0002121	0.997	0.921	0.00019177769943474725
2L	13519	FBgn0002121	0.9945	0.889	0.0003425166762631269
2L	13625	FBgn0002121	0.9935	0.8895	0.00014235681113907244
2L	13682	FBgn0002121	0.995	0.9005	0.00013693459502371494
2L	14874	FBgn0002121	1.0	0.931333333333	9.194098199318859e-05
2L	14932	FBgn0002121	1.0	0.9145	0.00011581986599654373
2L	15711	FBgn0002121	0.992	0.8855	0.00017895156337276622
2L	17052	FBgn0002121	0.951	0.815333333333	0.00048501437726867656
2L	17207	FBgn0002121	0.117	0.0125	0.0003142214194236713
2L	17212	FBgn0002121	0.937	0.781333333333	0.0005518721182302697
2L	18025	FBgn0002121	0.110333333333	0.0	0.00044442937587201747
2L	18168	FBgn0002121	0.0686666666667	0.0	0.00018551541998188784
2L	18260	FBgn0002121	0.7905	0.149	0.006890280284059152
2L	18330	FBgn0002121	0.094	0.0	0.00014788612768707558
2L	19879	FBgn0002121	0.8365	0.0	0.012793464837385027
2L	19884	FBgn0002121	0.0683333333333	0.0	0.00022844953971595843
2L	20015	FBgn0002121	0.156666666667	0.0	0.0010702168118226333
2L	20020	FBgn0002121	0.766	0.0	0.015530031581165017
2L	20405	FBgn0002121	0.0946666666667	0.0	0.00022239268852841
2L	20973	FBgn0002121	0.0775	0.0	0.00021373173175075896
2L	21065	FBgn0002121	0.771	0.124333333333	0.019621408801643418
2L	21135	FBgn0002121	0.8735	0.206	0.011060164102062162
2L	21346	FBgn0002121	0.129	0.0	0.0005324358669917544
2L	21348	FBgn0002121	0.238	0.0	0.0012361053193072468
2L	67111	FBgn0067779	0.151	0.0	0.0017485944919516823
2L	67137	FBgn0067779	0.459	0.0185	0.0087262260799522
2L	67154	FBgn0067779	0.1155	0.0	0.00028859592617328677
2L	67388	FBgn0067779	0.462333333333	0.0	0.006301868899976549
2L	67507	FBgn0067779	0.9365	0.3185	0.011492060904522552
2L	67568	FBgn0067779	0.936666666667	0.4665	0.006847111627157991
2L	67762	FBgn0067779	1.0	0.888333333333	0.0006211840506357511
2L	67891	FBgn0067779	1.0	0.8175	0.0008761597396707421
2L	68023	FBgn0067779	1.0	0.871	0.0006959581195906617
2L	68084	FBgn0067779	1.0	0.844666666667	0.0008643284750130757
2L	70549	FBgn0067779	1.0	0.806333333333	0.000961641817744962
2L	70606	FBgn0067779	1.0	0.819	0.0006880663294727112
2L	71804	FBgn0031213	0.8635	0.2335	0.02241262926136403
2L	71949	FBgn0031213	0.625	0.0	0.022760311795495265
2L	72081	FBgn0031213	0.902	0.1135	0.009578912732622437
2L	72136	FBgn0031213	0.0765	0.0	0.0002023142008708238
2L	72977	FBgn0031213	0.8445	0.112	0.00556571498447194
2L	73692	FBgn0031213	0.5205	0.0	0.0072602308066392176
2L	73819	FBgn0031213	0.0615	0.0	0.00022707974525404794
2L	73897	FBgn0031213	0.122666666667	0.0	0.0007952460608601356
2L	74572	FBgn0031213	0.4385	0.0566666666667	0.0030775156600707215
2L	74902	FBgn0031213	0.94	0.4045	0.002205341873254658
2L	75018	FBgn0031213	0.9905	0.747333333333	0.0005069462479079324
2L	75077	FBgn0031213	1.0	0.912	0.00020583497417622727
2L	87019	FBgn0002931	0.987	0.105333333333	0.11396997619051748
2L	94892	FBgn0031216	1.0	0.471666666667	0.003214925780986057
2L	94988	FBgn0031216	1.0	0.6345	0.0019123905471803524
2L	95070	FBgn0031216	1.0	0.8725	0.0004341396391676418
2L	95131	FBgn0031216	1.0	0.876666666667	0.0006650393563302226
2L	95301	FBgn0031216	1.0	0.822333333333	0.0012445112120654503
2L	95353	FBgn0031216	1.0	0.825	0.0012107077277519287
2L	97833	FBgn0031216	1.0	0.7985	0.0012007188330114015
2L	97883	FBgn0031216	1.0	0.795	0.0012810971795698804
2L	98470	FBgn0031216	1.0	0.91	0.0002865537063820691
2L	98526	FBgn0031216	1.0	0.888666666667	0.00039681690791135913
2L	99346	FBgn0031216	0.142	0.0	0.0008691468547161074
2L	99658	FBgn0031216	0.093	0.0	0.00037864183234630135
2L	99723	FBgn0031216	1.0	0.878	0.0007061360111267538
2L	99784	FBgn0031216	1.0	0.878	0.0006473215402756568
2L	100516	FBgn0031216	1.0	0.239	0.0034060849142587327
2L	100571	FBgn0031216	1.0	0.227666666667	0.0036108244663954135
2L	100703	FBgn0031216	1.0	0.801666666667	0.0008906578292490064
2L	100761	FBgn0031216	1.0	0.769	0.0011655741748674813
2L	100942	FBgn0031216	1.0	0.857666666667	0.0008115765923823681
2L	101015	FBgn0031216	1.0	0.8735	0.0007390225892948382
2L	101194	FBgn0031216	1.0	0.86	0.0007193233998547566
2L	101248	FBgn0031216	1.0	0.8445	0.0008715743697907397
2L	101619	FBgn0031216	1.0	0.0	0.006162786074027864
2L	101875	FBgn0031216	1.0	0.771333333333	0.0018306266039208377
2L	101914	FBgn0031216	0.166	0.0	0.000856667041611786
2L	101978	FBgn0031216	0.247	0.0	0.0024071958654625263
2L	102906	FBgn0031217	1.0	0.892333333333	0.0002040483527015175
2L	103005	FBgn0031217	1.0	0.803666666667	0.0003211522541525326
2L	103434	FBgn0031217	1.0	0.719333333333	0.0009457688635900525
2L	103515	FBgn0031217	0.98	0.431	0.006416875703341797
2L	103769	FBgn0031217	0.254	0.0	0.002363043633799175
2L	103875	FBgn0031217	0.1845	0.0	0.0013637597908769503
2L	103877	FBgn0031217	0.23	0.0	0.0016532634057431295
2L	104947	FBgn0026787	1.0	0.932	0.00020447246719760984
2L	105004	FBgn0026787	1.0	0.936	0.00019157211334504273
2L	105336	FBgn0026787	1.0	0.923666666667	0.00017924648223711681
2L	105390	FBgn0026787	1.0	0.917	0.00020125401940291482
2L	105455	FBgn0026787	1.0	0.733	0.0008993403073867279
2L	105511	FBgn0026787	1.0	0.774	0.001030337243879689
2L	105915	FBgn0026787	1.0	0.701	0.0023747962504724793
2L	105968	FBgn0026787	1.0	0.7765	0.0018253668995727819
2L	106437	FBgn0026787	0.1465	0.0	0.0005367781740295994
2L	107838	FBgn0005278	1.0	0.889	0.0005183985969778393
2L	108101	FBgn0005278	0.802	0.1745	0.007425530921271898
2L	108226	FBgn0005278	0.677	0.4325	0.0015481168256195263
2L	108346	FBgn0005278	0.117	0.038	0.0002136299160733336
2L	108587	FBgn0005278	0.986	0.951	4.9696557614487956e-05
2L	108809	FBgn0005278	0.9965	0.967	3.593954145707277e-05
2L	110405	FBgn0005278	0.998	0.961666666667	4.316357830828773e-05
2L	110483	FBgn0005278	0.997333333333	0.9475	7.230485134003162e-05
2L	110754	FBgn0005278	0.9965	0.9545	6.659385102580028e-05
2L	110877	FBgn0005278	0.9825	0.9395	7.755567769432443e-05
2L	111004	FBgn0005278	0.369	0.1915	0.0013000760537062762
2L	111117	FBgn0005278	0.421	0.1995	0.0019745086248952404
2L	111906	FBgn0005278	0.7655	0.55	0.0019781477275262753
2L	112019	FBgn0005278	0.792	0.5675	0.00158360669859739
2L	112689	FBgn0005278	0.9935	0.963	3.518951964683982e-05
2L	113369	FBgn0005278	1.0	0.977	1.302433539213157e-05
2L	113433	FBgn0005278	0.999	0.978	1.2130788491082679e-05
2L	114881	FBgn0031228	0.3545	0.0	0.006187984073620784
2L	114938	FBgn0031228	0.4025	0.0	0.009252741834553876
2L	117759	FBgn0031220	1.0	0.7425	0.0018969159397341543
2L	117775	FBgn0031220	0.1655	0.0	0.0005359863978175377
2L	117819	FBgn0031220	1.0	0.805666666667	0.0011769452853958833
2L	118076	FBgn0031220	1.0	0.8835	0.0006184954830820944
2L	118135	FBgn0031220	1.0	0.8845	0.0006542163762595901
2L	118304	FBgn0031220	1.0	0.743	0.004320225402493971
2L	118360	FBgn0031220	1.0	0.748	0.004370395938857678
2L	118874	FBgn0031220	1.0	0.749	0.0011420979137967255
2L	118930	FBgn0031220	1.0	0.853	0.000948954048895475
2L	119076	FBgn0031220	1.0	0.804	0.0014548345633361732
2L	119079	FBgn0031220	0.1175	0.0	0.0002832312025027779
2L	119133	FBgn0031220	1.0	0.7835	0.0013899128312355174
2L	119235	FBgn0031220	1.0	0.727	0.002167341926150029
2L	119287	FBgn0031220	1.0	0.7155	0.0024627834453740376
2L	119291	FBgn0031220	0.17	0.0	0.00044881654151027954
2L	119375	FBgn0031220	0.971	0.426	0.006538432687368627
2L	119430	FBgn0031220	0.9585	0.3855	0.007540954067066304
2L	119554	FBgn0031220	1.0	0.7145	0.002266976950083411
2L	119827	FBgn0031220	1.0	0.829	0.0014404595259770447
2L	120080	FBgn0031220	0.9625	0.568	0.004518142487590393
2L	120167	FBgn0031220	0.451	0.0	0.0050742598503536376
2L	120199	FBgn0031220	0.072	0.0	0.00022691110276596267
2L	120265	FBgn0031220	0.094	0.0	0.0003967065247418422
2L	120364	FBgn0031220	0.2335	0.0	0.001239745874085658
2L	120420	FBgn0031220	0.894	0.423333333333	0.006200484104389496
2L	120457	FBgn0031220	0.2	0.0	0.00226776050826066
2L	120510	FBgn0031220	0.2995	0.0	0.003442727457263374
2L	122994	FBgn0025683	0.233666666667	0.074	0.0006518950989313701
2L	123080	FBgn0025683	0.541666666667	0.221	0.0039358282689479045
2L	123139	FBgn0266304	0.105333333333	0.0	0.0006024442985795257
2L	123258	FBgn0266304	0.1395	0.0	0.0009415334562867129
2L	123324	FBgn0266304	0.1275	0.0	0.0009797510589186697
2L	123629	FBgn0025683	1.0	0.967666666667	4.3912810580724865e-05
2L	123693	FBgn0025683	1.0	0.9655	3.4915347396732224e-05
2L	123794	FBgn0025683	1.0	0.941666666667	0.00011926743718562179
2L	123855	FBgn0025683	1.0	0.941	0.00014435104410945892
2L	124024	FBgn0025683	0.998666666667	0.967	4.128690658150905e-05
2L	124086	FBgn0025683	1.0	0.971	3.0071216499081348e-05
2L	124920	FBgn0025683	0.9925	0.915	0.0001740208235613916
2L	125076	FBgn0025683	0.997666666667	0.938	9.269197916631084e-05
2L	125266	FBgn0025683	0.9895	0.8755	0.00031262435441047537
2L	126109	FBgn0025683	0.986	0.886	0.0003239566860349521
2L	126227	FBgn0025683	1.0	0.957	4.5423832879598855e-05
2L	128799	FBgn0025683	0.9945	0.943	9.313397386234931e-05
2L	132255	FBgn0001142	0.994	0.6345	0.002607266646425663
2L	132475	FBgn0001142	0.9955	0.6335	0.0025722869121646455
2L	139687	FBgn0051975	0.682	0.0	0.03475678472221767
2L	139740	FBgn0051975	0.682	0.0	0.040489150335769976
2L	139954	FBgn0051975	0.65	0.0835	0.03001374722222222
2L	140113	FBgn0051975	0.7145	0.1725	0.01745778187135357
2L	140800	FBgn0051975	0.843	0.0	0.13665785707069333
2L	141340	FBgn0051974	0.968	0.6345	0.0030272140035180967
2L	141395	FBgn0051974	0.963	0.619	0.0031086462852285917
2L	141609	FBgn0051974	0.982	0.7145	0.0017030103294255596
2L	141670	FBgn0051974	0.991	0.6905	0.001762538844222027
2L	142576	FBgn0051974	0.2	0.0	0.0012820092289010467
2L	142925	FBgn0051974	0.15	0.0	0.0010926513708513562
2L	155059	FBgn0031227	1.0	0.7985	0.001403967004518362
2L	155127	FBgn0031227	1.0	0.806	0.0014227306331954992
2L	156044	FBgn0031229	0.5075	0.0	0.015340873389695458
2L	156175	FBgn0031229	0.091	0.0	0.00050421383781632
2L	156348	FBgn0031229	1.0	0.906	0.00012934763382900692
2L	156422	FBgn0031229	1.0	0.933	0.00012686331640832758
2L	156552	FBgn0031229	1.0	0.914333333333	0.00028942710706344934
2L	156735	FBgn0031229	1.0	0.861666666667	0.0005603731768216308
2L	157897	FBgn0053635	0.1155	0.0	0.0005443426581062154
2L	158375	FBgn0053635	0.985666666667	0.649666666667	0.0028213206312848005
2L	158435	FBgn0053635	1.0	0.669666666667	0.002521856035559786
2L	159817	FBgn0016977	0.059	0.0	0.0001901801389099953
2L	159819	FBgn0016977	1.0	0.826	0.0011899240436565191
2L	160008	FBgn0016977	1.0	0.832333333333	0.0010995806070274513
2L	160023	FBgn0016977	0.6395	0.1355	0.006200077868334863
2L	160128	FBgn0016977	0.0753333333333	0.0	0.00025686428252370727
2L	162591	FBgn0016977	0.746333333333	0.2265	0.006524411102560099
2L	163001	FBgn0016977	0.9645	0.5715	0.005452113543150087
2L	163893	FBgn0016977	0.25	0.0	0.0015044270961988577
2L	163928	FBgn0016977	0.252666666667	0.0	0.0015726353921700833
2L	164158	FBgn0016977	0.186333333333	0.0	0.0014951105057906013
2L	164234	FBgn0016977	0.0975	0.0	0.0003722602564349317
2L	165260	FBgn0016977	0.419	0.0	0.006125433467135469
2L	165472	FBgn0016977	0.428333333333	0.0	0.006436589448583489
2L	171488	FBgn0016977	0.1435	0.0	0.00018913970286622579
2L	171515	FBgn0016977	0.1435	0.0	0.0001884765741168025
2L	172111	FBgn0016977	0.2735	0.0	0.0008778359352512755
2L	172139	FBgn0016977	0.305	0.0	0.0009664091580542524
2L	175360	FBgn0016977	0.7405	0.2085	0.008518217793184832
2L	175447	FBgn0016977	0.7045	0.0435	0.009141766499872086
2L	179506	FBgn0016977	0.1325	0.0	0.0004900943590022824
2L	179509	FBgn0016977	0.2005	0.0	0.001306183510915619
2L	179536	FBgn0016977	0.1325	0.0	0.0005013484808684887
2L	179539	FBgn0016977	0.2005	0.0	0.0013169944026738183
2L	180347	FBgn0016977	0.1255	0.0	0.000306472689625823
2L	180462	FBgn0016977	0.129	0.0	0.00032556480230619574
2L	182913	FBgn0016977	0.217	0.0	0.00100935255735157
2L	183419	FBgn0016977	0.807	0.0385	0.007894459485622146
2L	183760	FBgn0016977	1.0	0.818	0.0010768961920747647
2L	185082	FBgn0016977	1.0	0.7895	0.001087739720129878
2L	185151	FBgn0016977	1.0	0.7235	0.0015421452640597604
2L	186123	FBgn0016977	1.0	0.6785	0.0014522154071417866
2L	186192	FBgn0016977	1.0	0.619	0.0017136734761070004
2L	186855	FBgn0016977	0.412	0.115	0.0036579135327671776
2L	186909	FBgn0016977	0.376	0.115	0.003235717503488027
2L	187016	FBgn0016977	1.0	0.775	0.0012501773073422644
2L	187481	FBgn0016977	1.0	0.7975	0.0012811375822014471
2L	189063	FBgn0016977	0.0875	0.0	0.00023976896895642715
2L	193941	FBgn0016977	0.091	0.0	0.00019806983992067722
2L	197240	FBgn0016977	0.0715	0.0	0.0002319940908650736
2L	198247	FBgn0016977	0.163666666667	0.0	0.001102011812987985
2L	199575	FBgn0016977	1.0	0.8105	0.0016765042074741773
2L	199636	FBgn0016977	1.0	0.8105	0.0017248881057921423
2L	199743	FBgn0016977	1.0	0.775	0.0029103146170256174
2L	199902	FBgn0016977	0.289666666667	0.0	0.0035924655559449355
2L	199983	FBgn0016977	0.2575	0.0	0.0036029816754230707
2L	200119	FBgn0016977	1.0	0.75	0.003209170940881498
2L	200315	FBgn0016977	1.0	0.7865	0.0020129250453947214
2L	200375	FBgn0016977	1.0	0.8025	0.0017956048818519204
2L	200675	FBgn0016977	1.0	0.7005	0.003654105229715089
2L	200741	FBgn0016977	1.0	0.704	0.0036742256280467307
2L	201061	FBgn0016977	1.0	0.829	0.0011295124674544075
2L	201126	FBgn0016977	1.0	0.804	0.0014411106996722546
2L	202603	FBgn0016977	0.1525	0.0	0.0009689701807642864
2L	202604	FBgn0016977	0.627	0.182	0.00808245772194324
2L	202608	FBgn0016977	0.131333333333	0.0	0.0005378509289499715
2L	203891	FBgn0031231	0.91	0.6855	0.002243369678253389
2L	203992	FBgn0031231	0.907	0.6765	0.0021684144584034233
2L	205208	FBgn0031232	0.182	0.0	0.0016431806327159922
2L	205212	FBgn0031232	1.0	0.0206666666667	0.01468514823952197
2L	205271	FBgn0031232	1.0	0.0	0.01486833633611753
2L	205476	FBgn0031232	0.3175	0.0	0.0046871577883281605
2L	205536	FBgn0031232	0.361	0.0	0.006170260661123625
2L	205943	FBgn0031232	1.0	0.7005	0.004306749021679368
2L	206000	FBgn0031232	1.0	0.727	0.0029734587623946626
2L	206050	FBgn0031232	1.0	0.694	0.004043297682664362
2L	206699	FBgn0031232	1.0	0.7615	0.003140802263933494
2L	207631	FBgn0031233	0.945	0.542666666667	0.003966052966918265
2L	207710	FBgn0031233	0.91	0.518666666667	0.004092431367949428
2L	208608	FBgn0031233	0.973	0.6665	0.00255173912461577
2L	208728	FBgn0031233	0.967	0.624	0.0033219020015021476
2L	209902	FBgn0031233	0.8895	0.0	0.012299648939140146
2L	209958	FBgn0031233	0.8895	0.0	0.013482677375683188
2L	214310	FBgn0266557	0.076	0.0	0.0002424023836917147
2L	214403	FBgn0266557	0.129666666667	0.0	0.0008906705565046339
2L	214942	FBgn0266557	1.0	0.8945	0.00022141513121190623
2L	215033	FBgn0266557	1.0	0.922	0.0001728211849175944
2L	215676	FBgn0266557	1.0	0.934	0.00019614542137775254
2L	215772	FBgn0266557	1.0	0.932	0.00024745280220527373
2L	216007	FBgn0266557	1.0	0.934	0.00014447236460042175
2L	216076	FBgn0266557	1.0	0.94	0.00013986392361059512
2L	216275	FBgn0266557	1.0	0.8505	0.00046766773031857645
2L	216344	FBgn0266557	1.0	0.889	0.0003915708889939955
2L	216573	FBgn0266557	1.0	0.929	0.00016383488955191262
2L	216631	FBgn0266557	1.0	0.9255	0.00022156210060699487
2L	218885	FBgn0266557	1.0	0.931333333333	0.00016240651015490972
2L	221505	FBgn0266557	0.3225	0.06	0.002170454111529554
2L	226115	FBgn0266557	0.87	0.4675	0.003838679745252294
2L	226508	FBgn0266557	0.918666666667	0.554	0.004304106674867089
2L	227371	FBgn0266557	1.0	0.8515	0.0008576956014455023
2L	227547	FBgn0266557	0.6485	0.309	0.0045520598129538585
2L	228132	FBgn0266557	0.709	0.3575	0.004393886270064502
2L	228281	FBgn0266557	1.0	0.865	0.0006092039668836851
2L	229172	FBgn0266557	0.89	0.611	0.0031318315710495335
2L	229382	FBgn0266557	0.858	0.555	0.003163795359436975
2L	229929	FBgn0266557	0.092	0.0	0.0003293668341708669
2L	229977	FBgn0266557	0.082	0.0	0.0002381786460078237
2L	230537	FBgn0266557	1.0	0.86	0.0005959732439968246
2L	230627	FBgn0266557	0.991	0.873666666667	0.0006282699216566931
2L	230757	FBgn0266557	1.0	0.871333333333	0.000503672192735106
2L	231034	FBgn0266557	1.0	0.771	0.0008747579313220618
2L	231947	FBgn0266557	0.472	0.161333333333	0.00370477005007756
2L	231962	FBgn0266557	0.7295	0.428666666667	0.003334654878383904
2L	232101	FBgn0266557	0.9905	0.878666666667	0.00042327006630439666
2L	251441	FBgn0283652	0.107	0.0	0.00043889607541406413
2L	251464	FBgn0283652	1.0	0.873	0.0008270283638683251
2L	251526	FBgn0283652	1.0	0.9015	0.00033842617235469157
2L	251646	FBgn0283652	0.075	0.0	0.00019932463737778636
2L	251801	FBgn0283652	1.0	0.671	0.0028936389622952977
2L	251855	FBgn0283652	1.0	0.6645	0.002881969535863037
2L	251924	FBgn0283652	1.0	0.746	0.0026959423674244834
2L	251978	FBgn0283652	1.0	0.6705	0.0025664014859140675
2L	252166	FBgn0283652	1.0	0.860666666667	0.0007604509559935232
2L	252226	FBgn0283652	1.0	0.846	0.0008408342343652508
2L	253145	FBgn0031238	1.0	0.9165	0.0002618616311523871
2L	253219	FBgn0031238	1.0	0.923	0.0001998111909065453
2L	253385	FBgn0031238	1.0	0.9045	0.00035312290482249377
2L	253445	FBgn0031238	1.0	0.906	0.00029991305276686104
2L	253890	FBgn0031238	1.0	0.844	0.0005100303515737343
2L	253955	FBgn0031238	1.0	0.8565	0.00031266616904571326
2L	258452	FBgn0031238	0.102	0.0	0.00042604171227248453
2L	258886	FBgn0031238	0.088	0.0	0.00023655420476262202
2L	272506	FBgn0086912	0.992	0.867	0.0004069981372140582
2L	272554	FBgn0086912	1.0	0.9055	0.00030487389011039706
2L	273681	FBgn0086912	0.1565	0.0	0.001180663357843137
2L	275251	FBgn0086855	0.91	0.561	0.004929950801054948
2L	275318	FBgn0086855	0.91	0.561	0.004996352175984496
2L	276497	FBgn0086855	0.941	0.646	0.0033322494242006336
2L	276738	FBgn0086855	0.941	0.654666666667	0.0032720650947430574
2L	276903	FBgn0086855	0.927	0.687333333333	0.002340055362926797
2L	276958	FBgn0086855	0.8775	0.622	0.002768051518704137
2L	276973	FBgn0086855	0.182	0.0255	0.0009635488211885821
2L	277830	FBgn0003444	0.903	0.0	0.013806708595759443
2L	277854	FBgn0003444	0.808	0.0	0.011125096425882124
2L	277863	FBgn0003444	0.969	0.66	0.002479276300949364
2L	277929	FBgn0003444	0.977	0.6655	0.0025338637058545032
2L	278323	FBgn0003444	0.9355	0.4725	0.0046477711081469135
2L	278642	FBgn0003444	0.95	0.5325	0.004425952707810343
2L	279124	FBgn0003444	0.9655	0.5415	0.0042463302599077095
2L	279184	FBgn0003444	0.9395	0.5525	0.004228460078169666
2L	279492	FBgn0003444	0.183	0.0	0.0009568917301790289
2L	279805	FBgn0003444	0.969	0.624	0.0043042538510268446
2L	279869	FBgn0003444	0.9545	0.624	0.004049559421411626
2L	280040	FBgn0003444	0.9895	0.773666666667	0.0014101664789201336
2L	280091	FBgn0003444	0.1435	0.0	0.00034901685092089343
2L	280109	FBgn0003444	0.9895	0.7205	0.0022890932075312303
2L	282505	FBgn0031244	1.0	0.776	0.001220615876430653
2L	282653	FBgn0031244	1.0	0.826	0.0012747572138469632
2L	284210	FBgn0031245	0.997	0.900666666667	0.00024522664084232417
2L	284747	FBgn0031245	1.0	0.9315	0.00010772467266913623
2L	284968	FBgn0031245	1.0	0.909	0.00027507390267281825
2L	285432	FBgn0031245	0.5695	0.227	0.003570876635782417
2L	286306	FBgn0031245	0.9715	0.691333333333	0.002233294282348794
2L	290812	FBgn0031245	1.0	0.75	0.005414088095238095
2L	291606	FBgn0031245	0.844	0.364	0.02060154444444444
2L	291660	FBgn0031245	0.394	0.1	0.012743944444444443
2L	292660	FBgn0031247	1.0	0.9165	0.0002364654576702359
2L	292705	FBgn0031247	0.6265	0.2765	0.005765998129359894
2L	292709	FBgn0031247	0.0845	0.0	0.00032677573632048767
2L	292716	FBgn0031247	0.69	0.315	0.006887370770346875
2L	294372	FBgn0017457	1.0	0.962	7.664137074281174e-05
2L	294440	FBgn0017457	1.0	0.9475	6.909978433840664e-05
2L	295280	FBgn0024352	0.919	0.7715	0.0007409511081444728
2L	295345	FBgn0024352	0.915	0.7735	0.0007288759029514277
2L	295628	FBgn0024352	0.881666666667	0.658	0.0019641298045782484
2L	295703	FBgn0024352	0.882	0.6575	0.001984430481400218
2L	296811	FBgn0024352	0.946666666667	0.808	0.0007913935718519503
2L	296976	FBgn0024352	0.9445	0.8025	0.0008088771592332656
2L	298403	FBgn0020622	0.902333333333	0.694	0.0018849600579274944
2L	299032	FBgn0020622	0.908	0.6985	0.0019123332145109487
2L	299918	FBgn0020622	0.935	0.7915	0.0008361394269963248
2L	302025	FBgn0020622	0.9395	0.7705	0.0010300362212104005
2L	306389	FBgn0004611	1.0	0.809	0.0011879782102499836
2L	310605	FBgn0004611	0.572	0.036	0.00694332484924316
2L	313554	FBgn0004611	0.0865	0.0	0.00019054529803897908
2L	313576	FBgn0004611	0.0865	0.0	0.00019128622630543732
2L	317742	FBgn0004611	1.0	0.789333333333	0.0006092289209799991
2L	318120	FBgn0004611	1.0	0.757	0.001242834749646891
2L	356312	FBgn0031250	1.0	0.889	0.00043928311278687376
2L	356366	FBgn0031250	1.0	0.8785	0.00040997662461673214
2L	356837	FBgn0031250	1.0	0.904666666667	0.0004393273946112299
2L	356890	FBgn0031250	1.0	0.899	0.00037210747749145473
2L	357191	FBgn0031250	1.0	0.741	0.0006711577044941878
2L	357343	FBgn0031250	0.1335	0.0	0.0010645901200450898
2L	357422	FBgn0031250	1.0	0.8465	0.000790032942491684
2L	357748	FBgn0031250	0.1135	0.0	0.0004750141513121417
2L	357766	FBgn0031250	0.0845	0.0	0.00031562990034347474
2L	357815	FBgn0031250	0.4155	0.0	0.0054765853981334975
2L	396916	FBgn0031251	0.2	0.0	0.0006187025389801059
2L	398866	FBgn0031251	1.0	0.7875	0.002827728306988767
2L	399707	FBgn0031251	0.138	0.0	0.0007190470760233556
2L	399847	FBgn0031251	1.0	0.775	0.002400116981061052
2L	400456	FBgn0031251	1.0	0.7235	0.0020400230430537266
2L	400522	FBgn0031251	1.0	0.872	0.0008146758908205486
2L	400667	FBgn0031251	1.0	0.7665	0.0016308888799504504
2L	400724	FBgn0031251	1.0	0.7665	0.0014001864728368126
2L	400942	FBgn0031251	1.0	0.8155	0.001171961985960618
2L	401006	FBgn0031251	1.0	0.792	0.0013227891247039774
2L	401840	FBgn0031251	0.1	0.0	0.0005223894552044513
2L	404473	FBgn0003278	1.0	0.902	0.00018965517587899507
2L	404535	FBgn0003278	1.0	0.902	0.00023873726950757822
2L	406035	FBgn0003278	1.0	0.802	0.0015709183320906006
2L	406094	FBgn0003278	1.0	0.8125	0.0018509086778746224
2L	406656	FBgn0003278	0.089	0.0	0.0002957638173329767
2L	406658	FBgn0003278	0.228	0.0	0.00281323432701685
2L	406667	FBgn0003278	0.2345	0.0	0.0013569947229192714
2L	409465	FBgn0264855	1.0	0.9335	8.947713288673906e-05
2L	409531	FBgn0264855	1.0	0.951	8.329268495268803e-05
2L	409736	FBgn0264855	1.0	0.94	0.0001232244249020485
2L	409789	FBgn0264855	1.0	0.9355	0.00010962918045101577
2L	410073	FBgn0264855	1.0	0.9345	0.00011315099385825008
2L	410126	FBgn0264855	1.0	0.952333333333	9.143053444316492e-05
2L	411060	FBgn0264855	1.0	0.938666666667	0.0001141236346662945
2L	411128	FBgn0264855	1.0	0.967	5.287527899916377e-05
2L	411718	FBgn0264855	1.0	0.9295	0.00018279309306941898
2L	411781	FBgn0264855	1.0	0.9515	0.00011876601741345023
2L	412237	FBgn0264855	1.0	0.9425	0.00013743948893797322
2L	412446	FBgn0264855	1.0	0.8715	0.0004279869121642217
2L	412658	FBgn0264855	1.0	0.909	0.0001954046690048063
2L	413395	FBgn0264855	0.997666666667	0.9395	0.00014116928461773562
2L	413654	FBgn0264855	0.998	0.959666666667	7.218304787808166e-05
2L	414442	FBgn0264855	0.9935	0.9205	0.00015438355946401563
2L	415446	FBgn0263933	0.967333333333	0.729333333333	0.002453261192072037
2L	415511	FBgn0263933	0.968666666667	0.727	0.00258118545784292
2L	416710	FBgn0263933	0.984	0.6965	0.0035206197766603094
2L	416788	FBgn0263933	0.984	0.6965	0.0036124089691496456
2L	416894	FBgn0263933	0.667333333333	0.291	0.0047690286599633225
2L	419970	FBgn0002593	0.335	0.0645	0.0019008657844777213
2L	420146	FBgn0002593	0.994	0.976	1.314276224865677e-05
2L	420291	FBgn0002593	0.9945	0.978333333333	1.2880509317296243e-05
2L	432117	FBgn0004583	0.914	0.4505	0.01249861455971199
2L	438379	FBgn0004583	1.0	0.75	0.006843178451180528
2L	438727	FBgn0004583	0.9585	0.675	0.009665673611111111
2L	443081	FBgn0004583	1.0	0.85	0.0026896416666666667
2L	449170	FBgn0015924	1.0	0.944	0.00013204868509229277
2L	449229	FBgn0015924	1.0	0.9385	0.00011851132031659901
2L	449320	FBgn0015924	1.0	0.9435	0.00012217164136693254
2L	449434	FBgn0015924	1.0	0.9535	8.370065605839126e-05
2L	450540	FBgn0015924	1.0	0.955	6.0564318816095565e-05
2L	450665	FBgn0015924	1.0	0.97025	3.487621702288072e-05
2L	450878	FBgn0015924	0.9955	0.8685	0.0003990434518085033
2L	452576	FBgn0015924	1.0	0.946333333333	9.988733092549576e-05
2L	452797	FBgn0015924	0.0775	0.0	0.0002651963496300951
2L	454270	FBgn0031256	1.0	0.971	4.6464320910282554e-05
2L	454329	FBgn0031256	1.0	0.958	6.321739932316495e-05
2L	454929	FBgn0262510	1.0	0.939	0.00010172187168475291
2L	454988	FBgn0262510	1.0	0.945	0.00013001934516320804
2L	471704	FBgn0031258	0.0955	0.0	0.0007010087477264699
2L	471789	FBgn0031258	0.18	0.0	0.0016896396919878094
2L	473165	FBgn0027592	1.0	0.9085	0.00015413414136668528
2L	473222	FBgn0027592	1.0	0.944	0.00013153743701161368
2L	473994	FBgn0027592	1.0	0.9	0.0005440439307227431
2L	474053	FBgn0027592	1.0	0.872	0.0007212640668974766
2L	474765	FBgn0027592	1.0	0.941	0.00018865605806812414
2L	475035	FBgn0027592	1.0	0.917	0.0002991205967337366
2L	475178	FBgn0027592	1.0	0.865333333333	0.0004613521154386309
2L	475232	FBgn0027592	1.0	0.855	0.0005486090173088947
2L	475851	FBgn0027592	1.0	0.8	0.0014664518625718043
2L	475915	FBgn0027592	1.0	0.88	0.0004654119803442729
2L	476015	FBgn0027592	1.0	0.8935	0.00044476049500264975
2L	476077	FBgn0027592	1.0	0.906	0.0005235238289551481
2L	478204	FBgn0043364	0.9565	0.647333333333	0.0012605005018147153
2L	479406	FBgn0043364	0.911333333333	0.557333333333	0.0016739678236679307
2L	539517	FBgn0003963	1.0	0.8615	0.002759575
2L	542346	FBgn0010602	0.0905	0.018	0.00014138270501814235
2L	542350	FBgn0010602	0.9655	0.891333333333	0.00021287681462899707
2L	542429	FBgn0010602	1.0	0.967	3.4607551647173616e-05
2L	543349	FBgn0031260	0.9935	0.847	0.0008411582005511699
2L	543415	FBgn0031260	1.0	0.860666666667	0.0007934402273520597
2L	544266	FBgn0031260	1.0	0.872	0.0006047499425942995
2L	544332	FBgn0031260	0.9955	0.877333333333	0.0006645393074750231
2L	544608	FBgn0031260	0.2535	0.0	0.0033996660746428006
2L	544610	FBgn0031260	0.2655	0.0	0.0031504922809813857
2L	544614	FBgn0031260	0.1465	0.0	0.0014554999183006786
2L	544617	FBgn0031260	0.1635	0.0	0.0023196743626745205
2L	545564	FBgn0031261	1.0	0.9595	0.0004112812499999996
2L	545815	FBgn0031261	1.0	0.9165	0.0010678392857142852
2L	546564	FBgn0031261	0.9585	0.8	0.004325141666666666
2L	559918	FBgn0031263	0.0843333333333	0.0	0.00039607728207003773
2L	560037	FBgn0031263	0.993	0.8555	0.0005198803740936012
2L	560096	FBgn0031263	1.0	0.863	0.0005762457424274875
2L	565648	FBgn0031265	0.091	0.0	0.0002862342689880094
2L	566438	FBgn0021874	1.0	0.804	0.0007448344786309759
2L	566497	FBgn0021874	1.0	0.756	0.0010600454726940169
2L	566624	FBgn0021874	1.0	0.886333333333	0.0005242952405830512
2L	566679	FBgn0021874	1.0	0.919666666667	0.0002579007583514092
2L	567030	FBgn0021874	1.0	0.921	0.0003071605799838631
2L	567088	FBgn0021874	1.0	0.928	0.00021260127006528473
2L	568433	FBgn0031266	1.0	0.8455	0.0010050098406959604
2L	568598	FBgn0031266	1.0	0.803	0.0012119121468450803
2L	569290	FBgn0031266	1.0	0.896666666667	0.0005258061836957982
2L	569347	FBgn0031266	1.0	0.896666666667	0.00043474525945752697
2L	573763	FBgn0031267	0.091	0.0	0.00033323122451480987
2L	574633	FBgn0031268	0.139	0.0	0.00029675894720687543
2L	574698	FBgn0031268	1.0	0.942333333333	9.237403056951175e-05
2L	574779	FBgn0031268	1.0	0.9485	0.00011182846716229473
2L	575090	FBgn0031268	1.0	0.9015	0.0002344880402005094
2L	575143	FBgn0031268	1.0	0.9105	0.00025002071119471173
2L	602949	FBgn0031270	0.176	0.0	0.001145649399601816
2L	603006	FBgn0031270	1.0	0.774	0.0013988015548230418
2L	603073	FBgn0031270	1.0	0.875	0.00030220785158449143
2L	694943	FBgn0284247	0.925333333333	0.0	0.15788021885518433
2L	694967	FBgn0284247	0.79	0.0	0.10755217395833334
2L	738268	FBgn0026438	1.0	0.827	0.0013403334872758301
2L	738320	FBgn0026438	1.0	0.8575	0.0009205402030312533
2L	738435	FBgn0026438	1.0	0.675	0.0070393493589705975
2L	738507	FBgn0026438	1.0	0.8335	0.0026752368827144724
2L	738837	FBgn0026438	0.9585	0.3465	0.014017005447943537
2L	739444	FBgn0026438	1.0	0.447	0.011091448382559202
2L	740014	FBgn0026438	1.0	0.683	0.0027669282981332625
2L	740356	FBgn0026438	1.0	0.771	0.0015144468545760358
2L	740690	FBgn0026438	1.0	0.7385	0.001524732435405776
2L	740799	FBgn0026438	1.0	0.784	0.0013227287581689415
2L	740964	FBgn0026438	1.0	0.588	0.004841064326427052
2L	743337	FBgn0026438	1.0	0.767	0.002363819568923653
2L	743623	FBgn0026438	1.0	0.486	0.014567640384615384
2L	744093	FBgn0026438	0.1	0.0	0.001050415362731152
2L	744195	FBgn0026438	1.0	0.5825	0.01237528546819032
2L	779255	FBgn0031277	0.672	0.0	0.06309283127696295
2L	779279	FBgn0031277	0.12	0.0	0.00032720527306967463
2L	779291	FBgn0031277	0.796666666667	0.0	0.05343626574092575
2L	779303	FBgn0031277	0.891	0.0	0.03680612174956015
2L	779327	FBgn0031277	0.312	0.0	0.0010026899965008764
2L	779339	FBgn0031277	0.929	0.0	0.04086315051675648
2L	779363	FBgn0031277	0.224	0.0	0.0027963333507104973
2L	779375	FBgn0031277	0.350666666667	0.0	0.0044543990849076395
2L	779387	FBgn0031277	0.2945	0.0	0.0032280307820454304
2L	788612	FBgn0000442	1.0	0.8045	0.0043292136363636356
2L	790488	FBgn0000442	1.0	0.9115	0.0009595902777777782
2L	810758	FBgn0051658	1.0	0.909	0.00035648112825944464
2L	810808	FBgn0051658	1.0	0.7435	0.0011361438368455794
2L	810816	FBgn0051658	0.244	0.0	0.0007896282995643345
2L	811021	FBgn0051658	1.0	0.132	0.003980172262476622
2L	811088	FBgn0051658	1.0	0.1205	0.004138154794736124
2L	811203	FBgn0051658	1.0	0.0085	0.018470858157279557
2L	811258	FBgn0051658	1.0	0.0055	0.019169862070770753
2L	812496	FBgn0086130	1.0	0.8835	0.0002829371859296397
2L	812561	FBgn0086130	1.0	0.8835	0.0003360186765420799
2L	813893	FBgn0031281	1.0	0.864	0.0005236591044368508
2L	813950	FBgn0031281	1.0	0.864	0.0006926640629467767
2L	814184	FBgn0031281	1.0	0.875	0.0008174472263167724
2L	814242	FBgn0031281	1.0	0.8635	0.0009293622918822816
2L	815221	FBgn0031281	1.0	0.8605	0.0007305209578548108
2L	815274	FBgn0031281	1.0	0.8605	0.0009620477015911286
2L	815412	FBgn0031281	0.296333333333	0.0	0.0032304131584670946
2L	815421	FBgn0031281	1.0	0.646666666667	0.0033119372387579228
2L	815474	FBgn0031281	1.0	0.8975	0.0005510485215548799
2L	818643	FBgn0031284	1.0	0.834	0.0008063385191540818
2L	818703	FBgn0031284	1.0	0.8775	0.0007784018698618553
2L	821659	FBgn0031285	0.9985	0.963	3.118969413040493e-05
2L	822857	FBgn0031285	0.9965	0.929666666667	0.0001489988970896168
2L	823569	FBgn0031285	0.9925	0.897	0.000393880686592285
2L	823636	FBgn0031285	0.9925	0.9015	0.0004331227219432622
2L	824137	FBgn0031285	0.169	0.042	0.0006314462588983609
2L	824218	FBgn0031285	0.104	0.003	0.00031349171534755826
2L	825370	FBgn0031286	0.101666666667	0.0	0.0005047229436460175
2L	825425	FBgn0031286	0.100666666667	0.0	0.0004362712987016083
2L	826507	FBgn0010583	1.0	0.8465	0.001228148417886093
2L	829304	FBgn0010583	0.923333333333	0.512666666667	0.0053576902972871975
2L	829456	FBgn0010583	0.276	0.0	0.003639139300950897
2L	829971	FBgn0010583	1.0	0.75	0.0020557855247270687
2L	830144	FBgn0010583	1.0	0.75	0.0019184706566012628
2L	830349	FBgn0010583	1.0	0.71	0.0015179670974695934
2L	830737	FBgn0010583	1.0	0.71	0.001566220975784381
2L	831083	FBgn0010583	1.0	0.769	0.0025115894729116316
2L	831176	FBgn0010583	1.0	0.769	0.002520328735956886
2L	831626	FBgn0010583	1.0	0.825	0.001355508753050714
2L	831713	FBgn0010583	1.0	0.825	0.0014793750738736331
2L	832461	FBgn0010583	0.9655	0.0	0.005729213044864716
2L	834583	FBgn0020304	0.9915	0.871666666667	0.0006584395616974073
2L	834973	FBgn0020304	0.976333333333	0.659	0.002187260942036876
2L	835290	FBgn0020304	1.0	0.841666666667	0.0007311213970887531
2L	835352	FBgn0020304	1.0	0.8565	0.0006774954711060402
2L	835547	FBgn0020304	1.0	0.783	0.0016271105101900714
2L	835703	FBgn0020304	0.1505	0.0	0.00099587355310703
2L	836171	FBgn0020304	0.152	0.0	0.000672540927834698
2L	836545	FBgn0020304	0.986	0.785666666667	0.0016844268711164734
2L	837378	FBgn0020304	1.0	0.7505	0.0011533191567222373
2L	842613	FBgn0020304	0.129333333333	0.0	0.0005649788448411376
2L	843911	FBgn0020304	0.158	0.0	0.0008943267586198007
2L	849898	FBgn0020304	0.9785	0.7745	0.0015425579074169994
2L	851659	FBgn0031287	0.981	0.6705	0.0033794243411498083
2L	851717	FBgn0031287	0.969666666667	0.6905	0.0032145617497179022
2L	852442	FBgn0031287	0.936	0.53025	0.00571664069470496
2L	852498	FBgn0031287	0.936	0.5345	0.00542347370374231
2L	852571	FBgn0031287	0.9375	0.5535	0.004960615955860105
2L	852627	FBgn0031287	0.9515	0.5535	0.004804632369952548
2L	853005	FBgn0020545	1.0	0.951666666667	6.634187325511121e-05
2L	853191	FBgn0020545	1.0	0.951	8.617021060182736e-05
2L	853278	FBgn0020545	1.0	0.921	0.00020979431811874507
2L	853544	FBgn0020545	1.0	0.922333333333	0.00025769995533252783
2L	862258	FBgn0029095	1.0	0.4605	0.002466212629816448
2L	862318	FBgn0029095	1.0	0.0	0.005766949202785545
2L	862498	FBgn0029095	1.0	0.853333333333	0.0012932975512741816
2L	862562	FBgn0029095	1.0	0.8565	0.001206243616451059
2L	864134	FBgn0029095	1.0	0.714	0.0034533104171477554
2L	864194	FBgn0029095	1.0	0.746333333333	0.0023819399895895713
2L	864338	FBgn0029095	1.0	0.800666666667	0.0019269482954691573
2L	864397	FBgn0029095	1.0	0.772	0.001968127825063072
2L	864794	FBgn0029095	1.0	0.5685	0.0021074263182494753
2L	864876	FBgn0029095	0.1125	0.0	0.00048014491886516533
2L	867813	FBgn0029095	0.286	0.0	0.002881803897264817
2L	868031	FBgn0029095	1.0	0.424	0.0028500965121508936
2L	870552	FBgn0053526	0.7465	0.3765	0.0038366568455344384
2L	871274	FBgn0053526	0.712666666667	0.0855	0.0026342541804527477
2L	871340	FBgn0053526	0.913	0.609	0.0016692707131141012
2L	871576	FBgn0053526	0.966333333333	0.813	0.0008561148755928687
2L	871640	FBgn0053526	0.977	0.811	0.0008039626324331455
2L	871738	FBgn0053526	0.987	0.8465	0.0004940000774710348
2L	871805	FBgn0053526	0.9765	0.8545	0.0004886207363192404
2L	872080	FBgn0053526	0.986333333333	0.864	0.0005150448030077785
2L	872207	FBgn0053526	0.993	0.874	0.0004347283247829646
2L	873539	FBgn0053526	0.6525	0.214	0.005823242793831201
2L	875037	FBgn0053526	1.0	0.850333333333	0.000720338774804624
2L	877871	FBgn0002936	1.0	0.8645	0.001076593742017877
2L	877969	FBgn0002936	1.0	0.8645	0.001084346136651316
2L	898941	FBgn0002563	1.0	0.964333333333	7.119393037565264e-05
2L	899009	FBgn0002563	1.0	0.972	6.35455627708827e-05
2L	923219	FBgn0028481	1.0	0.755	0.0076340595238180075
2L	930064	FBgn0028481	1.0	0.7635	0.007436404761904765
2L	1011977	FBgn0031294	0.075	0.0	0.0002616447226994524
2L	1014484	FBgn0031294	1.0	0.857	0.0008485062863160405
2L	1014549	FBgn0031294	0.98	0.380333333333	0.010608645280042602
2L	1014716	FBgn0031294	1.0	0.912	0.0005219354293140824
2L	1014776	FBgn0031294	1.0	0.912	0.0004541656093589263
2L	1014974	FBgn0031294	1.0	0.8975	0.0005391310582008432
2L	1015034	FBgn0031294	1.0	0.875	0.0006025621351028048
2L	1015256	FBgn0031294	1.0	0.951	0.0001246560788317321
2L	1015314	FBgn0031294	1.0	0.951	0.00012551542416979307
2L	1015927	FBgn0031294	1.0	0.9285	0.00015161314628731002
2L	1015992	FBgn0031294	1.0	0.942666666667	0.00012623134771128146
2L	1016076	FBgn0031294	1.0	0.9445	0.00012717607202679734
2L	1016138	FBgn0031294	1.0	0.949	0.00012602222483944578
2L	1017641	FBgn0031294	1.0	0.9	0.000287602699650602
2L	1017710	FBgn0031294	1.0	0.9	0.000419788871097365
2L	1017768	FBgn0031294	1.0	0.9195	0.00020157631752539822
2L	1019267	FBgn0031294	1.0	0.9285	0.00016657456710644376
2L	1019321	FBgn0031294	1.0	0.93	0.00022077124610177883
2L	1033686	FBgn0031294	1.0	0.88	0.0003004095072016268
2L	1034190	FBgn0031294	1.0	0.409	0.0018727024958125763
2L	1042963	FBgn0031294	0.757	0.0	0.005764301920017168
2L	1046809	FBgn0031294	1.0	0.7875	0.0012050233594861808
2L	1047022	FBgn0031294	1.0	0.6355	0.0038097277439393595
2L	1047945	FBgn0031294	0.9065	0.0	0.005472731933314972
2L	1047955	FBgn0031294	1.0	0.0	0.007197809366185785
2L	1052265	FBgn0003310	1.0	0.9235	0.00023432926856519504
2L	1052330	FBgn0003310	1.0	0.906	0.00022896096524318934
2L	1052495	FBgn0003310	1.0	0.81	0.0009161900090377416
2L	1052565	FBgn0003310	1.0	0.8405	0.0007573340316200135
2L	1053053	FBgn0003310	0.990333333333	0.77	0.002779986466884887
2L	1061233	FBgn0003310	1.0	0.9	0.0004071205464825486
2L	1062213	FBgn0003310	1.0	0.916666666667	0.00014910726811110238
2L	1076834	FBgn0003310	1.0	0.873333333333	0.0005168115654668227
2L	1078568	FBgn0015905	1.0	0.7925	0.00135717580278779
2L	1078624	FBgn0015905	1.0	0.7525	0.001693428662793247
2L	1079065	FBgn0015905	1.0	0.844	0.0012189579294792684
2L	1079120	FBgn0015905	1.0	0.5395	0.011424878135061572
2L	1081427	FBgn0031298	1.0	0.880333333333	0.000410535346176143
2L	1081577	FBgn0031298	1.0	0.7465	0.0013793722082630759
2L	1081920	FBgn0031298	1.0	0.845	0.0005798402559237749
2L	1081976	FBgn0031298	1.0	0.882	0.0005334341671878447
2L	1082056	FBgn0031298	1.0	0.937	0.0002006022541527063
2L	1082119	FBgn0031298	1.0	0.878	0.00040236850293153865
2L	1082665	FBgn0031298	1.0	0.893333333333	0.00038149448003940484
2L	1082788	FBgn0031298	1.0	0.766	0.0013897471077614681
2L	1082791	FBgn0031298	0.193	0.0	0.0013302866022819311
2L	1083268	FBgn0031298	0.1055	0.0	0.0005276755824372482
2L	1083657	FBgn0031299	0.1745	0.0	0.0012198072074123747
2L	1084836	FBgn0031299	1.0	0.736333333333	0.0037409213429700308
2L	1084893	FBgn0031299	1.0	0.7545	0.0037379081261192785
2L	1085136	FBgn0031299	1.0	0.743	0.004997062865492629
2L	1085200	FBgn0031299	1.0	0.743	0.005544193274849567
2L	1085309	FBgn0031299	1.0	0.712	0.011468613636363636
2L	1085523	FBgn0031299	1.0	0.712	0.01164687272727273
2L	1085680	FBgn0031299	1.0	0.807666666667	0.0057650851851666785
2L	1085743	FBgn0031299	1.0	0.777333333333	0.0073983962963161485
2L	1085861	FBgn0031299	1.0	0.6755	0.01564664166666667
2L	1085926	FBgn0031299	1.0	0.6755	0.011730738095238098
2L	1103820	FBgn0261938	1.0	0.5145	0.007700477748049745
2L	1103878	FBgn0261938	1.0	0.846	0.00122875573186263
2L	1103982	FBgn0261938	0.0835	0.0	0.00022190116899121866
2L	1105101	FBgn0261938	1.0	0.8125	0.001048569087029611
2L	1105158	FBgn0261938	1.0	0.858	0.0009180813699562274
2L	1106298	FBgn0261938	1.0	0.842333333333	0.0011427761304976878
2L	1106355	FBgn0261938	1.0	0.8335	0.0014658082793458334
2L	1107106	FBgn0261938	1.0	0.886	0.0007173767057507918
2L	1107160	FBgn0261938	1.0	0.8855	0.0005707099851107502
2L	1107316	FBgn0261938	1.0	0.8875	0.00048128370585556957
2L	1107372	FBgn0261938	1.0	0.9065	0.00045946201493574914
2L	1107757	FBgn0261938	1.0	0.8815	0.0006812235745781229
2L	1107811	FBgn0261938	1.0	0.865	0.0007882387317891526
2L	1107949	FBgn0261938	1.0	0.867	0.0007413268622858601
2L	1108015	FBgn0261938	1.0	0.867	0.00047632608680304496
2L	1115943	FBgn0016926	0.9615	0.683333333333	0.0024878044317079456
2L	1116440	FBgn0016926	0.9455	0.214666666667	0.00393421159250909
2L	1116690	FBgn0016926	0.9705	0.855666666667	0.000610725872241842
2L	1117443	FBgn0016926	0.976666666667	0.815	0.0007950494137351367
2L	1117516	FBgn0016926	0.981	0.756666666667	0.00047117021496347874
2L	1118565	FBgn0016926	0.867333333333	0.285	0.005945504868092255
2L	1123010	FBgn0016926	0.247666666667	0.016	0.0018460216427636385
2L	1126257	FBgn0016926	0.09075	0.0	0.0003476998038805244
2L	1128128	FBgn0016926	1.0	0.81	0.0007766193884360122
2L	1128345	FBgn0016926	0.985	0.298	0.002784776691617925
2L	1128803	FBgn0016926	1.0	0.8455	0.0006252318948918313
2L	1129505	FBgn0031304	1.0	0.815	0.0011689118158496698
2L	1129818	FBgn0031304	1.0	0.8785	0.00042720254815789956
2L	1131181	FBgn0031304	1.0	0.876	0.0005148806935718199
2L	1131263	FBgn0031304	1.0	0.8565	0.0007859872864319339
2L	1132470	FBgn0031305	0.1875	0.0	0.0008778886649023535
2L	1135081	FBgn0031306	1.0	0.7005	0.006481514297386215
2L	1136223	FBgn0031306	0.125	0.0	0.0012534389978214662
2L	1137707	FBgn0031306	0.15	0.0	0.002462631153846154
2L	1137834	FBgn0031306	0.15	0.0	0.0017034921474358973
2L	1138620	FBgn0031306	0.8835	0.378	0.013368263932982549
2L	1139067	FBgn0031306	1.0	0.828	0.0017285939853280018
2L	1139123	FBgn0031306	1.0	0.682	0.006240266714040083
2L	1139385	FBgn0031306	1.0	0.6025	0.00177674511601314
2L	1139482	FBgn0031306	1.0	0.7485	0.002641366971692627
2L	1139763	FBgn0031306	1.0	0.7205	0.0018486147981502752
2L	1139828	FBgn0031306	0.216	0.0	0.003375596195735731
2L	1139831	FBgn0031306	1.0	0.577	0.0047393025082246645
2L	1149586	FBgn0031309	1.0	0.869	0.0005185151675869446
2L	1149650	FBgn0031309	1.0	0.9	0.00037689380852656417
2L	1150069	FBgn0031309	1.0	0.7865	0.0026087232142857136
2L	1150130	FBgn0031309	1.0	0.7935	0.0029549579772079775
2L	1150326	FBgn0031309	1.0	0.873666666667	0.000703819368546579
2L	1150378	FBgn0031309	1.0	0.884	0.0007069463836085276
2L	1150559	FBgn0031309	1.0	0.233	0.011298341932578565
2L	1150616	FBgn0031309	1.0	0.8435	0.001299468729794065
2L	1152115	FBgn0261458	1.0	0.955	5.327706867659532e-05
2L	1152176	FBgn0261458	1.0	0.955	4.921349525398516e-05
2L	1152700	FBgn0261458	1.0	0.924	0.00017964621091538574
2L	1152770	FBgn0261458	1.0	0.9075	0.00024686304508679443
2L	1153318	FBgn0261458	1.0	0.936	9.229552467198043e-05
2L	1153385	FBgn0261458	1.0	0.9405	6.249419301366554e-05
2L	1153731	FBgn0261458	0.9965	0.9375	0.00012954056933974368
2L	1158078	FBgn0261458	1.0	0.942	0.0001357174092684576
2L	1158782	FBgn0031312	0.3585	0.0585	0.002335485513505186
2L	1158806	FBgn0031312	0.13	0.0045	0.00036944963969175204
2L	1158810	FBgn0031312	0.294	0.065	0.001681515767030295
2L	1158856	FBgn0031312	0.274	0.0	0.0031069364738620362
2L	1158866	FBgn0031312	0.6015	0.021	0.00911242991624918
2L	1159467	FBgn0031312	1.0	0.928	0.00015222255374069884
2L	1159755	FBgn0031312	1.0	0.9275	0.00020686747609575184
2L	1160749	FBgn0031313	0.0935	0.0	0.00031886896967481135
2L	1161219	FBgn0031313	1.0	0.9165	0.0002764048387982271
2L	1161289	FBgn0031313	1.0	0.905	0.0002456129482994213
2L	1161869	FBgn0031313	1.0	0.896	0.0003254230904521379
2L	1161926	FBgn0031313	1.0	0.911	0.0002567434797252296
2L	1162146	FBgn0031313	1.0	0.857	0.0005024862575034496
2L	1162999	FBgn0031313	1.0	0.867	0.0005686382495809061
2L	1163149	FBgn0031313	1.0	0.260333333333	0.003195736988939523
2L	1163759	FBgn0031313	0.993666666667	0.846	0.0009014437437187571
2L	1165080	FBgn0031314	1.0	0.928	0.0003567685493961225
2L	1165138	FBgn0031314	1.0	0.8635	0.0004605326350548053
2L	1166922	FBgn0031315	1.0	0.812666666667	0.0026217022829799815
2L	1166982	FBgn0031315	1.0	0.896	0.0004266927281848911
2L	1167954	FBgn0024314	1.0	0.94	9.744476270241629e-05
2L	1168011	FBgn0024314	1.0	0.94	8.99347180350055e-05
2L	1168638	FBgn0024314	1.0	0.8865	0.0005330110322938674
2L	1168694	FBgn0024314	1.0	0.884	0.0005676780683723475
2L	1169561	FBgn0024314	1.0	0.8865	0.0001823480302551374
2L	1169627	FBgn0024314	1.0	0.9475	0.00011540252024004972
2L	1170363	FBgn0051922	1.0	0.6915	0.003981059343433968
2L	1170418	FBgn0051922	1.0	0.7075	0.004776747775370591
2L	1170429	FBgn0051922	0.2295	0.0	0.0027251032732733007
2L	1170553	FBgn0051922	1.0	0.784	0.004156134249907895
2L	1170610	FBgn0051922	1.0	0.753	0.003470126404312799
2L	1170956	FBgn0031317	1.0	0.871	0.0008399181378866226
2L	1171029	FBgn0031317	1.0	0.869	0.0009282994737346482
2L	1171643	FBgn0031317	1.0	0.909	0.0004370220763545885
2L	1171713	FBgn0031317	1.0	0.9005	0.0004901104480733343
2L	1171913	FBgn0031317	1.0	0.85	0.0007888984670151984
2L	1172022	FBgn0031317	1.0	0.906	0.0004885932095309388
2L	1173319	FBgn0031318	1.0	0.8715	0.0007913281323145822
2L	1173379	FBgn0031318	1.0	0.8485	0.0007989067865364863
2L	1173829	FBgn0031318	1.0	0.851333333333	0.000783615608424355
2L	1173883	FBgn0031318	1.0	0.866666666667	0.0005507260266605524
2L	1174130	FBgn0031318	1.0	0.907333333333	0.000261547682684427
2L	1174196	FBgn0031318	1.0	0.918	0.00029227570473921207
2L	1174266	FBgn0031318	0.972	0.6335	0.0039534462287582894
2L	1174496	FBgn0031318	0.946	0.497	0.0047059285271849405
2L	1174570	FBgn0031318	0.8825	0.382666666667	0.006871735579985073
2L	1174909	FBgn0031318	0.935333333333	0.4585	0.005317333989670818
2L	1174987	FBgn0031318	1.0	0.8735	0.00046071330803304527
2L	1175046	FBgn0031318	1.0	0.881	0.000538346931881625
2L	1175173	FBgn0031318	0.990333333333	0.758	0.0019388042977036579
2L	1175286	FBgn0031318	0.962	0.653	0.002468961677136773
2L	1175523	FBgn0031318	1.0	0.872	0.00044446433486842877
2L	1175578	FBgn0031318	1.0	0.844	0.0005435513847013441
2L	1176043	FBgn0031318	1.0	0.875	0.000540016402116531
2L	1176100	FBgn0031318	1.0	0.875	0.0005707609627846394
2L	1176881	FBgn0031318	1.0	0.732	0.000598736052484467
2L	1176941	FBgn0031318	1.0	0.7485	0.0005949691645730419
2L	1177191	FBgn0031318	1.0	0.6735	0.0011654244121637788
2L	1177255	FBgn0031318	1.0	0.6885	0.00110811511009845
2L	1177861	FBgn0031319	0.75	0.261	0.011691165877406675
2L	1177868	FBgn0031319	0.3325	0.0	0.004674881440859656
2L	1177947	FBgn0031319	0.873	0.3165	0.012536214964405133
2L	1178044	FBgn0031319	0.95	0.356	0.059277175
2L	1178107	FBgn0031319	0.95	0.3495	0.0602262
2L	1178467	FBgn0031319	1.0	0.2865	0.01850486735042943
2L	1178840	FBgn0031319	1.0	0.2875	0.015457157011712842
2L	1179069	FBgn0031319	1.0	0.311	0.024452858024689054
2L	1179126	FBgn0031319	1.0	0.317	0.024810352578065846
2L	1179196	FBgn0031319	0.9545	0.414	0.016344225661369845
2L	1179451	FBgn0031319	0.8845	0.3755	0.01899158333333333
2L	1179525	FBgn0031319	0.9	0.3545	0.02076453623188406
2L	1179859	FBgn0031319	0.9115	0.3855	0.01748770209339859
2L	1179937	FBgn0031319	1.0	0.356	0.024111315789473686
2L	1179996	FBgn0031319	1.0	0.356	0.02606625753449402
2L	1180926	FBgn0031319	1.0	0.42	0.012964709615384618
2L	1180994	FBgn0031319	1.0	0.42	0.011846561838624344
2L	1181793	FBgn0031319	1.0	0.75	0.0040407407407393
2L	1181854	FBgn0031319	1.0	0.75	0.0043719560683772125
2L	1183471	FBgn0031320	1.0	0.8875	0.0003848025562012303
2L	1183528	FBgn0031320	1.0	0.7945	0.0022207138163037074
2L	1184254	FBgn0031321	1.0	0.9015	0.00033612598827526967
2L	1184322	FBgn0031321	1.0	0.878	0.00032867511446177925
2L	1186015	FBgn0031322	0.95	0.0625	0.135907075
2L	1186452	FBgn0031322	0.95	0.438	0.009303185430400773
2L	1191402	FBgn0031322	1.0	0.693	0.004746023805209195
2L	1191534	FBgn0031322	1.0	0.5025	0.008207441701342426
2L	1191538	FBgn0031322	0.459	0.0	0.0062869382853174005
2L	1191598	FBgn0031322	1.0	0.741	0.0030614953196847067
2L	1191648	FBgn0031322	0.0955	0.0	0.00037890532496782074
2L	1191909	FBgn0031322	1.0	0.809	0.0019577518060635954
2L	1191969	FBgn0031322	1.0	0.809	0.0016490422112212483
2L	1192198	FBgn0031322	1.0	0.795	0.001624040314752231
2L	1192255	FBgn0031322	0.596	0.0925	0.010184411228297923
2L	1192267	FBgn0031322	0.802333333333	0.354	0.009576692392752153
2L	1192625	FBgn0031322	1.0	0.6635	0.00388684424154501
2L	1196215	FBgn0031322	1.0	0.693	0.004156273856333307
2L	1200297	FBgn0263081	0.0835	0.0	0.00045959430112111894
2L	1200356	FBgn0263081	0.514	0.0	0.006805504464411994
2L	1200387	FBgn0263081	0.0816666666667	0.0	0.0003387185027269076
2L	1200416	FBgn0263081	0.825	0.0	0.014917944156681283
2L	1240970	FBgn0031327	1.0	0.7665	0.0012257651401400577
2L	1241050	FBgn0031327	1.0	0.7665	0.0014512060761853812
2L	1329324	FBgn0011294	1.0	0.9	0.000769230769230769
2L	1329381	FBgn0011294	1.0	0.9585	0.00018991140572523308
2L	1360373	FBgn0053126	1.0	0.487	0.0017613510643845675
2L	1360491	FBgn0053126	1.0	0.734	0.0007239083577255289
2L	1360590	FBgn0053126	1.0	0.693	0.00065062125195262
2L	1360656	FBgn0053126	1.0	0.634666666667	0.0010660013394683796
2L	1360736	FBgn0053126	1.0	0.6195	0.001413904073891191
2L	1360795	FBgn0053126	1.0	0.7385	0.0007895916665961473
2L	1360926	FBgn0053126	1.0	0.829	0.0003547297931729644
2L	1361457	FBgn0053126	1.0	0.66	0.0011580831921758398
2L	1361578	FBgn0053126	1.0	0.821	0.0004983680382859762
2L	1361640	FBgn0053126	1.0	0.8755	0.0002339114610926959
2L	1498237	FBgn0051661	0.0786666666667	0.0	0.00022797977787575552
2L	1501036	FBgn0031344	1.0	0.8825	0.0006114789836339065
2L	1501096	FBgn0031344	1.0	0.857	0.0006993511038635217
2L	1501872	FBgn0031344	1.0	0.85	0.0007247668966738636
2L	1501932	FBgn0031344	1.0	0.9	0.0005762746860924858
2L	1502184	FBgn0031344	1.0	0.7765	0.0012318751544911038
2L	1502610	FBgn0031344	1.0	0.7635	0.0020620900187822144
2L	1595543	FBgn0051935	1.0	0.944	0.00015118813521129115
2L	1595597	FBgn0051935	1.0	0.925	0.0001741798302227674
2L	1595827	FBgn0051935	1.0	0.375	0.017377722645099725
2L	1595891	FBgn0051935	1.0	0.8665	0.0002764851094141707
2L	1596421	FBgn0051935	1.0	0.7565	0.0019173238533299586
2L	1609485	FBgn0051935	1.0	0.812	0.0015326934178921225
2L	1609658	FBgn0051935	1.0	0.85	0.0009235936122749388
2L	1609754	FBgn0051935	1.0	0.827	0.0008075479149657819
2L	1611868	FBgn0031351	1.0	0.881666666667	0.00038921747103725675
2L	1612005	FBgn0031351	1.0	0.897333333333	0.00032777526800260707
2L	1612142	FBgn0031351	0.1375	0.0	0.0009084729828426897
2L	1612988	FBgn0021906	1.0	0.981666666667	1.0945910106095598e-05
2L	1613043	FBgn0021906	1.0	0.984333333333	9.504186034394492e-06
2L	1613423	FBgn0021906	0.999	0.967	2.7360256142027326e-05
2L	1613982	FBgn0021906	0.9995	0.982	9.33434516343638e-06
2L	1705114	FBgn0011570	1.0	0.901666666667	0.00024743069078007
2L	1705280	FBgn0011570	0.1005	0.0	0.0005764984629745438
2L	1705399	FBgn0011570	1.0	0.927	0.0002459217441369771
2L	1707488	FBgn0031356	0.1205	0.0	0.0005637857649358151
2L	1707563	FBgn0031356	0.1335	0.0	0.0005645741770017049
2L	1707998	FBgn0031356	1.0	0.791666666667	0.0005913107314345822
2L	1708060	FBgn0031356	1.0	0.910333333333	0.00021912779016611836
2L	1708214	FBgn0031356	1.0	0.891666666667	0.00043069156040561886
2L	1708281	FBgn0031356	1.0	0.868	0.0005915670093532567
2L	1708402	FBgn0031356	1.0	0.8895	0.000637662025757763
2L	1708461	FBgn0031356	1.0	0.801	0.000999254596495268
2L	1708677	FBgn0031356	1.0	0.802	0.0012654817254044877
2L	1708820	FBgn0031356	1.0	0.8235	0.0010054293506123523
2L	1709104	FBgn0031356	1.0	0.818	0.0011650417123999716
2L	1709173	FBgn0031356	1.0	0.839	0.001183002018524276
2L	1709332	FBgn0031356	1.0	0.8645	0.00047081941931829285
2L	1709616	FBgn0031356	1.0	0.851	0.0004896993912263209
2L	1709811	FBgn0031356	1.0	0.833	0.0008193200893349892
2L	1709877	FBgn0031356	1.0	0.876	0.0006404046578377562
2L	1709963	FBgn0031356	1.0	0.8515	0.00098961014080777
2L	1710042	FBgn0031356	1.0	0.8315	0.0011323049825512966
2L	1710103	FBgn0031356	1.0	0.8255	0.001016435912993421
2L	1710207	FBgn0031356	1.0	0.855	0.0009857545172897615
2L	1710537	FBgn0031357	1.0	0.844	0.0014343340449638805
2L	1710598	FBgn0031357	1.0	0.744	0.0025789612092992627
2L	1710697	FBgn0031357	1.0	0.9355	0.00026146187814057436
2L	1710850	FBgn0031357	1.0	0.8675	0.0005247969973133657
2L	1711404	FBgn0086698	1.0	0.664	0.003960649562094124
2L	1711675	FBgn0086698	1.0	0.279	0.018304170126824195
2L	1711867	FBgn0086698	1.0	0.753	0.0028658871693116334
2L	1711927	FBgn0086698	1.0	0.7695	0.002744308649185803
2L	1712087	FBgn0086698	1.0	0.7595	0.0021129525415183744
2L	1712144	FBgn0086698	1.0	0.8085	0.0017437341438763046
2L	1712542	FBgn0086698	1.0	0.7	0.003242189361762988
2L	1712596	FBgn0086698	1.0	0.775	0.0026795124113998614
2L	1713108	FBgn0086698	1.0	0.75	0.005062812476378572
2L	1713166	FBgn0086698	1.0	0.7085	0.005031577499054827
2L	1714117	FBgn0086698	1.0	0.768	0.0028717952479347195
2L	1714172	FBgn0086698	1.0	0.768	0.002608842961814359
2L	1714405	FBgn0086698	0.091	0.0	0.00039926112994074223
2L	1714473	FBgn0086698	1.0	0.7	0.004962516043518989
2L	1714585	FBgn0086698	0.3505	0.0	0.0030892174148033687
2L	1715138	FBgn0086698	1.0	0.575	0.008200311602954289
2L	1717229	FBgn0031359	1.0	0.868333333333	0.0005915522709038665
2L	1717597	FBgn0031359	1.0	0.8555	0.0005049920093523768
2L	1717815	FBgn0031359	1.0	0.713666666667	0.0019172691357827315
2L	1717877	FBgn0031359	1.0	0.644	0.0011775665131223438
2L	1718151	FBgn0031359	0.992	0.843666666667	0.0008915550746791078
2L	1718226	FBgn0031359	1.0	0.8685	0.0006970439000554378
2L	1718358	FBgn0031359	0.994	0.799	0.0014564921550461606
2L	1718420	FBgn0031359	0.9935	0.8285	0.0009978197236178259
2L	1718491	FBgn0031359	0.9765	0.8165	0.0009162112002727197
2L	1718674	FBgn0031359	0.553	0.247	0.0032240360245676457
2L	1718695	FBgn0031359	0.683	0.317	0.004102764720129062
2L	1718739	FBgn0031359	0.08025	0.0	0.0002725159894961228
2L	1718903	FBgn0031359	0.987	0.744	0.0020640368300872476
2L	1723881	FBgn0031359	0.98	0.7165	0.002720357337683948
2L	1724867	FBgn0000579	1.0	0.0	0.18527347288369678
2L	1724896	FBgn0000579	0.5425	0.0	0.04252665548855697
2L	1726655	FBgn0000579	0.986	0.933666666667	8.388953866563634e-05
2L	1727645	FBgn0000579	0.9895	0.950333333333	4.441840295219105e-05
2L	1727880	FBgn0000579	0.634	0.0665	0.011461030662837783
2L	1728053	FBgn0000579	0.658666666667	0.0665	0.013161351253656318
2L	1728228	FBgn0000579	0.0885	0.0	0.0003370733196697378
2L	1728232	FBgn0000579	0.5	0.0	0.009142397587811331
2L	1728302	FBgn0000579	0.2685	0.0	0.003006183248177476
2L	1728361	FBgn0000579	0.372333333333	0.0	0.005777668749043811
2L	1729142	FBgn0260648	0.0953333333333	0.0	0.0005453750264368181
2L	1729549	FBgn0000579	0.234	0.0	0.002703826100836197
2L	1729940	FBgn0031360	0.094	0.0	0.0003842395426332803
2L	1729945	FBgn0031360	0.1155	0.0	0.00047253998253776616
2L	1731816	FBgn0031361	0.774	0.2955	0.010864128939139696
2L	1731879	FBgn0031361	0.774	0.2955	0.010889888943151307
2L	1732080	FBgn0031361	0.8685	0.442	0.009018027393741022
2L	1732143	FBgn0031361	0.874	0.436333333333	0.008986721145833987
2L	1732654	FBgn0264494	1.0	0.4095	0.00861342563729213
2L	1732960	FBgn0264494	0.4885	0.0	0.007037427043623
2L	1735139	FBgn0264494	0.121666666667	0.0	0.00031145636411708034
2L	1736735	FBgn0264494	0.0883333333333	0.0	0.00031073875322104485
2L	1738019	FBgn0264494	0.887	0.337	0.00530311013121163
2L	1741659	FBgn0264494	1.0	0.808666666667	0.0007837474309046988
2L	1742076	FBgn0264494	1.0	0.879	0.0005266140966991328
2L	1742142	FBgn0264494	1.0	0.856	0.0007694085957560552
2L	1742260	FBgn0264494	1.0	0.815	0.0009938397775918677
2L	1743110	FBgn0264494	0.0846666666667	0.0	0.00022190891818811432
2L	1743344	FBgn0264494	0.9915	0.589	0.0023646492041806922
2L	1743540	FBgn0264494	1.0	0.796666666667	0.0013565010222787626
2L	1743633	FBgn0264494	0.97575	0.556	0.011120105650471751
2L	1743779	FBgn0264494	1.0	0.7835	0.0016777824930194832
2L	1744922	FBgn0264494	1.0	0.8105	0.0011402155288597541
2L	1745161	FBgn0264494	1.0	0.8645	0.0004941251380164045
2L	1745220	FBgn0264494	1.0	0.86	0.0006086153343107623
2L	1745361	FBgn0264494	1.0	0.8955	0.0004108058122210403
2L	1745718	FBgn0264494	1.0	0.8955	0.00046384938145642505
2L	1746029	FBgn0264494	1.0	0.812	0.0012484342447365764
2L	1747691	FBgn0264494	1.0	0.7875	0.001594783427519944
2L	1747860	FBgn0264494	1.0	0.864	0.0005812132312601851
2L	1748634	FBgn0264494	0.1465	0.0	0.000657806739251808
2L	1748773	FBgn0264494	0.989	0.802	0.0012211631044113807
2L	1748874	FBgn0264494	0.9735	0.795666666667	0.0010508193739535569
2L	1749517	FBgn0264494	0.9845	0.786	0.0009639129285316935
2L	1749676	FBgn0264494	1.0	0.805	0.0009961479409199751
2L	1749741	FBgn0264494	0.992	0.826	0.0009762862199887038
2L	1749831	FBgn0264494	0.086	0.0	0.00023226796263871202
2L	1824695	FBgn0051664	1.0	0.942666666667	0.000604980158725888
2L	1824761	FBgn0051664	1.0	0.913	0.0007549325396847933
2L	1825185	FBgn0051664	1.0	0.793	0.0072859222222325755
2L	1837190	FBgn0051665	0.6795	0.0	0.038566022727272734
2L	1837406	FBgn0051665	0.8	0.0	0.08907204166666668
2L	1859001	FBgn0051663	1.0	0.6165	0.003219129053686251
2L	1862719	FBgn0051663	0.4515	0.0	0.005541980716765228
2L	1862827	FBgn0051663	0.3485	0.0	0.005426475797547554
2L	1864931	FBgn0051663	1.0	0.9	0.000680435922059455
2L	1865216	FBgn0051663	1.0	0.846	0.0020029995372820106
2L	1865458	FBgn0051663	1.0	0.893333333333	0.0010936555859143886
2L	1865775	FBgn0051663	1.0	0.9335	0.0007465312500000006
2L	1865986	FBgn0051663	1.0	0.9335	0.0007601190476190476
2L	1866138	FBgn0051663	1.0	0.893	0.0010406406084657778
2L	1866220	FBgn0051663	1.0	0.9085	0.0009733614718614718
2L	1866365	FBgn0051663	1.0	0.8635	0.0008926171615997676
2L	1866466	FBgn0051663	1.0	0.8575	0.0010818418916274896
2L	1866897	FBgn0051663	1.0	0.723	0.0016208144965367398
2L	1866965	FBgn0051663	1.0	0.922	0.00035719256838556967
2L	1867365	FBgn0051663	1.0	0.8	0.0015061529147430927
2L	1869073	FBgn0051663	1.0	0.856	0.00124715848045809
2L	1869527	FBgn0051663	1.0	0.828	0.005556800000000004
2L	1875175	FBgn0051663	1.0	0.840666666667	0.00145889585444077
2L	1876468	FBgn0051663	1.0	0.813	0.0011805251866364502
2L	1876591	FBgn0051663	1.0	0.847	0.0014775492112474862
2L	1879966	FBgn0051663	1.0	0.8285	0.0014800192955190126
2L	1894607	FBgn0031374	0.063	0.0	0.00019953723513754549
2L	1898491	FBgn0031374	0.067	0.0	0.00022114229290391303
2L	1909992	FBgn0031374	1.0	0.869666666667	0.0005854156405625599
2L	1910066	FBgn0031374	1.0	0.905	0.0004883403049198345
2L	1911869	FBgn0031374	0.251	0.0	0.002351545783779828
2L	1911950	FBgn0031374	0.1885	0.0	0.0010702622026806184
2L	1912283	FBgn0031374	0.252333333333	0.0	0.002380611048994651
2L	1913208	FBgn0031374	0.51	0.0	0.0065084193599935815
2L	1913230	FBgn0031374	0.2785	0.0	0.0005495886464449077
2L	1928575	FBgn0031374	0.4305	0.04	0.0036714503418132944
2L	1932055	FBgn0031374	1.0	0.6645	0.005137337327523147
2L	1932147	FBgn0031374	1.0	0.913666666667	0.00029259992671708767
2L	1933805	FBgn0031374	1.0	0.922	0.0002448881427973613
2L	1934049	FBgn0031374	1.0	0.853	0.0004802849998256629
2L	1934118	FBgn0031374	1.0	0.891	0.0005353907521981587
2L	1934328	FBgn0031374	1.0	0.9035	0.0003361941478217899
2L	1934478	FBgn0031374	1.0	0.8615	0.0004209785147962405
2L	1934898	FBgn0031374	1.0	0.688	0.007123243458789423
2L	1934960	FBgn0031374	1.0	0.623	0.01295728630496223
2L	1935683	FBgn0031374	1.0	0.911	0.0004132328664148166
2L	1935738	FBgn0031374	1.0	0.8035	0.0018311553795020484
2L	1936584	FBgn0031374	0.0876666666667	0.0	0.0003298484722222607
2L	1936644	FBgn0031374	0.0745	0.0	0.00030113037252234005
2L	1936991	FBgn0031374	1.0	0.934333333333	0.0001862648267378618
2L	1937053	FBgn0031374	1.0	0.9165	0.00021733719971362198
2L	1937373	FBgn0031374	1.0	0.8205	0.0004225110927902827
2L	1937440	FBgn0031374	1.0	0.7775	0.0005709121377726531
2L	1937583	FBgn0031374	0.9835	0.785	0.0017329799621372249
2L	1937865	FBgn0031374	0.261	0.0405	0.0013689796271281907
2L	1937910	FBgn0031374	0.2755	0.0255	0.0014822441078653145
2L	1938507	FBgn0031374	1.0	0.894	0.0004472241841145201
2L	1938619	FBgn0031374	0.98	0.831	0.0009506310160166957
2L	1938864	FBgn0031374	0.0715	0.0	0.0001647102345058623
2L	1941393	FBgn0031374	0.163	0.0	0.0007856220993859801
2L	1941581	FBgn0031374	0.9935	0.831	0.0007593490771571357
2L	1941677	FBgn0031374	1.0	0.8785	0.0004060425041882168
2L	1941754	FBgn0031374	1.0	0.903	0.000318399860238935
2L	1941903	FBgn0031374	1.0	0.9295	0.00011190419039656244
2L	1941970	FBgn0031374	1.0	0.941	0.00014460588201423703
2L	1942046	FBgn0031374	1.0	0.9235	0.00015944244765467866
2L	1942107	FBgn0031374	1.0	0.8525	0.0002527658499097343
2L	1942182	FBgn0031374	1.0	0.923	0.0001492343312046255
2L	1942250	FBgn0031374	1.0	0.825333333333	0.0005042380260681978
2L	1942451	FBgn0031374	1.0	0.938666666667	0.00012904414276234828
2L	1942509	FBgn0031374	1.0	0.864666666667	0.00027286292294735983
2L	1942663	FBgn0031374	1.0	0.936	0.0001351205595689033
2L	1942784	FBgn0031374	1.0	0.922333333333	0.00017525637196403451
2L	1943066	FBgn0031374	0.159	0.0	0.0005736968276429663
2L	1974480	FBgn0267972	1.0	0.9535	0.00011609397246663344
2L	1974563	FBgn0267972	1.0	0.757666666667	0.0004402976617456028
2L	1974818	FBgn0267972	1.0	0.91	0.0002154905344430265
2L	1974880	FBgn0267972	1.0	0.918	0.0002030939138402019
2L	1974991	FBgn0267972	1.0	0.951666666667	0.00010514976113199403
2L	1975060	FBgn0267972	1.0	0.95	0.00011961523171398662
2L	1976813	FBgn0031377	1.0	0.6975	0.004252801914100607
2L	1976909	FBgn0031377	1.0	0.6715	0.00499064308742044
2L	1979202	FBgn0031377	0.972	0.531	0.006707727360468238
2L	1979909	FBgn0031377	0.982	0.567	0.005258537488513947
2L	1980180	FBgn0031377	0.9665	0.549	0.006991058534415116
2L	1980252	FBgn0031377	0.9375	0.4735	0.008810550844229787
2L	1980427	FBgn0031377	0.95	0.4275	0.008335888206349198
2L	1980551	FBgn0031377	0.900666666667	0.469	0.008901792287940241
2L	1981234	FBgn0031378	0.095	0.0	0.00042628829149409154
2L	1981583	FBgn0031378	0.9675	0.57925	0.005211587804342351
2L	1981641	FBgn0031378	0.945	0.59175	0.004773689004083281
2L	1981832	FBgn0031378	0.971	0.261333333333	0.005532013170716155
2L	1981885	FBgn0031378	0.96	0.262333333333	0.005383278627690352
2L	1982498	FBgn0031379	0.9645	0.594	0.004252443153091267
2L	1982546	FBgn0031379	0.9505	0.484	0.0056627032717383435
2L	1983960	FBgn0031379	0.991666666667	0.795	0.0015419075891620437
2L	1984018	FBgn0031379	0.991666666667	0.782333333333	0.0016132529836688273
2L	1984143	FBgn0031379	1.0	0.705666666667	0.002484269388435402
2L	1984205	FBgn0031379	1.0	0.712666666667	0.0025414232815113326
2L	1985401	FBgn0001125	0.9925	0.873333333333	0.00024090674047362712
2L	1985470	FBgn0001125	1.0	0.9795	1.856462869905659e-05
2L	1985719	FBgn0001125	0.996	0.916333333333	0.0002029660106086753
2L	1985781	FBgn0001125	1.0	0.975333333333	2.1500914119319662e-05
2L	1985883	FBgn0001125	1.0	0.977333333333	2.028671133449768e-05
2L	1985945	FBgn0001125	1.0	0.918	6.891899619641664e-05
2L	1986105	FBgn0001125	0.9975	0.965666666667	3.781924047335411e-05
2L	1987584	FBgn0001125	0.998	0.962	3.463609558214285e-05
2L	2007053	FBgn0040718	1.0	0.8955	0.0010791461988304098
2L	2007134	FBgn0040718	1.0	0.8665	0.0010878391812865489
2L	2011785	FBgn0031384	0.138	0.0	0.0005587684259405343
2L	2017523	FBgn0031384	0.133	0.0	0.0005218940291241094
2L	2017851	FBgn0031384	0.125	0.0	0.0007409234400197719
2L	2027210	FBgn0031384	1.0	0.8785	0.0006601416914767751
2L	2027278	FBgn0031384	1.0	0.9	0.00045599063532200787
2L	2027791	FBgn0031384	1.0	0.943	0.00018861541903102092
2L	2027851	FBgn0031384	1.0	0.919	0.0003083258102740038
2L	2028050	FBgn0031384	1.0	0.921666666667	0.00022749728602953866
2L	2028112	FBgn0031384	1.0	0.937666666667	0.0001586774885416455
2L	2028249	FBgn0031384	1.0	0.836	0.00046764879297726315
2L	2028302	FBgn0031384	0.5655	0.1825	0.005005233081323706
2L	2028320	FBgn0031384	0.8	0.4455	0.005361039604483474
2L	2029028	FBgn0031384	1.0	0.910666666667	0.00028315321877063737
2L	2029091	FBgn0031384	1.0	0.898	0.0004056487893801992
2L	2029418	FBgn0031384	1.0	0.937	0.0001591229298057398
2L	2029493	FBgn0031384	1.0	0.919	0.000227117839598713
2L	2029756	FBgn0031384	1.0	0.8845	0.00042036955346157976
2L	2029835	FBgn0031384	1.0	0.7575	0.0016056312311519385
2L	2038106	FBgn0003557	0.2035	0.0	0.0022743171991270804
2L	2038138	FBgn0003557	0.223	0.0	0.002553396783006936
2L	2040154	FBgn0003557	0.8595	0.492666666667	0.005561641627582649
2L	2040216	FBgn0003557	0.8555	0.4925	0.00575583804421327
2L	2040359	FBgn0003557	0.85	0.5045	0.004295424602876113
2L	2040421	FBgn0003557	0.845	0.51	0.004215978987822595
2L	2041573	FBgn0003557	0.914	0.593	0.0036778213007750593
2L	2041646	FBgn0003557	0.914	0.5885	0.003683985214962179
2L	2042569	FBgn0003557	0.945	0.7355	0.0015325090584867365
2L	2042652	FBgn0003557	0.943333333333	0.731	0.0016232559657657888
2L	2042851	FBgn0003557	0.927	0.652	0.002927767451146941
2L	2042913	FBgn0003557	0.927	0.657	0.002802380826178978
2L	2043521	FBgn0003557	0.8795	0.0	0.04297486115641506
2L	2043558	FBgn0003557	0.799	0.0	0.036459259125374725
2L	2045641	FBgn0028952	1.0	0.659	0.006301446637024314
2L	2045699	FBgn0028952	1.0	0.6	0.007320009489890195
2L	2046011	FBgn0028952	1.0	0.659	0.006003427235771544
2L	2046065	FBgn0028952	0.846333333333	0.0	0.04905090483151796
2L	2046068	FBgn0028952	0.7165	0.0	0.06435063522825278
2L	2046218	FBgn0028952	0.9045	0.4855	0.01078140016466123
2L	2046427	FBgn0028952	1.0	0.5275	0.0071182766713745686
2L	2047639	FBgn0028952	0.443	0.0	0.02057526766304348
2L	2128397	FBgn0031389	0.122	0.0	0.00046037515677209634
2L	2128464	FBgn0031389	0.1485	0.0	0.0006619990582196131
2L	2129070	FBgn0031389	1.0	0.7135	0.0018944787220715185
2L	2129132	FBgn0031389	1.0	0.809	0.0011715873370590436
2L	2131254	FBgn0004507	0.947333333333	0.761333333333	0.0017061505157737512
2L	2134438	FBgn0004507	0.944	0.741	0.0020292291944089985
2L	2134967	FBgn0004507	0.9635	0.795666666667	0.0009924959587868573
2L	2135037	FBgn0004507	0.9635	0.793666666667	0.0009908846140427256
2L	2136644	FBgn0004507	0.986333333333	0.9	0.00022609149916199525
2L	2136730	FBgn0004507	0.983333333333	0.901	0.00023409793690656771
2L	2137794	FBgn0031390	0.9755	0.7475	0.0017759454353370337
2L	2137882	FBgn0031390	0.988	0.833	0.0011839917697883853
2L	2137926	FBgn0031390	1.0	0.8985	0.0003051820280220262
2L	2137983	FBgn0031390	1.0	0.9095	0.00031426797599129746
2L	2138155	FBgn0031390	0.095	0.0	0.0004119546762232633
2L	2138158	FBgn0031390	0.988	0.7645	0.0011797515478434652
2L	2138345	FBgn0031390	0.1935	0.012	0.001353917853155209
2L	2138639	FBgn0031390	0.272	0.0	0.0008890948784824461
2L	2138660	FBgn0031390	0.272	0.0	0.0008955658483119801
2L	2139629	FBgn0031390	0.946	0.6985	0.0022454079199816933
2L	2139673	FBgn0031390	0.483333333333	0.233	0.0024795685676637473
2L	2139676	FBgn0031390	0.7165	0.4305	0.0025056678001123523
2L	2139727	FBgn0031390	1.0	0.8785	0.00026308825446699037
2L	2140312	FBgn0031390	0.9925	0.871	0.0005661946559501425
2L	2140379	FBgn0031390	0.9925	0.877	0.0005361517667148196
2L	2141070	FBgn0031390	0.9865	0.6575	0.003210234641085657
2L	2141128	FBgn0031390	0.98	0.675	0.003108623827294256
2L	2141722	FBgn0031390	0.977	0.757	0.0019511338077529842
2L	2141784	FBgn0031390	0.977	0.7615	0.0018496936460086612
2L	2142132	FBgn0031390	0.9355	0.547	0.004859423625767808
2L	2142190	FBgn0031390	0.922	0.5255	0.005062260811694224
2L	2142580	FBgn0031390	0.9315	0.646	0.0036258249239248565
2L	2142641	FBgn0031390	0.925	0.6275	0.0036054722857323113
2L	2143391	FBgn0031390	0.922	0.668	0.002801538007919701
2L	2143448	FBgn0031390	0.913	0.62	0.0030512025062788967
2L	2143849	FBgn0031390	0.9255	0.651	0.0029661309378508495
2L	2143919	FBgn0031390	0.9345	0.651	0.00302133385660862
2L	2144053	FBgn0031390	0.9255	0.674666666667	0.002399854380233968
2L	2144118	FBgn0031390	0.9255	0.675666666667	0.002412089579669184
2L	2144366	FBgn0031390	0.9165	0.6545	0.002683922354654944
2L	2144456	FBgn0031390	0.925	0.6685	0.0027437811067466365
2L	2144625	FBgn0031390	0.863333333333	0.511	0.003973960579984453
2L	2144804	FBgn0031390	0.862666666667	0.496	0.0041854500821821485
2L	2145134	FBgn0031390	0.065	0.0	0.0002131277273520114
2L	2145799	FBgn0031391	0.7325	0.0	0.026901383801558387
2L	2145832	FBgn0031391	0.7895	0.0	0.031457360942760616
2L	2146426	FBgn0031391	0.2495	0.0	0.001536123865856564
2L	2146813	FBgn0031391	0.864	0.519	0.004619479990054303
2L	2146885	FBgn0031391	0.849	0.528333333333	0.00474373471454617
2L	2148589	FBgn0027509	1.0	0.93325	0.0001864969290898268
2L	2148646	FBgn0027509	1.0	0.909	0.00024296364042452755
2L	2149780	FBgn0027509	1.0	0.78	0.001785440348760944
2L	2149841	FBgn0027509	1.0	0.7	0.004149093456570875
2L	2150261	FBgn0027509	1.0	0.893	0.0004931752623881814
2L	2150328	FBgn0027509	1.0	0.873	0.0007971835630165372
2L	2150795	FBgn0027509	1.0	0.863666666667	0.000508717800111022
2L	2150847	FBgn0027509	1.0	0.901	0.0005473000272189552
2L	2152146	FBgn0031392	1.0	0.927	0.00019438321450981154
2L	2152232	FBgn0031392	1.0	0.9095	0.0002629848504685301
2L	2152270	FBgn0031392	1.0	0.6445	0.002065485075378014
2L	2152465	FBgn0031392	0.339	0.0	0.0014045964537966731
2L	2152662	FBgn0031392	1.0	0.848	0.0006182145503552419
2L	2152944	FBgn0031392	1.0	0.9465	0.00012786829983225042
2L	2153002	FBgn0031392	1.0	0.935	0.00019948940466200143
2L	2153105	FBgn0031392	1.0	0.8745	0.00019246922389703683
2L	2153281	FBgn0031392	1.0	0.962	5.3946257502879955e-05
2L	2153531	FBgn0031392	1.0	0.969666666667	4.7577872696610407e-05
2L	2153595	FBgn0031392	1.0	0.961666666667	4.9630995079446736e-05
2L	2154259	FBgn0031392	0.08	0.0	0.00017040520938024152
2L	2154410	FBgn0031392	1.0	0.882	0.000492478952924267
2L	2154472	FBgn0031392	1.0	0.865	0.0005988560927901006
2L	2154512	FBgn0031392	0.181333333333	0.0	0.0009888116399700009
2L	2157731	FBgn0000097	0.119	0.0	0.0006106673372887329
2L	2158091	FBgn0000097	0.145	0.0	0.0006465631438699825
2L	2158405	FBgn0000097	1.0	0.55	0.005015671947118158
2L	2158467	FBgn0000097	1.0	0.5	0.004523000823592747
2L	2159245	FBgn0000097	1.0	0.6185	0.006016621901243034
2L	2159311	FBgn0000097	1.0	0.6185	0.006097035450623403
2L	2160340	FBgn0000097	0.3835	0.0	0.007227293401588076
2L	2171141	FBgn0000097	0.132666666667	0.0	0.0003694727664439873
2L	2171198	FBgn0000097	0.307	0.0	0.0032861058807997956
2L	2190643	FBgn0031395	0.939	0.693	0.002082934606364485
2L	2190646	FBgn0031395	0.2795	0.024	0.001821216492881012
2L	2190706	FBgn0031395	1.0	0.907	0.00021620554700577902
2L	2190784	FBgn0031395	0.1685	0.0	0.0014121205723061625
2L	2190853	FBgn0031395	0.941666666667	0.0	0.059489733739761005
2L	2190883	FBgn0031395	0.9765	0.0	0.06753368012525471
2L	2191078	FBgn0031395	0.993	0.676	0.002987511182809479
2L	2191849	FBgn0031395	1.0	0.8055	0.0009946794180646181
2L	2192090	FBgn0031395	1.0	0.8865	0.00041815088620190564
2L	2192146	FBgn0031395	1.0	0.907	0.0002741874644053965
2L	2192715	FBgn0085201	1.0	0.9835	1.1380164712476822e-05
2L	2192777	FBgn0085201	1.0	0.8825	0.0003097347319933349
2L	2192845	FBgn0085201	0.214	0.057	0.0004712015073636604
2L	2192848	FBgn0085201	0.756333333333	0.391	0.0031564099272398207
2L	2192974	FBgn0085201	1.0	0.892666666667	0.0003619044791658968
2L	2197308	FBgn0085201	1.0	0.9645	0.0002100416666666664
2L	2210869	FBgn0031397	1.0	0.791666666667	0.0035411968095789364
2L	2210924	FBgn0031397	1.0	0.775	0.004286661785423332
2L	2211510	FBgn0031397	1.0	0.848333333333	0.0017248626068399656
2L	2211576	FBgn0031397	1.0	0.75	0.0036467838669950745
2L	2211717	FBgn0031397	0.85	0.35	0.016279898958333334
2L	2211772	FBgn0031397	0.85	0.656	0.004717215277777776
2L	2212091	FBgn0031397	1.0	0.7225	0.009676724358974357
2L	2212278	FBgn0031397	1.0	0.85	0.0031445444444444456
2L	2213333	FBgn0010288	1.0	0.975	2.021134125498706e-05
2L	2213414	FBgn0010288	1.0	0.975	2.161916806253734e-05
2L	2213557	FBgn0010288	0.997	0.9635	3.8049688546794086e-05
2L	2213615	FBgn0010288	0.999	0.969	3.332122958538258e-05
2L	2213756	FBgn0010288	1.0	0.9485	7.720887423243743e-05
2L	2213895	FBgn0010288	1.0	0.952333333333	7.415970407632192e-05
2L	2214384	FBgn0085203	1.0	0.785	0.0008880992098115151
2L	2214437	FBgn0085203	1.0	0.7855	0.000971539489410279
2L	2214884	FBgn0085203	1.0	0.8715	0.0008235642183255084
2L	2215013	FBgn0085203	1.0	0.7855	0.0010200727408807742
2L	2215456	FBgn0031398	0.185	0.0	0.001498706811662846
2L	2215459	FBgn0031398	0.943	0.731333333333	0.0018951701256300544
2L	2215514	FBgn0031398	0.993	0.799	0.001133611690223022
2L	2216959	FBgn0040715	0.992	0.882666666667	0.00046461239792653714
2L	2217012	FBgn0040715	0.993333333333	0.9195	0.00020943813791157785
2L	2217544	FBgn0031399	1.0	0.761	0.0017966189527356521
2L	2217597	FBgn0031399	1.0	0.818	0.0015923767528234995
2L	2217771	FBgn0031399	1.0	0.8	0.002565744996708338
2L	2217829	FBgn0031399	1.0	0.6445	0.004877594323631232
2L	2218081	FBgn0031399	1.0	0.7585	0.0037166989121995655
2L	2218173	FBgn0031399	1.0	0.8	0.0032357388087596137
2L	2219104	FBgn0031399	1.0	0.7945	0.0013576276655432637
2L	2219160	FBgn0031399	1.0	0.759	0.0016751208462881112
2L	2219716	FBgn0031399	1.0	0.8665	0.0015435788961035552
2L	2219776	FBgn0031399	1.0	0.8335	0.0015634135551943309
2L	2220258	FBgn0031399	1.0	0.8645	0.0014828023747433647
2L	2220319	FBgn0031399	1.0	0.8255	0.0020161906116638035
2L	2220951	FBgn0031401	1.0	0.8415	0.0009745609155143302
2L	2222298	FBgn0031401	0.434	0.0176666666667	0.005210284257396267
2L	2222770	FBgn0031401	0.318	0.0	0.000653373794829973
2L	2223242	FBgn0031401	1.0	0.7445	0.0017948013532938084
2L	2223633	FBgn0031401	1.0	0.932	0.00022451934516339814
2L	2223704	FBgn0031401	1.0	0.93	0.0002093227247347544
2L	2224526	FBgn0031401	1.0	0.919666666667	0.00021765912461590954
2L	2224578	FBgn0031401	1.0	0.901	0.00026373375052377994
2L	2224685	FBgn0031401	1.0	0.903	0.00035047947916702843
2L	2224743	FBgn0031401	1.0	0.914	0.00034361637615143285
2L	2225357	FBgn0031401	0.2295	0.0	0.002692104855436082
2L	2225409	FBgn0031401	0.186333333333	0.0	0.0016756671294881785
2L	2226001	FBgn0031403	1.0	0.8875	0.0005862632706172566
2L	2226058	FBgn0031403	1.0	0.8055	0.0008950323141750855
2L	2226074	FBgn0031403	0.098	0.0	0.0004003230290340874
2L	2227281	FBgn0267378	0.979333333333	0.8405	0.0006355030344423181
2L	2229265	FBgn0267378	1.0	0.8775	0.0004004735001401967
2L	2229393	FBgn0267378	1.0	0.912333333333	0.0002153189726410104
2L	2229456	FBgn0267378	1.0	0.918333333333	0.000225173955716415
2L	2229575	FBgn0267378	1.0	0.940333333333	0.0001652326771013807
2L	2229637	FBgn0267378	1.0	0.929	0.00017813505025170886
2L	2229813	FBgn0267378	1.0	0.8835	0.0003919430093166001
2L	2229877	FBgn0267378	1.0	0.8675	0.0004662545889169124
2L	2232188	FBgn0262126	0.963	0.65525	0.002824957349944867
2L	2232256	FBgn0262126	0.969	0.684	0.002475967628246219
2L	2233047	FBgn0262126	0.974333333333	0.6585	0.003332070417189512
2L	2233109	FBgn0262126	0.942666666667	0.6585	0.0031668541345616025
2L	2233977	FBgn0262126	0.956	0.586	0.0039287277133939445
2L	2234234	FBgn0262126	0.956	0.614	0.0037770300523440764
2L	2234350	FBgn0262126	0.956333333333	0.538333333333	0.004955371841848153
2L	2234408	FBgn0262126	0.962666666667	0.538333333333	0.004942234868094863
2L	2234868	FBgn0262126	0.936333333333	0.481666666667	0.005543404269783785
2L	2234927	FBgn0262126	0.936333333333	0.496333333333	0.005606758757501873
2L	2235899	FBgn0262126	0.813333333333	0.295333333333	0.008850996850744223
2L	2236307	FBgn0262126	0.832	0.307	0.008516678799552424
2L	2236802	FBgn0262126	0.107	0.0	0.0003930497956162334
2L	2238886	FBgn0052463	0.394	0.0	0.0049105171638725645
2L	2240268	FBgn0051682	0.091	0.0	0.00035031701471890486
2L	2240340	FBgn0051682	0.091	0.0	0.00035409139113613065
2L	2242591	FBgn0264979	1.0	0.899	0.00026121387714064234
2L	2242692	FBgn0264979	1.0	0.899	0.0003427129361623161
2L	2242945	FBgn0264979	1.0	0.7685	0.0005507748994971698
2L	2243559	FBgn0264979	1.0	0.908	0.00024679284328503145
2L	2308249	FBgn0031412	0.9665	0.6605	0.007083126358898673
2L	2308304	FBgn0031412	0.95	0.6075	0.007741732232223787
2L	2308318	FBgn0031412	0.077	0.0	0.0006187593053581034
2L	2308531	FBgn0031412	1.0	0.833	0.002528356682773235
2L	2308580	FBgn0031412	1.0	0.7345	0.0033376137037027655
2L	2309702	FBgn0031413	1.0	0.818	0.0019575997822931786
2L	2310125	FBgn0031413	1.0	0.8545	0.0013011598734073708
2L	2310449	FBgn0031413	1.0	0.841	0.0009088343609889213
2L	2310661	FBgn0031413	1.0	0.843	0.0014436925455529063
2L	2310870	FBgn0031413	1.0	0.0	0.06541366369949485
2L	2311117	FBgn0031413	0.469	0.0	0.007591032315835309
2L	2312179	FBgn0031413	0.1365	0.0	0.0006062896407979272
2L	2312179	FBgn0031414	1.0	0.7225	0.006075195501526847
2L	2315604	FBgn0031413	0.1185	0.0	0.0006297712852389919
2L	2315683	FBgn0031413	0.108	0.0	0.0006028856837612893
2L	2323350	FBgn0031413	1.0	0.507333333333	0.013450501210824072
2L	2323382	FBgn0031414	1.0	0.75	0.0028698816395664396
2L	2323449	FBgn0031413	0.867666666667	0.434	0.01385060022813081
2L	2330655	FBgn0031413	1.0	0.1	0.05779336787750017
2L	2360393	FBgn0014010	1.0	0.965666666667	6.132983650851024e-05
2L	2360455	FBgn0014010	1.0	0.9425	8.961662199907996e-05
2L	2360569	FBgn0014010	1.0	0.9645	2.6814768285774973e-05
2L	2360632	FBgn0014010	1.0	0.976666666667	2.1877931323463188e-05
2L	2360801	FBgn0014010	1.0	0.970666666667	2.816342668168368e-05
2L	2360971	FBgn0014010	1.0	0.961	5.3179846454580155e-05
2L	2361092	FBgn0014010	0.998	0.9615	4.602085270089736e-05
2L	2361159	FBgn0014010	1.0	0.963	3.814712451136327e-05
2L	2361585	FBgn0014010	0.987	0.8975	0.00023421231696706243
2L	2362674	FBgn0014010	0.104	0.01	0.00023184390284750539
2L	2363404	FBgn0014010	0.1355	0.027	0.0003626355805063861
2L	2364594	FBgn0014010	0.2805	0.0795	0.0012312708682302542
2L	2364640	FBgn0014010	0.467	0.208	0.0017482544177503416
2L	2364728	FBgn0014010	0.0905	0.0	0.00023629700429233635
2L	2364836	FBgn0014010	0.1395	0.0	0.0005923806377374737
2L	2364889	FBgn0014010	0.9645	0.722666666667	0.002681642963253263
2L	2365060	FBgn0014010	1.0	0.821	0.0042733324915814825
2L	2365087	FBgn0014010	0.159	0.0	0.002779207291666667
2L	2365390	FBgn0261647	0.304	0.0	0.003624018790849774
2L	2365728	FBgn0261647	0.934	0.604	0.0032636916185106685
2L	2365901	FBgn0261647	0.228	0.0	0.0014148930764931223
2L	2366274	FBgn0261647	0.9865	0.6765	0.002694749300496082
2L	2366803	FBgn0261647	0.1415	0.0	0.0011335439756066904
2L	2367442	FBgn0261647	0.169	0.0	0.0015303989209990495
2L	2368213	FBgn0261647	1.0	0.5645	0.006226203090391019
2L	2368315	FBgn0261647	1.0	0.599333333333	0.006643902366864443
2L	2369543	FBgn0261647	0.139	0.0	0.0005533058216711956
2L	2370520	FBgn0031417	0.976333333333	0.2895	0.002724413230038761
2L	2370542	FBgn0031417	0.0816666666667	0.0	0.00028297519821331217
2L	2370611	FBgn0031417	1.0	0.4425	0.001639968626291491
2L	2370988	FBgn0031417	1.0	0.836666666667	0.0008867102315394154
2L	2371047	FBgn0031417	1.0	0.823	0.0012876483722441701
2L	2372770	FBgn0031418	1.0	0.911	0.00029964000664096485
2L	2372829	FBgn0031418	1.0	0.933	0.00016445890119764868
2L	2373076	FBgn0031418	1.0	0.935	0.00012816959129254154
2L	2373133	FBgn0031418	1.0	0.943	9.694417937078129e-05
2L	2373425	FBgn0031418	1.0	0.892	0.0004051310673466126
2L	2373493	FBgn0031418	1.0	0.915333333333	0.0003101911780965309
2L	2373722	FBgn0031418	0.982333333333	0.7765	0.0029736293632410702
2L	2373935	FBgn0031418	0.1185	0.0	0.0010610214466605233
2L	2374488	FBgn0031418	1.0	0.792	0.0032245383146961523
2L	2374809	FBgn0031419	1.0	0.7115	0.0031125144510289254
2L	2374865	FBgn0031419	1.0	0.625	0.003260929872026293
2L	2376143	FBgn0031420	1.0	0.8335	0.001292938321923477
2L	2376263	FBgn0031420	0.088	0.0	0.0002072708095928606
2L	2377131	FBgn0031420	1.0	0.816	0.0011887706138163127
2L	2378275	FBgn0031420	1.0	0.8305	0.0014004951126582457
2L	2378335	FBgn0031420	1.0	0.762	0.0019027345263790687
2L	2382296	FBgn0264672	1.0	0.829333333333	0.0020023566445943274
2L	2382348	FBgn0264672	1.0	0.846	0.0014571782900344677
2L	2382560	FBgn0264672	1.0	0.763333333333	0.00202213431563392
2L	2382616	FBgn0264672	1.0	0.7345	0.0025132162334361215
2L	2384043	FBgn0031422	1.0	0.8635	0.0010144596560846375
2L	2384096	FBgn0031422	1.0	0.7635	0.0022235919256117106
2L	2400965	FBgn0031424	1.0	0.6775	0.004010570319308338
2L	2401106	FBgn0031424	1.0	0.757	0.0016842796607396914
2L	2401333	FBgn0031424	1.0	0.846	0.00055551210434887
2L	2401889	FBgn0031424	1.0	0.879333333333	0.0004056658429850955
2L	2402294	FBgn0031424	1.0	0.8945	0.0005231085574398213
2L	2404726	FBgn0031424	1.0	0.8035	0.0012652317188986237
2L	2405057	FBgn0031424	1.0	0.9165	0.0005638465221774194
2L	2405501	FBgn0031424	1.0	0.8145	0.0013089816028225806
2L	2407096	FBgn0031424	1.0	0.9045	0.0008134523809523816
2L	2407159	FBgn0031424	1.0	0.95	0.00040460238095238135
2L	2407375	FBgn0031424	1.0	0.939333333333	0.00033897011608127124
2L	2407470	FBgn0031424	1.0	0.9145	0.0006158858585856452
2L	2422029	FBgn0031428	1.0	0.746	0.0025224298387081867
2L	2422085	FBgn0031428	1.0	0.6835	0.0035287319562992796
2L	2457661	FBgn0000490	1.0	0.816	0.005126466666666669
2L	2490678	FBgn0264978	1.0	0.8635	0.0006442196919843125
2L	2490732	FBgn0264978	1.0	0.884	0.0006915791449403703
2L	2491442	FBgn0264978	1.0	0.4935	0.010710211892792618
2L	2491508	FBgn0264978	0.1075	0.0	0.0002258464216095692
2L	2491512	FBgn0264978	1.0	0.576	0.008064947277343274
2L	2492201	FBgn0264978	1.0	0.912333333333	0.0003630947750904145
2L	2492258	FBgn0264978	1.0	0.8675	0.000786805027742397
2L	2492418	FBgn0264978	1.0	0.899	0.00028436620602983624
2L	2492492	FBgn0264978	1.0	0.911	0.00018790577732416634
2L	2493296	FBgn0011818	1.0	0.8675	0.0005664580037353647
2L	2495373	FBgn0011818	1.0	0.875	0.00046026452941866266
2L	2495487	FBgn0011818	1.0	0.8155	0.0010027257033430356
2L	2495569	FBgn0011818	1.0	0.8345	0.0008691261360623056
2L	2495888	FBgn0011818	1.0	0.776	0.001500659047645581
2L	2496398	FBgn0011818	1.0	0.7995	0.0015689064553269267
2L	2496459	FBgn0011818	0.0646666666667	0.0	0.00017012235221924662
2L	2498235	FBgn0011818	0.78	0.0	0.025497898683470306
2L	2498262	FBgn0011818	0.871	0.0	0.030740038574932786
2L	2563065	FBgn0031432	1.0	0.7725	0.0011879715838040725
2L	2563132	FBgn0031432	1.0	0.8045	0.0011076572046710496
2L	2563396	FBgn0031432	1.0	0.865333333333	0.0009247177759537401
2L	2563503	FBgn0031432	1.0	0.26	0.003979430014800701
2L	2563627	FBgn0031432	1.0	0.7	0.0027808474061806446
2L	2563699	FBgn0031432	1.0	0.5665	0.0078031015577615815
2L	2564119	FBgn0031432	1.0	0.5945	0.006232069805028626
2L	2564170	FBgn0031432	1.0	0.7225	0.00354992546296245
2L	2564522	FBgn0031432	0.976333333333	0.637	0.003973012522856095
2L	2564576	FBgn0031432	1.0	0.6325	0.0029653095149090106
2L	2565248	FBgn0041337	1.0	0.632	0.009984534722226726
2L	2565303	FBgn0041337	1.0	0.7305	0.005297398488552831
2L	2565548	FBgn0041337	0.1315	0.0	0.0008045185373730393
2L	2565567	FBgn0041337	1.0	0.73	0.005429728679527136
2L	2571649	FBgn0041337	1.0	0.7555	0.003900384441773762
2L	2571773	FBgn0041337	1.0	0.6635	0.009762611882715728
2L	2571830	FBgn0041337	1.0	0.6635	0.009646565586413141
2L	2572240	FBgn0041337	0.094	0.0	0.0010107653116530589
2L	2572253	FBgn0041337	1.0	0.607	0.00720346548821338
2L	2572314	FBgn0041337	1.0	0.6665	0.00549997532726662
2L	2572666	FBgn0041337	1.0	0.5335	0.0242372380952381
2L	2572719	FBgn0041337	1.0	0.5335	0.024151738095238098
2L	2574202	FBgn0085343	1.0	0.6635	0.0022216753768683722
2L	2574275	FBgn0085343	1.0	0.6635	0.0017854532244221996
2L	2574815	FBgn0085343	1.0	0.718	0.001683069824121433
2L	2574875	FBgn0085343	1.0	0.7365	0.0015628091848137171
2L	2576572	FBgn0031434	0.926	0.465333333333	0.006458829063465092
2L	2576636	FBgn0031434	0.926	0.465333333333	0.006478952305911871
2L	2579426	FBgn0031436	0.9765	0.873	0.00034012062377822457
2L	2579482	FBgn0031436	0.9815	0.8785	0.00031954539625252376
2L	2579567	FBgn0031436	0.977	0.8565	0.00038630714667092536
2L	2579618	FBgn0031436	0.9755	0.855	0.00039338874214798374
2L	2579796	FBgn0031436	0.9655	0.795	0.000734440688860925
2L	2579859	FBgn0031436	0.966	0.795	0.000728623137213902
2L	2579955	FBgn0031436	0.342	0.0295	0.0038565999398013674
2L	2580014	FBgn0031436	0.531666666667	0.04	0.006653093029487659
2L	2580313	FBgn0031437	0.0776666666667	0.0	0.00034651175916318607
2L	2580581	FBgn0031437	0.991	0.769	0.0012174982954692402
2L	2580643	FBgn0031437	1.0	0.7795	0.001203590636515164
2L	2581838	FBgn0026479	0.859	0.448333333333	0.0041930086849194526
2L	2581897	FBgn0026479	0.8675	0.4935	0.004024470125628813
2L	2582109	FBgn0026479	0.87	0.562666666667	0.0039964933528745545
2L	2582173	FBgn0026479	0.8685	0.563333333333	0.0038678153964286587
2L	2582402	FBgn0026479	0.8155	0.4035	0.006018695359438535
2L	2582465	FBgn0026479	0.814	0.446	0.00559874106626821
2L	2582811	FBgn0026479	0.7895	0.4295	0.00538578354201629
2L	2582866	FBgn0026479	0.8115	0.4585	0.005414250663738747
2L	2583318	FBgn0026479	0.814	0.4135	0.006157792818957927
2L	2583533	FBgn0026479	0.817	0.4115	0.006127843899358096
2L	2584198	FBgn0026479	0.724666666667	0.3205	0.006551840473896298
2L	2584256	FBgn0026479	0.721	0.3205	0.006463456937466685
2L	2584401	FBgn0026479	0.845666666667	0.4285	0.006282367586367618
2L	2585169	FBgn0026479	0.85	0.4265	0.006258462724038126
2L	2592229	FBgn0250835	1.0	0.7735	0.0028611391831851666
2L	2592288	FBgn0250835	1.0	0.7735	0.0026391127541436393
2L	2730236	FBgn0031449	0.6835	0.0	0.007158847746952165
2L	2730372	FBgn0031449	0.9035	0.398	0.008440949687129525
2L	2730469	FBgn0031449	0.311	0.0	0.0023290566613223236
2L	2734560	FBgn0031449	0.236	0.0	0.0010164129250413987
2L	2734583	FBgn0031449	0.236	0.0	0.0010161903119755937
2L	2735451	FBgn0031449	0.2705	0.0	0.002769717567698884
2L	2735720	FBgn0031449	0.118	0.0	0.00039480923209792186
2L	2736129	FBgn0031449	0.0813333333333	0.0	0.00027029203726963144
2L	2736136	FBgn0031449	0.1205	0.0	0.0002919958504644689
2L	2736173	FBgn0031449	0.5475	0.202	0.005308283285174881
2L	2736310	FBgn0031449	0.167	0.0	0.001005431818641712
2L	2736430	FBgn0031449	1.0	0.8055	0.001976585203622307
2L	2737031	FBgn0031449	1.0	0.923	0.00022149712102188668
2L	2737321	FBgn0031449	1.0	0.9055	0.0002888451771003576
2L	2737421	FBgn0031449	0.989	0.839333333333	0.0007643851723903463
2L	2737567	FBgn0263564	1.0	0.9055	0.00034277770798422626
2L	2737661	FBgn0263564	1.0	0.868	0.0003335649748743519
2L	2737900	FBgn0031449	1.0	0.905	0.00035345002791719096
2L	2738074	FBgn0031449	1.0	0.872333333333	0.0003827519570083155
2L	2738382	FBgn0031449	1.0	0.8055	0.0008057841115613152
2L	2738446	FBgn0031449	1.0	0.843666666667	0.0008063801290181836
2L	2738615	FBgn0031449	1.0	0.9215	0.0002538459266819442
2L	2738682	FBgn0031449	1.0	0.909	0.00028769102439232764
2L	2738783	FBgn0031449	1.0	0.915666666667	0.00029177395589023085
2L	2738868	FBgn0031449	1.0	0.8245	0.0015033527491615734
2L	2739024	FBgn0031449	1.0	0.923666666667	0.00023172743381595528
2L	2739088	FBgn0031449	1.0	0.8945	0.00032337990034406156
2L	2739297	FBgn0031449	1.0	0.869	0.0005239340450524757
2L	2739361	FBgn0031449	1.0	0.870666666667	0.0005645776828583967
2L	2739718	FBgn0031449	0.853333333333	0.0	0.02329141772747527
2L	2739743	FBgn0031449	1.0	0.0	0.03370302060083793
2L	2740211	FBgn0031450	1.0	0.8205	0.0007183654995457167
2L	2740388	FBgn0031450	1.0	0.8875	0.0006056909881003019
2L	2740473	FBgn0031450	1.0	0.8865	0.000591712058731557
2L	2740519	FBgn0031450	1.0	0.8735	0.0008372419814349936
2L	2740784	FBgn0031450	1.0	0.6165	0.0038229099240814296
2L	2741051	FBgn0031450	0.154	0.0	0.0006636909379509252
2L	2741107	FBgn0031450	1.0	0.7755	0.001995716041950339
2L	2741482	FBgn0031450	1.0	0.871	0.0008082280810353334
2L	2741558	FBgn0031450	1.0	0.829	0.0015207679521689948
2L	2742762	FBgn0031450	0.402	0.0	0.005019918615085451
2L	2742786	FBgn0031450	0.4075	0.0	0.0032912404733545795
2L	2742810	FBgn0031450	0.4945	0.0	0.00462800893530127
2L	2742834	FBgn0031450	0.2445	0.0	0.0018717029778268855
2L	2742858	FBgn0031450	0.2455	0.0	0.0017699805443327284
2L	2742882	FBgn0031450	0.2155	0.0	0.0004333241225519094
2L	2745216	FBgn0031452	1.0	0.9	0.0005870453979879308
2L	2745271	FBgn0031452	1.0	0.857	0.0007691264928189213
2L	2745494	FBgn0031452	1.0	0.813666666667	0.0009581072898280387
2L	2745556	FBgn0031452	1.0	0.793	0.0013100291525174111
2L	2746770	FBgn0031452	0.0905	0.0	0.0002682447417725279
2L	2747252	FBgn0250906	1.0	0.9555	3.717709223199247e-05
2L	2747310	FBgn0250906	1.0	0.977	1.943327121742731e-05
2L	2748255	FBgn0250906	0.997	0.934333333333	0.00021088836107680873
2L	2748319	FBgn0250906	0.997	0.972	1.858158413586097e-05
2L	2752837	FBgn0031453	0.9835	0.0	0.042540926205867004
2L	2752840	FBgn0031453	0.8785	0.0	0.024502466296588265
2L	2753371	FBgn0031453	0.4305	0.0516666666667	0.0028251173499430084
2L	2753660	FBgn0031453	0.97	0.922	8.917131211593396e-05
2L	2756007	FBgn0031453	0.996	0.9595	3.498020641413736e-05
2L	2756170	FBgn0031453	0.9935	0.9505	4.791243003228867e-05
2L	2756244	FBgn0031453	0.9935	0.953	5.4977156441737866e-05
2L	2758568	FBgn0031454	0.110333333333	0.0	0.00019202332974376852
2L	2760146	FBgn0031456	1.0	0.887	0.0004972989695953947
2L	2760216	FBgn0031456	1.0	0.8645	0.0007718127399142529
2L	2761308	FBgn0031456	1.0	0.8035	0.0013049721719250356
2L	2761503	FBgn0031456	1.0	0.822	0.0010792832433840311
2L	2761670	FBgn0031456	1.0	0.847	0.0009419789726072567
2L	2761723	FBgn0031456	1.0	0.827	0.0008099788572407785
2L	2762393	FBgn0031456	0.077	0.0	0.00030150986826795156
2L	2762462	FBgn0031456	0.0835	0.0	0.00030148843640018203
2L	2763088	FBgn0031456	1.0	0.689	0.0019564952083728293
2L	2763150	FBgn0031456	1.0	0.689	0.0021961040882965853
2L	2764441	FBgn0031457	0.981	0.63	0.006059531084146321
2L	2764504	FBgn0031457	0.987666666667	0.6345	0.00628816997901901
2L	2765198	FBgn0031457	1.0	0.569666666667	0.005923316447102544
2L	2765283	FBgn0031457	1.0	0.5855	0.006479322375384518
2L	2765427	FBgn0031457	1.0	0.6305	0.004904236504841862
2L	2765495	FBgn0031457	0.975	0.585666666667	0.00474593057660547
2L	2765504	FBgn0031457	0.12	0.0	0.0006193130876960879
2L	2766707	FBgn0031458	1.0	0.902	0.00036518011934582413
2L	2766766	FBgn0031458	1.0	0.88	0.00042239090173050323
2L	2768226	FBgn0028398	1.0	0.8875	0.0004236559797248038
2L	2768285	FBgn0028398	1.0	0.8715	0.0004779164557155038
2L	2769060	FBgn0019830	0.0685	0.0	0.00017408308050673082
2L	2769294	FBgn0019830	0.2555	0.031	0.0013863071042718358
2L	2770191	FBgn0031459	1.0	0.7345	0.00112200627576742
2L	2770258	FBgn0031459	0.871	0.362	0.004965698597852852
2L	2770400	FBgn0031459	1.0	0.981666666667	1.097585427126907e-05
2L	2770459	FBgn0031459	1.0	0.9685	1.9726426577373858e-05
2L	2771605	FBgn0031460	0.9775	0.6665	0.010841969444444448
2L	2771674	FBgn0031460	0.8725	0.6415	0.00497950277777778
2L	2772645	FBgn0004242	0.625	0.0295	0.029932778282830134
2L	2772653	FBgn0004242	0.9375	0.314	0.036339354938274934
2L	2779176	FBgn0004242	0.561	0.0	0.027916006944444446
2L	2779182	FBgn0004242	0.9375	0.1465	0.08608692669752874
2L	2782665	FBgn0004242	0.1375	0.0	0.00044450358100035287
2L	2782839	FBgn0004242	1.0	0.392	0.0070425032934260945
2L	2782940	FBgn0004242	0.5215	0.0	0.0036870026406923056
2L	2783040	FBgn0004242	1.0	0.576666666667	0.001519853900943042
2L	2783274	FBgn0004242	0.9615	0.322	0.007542823424756013
2L	2785538	FBgn0004242	1.0	0.508	0.007719610964478182
2L	2785672	FBgn0004242	1.0	0.703666666667	0.004177127132197005
2L	2787053	FBgn0004242	0.983333333333	0.5945	0.005806720326915985
2L	2787162	FBgn0004242	0.299666666667	0.0	0.003938341724054186
2L	2787165	FBgn0004242	0.2855	0.0	0.002415616198571367
2L	2787168	FBgn0004242	0.941	0.470666666667	0.006532310858583398
2L	2789346	FBgn0004242	0.166	0.0	0.0009701239350702499
2L	2789946	FBgn0004242	0.728	0.0	0.003602550504095578
2L	2792194	FBgn0004242	1.0	0.7985	0.0016727374264793409
2L	2792371	FBgn0004242	1.0	0.879666666667	0.0003402181696507417
2L	2792481	FBgn0004242	1.0	0.879666666667	0.0002556107617321667
2L	2792676	FBgn0004242	1.0	0.716666666667	0.002166908531244208
2L	2793174	FBgn0004242	1.0	0.683333333333	0.003329090288050459
2L	2793264	FBgn0004242	0.825	0.205	0.00765840819276024
2L	2793270	FBgn0004242	0.6665	0.149	0.006752235282403349
2L	2793327	FBgn0004242	1.0	0.743333333333	0.0018401778952999253
2L	2793587	FBgn0004242	1.0	0.807	0.0016936258978024917
2L	2793647	FBgn0004242	1.0	0.8515	0.0006089259619685916
2L	2793908	FBgn0004242	1.0	0.788	0.001411480242548389
2L	2798485	FBgn0004242	0.9615	0.371	0.010182387228263489
2L	2798836	FBgn0004242	0.8795	0.0	0.016546097599587313
2L	2799488	FBgn0004242	0.101	0.0	0.0004885932202278058
2L	2799908	FBgn0004242	1.0	0.746	0.0017253607201206688
2L	2805601	FBgn0031461	0.9545	0.5965	0.007187899911817775
2L	2806857	FBgn0031461	0.5	0.077	0.0073963232860505546
2L	2808536	FBgn0031461	0.7625	0.1885	0.008756828800194152
2L	2808979	FBgn0031461	0.9645	0.569	0.005520918042176206
2L	2810253	FBgn0031461	1.0	0.7005	0.002992595810059944
2L	2810367	FBgn0031461	1.0	0.481	0.004383246307911641
2L	2810643	FBgn0031461	1.0	0.698	0.003050147755473351
2L	2811148	FBgn0031461	1.0	0.743	0.002548584979322199
2L	2811528	FBgn0031461	1.0	0.804666666667	0.0026570225487976868
2L	2811597	FBgn0031461	1.0	0.73	0.0031562769817785876
2L	2816175	FBgn0283531	0.1845	0.0	0.0006950085948311703
2L	2816246	FBgn0283531	0.2805	0.0	0.001371706414112202
2L	2816470	FBgn0283531	1.0	0.9345	0.0001337290724861238
2L	2816532	FBgn0283531	1.0	0.937666666667	0.00016704260288545437
2L	2816661	FBgn0283531	1.0	0.914	0.00019632133591628563
2L	2816717	FBgn0283531	1.0	0.9045	0.00024345333464454675
2L	2819574	FBgn0283531	1.0	0.936	0.00023156230300839134
2L	2819630	FBgn0283531	1.0	0.936	0.0002117522131492521
2L	2819908	FBgn0283531	1.0	0.910333333333	0.000399814728454262
2L	2819963	FBgn0283531	1.0	0.910333333333	0.0004005529696749408
2L	2820367	FBgn0283531	1.0	0.8595	0.0005626695225557317
2L	2820424	FBgn0283531	1.0	0.866666666667	0.0004908564377722285
2L	2820585	FBgn0283531	0.136333333333	0.0	0.0007982434933436924
2L	2820629	FBgn0283531	0.984	0.594	0.0031310671429190533
2L	2820687	FBgn0283531	1.0	0.814	0.0010466212158745665
2L	2821037	FBgn0283531	1.0	0.7835	0.001761839735702504
2L	2821229	FBgn0283531	1.0	0.7525	0.001590401030322592
2L	2821243	FBgn0283531	0.0783333333333	0.0	0.00019997817414186989
2L	2821310	FBgn0283531	1.0	0.8985	0.00045396123434211604
2L	2827587	FBgn0283531	1.0	0.816	0.0010156175081353102
2L	2827995	FBgn0283531	1.0	0.7515	0.0020412255969817087
2L	2828018	FBgn0283531	0.177666666667	0.0	0.000674349247594925
2L	2829823	FBgn0283531	0.1395	0.0	0.0005418991175011021
2L	2830125	FBgn0283531	0.975	0.3435	0.012756530578678284
2L	2830158	FBgn0283531	0.38	0.0	0.0032636648002176546
2L	2830160	FBgn0283531	0.091	0.0	0.00029924196627820535
2L	2830176	FBgn0283531	0.7285	0.0196666666667	0.01357626459497051
2L	2850631	FBgn0031473	1.0	0.525333333333	0.028653176674844124
2L	2850825	FBgn0031473	0.222	0.0	0.0049501557829696625
2L	2852146	FBgn0031473	1.0	0.85	0.002707638047139104
2L	2852257	FBgn0031473	1.0	0.696	0.0044918108412070916
2L	2853250	FBgn0031473	1.0	0.7345	0.005483825779134246
2L	2853605	FBgn0031473	1.0	0.6025	0.009345369505494503
2L	2854723	FBgn0031473	0.3725	0.0	0.01491921818181818
2L	2855185	FBgn0031473	0.83	0.419	0.01813428571428571
2L	2856175	FBgn0015521	1.0	0.993	1.1627636445821617e-06
2L	2856246	FBgn0015521	0.9975	0.984	5.9807856992992486e-06
2L	2856305	FBgn0015521	1.0	0.9955	6.895281965417235e-07
2L	2856376	FBgn0015521	0.9995	0.9935	9.919172250529424e-07
2L	2856568	FBgn0015521	0.998666666667	0.474333333333	0.0022356719358951186
2L	2856630	FBgn0015521	0.9995	0.707666666667	0.0008388935076405753
2L	2856742	FBgn0015521	0.1345	0.0	0.000673341429016922
2L	2856768	FBgn0015521	0.1435	0.0	0.0004705240256839793
2L	2857576	FBgn0031474	1.0	0.799333333333	0.0008730090898950964
2L	2859624	FBgn0031474	0.4585	0.088	0.0028669293690670996
2L	2859714	FBgn0031474	0.407	0.038	0.0024117853111040905
2L	2862840	FBgn0031474	0.379666666667	0.0	0.003201056824227127
2L	2864968	FBgn0031474	1.0	0.8475	0.0005391601333057178
2L	2865418	FBgn0031474	1.0	0.897	0.00038755077153398526
2L	2865481	FBgn0031474	1.0	0.885	0.0006302578517583765
2L	2865577	FBgn0031474	1.0	0.7565	0.001420308352956606
2L	2866331	FBgn0031474	1.0	0.7975	0.0014227493422582387
2L	2866741	FBgn0031474	1.0	0.813	0.0007789693330646114
2L	2866813	FBgn0031474	1.0	0.843	0.0006125007230017933
2L	2867230	FBgn0031474	1.0	0.838	0.001001543003907929
2L	2867336	FBgn0031474	1.0	0.829	0.0011363980037339522
2L	2869254	FBgn0051694	1.0	0.966333333333	5.756423070262545e-05
2L	2869322	FBgn0051694	1.0	0.970333333333	4.338376326073726e-05
2L	2869550	FBgn0051694	1.0	0.906	0.00015031251378434086
2L	2870688	FBgn0051694	0.9965	0.8205	0.0022097987157999022
2L	2870932	FBgn0051694	1.0	0.9415	0.00013247865089373878
2L	2871003	FBgn0051694	1.0	0.828	0.0003901011960848622
2L	2871688	FBgn0051694	1.0	0.866	0.00015793363327005062
2L	2873635	FBgn0051694	0.957	0.8475	0.00037341145152821356
2L	2875264	FBgn0031478	1.0	0.938	0.00014253067263407586
2L	2875385	FBgn0031478	1.0	0.9335	0.0001840458619487019
2L	2876410	FBgn0031478	1.0	0.9385	0.0002052731986322564
2L	2876783	FBgn0031478	0.995333333333	0.902333333333	0.0004047755967334607
2L	2877389	FBgn0031479	1.0	0.892	0.0005178646084597677
2L	2877610	FBgn0031479	1.0	0.864	0.0005986584964751015
2L	2877803	FBgn0031479	1.0	0.9	0.0005447095950235327
2L	2877863	FBgn0031479	1.0	0.9125	0.0003474718111392776
2L	2879879	FBgn0028970	1.0	0.754	0.0024932640242372977
2L	2880043	FBgn0028970	1.0	0.781	0.001829767367579988
2L	2881320	FBgn0024947	1.0	0.9505	0.00010889886655472598
2L	2881381	FBgn0024947	1.0	0.954	8.830653266338354e-05
2L	2882511	FBgn0024947	0.992	0.864	0.00046751824329949485
2L	2882691	FBgn0024947	0.995666666667	0.733	0.004208527603119683
2L	2882833	FBgn0024947	0.9795	0.862	0.0003647773225506863
2L	2882919	FBgn0024947	0.4135	0.110333333333	0.0026858924202624052
2L	2884356	FBgn0024947	0.0845	0.0	0.00036418457286433337
2L	2884992	FBgn0024947	1.0	0.801333333333	0.0005834329417920421
2L	2886578	FBgn0041111	1.0	0.3895	0.009566292908942915
2L	2888598	FBgn0041111	0.4335	0.0	0.00807749139594634
2L	2888853	FBgn0041111	0.216333333333	0.0	0.000648816037101645
2L	2889673	FBgn0041111	0.881	0.3095	0.013447026777307757
2L	2889866	FBgn0041111	0.085	0.0	0.0002502585242851493
2L	2890170	FBgn0041111	0.143	0.0	0.0005367051885185462
2L	2890376	FBgn0041111	0.3725	0.0	0.0062007488817056354
2L	2890449	FBgn0041111	0.37	0.0	0.008480850851976526
2L	2945792	FBgn0041111	1.0	0.828666666667	0.0013468256178088235
2L	2946658	FBgn0041111	0.1175	0.0	0.000408042857558003
2L	2946708	FBgn0041111	1.0	0.7335	0.0031692811352507654
2L	2947435	FBgn0041111	1.0	0.95	0.0006865500000000004
2L	2947608	FBgn0041111	1.0	0.95	0.0007083750000000008
2L	2948030	FBgn0041111	1.0	0.834	0.0018901949944101827
2L	2948088	FBgn0041111	1.0	0.8045	0.001808304320499135
2L	2948145	FBgn0041111	1.0	0.7475	0.002005523192642573
2L	2948204	FBgn0041111	1.0	0.746	0.0019094147465655374
2L	2951111	FBgn0041111	1.0	0.83	0.002166222464725865
2L	2951190	FBgn0041111	1.0	0.8635	0.0019176331018518449
2L	2951382	FBgn0041111	1.0	0.823	0.0016195946587793542
2L	2951469	FBgn0041111	1.0	0.7045	0.002863466237997601
2L	2951556	FBgn0041111	1.0	0.8355	0.0013045856491541918
2L	2951639	FBgn0041111	1.0	0.784	0.0021586642316678123
2L	2951805	FBgn0041111	1.0	0.8035	0.0016780980306356052
2L	2951876	FBgn0041111	1.0	0.8575	0.0010934863975980756
2L	2952027	FBgn0041111	1.0	0.8735	0.0008220497665267137
2L	2952088	FBgn0041111	1.0	0.8545	0.0009615736849842095
2L	2957051	FBgn0010263	0.8285	0.0	0.03286020730994167
2L	2959520	FBgn0010263	0.9775	0.7435	0.0018425695665843138
2L	2960689	FBgn0010263	1.0	0.803	0.0008631458959729015
2L	2960835	FBgn0010263	0.982	0.812	0.0006612187848966821
2L	2960839	FBgn0010263	0.0895	0.0	0.0002988138524218184
2L	2960894	FBgn0010263	1.0	0.8545	0.0004120199593453235
2L	2960986	FBgn0010263	0.986	0.736666666667	0.0012911907521990012
2L	2960991	FBgn0010263	0.234	0.0	0.0005920389105248393
2L	2961214	FBgn0010263	0.231	0.0165	0.0018512998324949478
2L	2961217	FBgn0010263	0.967	0.734	0.002506080502336152
2L	2961672	FBgn0010263	1.0	0.962	6.677410926163058e-05
2L	2961738	FBgn0010263	1.0	0.808	0.0019160213002527397
2L	2961996	FBgn0010263	1.0	0.9145	0.0002652181120881358
2L	2962271	FBgn0010263	0.949	0.6125	0.00226575197585302
2L	2962286	FBgn0010263	0.9585	0.6435	0.002560471543655353
2L	2962585	FBgn0010263	1.0	0.918	0.0003047242865368199
2L	2962865	FBgn0010263	1.0	0.888	0.0004234696070841198
2L	2962954	FBgn0010263	1.0	0.857	0.0009043422606086959
2L	2963132	FBgn0010263	1.0	0.910666666667	0.0002902390199253441
2L	2963224	FBgn0010263	1.0	0.903333333333	0.00036551054561020067
2L	2964363	FBgn0010263	0.9665	0.0	0.08774665905648504
2L	2964385	FBgn0010263	1.0	0.0	0.10568412515061341
2L	2970651	FBgn0004584	1.0	0.9435	0.00011344652079853391
2L	2970713	FBgn0004584	1.0	0.9235	0.00011135396356801499
2L	2970904	FBgn0004584	0.9855	0.858666666667	0.0006362885671404582
2L	2970985	FBgn0004584	0.981	0.8575	0.0006909259448284656
2L	2971054	FBgn0004584	1.0	0.9455	8.525005862663192e-05
2L	2971116	FBgn0004584	1.0	0.952	6.200359854820408e-05
2L	2971194	FBgn0004584	1.0	0.930333333333	0.00016835464195986537
2L	2971255	FBgn0004584	1.0	0.9575	4.5444628699099875e-05
2L	2972919	FBgn0260639	0.1905	0.0	0.002047331129350275
2L	2972976	FBgn0260639	0.0665	0.0	0.0002663712177284113
2L	2973107	FBgn0260639	0.993	0.6005	0.004568282414678173
2L	2973165	FBgn0260639	0.993	0.6445	0.004358584931427881
2L	2973368	FBgn0260639	1.0	0.808	0.0014991464154085698
2L	2973428	FBgn0260639	1.0	0.791666666667	0.0015228271006066632
2L	2974951	FBgn0031483	0.0775	0.0	0.0004657791313469884
2L	2975079	FBgn0031483	1.0	0.884	0.000183895399043708
2L	2975150	FBgn0031483	1.0	0.949	8.96548323214251e-05
2L	2976554	FBgn0031483	0.25	0.015	0.0017267890815188865
2L	2976818	FBgn0031483	0.452	0.076	0.004578177665433337
2L	2977530	FBgn0031484	1.0	0.7775	0.000702770859065316
2L	2977586	FBgn0031484	1.0	0.7775	0.0007593215488208778
2L	2980377	FBgn0250786	1.0	0.893	0.0003252553808976762
2L	2980469	FBgn0250786	1.0	0.9235	0.0002176496342826851
2L	2980574	FBgn0250786	1.0	0.86	0.0005994655484016506
2L	2980635	FBgn0250786	1.0	0.888	0.0003679845363966756
2L	2985177	FBgn0250786	1.0	0.9035	0.00029971091551544125
2L	2985239	FBgn0250786	1.0	0.881	0.00038626191722492117
2L	2985413	FBgn0250786	0.996	0.893	0.0003299920350011679
2L	2985475	FBgn0250786	0.994	0.9045	0.00029679663438722157
2L	2985585	FBgn0250786	0.997333333333	0.412	0.002972788706727871
2L	2985640	FBgn0250786	1.0	0.4435	0.002742487844779874
2L	2986150	FBgn0250786	0.982	0.835666666667	0.0007453483465931773
2L	2987511	FBgn0250786	1.0	0.874	0.0005041062981579144
2L	2988383	FBgn0025109	1.0	0.7985	0.0013583075044830309
2L	2988436	FBgn0025109	1.0	0.78	0.0014625811408333187
2L	2988678	FBgn0025109	1.0	0.6845	0.0031777610140140697
2L	2988739	FBgn0025109	1.0	0.662	0.002997794678450255
2L	2989081	FBgn0025109	1.0	0.811666666667	0.0008940577966217003
2L	2989158	FBgn0025109	1.0	0.824666666667	0.0008986413840028432
2L	2989337	FBgn0025109	1.0	0.8625	0.0009305454566605862
2L	2989396	FBgn0025109	1.0	0.7745	0.0011989522052972673
2L	2990379	FBgn0002989	1.0	0.868333333333	0.0006512204132046427
2L	2990435	FBgn0002989	1.0	0.858	0.000669834827681668
2L	2990599	FBgn0002989	1.0	0.823	0.0014231382473973455
2L	2990660	FBgn0002989	1.0	0.801	0.001058060460163654
2L	2991066	FBgn0002989	1.0	0.8845	0.0005311722185189672
2L	2991124	FBgn0002989	1.0	0.857	0.0007270188724529898
2L	2991278	FBgn0002989	1.0	0.731	0.002391412917758662
2L	2991334	FBgn0002989	1.0	0.8375	0.0011785631093988785
2L	2993377	FBgn0025681	0.988	0.7675	0.0014938523783843507
2L	2993544	FBgn0025681	0.994	0.018	0.005819196438965315
2L	2994408	FBgn0025681	1.0	0.819666666667	0.0011111298127463893
2L	2994673	FBgn0025681	1.0	0.870666666667	0.00093249999119752
2L	2995070	FBgn0025681	1.0	0.9	0.0005275050244281222
2L	2995411	FBgn0025681	0.6205	0.262666666667	0.00506218074748397
2L	2995435	FBgn0025681	0.6855	0.272	0.005400602801334332
2L	2996435	FBgn0025681	1.0	0.788333333333	0.0017397531607187425
2L	2996501	FBgn0025681	1.0	0.74	0.0018381643224772413
2L	2997059	FBgn0025681	0.985	0.805	0.0012806153878779116
2L	2997491	FBgn0025681	0.823666666667	0.4905	0.004975089715245468
2L	2997530	FBgn0025681	0.8425	0.450666666667	0.00475799560981824
2L	2997790	FBgn0025681	1.0	0.873	0.0005493484224939755
2L	3016865	FBgn0031489	1.0	0.9175	0.00025817770319033593
2L	3016925	FBgn0031489	1.0	0.922	0.00026414578222193536
2L	3017119	FBgn0031489	1.0	0.86575	0.00041847528877016004
2L	3017178	FBgn0031489	1.0	0.875	0.000377098950306832
2L	3017320	FBgn0031489	1.0	0.888	0.0005800339039708627
2L	3017383	FBgn0031489	1.0	0.8085	0.0017190432097519157
2L	3017725	FBgn0031489	1.0	0.8215	0.0007686148755942133
2L	3017779	FBgn0031489	1.0	0.894	0.00036926874633588113
2L	3017903	FBgn0031489	0.987	0.83025	0.0006091538379401838
2L	3017958	FBgn0031489	1.0	0.88125	0.0003096558205959088
2L	3018017	FBgn0031489	0.147	0.0	0.0006257257425140367
2L	3018024	FBgn0031489	0.3345	0.0	0.004605348734098504
2L	3018037	FBgn0031489	0.112	0.0	0.0005233380058876296
2L	3018081	FBgn0031489	0.9235	0.194666666667	0.018436853405973768
2L	3018085	FBgn0031489	0.3365	0.0	0.0038876792125339646
2L	3018163	FBgn0031489	1.0	0.0	0.034556940966523224
2L	3018198	FBgn0031489	0.094	0.0	0.000221356454856055
2L	3019403	FBgn0031490	0.939	0.702	0.007062781250000001
2L	3019509	FBgn0031490	0.9115	0.6905	0.006616702380943223
2L	3022345	FBgn0031491	0.1085	0.0	0.00034102892919459925
2L	3022368	FBgn0031491	1.0	0.762	0.002138317800773726
2L	3022422	FBgn0031491	1.0	0.6945	0.001413426805744708
2L	3022963	FBgn0031491	1.0	0.885333333333	0.0005851816659687315
2L	3023028	FBgn0031491	1.0	0.933333333333	0.00021533928740960801
2L	3023343	FBgn0031492	0.1	0.0	0.0003429509444929577
2L	3023794	FBgn0031492	1.0	0.756	0.002073800940286833
2L	3023853	FBgn0031492	1.0	0.7	0.002324978566676063
2L	3024086	FBgn0031492	1.0	0.8	0.000845901680449994
2L	3024142	FBgn0031492	1.0	0.592	0.009348250309882926
2L	3025191	FBgn0031492	1.0	0.9235	0.00019318816582926626
2L	3025256	FBgn0031492	1.0	0.9235	0.0002230371704004116
2L	3025622	FBgn0031492	1.0	0.925	0.00021445336055300054
2L	3025688	FBgn0031492	1.0	0.9285	0.0002594332153824743
2L	3025769	FBgn0031492	1.0	0.855	0.0006649900725849414
2L	3025831	FBgn0031492	1.0	0.8315	0.0006169896006068144
2L	3026974	FBgn0031493	1.0	0.8635	0.00034167318798847187
2L	3027037	FBgn0031493	1.0	0.9185	0.0002484708786992475
2L	3027282	FBgn0031493	1.0	0.9465	0.00012440909477940868
2L	3027338	FBgn0031493	1.0	0.942	0.00011819332775001497
2L	3028308	FBgn0031493	1.0	0.9385	0.00013313316146727948
2L	3028365	FBgn0031493	1.0	0.9305	0.00014465927973175723
2L	3029006	FBgn0031493	1.0	0.882333333333	0.0004819376394126781
2L	3029063	FBgn0031493	1.0	0.8945	0.0003293144177481506
2L	3029932	FBgn0031494	1.0	0.773	0.0026917432919617923
2L	3029984	FBgn0031494	1.0	0.7565	0.00373714652233365
2L	3030575	FBgn0031494	0.85	0.0555	0.03925117777777224
2L	3030669	FBgn0031495	0.203	0.0	0.0016033084100361133
2L	3030775	FBgn0031495	0.09	0.0	0.0004833902875488161
2L	3030947	FBgn0031495	1.0	0.8755	0.0007738179117809886
2L	3030999	FBgn0031495	1.0	0.862	0.0006494967502443455
2L	3031893	FBgn0031495	1.0	0.889	0.00028878507400932456
2L	3031953	FBgn0031495	1.0	0.855	0.0005677485459705367
2L	3038999	FBgn0243513	0.0885	0.0	0.00025502861229093646
2L	3039203	FBgn0243513	0.8725	0.2405	0.010539316199748568
2L	3039267	FBgn0243513	0.863	0.2405	0.010328280851481655
2L	3039590	FBgn0243513	0.881333333333	0.431	0.008580574863204387
2L	3039642	FBgn0243513	0.881333333333	0.438	0.008590343655602722
2L	3040740	FBgn0031500	1.0	0.846	0.0008965558953696824
2L	3040791	FBgn0031500	1.0	0.846	0.0008043489528422047
2L	3041397	FBgn0031500	1.0	0.846	0.00046074589110183466
2L	3041452	FBgn0031500	1.0	0.8235	0.0008811836979291617
2L	3044115	FBgn0042627	0.0826666666667	0.0	0.000337240976409835
2L	3044160	FBgn0042627	0.989333333333	0.6865	0.0008575264517020416
2L	3045653	FBgn0042627	0.995	0.0285	0.004629298602561465
2L	3045883	FBgn0042627	0.984666666667	0.776666666667	0.001375681624091815
2L	3046481	FBgn0042627	0.1615	0.0	0.0008951539914856906
2L	3046576	FBgn0042627	0.1615	0.0	0.0008959693997767726
2L	3046949	FBgn0042627	0.9795	0.46	0.0057106270726901805
2L	3046998	FBgn0042627	0.583333333333	0.1425	0.007112704416351967
2L	3047004	FBgn0042627	0.0995	0.0	0.0002550414824120859
2L	3048427	FBgn0042627	0.7075	0.185	0.009433815646113178
2L	3049391	FBgn0042627	0.708	0.185	0.00922031614670772
2L	3054620	FBgn0042627	0.795	0.2085	0.011321361878667193
2L	3054687	FBgn0042627	0.801	0.18	0.011835054800215093
2L	3054783	FBgn0042627	0.8605	0.307	0.010917972597539086
2L	3055169	FBgn0042627	0.8535	0.3125	0.010482310886196715
2L	3055313	FBgn0042627	0.901	0.3015	0.011024038927273274
2L	3055376	FBgn0042627	0.8895	0.3015	0.010939569066859466
2L	3056924	FBgn0283427	0.908	0.651	0.002065700516471108
2L	3059604	FBgn0283427	0.954666666667	0.6965	0.0020484647262369016
2L	3060142	FBgn0283427	0.902	0.621	0.0034897687044588423
2L	3060229	FBgn0283427	0.903	0.6165	0.0036744618716839975
2L	3066957	FBgn0283427	1.0	0.939	0.0001962936137289501
2L	3067019	FBgn0283427	0.998	0.9325	0.00020759789206447948
2L	3067115	FBgn0283427	1.0	0.9345	0.0001913836955611081
2L	3067183	FBgn0283427	0.9965	0.933	0.0002002385397472905
2L	3067327	FBgn0283427	0.998	0.9465	0.00010999518704645608
2L	3067388	FBgn0283427	0.9945	0.949666666667	0.00011461848670431809
2L	3069266	FBgn0015600	0.130333333333	0.0	0.0005399312255803168
2L	3070731	FBgn0015600	1.0	0.88125	0.000695292048960766
2L	3070822	FBgn0015600	1.0	0.8965	0.0004399541742801929
2L	3071504	FBgn0015600	1.0	0.9395	0.0001966632940742198
2L	3071568	FBgn0015600	1.0	0.931	0.00022785508863766218
2L	3071764	FBgn0015600	1.0	0.905666666667	0.0004308167895027215
2L	3072155	FBgn0015600	0.2005	0.0	0.0023437844892257587
2L	3073081	FBgn0015600	0.106666666667	0.0	0.00043857833595085526
2L	3078231	FBgn0015600	0.106666666667	0.0	0.00044076923488997664
2L	3080650	FBgn0015600	1.0	0.873	0.0008100785727251428
2L	3080887	FBgn0015600	1.0	0.867333333333	0.0006040886002687777
2L	3080993	FBgn0015600	1.0	0.912	0.00032186424582233806
2L	3081268	FBgn0015600	1.0	0.775	0.0014913245086583902
2L	3086003	FBgn0015600	0.257	0.0	0.003073325908442
2L	3089834	FBgn0015600	0.224	0.0	0.0022735518830431416
2L	3094216	FBgn0015600	1.0	0.788333333333	0.0016102679560620042
2L	3094375	FBgn0015600	1.0	0.8935	0.0003504044165000127
2L	3097921	FBgn0015600	1.0	0.8025	0.0013476803513289121
2L	3098065	FBgn0015600	1.0	0.731	0.001991992489780958
2L	3099452	FBgn0015600	0.2915	0.0	0.0032921735457247564
2L	3099932	FBgn0015600	0.2715	0.0	0.003979293699707924
2L	3107915	FBgn0015600	0.261	0.0	0.0030989918790346703
2L	3108724	FBgn0015600	1.0	0.8125	0.0011480557190669102
2L	3112534	FBgn0015600	0.1895	0.0	0.0006145004676585296
2L	3112555	FBgn0015600	0.1895	0.0	0.000571253013813045
2L	3113466	FBgn0015600	0.1345	0.0	0.0005573895341980829
2L	3113508	FBgn0015600	0.1345	0.0	0.0005664957208820954
2L	3122046	FBgn0015600	0.1265	0.0	0.00037185061688311687
2L	3122079	FBgn0015600	0.1175	0.0	0.0003518981606317412
2L	3124957	FBgn0015600	1.0	0.9	0.00043217864435320135
2L	3125101	FBgn0015600	1.0	0.9	0.00045259607711154386
2L	3145249	FBgn0031505	0.9945	0.960333333333	3.869022874800725e-05
2L	3145304	FBgn0031505	0.9955	0.964	2.9403327575279825e-05
2L	3145448	FBgn0031505	0.9885	0.893	0.00029751283919602777
2L	3145527	FBgn0031505	0.9855	0.892	0.0003003856393073847
2L	3147326	FBgn0011648	0.766666666667	0.0	0.09411346084590184
2L	3147350	FBgn0011648	0.9005	0.0	0.12360820033343868
2L	3147825	FBgn0011648	0.864	0.468333333333	0.0056788438435214856
2L	3148046	FBgn0011648	0.86	0.481666666667	0.005492140227349391
2L	3148737	FBgn0011648	0.826333333333	0.461333333333	0.006585826367774253
2L	3148803	FBgn0011648	0.8265	0.472	0.0063134894107664775
2L	3149218	FBgn0011648	0.0816666666667	0.0	0.00019717805921020784
2L	3149279	FBgn0011648	0.898	0.593666666667	0.0038012853405902415
2L	3158069	FBgn0011648	0.068	0.00366666666667	0.00014242613606222046
2L	3158070	FBgn0011648	0.0945	0.004	0.00026354344221107004
2L	3158071	FBgn0011648	0.276	0.061	0.001957791163978826
2L	3159493	FBgn0011648	0.9835	0.861	0.0005153949825516007
2L	3160148	FBgn0260817	1.0	0.9285	9.136784181300471e-05
2L	3160202	FBgn0260817	1.0	0.8675	0.0002821308626463266
2L	3160749	FBgn0260817	1.0	0.7515	0.0007373300905400501
2L	3160809	FBgn0260817	1.0	0.912	0.0002503577741948119
2L	3161199	FBgn0260817	1.0	0.9285	0.00024424949180739904
2L	3161254	FBgn0260817	1.0	0.8975	0.0002592043180146885
2L	3161852	FBgn0260817	1.0	0.943666666667	0.000108567204774139
2L	3161912	FBgn0260817	1.0	0.793333333333	0.0007528312253977989
2L	3162955	FBgn0051953	1.0	0.943666666667	9.651514447256391e-05
2L	3163015	FBgn0051953	1.0	0.793333333333	0.0007495094624157823
2L	3164074	FBgn0014906	1.0	0.8505	0.0005233321033989999
2L	3166527	FBgn0014906	0.165	0.0	0.0005901069331569655
2L	3166651	FBgn0014906	0.1075	0.0	0.0004883798382869483
2L	3166969	FBgn0014906	1.0	0.9285	0.00022521391680600035
2L	3167139	FBgn0014906	1.0	0.823	0.0004160037216101189
2L	3167203	FBgn0014906	1.0	0.931	0.00014025066021724697
2L	3167558	FBgn0014906	1.0	0.9385	9.284985533731137e-05
2L	3167623	FBgn0014906	1.0	0.937	0.00011988836156130297
2L	3167973	FBgn0014906	1.0	0.931	0.00013202800266753684
2L	3168034	FBgn0014906	1.0	0.927	0.00015184647634857842
2L	3168855	FBgn0014906	1.0	0.0	0.05594737982455814
2L	3168881	FBgn0014906	0.649	0.0	0.020141247505640687
2L	3170980	FBgn0264744	0.2	0.0	0.0013115800460849472
2L	3171086	FBgn0264745	0.115	0.0	0.0011267273204378443
2L	3172070	FBgn0264745	0.165	0.0	0.0009201759141068911
2L	3172645	FBgn0264745	1.0	0.883	0.0008294326725900703
2L	3172701	FBgn0264745	1.0	0.8635	0.0006068586536583714
2L	3276472	FBgn0031514	1.0	0.829	0.001889809529558772
2L	3276532	FBgn0031514	1.0	0.829	0.0014024285523517625
2L	3277477	FBgn0031514	1.0	0.797	0.0023926984757387947
2L	3277542	FBgn0031514	1.0	0.7855	0.0024057291091204355
2L	3277760	FBgn0031514	1.0	0.787	0.001639495017057514
2L	3277828	FBgn0031514	1.0	0.8635	0.0009559816239313967
2L	3277981	FBgn0031514	1.0	0.682	0.004049442600372048
2L	3278156	FBgn0031514	0.775	0.2815	0.011700178359928303
2L	3278603	FBgn0031514	0.165	0.0	0.001362208109402956
2L	3278606	FBgn0031514	0.793	0.1395	0.012746450711198268
2L	3279253	FBgn0031514	0.8575	0.2785	0.015130131159752949
2L	3292298	FBgn0031515	0.7585	0.1365	0.06093613966051213
2L	3292301	FBgn0031515	0.8155	0.187	0.04351097828281292
2L	3292459	FBgn0031515	0.908	0.4835	0.020702773148150166
2L	3292576	FBgn0031515	1.0	0.6915	0.003829840948472402
2L	3292632	FBgn0031515	1.0	0.605	0.004939867557913874
2L	3293017	FBgn0031515	1.0	0.75	0.002772886688452258
2L	3293075	FBgn0031515	1.0	0.75	0.003159222671010981
2L	3293265	FBgn0031515	1.0	0.8335	0.0017533246225308753
2L	3293322	FBgn0031515	1.0	0.8335	0.0019019735611050255
2L	3293949	FBgn0031515	0.948	0.2675	0.020486574792787864
2L	3294048	FBgn0031515	0.5455	0.0	0.019877690268700378
2L	3294082	FBgn0031515	0.7	0.0	0.027238893518524984
2L	3294118	FBgn0031515	0.2945	0.0	0.006237562790521036
2L	3294230	FBgn0031515	0.625	0.0	0.029449892973859165
2L	3294583	FBgn0031515	0.441	0.0355	0.0132815489583322
2L	3295176	FBgn0031516	0.074	0.0	0.00025294352991266084
2L	3295939	FBgn0031516	1.0	0.809	0.002140434881234801
2L	3295993	FBgn0031516	1.0	0.8135	0.0019177863979533466
2L	3296485	FBgn0031516	1.0	0.837	0.0012193143614832186
2L	3296543	FBgn0031516	1.0	0.883	0.0011414106555061808
2L	3296690	FBgn0031516	1.0	0.832666666667	0.0011938739093783942
2L	3296755	FBgn0031516	1.0	0.8415	0.0008985947054401113
2L	3296994	FBgn0031516	1.0	0.846	0.000931575530586342
2L	3297052	FBgn0031516	1.0	0.8765	0.0006513785542570095
2L	3297388	FBgn0031516	1.0	0.8705	0.0009924481375636043
2L	3297446	FBgn0031516	1.0	0.8635	0.0010532437377210057
2L	3297564	FBgn0031516	1.0	0.845	0.0010294689848354725
2L	3301122	FBgn0031516	1.0	0.8085	0.0016071769331292968
2L	3301753	FBgn0031516	0.847333333333	0.163	0.019098583066990877
2L	3301756	FBgn0031516	0.4045	0.0	0.011033040240719194
2L	3301839	FBgn0031516	0.279	0.0	0.003314640909668004
2L	3302908	FBgn0031516	0.1	0.0	0.0002841815203373088
2L	3303045	FBgn0031516	1.0	0.7745	0.002757765478686424
2L	3309499	FBgn0031517	0.9345	0.5835	0.00408034697375774
2L	3309770	FBgn0031517	0.929666666667	0.594	0.003501375274812293
2L	3310003	FBgn0031517	0.937666666667	0.4765	0.006389834847676468
2L	3310073	FBgn0031517	0.928666666667	0.4285	0.006317330287548912
2L	3310204	FBgn0031517	0.9485	0.565	0.004520223080375177
2L	3310623	FBgn0031517	0.928	0.53	0.005461803229709816
2L	3310976	FBgn0031517	0.962666666667	0.667	0.0026780195449480826
2L	3311031	FBgn0031517	0.9645	0.688	0.002506142288526809
2L	3316458	FBgn0031518	1.0	0.757	0.011324162962956148
2L	3316526	FBgn0031518	1.0	0.788	0.0059544761904761915
2L	3317547	FBgn0031519	0.208	0.0	0.003558286791305908
2L	3317684	FBgn0031519	1.0	0.893	0.0007600709970929323
2L	3317912	FBgn0031519	1.0	0.9445	0.00023129216905099358
2L	3318068	FBgn0031519	0.108666666667	0.0	0.0004623547062105054
2L	3318129	FBgn0031519	0.1155	0.0	0.0005511346426380556
2L	3318332	FBgn0031519	1.0	0.875	0.0008814831460674154
2L	3318456	FBgn0031519	1.0	0.878	0.0011514884834713049
2L	3318746	FBgn0031519	1.0	0.881	0.0006336941433872798
2L	3318814	FBgn0031519	1.0	0.9165	0.000370331291489051
2L	3318909	FBgn0031519	1.0	0.8895	0.0006085288957692375
2L	3318969	FBgn0031519	1.0	0.8885	0.0005831807109116459
[truncated: 76,232 more rows]
