# Supplementary material for: A basic framework to explain splice-site choice in eukaryotes
Source: Nat Commun. 2025 Sep 29;16:8284. doi: 10.1038/s41467-025-63622-9 (PMC12480690; doi:10.1038/s41467-025-63622-9)
Supplement: Supplementary file 6 — Source Data [file 41467_2025_63622_MOESM6_ESM.zip › Fig1c_arabidopsis.tsv]

Chr	gene	site	max_value	min_value	variance
Chr1	AT1G18030	6204716	1.0	0.8	0.002100263012859703
Chr1	AT1G18030	6204854	0.167	0.0	0.0006800398284191237
Chr1	AT1G18030	6204876	1.0	0.75	0.0026883160424868344
Chr1	AT1G18030	6204977	1.0	0.2	0.020417258670892943
Chr1	AT1G18030	6204985	0.714	0.0	0.017869420664152782
Chr1	AT1G18030	6205086	1.0	0.7	0.0010215747680563292
Chr1	AT1G18030	6205123	1.0	0.923	3.4672514619883006e-05
Chr1	AT1G18030	6205229	1.0	0.9	0.00045834077264205386
Chr1	AT1G18030	6205274	1.0	0.846	0.00046048686945209666
Chr1	AT1G18030	6205434	1.0	0.8	0.0007368777458828221
Chr1	AT1G18030	6205487	1.0	0.9	0.00023600454427460634
Chr1	AT1G18030	6205601	1.0	0.842	0.0003300915206582235
Chr1	AT1G18030	6205763	1.0	0.301	0.00831632616474677
Chr1	AT1G18030	6205848	1.0	0.281	0.007173135906551744
Chr1	AT1G18030	6205852	0.143	0.0	0.0007881087210528704
Chr1	AT1G18030	6205932	1.0	0.9	0.0008634195770653439
Chr1	AT1G18030	6206124	1.0	0.667	0.0014933663257424535
Chr1	AT1G18030	6206135	0.1	0.0	0.0002078321079345124
Chr1	AT1G18030	6206214	1.0	0.636	0.00227314937994636
Chr1	AT1G18030	6206218	0.417	0.0	0.0021363502192798312
Chr1	AT1G18030	6206319	1.0	0.6665000000000001	0.0024591577219611627
Chr1	AT1G18030	6206367	1.0	0.818	0.000982695055783533
Chr1	AT1G18030	6206567	1.0	0.846	0.000658347935473873
Chr1	AT1G18040	6207176	1.0	0.909	0.0003477538659793813
Chr1	AT1G18040	6207280	1.0	0.909	0.000225136124552914
Chr1	AT1G18040	6207538	1.0	0.969	2.406821705426362e-05
Chr1	AT1G18040	6207617	1.0	0.909	9.072106440071554e-05
Chr1	AT1G18040	6207853	1.0	0.9	0.0001563819632640771
Chr1	AT1G18040	6208006	1.0	0.955	5.825216049382726e-05
Chr1	AT1G18040	6208132	1.0	0.9	0.00029601981216457963
Chr1	AT1G18040	6208561	1.0	0.772	0.000707854315329724
Chr1	AT1G18040	6208670	1.0	0.698	0.0009596287545787549
Chr1	AT1G18040	6208756	1.0	0.909	0.00013159468864468852
Chr1	AT1G18040	6209055	1.0	0.769	0.003977630577755579
Chr1	AT1G18040	6209200	1.0	0.569	0.005626995338660578
Chr1	AT1G18050	6210884	1.0	0.964	0.00024307812500000043
Chr1	AT1G18060	6211991	0.954625	0.0	0.005114196565277251
Chr1	AT1G18060	6212355	1.0	0.9665	1.2601542790685654e-05
Chr1	AT1G18060	6212484	1.0	0.9625999999999999	9.995664083423604e-06
Chr1	AT1G18060	6212544	1.0	0.9171874999999999	1.894289338512829e-05
Chr1	AT1G18060	6212649	1.0	0.0	0.0013831651317013755
Chr1	AT1G18060	6212832	1.0	0.0645	0.0012338539182360348
Chr1	AT1G18060	6213167	1.0	0.9491666666666667	4.957116182412282e-05
Chr1	AT1G18070	6214110	0.982	0.7545000000000001	0.0012003069162017871
Chr1	AT1G18070	6214113	0.2455	0.015	0.0012372760953902433
Chr1	AT1G18070	6214213	1.0	0.9763333333333334	4.960777512643152e-06
Chr1	AT1G18070	6214294	1.0	0.97175	7.226992645030234e-06
Chr1	AT1G18070	6214377	1.0	0.9645	7.603359874386505e-06
Chr1	AT1G18070	6214450	1.0	0.875	7.711714719064272e-05
Chr1	AT1G18070	6214584	1.0	0.7885	0.0002790717321556196
Chr1	AT1G18070	6214749	1.0	0.909	2.3514045713297882e-05
Chr1	AT1G18070	6214829	1.0	0.9	2.3427857285368553e-05
Chr1	AT1G18070	6214894	1.0	0.9585	2.3280186276958398e-05
Chr1	AT1G18070	6215017	1.0	0.9645	1.1252347084978183e-05
Chr1	AT1G18070	6215153	1.0	0.75	0.00017883522419316622
Chr1	AT1G18070	6215238	1.0	0.917	4.330131688538531e-05
Chr1	AT1G18070	6215344	1.0	0.917	5.590147878333401e-05
Chr1	AT1G18070	6215508	0.0455	0.0	1.6737439537346992e-05
Chr1	AT1G18070	6215592	1.0	0.9615	1.5168282629720125e-05
Chr1	AT1G18070	6215693	0.125	0.0	0.00018125743669017227
Chr1	AT1G18070	6215743	1.0	0.8780000000000001	0.00042151971389520605
Chr1	AT1G18070	6215826	1.0	0.9333333333333332	4.296859069412138e-05
Chr1	AT1G18070	6215891	1.0	0.923	3.069381411139862e-05
Chr1	AT1G18070	6215978	1.0	0.95	1.8310964131773257e-05
Chr1	AT1G18070	6216123	0.05	0.0	6.614203114581e-06
Chr1	AT1G18070	6216133	1.0	0.9694	1.0460564333331352e-05
Chr1	AT1G18070	6216226	1.0	0.9671428571428571	4.921910147701764e-06
Chr1	AT1G18070	6216289	1.0	0.8545	3.437776575624504e-05
Chr1	AT1G18070	6216414	1.0	0.9545	4.040472243015805e-06
Chr1	AT1G18070	6216486	1.0	0.944	2.570331601656999e-05
Chr1	AT1G18070	6216628	1.0	0.9640000000000001	8.401146539021336e-06
Chr1	AT1G18070	6216674	1.0	0.96175	1.773835711438763e-05
Chr1	AT1G18070	6216757	1.0	0.9595	1.68405850786589e-05
Chr1	AT1G18070	6216869	1.0	0.692	0.0013345810408565064
Chr1	AT1G18070	6217080	1.0	0.7	0.0010613443513105105
Chr1	AT1G18070	6217084	0.05499999999999999	0.0	1.0044912102500403e-05
Chr1	AT1G18070	6217179	0.05	0.0	4.546934889343031e-05
Chr1	AT1G18070	6217185	1.0	0.875	0.00045079207321949046
Chr1	AT1G18070	6217293	1.0	0.8701666666666666	0.0004067135813442416
Chr1	AT1G18070	6217347	1.0	0.9652	1.9241258027038403e-05
Chr1	AT1G18070	6217452	1.0	0.9	6.634507665037755e-05
Chr1	AT1G18070	6217503	1.0	0.9	5.506199180722846e-05
Chr1	AT1G18070	6217579	1.0	0.9	0.0001058312801543073
Chr1	AT1G18070	6217654	1.0	0.9634	1.466629727562958e-05
Chr1	AT1G18070	6217736	1.0	0.9344999999999999	1.2266492333624048e-05
Chr1	AT1G18070	6217778	1.0	0.9165	9.839985940454829e-05
Chr1	AT1G18070	6218207	1.0	0.8666666666666667	0.00010342284216128326
Chr1	AT1G18080	6223206	1.0	0.95	6.440126450354009e-06
Chr1	AT1G18080	6223799	1.0	0.974	6.894449963141273e-06
Chr1	AT1G18090	6224616	1.0	0.9	0.0006891868421052625
Chr1	AT1G18090	6224750	1.0	0.8	0.004558348484848483
Chr1	AT1G18090	6224787	1.0	0.909	0.00022702281746031757
Chr1	AT1G18090	6224973	1.0	0.909	0.0004647854662698415
Chr1	AT1G18090	6225148	1.0	0.9	0.00037037037037037024
Chr1	AT1G18090	6225245	1.0	0.909	0.0007397037037037029
Chr1	AT1G18090	6225324	1.0	0.909	0.001135860294117646
Chr1	AT1G18090	6225743	1.0	0.9	0.0005555555555555552
Chr1	AT1G18090	6225788	1.0	0.824	0.0015069966063348409
Chr1	AT1G18090	6225865	1.0	0.4	0.01631790843137255
Chr1	AT1G18090	6225878	0.385	0.0	0.010955995510204082
Chr1	AT1G18090	6225899	0.3	0.0	0.00427886161387632
Chr1	AT1G18090	6226015	1.0	0.917	0.00047394096728307233
Chr1	AT1G18090	6226113	1.0	0.929	0.0002183044096728307
Chr1	AT1G18090	6226228	1.0	0.909	0.0005224273182957388
Chr1	AT1G18090	6226313	1.0	0.9	0.000288833635813672
Chr1	AT1G18090	6226414	1.0	0.857	0.0007345281582952814
Chr1	AT1G18090	6226499	1.0	0.917	0.0004205039123630672
Chr1	AT1G18090	6226597	1.0	0.9	0.000374120809476392
Chr1	AT1G18090	6226680	1.0	0.882	0.0005929764150943398
Chr1	AT1G18090	6226773	1.0	0.36	0.018902805663745543
Chr1	AT1G18090	6226952	1.0	0.7	0.007313000630630631
Chr1	AT1G18100	6228272	1.0	0.842	0.0007183246865691218
Chr1	AT1G18100	6229124	1.0	0.833	0.0006120146740143162
Chr1	AT1G18100	6229165	1.0	0.909	0.00011366494783904613
Chr1	AT1G18100	6229291	1.0	0.8	0.0008914135553749111
Chr1	AT1G18100	6229353	1.0	0.9	0.0002512818795097231
Chr1	AT1G18100	6229915	1.0	0.909	0.0002366560627639387
Chr1	AT1G18140	6240103	1.0	0.9	0.00133969315245478
Chr1	AT1G18140	6240204	1.0	0.833	0.0016758725642018323
Chr1	AT1G18140	6240333	1.0	0.833	0.0020435222222222227
Chr1	AT1G18140	6240563	1.0	0.9	0.0008806680761099363
Chr1	AT1G18140	6240808	1.0	0.9	0.00032613125
Chr1	AT1G18140	6240910	1.0	0.909	0.0007186988467261903
Chr1	AT1G18140	6241062	1.0	0.933	0.00021447453703703678
Chr1	AT1G18140	6241291	1.0	0.938	0.00013728571428571457
Chr1	AT1G18150	6244718	1.0	0.8	0.00031783416619141536
Chr1	AT1G18150	6244744	0.1	0.0	8.181640225665408e-05
Chr1	AT1G18150	6244817	1.0	0.8	0.0002300174595548951
Chr1	AT1G18150	6244828	0.083	0.0	5.1731838507355865e-05
Chr1	AT1G18150	6245016	1.0	0.818	0.0004714022122253783
Chr1	AT1G18150	6245106	1.0	0.833	0.00033657664267193173
Chr1	AT1G18150	6245223	1.0	0.8	0.0001861798913151072
Chr1	AT1G18150	6245310	1.0	0.9076666666666666	8.811172723868886e-05
Chr1	AT1G18150	6245384	1.0	0.923	2.7952855706980794e-05
Chr1	AT1G18150	6245498	1.0	0.9393333333333334	2.1034642888269494e-05
Chr1	AT1G18150	6245636	1.0	0.938	1.5307124497090142e-05
Chr1	AT1G18150	6245727	1.0	0.964	8.914310150915895e-06
Chr1	AT1G18150	6245878	0.1	0.0	6.573854126939503e-05
Chr1	AT1G18150	6245883	1.0	0.833	0.00024275907905126534
Chr1	AT1G18150	6245995	1.0	0.9	9.033476673738549e-05
Chr1	AT1G18150	6246087	0.077	0.0	5.614660190037061e-05
Chr1	AT1G18150	6246145	1.0	0.923	4.754134414814638e-05
Chr1	AT1G18150	6246303	1.0	0.9	4.2204319804431524e-05
Chr1	AT1G18150	6246363	1.0	0.9466666666666667	3.062971619719865e-05
Chr1	AT1G18150	6246465	1.0	0.909	3.019802364058259e-05
Chr1	AT1G18150	6246593	1.0	0.909	4.8858562331388396e-05
Chr1	AT1G18150	6246685	1.0	0.95	2.4795930317669474e-05
Chr1	AT1G18150	6247088	1.0	0.909	5.566815539335276e-05
Chr1	AT1G18150	6247315	1.0	0.9	6.602201393920779e-05
Chr1	AT1G18150	6247588	1.0	0.545	0.009120449163449165
Chr1	AT1G18150	6247591	0.333	0.0	0.004270226726726728
Chr1	AT1G18150	6247665	1.0	0.9	0.00037497940594059413
Chr1	AT1G18160	6249259	0.1	0.0	0.00018987222684984444
Chr1	AT1G18160	6249328	0.1	0.0	4.5237431025863006e-05
Chr1	AT1G18160	6249361	0.1	0.0	0.00024906579655961886
Chr1	AT1G18160	6249614	1.0	0.909	6.496866627899325e-05
Chr1	AT1G18160	6249770	1.0	0.974	1.9096045197740148e-06
Chr1	AT1G18160	6250211	1.0	0.8	0.0004697361009319413
Chr1	AT1G18160	6250427	0.1	0.0	0.0002535751657051521
Chr1	AT1G18160	6250436	1.0	0.769	0.001517793521738044
Chr1	AT1G18160	6250450	0.2	0.0	0.0007100422740883173
Chr1	AT1G18160	6250536	0.1	0.0	0.00019479147830431847
Chr1	AT1G18160	6250540	1.0	0.9	0.00023960322156154175
Chr1	AT1G18160	6250892	1.0	0.909	2.463043569176081e-05
Chr1	AT1G18160	6252028	1.0	0.7	0.0010300964900589859
Chr1	AT1G18160	6252105	1.0	0.639	0.0012042862752983015
Chr1	AT1G18160	6252146	1.0	0.9165	7.04931843572504e-05
Chr1	AT1G18160	6252252	1.0	0.1	0.01436970802981865
Chr1	AT1G18160	6252256	0.9	0.0	0.014142796036626657
Chr1	AT1G18160	6252316	0.07866666666666668	0.0	3.5190400478222484e-05
Chr1	AT1G18160	6252321	1.0	0.786	0.00031215592311941017
Chr1	AT1G18160	6252403	1.0	0.857	0.00030987701347302306
Chr1	AT1G18160	6252504	1.0	0.867	0.00014344716066690388
Chr1	AT1G18160	6252694	1.0	0.846	0.00011052082729555428
Chr1	AT1G18160	6252773	1.0	0.8	0.00035316678533722497
Chr1	AT1G18160	6252870	1.0	0.8836666666666667	0.00033883607500627546
Chr1	AT1G18160	6252906	0.077	0.0	3.089128974940392e-05
Chr1	AT1G18160	6252969	1.0	0.9	0.000312368049658108
Chr1	AT1G18160	6253039	1.0	0.818	0.000368625039241478
Chr1	AT1G18160	6253062	0.1	0.0	5.328646292140061e-05
Chr1	AT1G18160	6253103	0.067	0.0	4.9279850341657555e-05
Chr1	AT1G18160	6253108	1.0	0.909	0.00011420299717485812
Chr1	AT1G18160	6253308	1.0	0.9	9.294371248462061e-05
Chr1	AT1G18160	6253358	1.0	0.9	0.00013655137874892502
Chr1	AT1G18160	6253450	1.0	0.833	0.00034220861600061254
Chr1	AT1G18160	6253465	0.091	0.0	7.038887038243365e-05
Chr1	AT1G18160	6253627	1.0	0.636	0.0011449901240870124
Chr1	AT1G18160	6253694	0.044333333333333336	0.0	1.714123664706247e-05
Chr1	AT1G18160	6253711	1.0	0.8	0.0013433017055775923
Chr1	AT1G18160	6253720	0.05399999999999999	0.0	5.485220095567489e-05
Chr1	AT1G18170	6254622	1.0	0.769	0.00028313158688018296
Chr1	AT1G18170	6254768	1.0	0.875	0.00019997931209660307
Chr1	AT1G18170	6254813	1.0	0.9085000000000001	4.58677639269906e-05
Chr1	AT1G18170	6255033	0.03333333333333333	0.0	1.4072401982089486e-05
Chr1	AT1G18170	6255111	0.023142857142857142	0.0	3.4010057157739393e-06
Chr1	AT1G18170	6255140	1.0	0.9015	0.0001284422246293893
Chr1	AT1G18170	6255441	0.091	0.0	1.952490043040125e-05
Chr1	AT1G18180	6255953	1.0	1.0	0.0
Chr1	AT1G18180	6256052	1.0	1.0	0.0
Chr1	AT1G18180	6256122	1.0	1.0	0.0
Chr1	AT1G18180	6256258	1.0	1.0	0.0
Chr1	AT1G18180	6256326	1.0	1.0	0.0
Chr1	AT1G18180	6256401	1.0	0.9775	1.0124999999999968e-05
Chr1	AT1G18180	6256463	1.0	0.9735	1.3245222431077674e-05
Chr1	AT1G18180	6256562	1.0	0.984	4.491228070175446e-06
Chr1	AT1G18180	6256644	1.0	1.0	0.0
Chr1	AT1G18180	6256760	1.0	0.9784999999999999	1.359558823529421e-05
Chr1	AT1G18180	6256994	1.0	0.935	7.811847146602132e-05
Chr1	AT1G18180	6257102	1.0	0.967	1.8775862068965545e-05
Chr1	AT1G18180	6257231	1.0	0.8785000000000001	0.0005487502875280057
Chr1	AT1G18180	6257318	1.0	0.8	0.001879631611385644
Chr1	AT1G18180	6257380	1.0	0.9	0.0006781806980363981
Chr1	AT1G18180	6257476	1.0	0.9	0.00031646383781636577
Chr1	AT1G18180	6257593	1.0	0.909	0.00032183165598903524
Chr1	AT1G18180	6257694	0.636	0.0	0.017922192627653478
Chr1	AT1G18180	6257700	1.0	0.333	0.01915932139002888
Chr1	AT1G18190	6258328	1.0	0.727	0.0040220381634706115
Chr1	AT1G18190	6258414	1.0	0.583	0.005912568763884573
Chr1	AT1G18190	6258462	1.0	0.455	0.010055859924126054
Chr1	AT1G18190	6258551	1.0	0.529	0.009500095098143285
Chr1	AT1G18190	6258677	1.0	0.583	0.004164281383899752
Chr1	AT1G18190	6258811	1.0	0.727	0.002304584268680017
Chr1	AT1G18190	6258900	0.333	0.0	0.0024794770074696546
Chr1	AT1G18190	6258904	1.0	0.5	0.010535222629310345
Chr1	AT1G18190	6259010	1.0	0.667	0.006355027971590095
Chr1	AT1G18190	6259063	1.0	0.9	0.0005493647901715035
Chr1	AT1G18190	6259194	1.0	0.9	0.00035688906455966354
Chr1	AT1G18190	6259248	0.2	0.0	0.0006454787998605963
Chr1	AT1G18190	6259252	1.0	0.818	0.0009465330491883154
Chr1	AT1G18190	6259477	1.0	0.9	0.00028152881499199025
Chr1	AT1G18190	6259537	1.0	0.9	0.0003174466011042097
Chr1	AT1G18190	6259649	1.0	0.9	0.00021342848216314471
Chr1	AT1G18190	6259760	1.0	0.8	0.0008583027352675485
Chr1	AT1G18190	6259874	1.0	0.8500000000000001	0.000434488604201216
Chr1	AT1G18190	6260912	1.0	0.9	0.0006500131822386676
Chr1	AT1G18190	6261271	1.0	0.909	0.0002088595410628017
Chr1	AT1G18210	6268215	0.14381818181818184	0.0	0.0003577668779964693
Chr1	AT1G18250	6277372	1.0	0.9	0.00029395708964903404
Chr1	AT1G18250	6277451	1.0	0.8374999999999999	0.00033866155869436494
Chr1	AT1G18250	6277776	1.0	0.842	0.0012438161801808548
Chr1	AT1G18250	6277947	1.0	0.889	0.0005018179104477611
Chr1	AT1G18260	6279114	0.083	0.0	3.34224498783562e-05
Chr1	AT1G18260	6279210	0.091	0.0	0.00010433115887677925
Chr1	AT1G18260	6279286	1.0	0.909	0.00016094251600956016
Chr1	AT1G18260	6279390	1.0	0.929	0.00011998432465687516
Chr1	AT1G18260	6279602	0.059	0.0	1.715423796924063e-05
Chr1	AT1G18260	6279633	1.0	0.7398	0.0002652214467510099
Chr1	AT1G18260	6279771	1.0	0.909	8.353991022075958e-05
Chr1	AT1G18260	6280095	1.0	0.818	0.00037885411752869584
Chr1	AT1G18260	6280242	0.167	0.0	0.0002544422087730575
Chr1	AT1G18260	6280312	0.1	0.0	0.00018319883191782342
Chr1	AT1G18260	6280602	1.0	0.9	0.000268481591284644
Chr1	AT1G18260	6280818	1.0	0.95	1.4655391230630767e-05
Chr1	AT1G18260	6280907	1.0	0.909	5.446709193638391e-05
Chr1	AT1G18260	6281359	0.1	0.0	8.382255827124604e-05
Chr1	AT1G18260	6281399	1.0	0.857	0.00033619809435752804
Chr1	AT1G18260	6281486	1.0	0.9	0.00010015838420465156
Chr1	AT1G18270	6283816	1.0	0.538	0.0014457318611657863
Chr1	AT1G18270	6283821	0.046	0.0	2.2757818948282265e-05
Chr1	AT1G18270	6283969	1.0	0.7	0.0012191375172906284
Chr1	AT1G18270	6284050	1.0	0.916	5.482274460631446e-05
Chr1	AT1G18270	6284131	1.0	0.929	4.9090830676767415e-05
Chr1	AT1G18270	6284190	0.11649999999999999	0.0	7.192047713627374e-05
Chr1	AT1G18270	6284239	1.0	0.875	0.00021449388168804325
Chr1	AT1G18270	6284334	1.0	0.8500000000000001	0.00018023095120890258
Chr1	AT1G18270	6284523	1.0	0.944	4.0183733431387385e-05
Chr1	AT1G18270	6284617	1.0	0.9	6.369086454668974e-05
Chr1	AT1G18270	6284683	1.0	0.947	2.166147431196681e-05
Chr1	AT1G18270	6284887	1.0	0.8	0.00010943734460019936
Chr1	AT1G18270	6284952	0.1	0.0	5.9124258374839656e-05
Chr1	AT1G18270	6284962	1.0	0.917	6.565136921479582e-05
Chr1	AT1G18270	6285095	1.0	0.9	5.00514954040685e-05
Chr1	AT1G18270	6285199	0.182	0.0	0.0002163994841081566
Chr1	AT1G18270	6285206	1.0	0.8	0.0003781564727854197
Chr1	AT1G18270	6285278	1.0	0.917	5.992199777089856e-05
Chr1	AT1G18270	6285364	1.0	0.9	7.07776654041779e-05
Chr1	AT1G18270	6285446	1.0	0.909	5.127864670303421e-05
Chr1	AT1G18270	6285591	1.0	0.909	4.127583106116192e-05
Chr1	AT1G18270	6285728	1.0	0.9	4.732864883987073e-05
Chr1	AT1G18270	6285826	1.0	0.85	0.0003228727446328649
Chr1	AT1G18270	6285923	1.0	0.9	0.00015929835657876138
Chr1	AT1G18270	6286065	1.0	0.9	0.00017351236347290178
Chr1	AT1G18270	6286158	1.0	0.909	0.00018869418653450387
Chr1	AT1G18270	6286206	1.0	0.846	7.668258788769144e-05
Chr1	AT1G18270	6286298	1.0	0.8	0.00012388909004113798
Chr1	AT1G18270	6286465	0.4	0.0	0.002738034604874694
Chr1	AT1G18270	6286469	1.0	0.636	0.002665843166090343
Chr1	AT1G18270	6286590	1.0	0.75	0.0005722538268300186
Chr1	AT1G18270	6286659	1.0	0.96	1.7182325361088026e-05
Chr1	AT1G18270	6286797	1.0	0.9723333333333333	6.0176421614342456e-06
Chr1	AT1G18270	6286917	1.0	0.909	4.774624585360463e-05
Chr1	AT1G18270	6287004	1.0	0.882	0.0002744742829537361
Chr1	AT1G18270	6287009	0.1575	0.0	0.0002711349098462898
Chr1	AT1G18270	6287077	1.0	0.9645	6.50191880841122e-06
Chr1	AT1G18270	6287198	1.0	0.917	3.183126838871582e-05
Chr1	AT1G18270	6287317	1.0	0.9	0.00023008095848556402
Chr1	AT1G18270	6287423	1.0	0.923	4.413393238220656e-05
Chr1	AT1G18270	6287543	1.0	0.9	3.8824390470335664e-05
Chr1	AT1G18270	6287667	1.0	0.9	4.2717824731161996e-05
Chr1	AT1G18270	6287755	1.0	0.8	0.00021101822856687473
Chr1	AT1G18270	6287910	1.0	0.909	0.000101422519318436
Chr1	AT1G18270	6288122	1.0	0.9615	9.582420307092242e-06
Chr1	AT1G18270	6288304	1.0	0.9666666666666667	6.803355776640357e-06
Chr1	AT1G18270	6288351	1.0	0.8634999999999999	0.00023942843205763392
Chr1	AT1G18270	6288614	1.0	0.9	0.00018950871254509974
Chr1	AT1G18270	6288674	0.1	0.0	0.00013590199345270013
Chr1	AT1G18270	6288693	1.0	0.9	0.00024048011387336714
Chr1	AT1G18270	6288767	1.0	0.947	2.4946287072246676e-05
Chr1	AT1G18270	6288849	1.0	0.9	5.126728443439558e-05
Chr1	AT1G18270	6289111	1.0	0.9	4.673834302002994e-05
Chr1	AT1G18270	6289249	1.0	0.8	0.0006183281897051239
Chr1	AT1G18270	6289349	1.0	0.9	0.0002971855102956396
Chr1	AT1G18270	6289398	1.0	0.929	2.9605517598858812e-05
Chr1	AT1G18270	6289485	1.0	0.929	1.1504226371519982e-05
Chr1	AT1G18270	6289527	0.2	0.0	0.0010081763352526303
Chr1	AT1G18270	6289540	1.0	0.6835	0.0036058737407829045
Chr1	AT1G18270	6289603	1.0	0.75	0.001442240174003996
Chr1	AT1G18270	6289680	1.0	0.957	1.4369762827381377e-05
Chr1	AT1G18270	6289864	1.0	0.917	5.4088409535598814e-05
Chr1	AT1G18270	6289945	1.0	0.846	0.0001418064271815639
Chr1	AT1G18270	6290020	1.0	0.95	1.6996889641206448e-05
Chr1	AT1G18270	6290101	1.0	0.9246666666666666	7.088685288878371e-05
Chr1	AT1G18270	6290244	1.0	0.9545	2.1538308309925448e-05
Chr1	AT1G18270	6290320	1.0	0.929	0.00022673099150274522
Chr1	AT1G18270	6290743	1.0	0.9	0.0005265007715574301
Chr1	AT1G18270	6290938	1.0	0.9	0.00011167759284729748
Chr1	AT1G18270	6291072	1.0	0.909	8.007835683437496e-05
Chr1	AT1G18270	6291108	0.15	0.0	0.000392581800299747
Chr1	AT1G18270	6291119	1.0	0.8	0.0005594209921445748
Chr1	AT1G18270	6291207	1.0	0.846	0.00033243718118518777
Chr1	AT1G18270	6291286	1.0	0.5715	0.001440749725335794
Chr1	AT1G18270	6291465	1.0	0.594	0.0010866228980777307
Chr1	AT1G18270	6291544	1.0	0.9666666666666667	8.71923957179772e-06
Chr1	AT1G18270	6291924	1.0	0.9	6.132677267826889e-05
Chr1	AT1G18270	6292057	0.107	0.0	0.00047734833104198695
Chr1	AT1G18270	6292062	1.0	0.897	0.0004721164176062115
Chr1	AT1G18270	6292305	1.0	0.933	5.7596955780111864e-05
Chr1	AT1G18270	6292354	1.0	0.917	3.8854869592631014e-05
Chr1	AT1G18270	6292447	1.0	0.9	6.330231322660568e-05
Chr1	AT1G18270	6292502	1.0	0.8	0.00030052442049645735
Chr1	AT1G18270	6292629	1.0	0.957	2.0653846302300473e-05
Chr1	AT1G18270	6292706	1.0	0.95	1.4642032253655875e-05
Chr1	AT1G18270	6292811	1.0	0.875	0.00013249551810092175
Chr1	AT1G18270	6292892	1.0	0.927	6.719378490480197e-05
Chr1	AT1G18270	6292979	1.0	0.9	0.00010115376508993871
Chr1	AT1G18270	6293060	1.0	0.833	0.0010703887736940951
Chr1	AT1G18270	6293063	0.167	0.0	0.001090000309682606
Chr1	AT1G18270	6293295	1.0	0.9	0.00010851595258700095
Chr1	AT1G18270	6293371	1.0	0.917	6.095081247043813e-05
Chr1	AT1G18270	6293676	1.0	0.909	5.804242890022141e-05
Chr1	AT1G18300	6300031	1.0	0.426	0.015703206581737933
Chr1	AT1G18300	6300366	1.0	0.7	0.0020951557277991747
Chr1	AT1G18320	6304550	1.0	0.9	0.0007142857142857136
Chr1	AT1G18320	6304915	1.0	1.0	0.0
Chr1	AT1G18320	6305106	1.0	0.75	0.0028951962610426767
Chr1	AT1G18320	6305216	1.0	0.7	0.00581609368257821
Chr1	AT1G18320	6305289	1.0	0.636	0.012293838095238098
Chr1	AT1G18330	6306945	1.0	0.8	0.0006117091841004223
Chr1	AT1G18330	6307027	1.0	0.9	0.00022286125233108998
Chr1	AT1G18330	6307089	1.0	0.85	0.0004119506230025285
Chr1	AT1G18330	6307179	1.0	0.8885	0.00028970526180528206
Chr1	AT1G18330	6307286	0.167	0.0	0.00028477246600528653
Chr1	AT1G18330	6307291	1.0	0.833	0.0005038801974474999
Chr1	AT1G18330	6307382	1.0	0.9	0.0001862756473913043
Chr1	AT1G18330	6307487	1.0	0.9	0.00029895630576490484
Chr1	AT1G18330	6307628	1.0	0.909	0.00018154695998324702
Chr1	AT1G18330	6307694	1.0	0.727	0.001557502257215201
Chr1	AT1G18330	6307809	1.0	0.8999999999999999	0.0006295727723136723
Chr1	AT1G18330	6307850	0.2	0.0	0.00049101417873552
Chr1	AT1G18335	6309114	0.259	0.0	0.0012736364282507854
Chr1	AT1G18335	6309308	1.0	0.0	0.013096377306903622
Chr1	AT1G18335	6309393	1.0	0.9219999999999999	0.00018638228070175475
Chr1	AT1G18335	6309454	1.0	0.333	0.015723769605394605
Chr1	AT1G18335	6309528	0.188	0.0	0.001674467102615694
Chr1	AT1G18335	6309587	0.938	0.273	0.013887503859649122
Chr1	AT1G18335	6309653	1.0	0.917	0.0002700965097831832
Chr1	AT1G18335	6309735	1.0	0.917	0.00011111290322580635
Chr1	AT1G18335	6309778	1.0	0.833	0.0027438341194968544
Chr1	AT1G18335	6309953	0.7	0.0	0.027486621734397674
Chr1	AT1G18335	6309960	1.0	0.3	0.026169249455732943
Chr1	AT1G18335	6310037	1.0	0.8	0.0016448239348370915
Chr1	AT1G18335	6310153	1.0	0.923	0.00028103459119496846
Chr1	AT1G18335	6310462	1.0	0.909	0.00010482278481012651
Chr1	AT1G18335	6310562	1.0	0.95	6.003115871470311e-05
Chr1	AT1G18335	6310642	1.0	1.0	0.0
Chr1	AT1G18335	6311021	1.0	0.905	0.0001635929971988794
Chr1	AT1G18340	6311687	1.0	0.917	6.991166216824107e-05
Chr1	AT1G18340	6311778	1.0	0.985	2.3757591093117517e-06
Chr1	AT1G18340	6311874	1.0	0.6	0.0047121851132220305
Chr1	AT1G18340	6311958	1.0	0.667	0.005827772974374551
Chr1	AT1G18340	6312035	1.0	0.6	0.002681247645275216
Chr1	AT1G18340	6312142	1.0	0.7	0.0013659873621283294
Chr1	AT1G18340	6312211	1.0	0.75	0.0032270910144014987
Chr1	AT1G18340	6312295	1.0	0.643	0.005106216194987725
Chr1	AT1G18340	6312349	1.0	0.22	0.01037028668908886
Chr1	AT1G18340	6312448	1.0	0.591	0.005390991810312132
Chr1	AT1G18340	6312494	1.0	0.909	0.0001865559192924267
Chr1	AT1G18340	6312580	1.0	0.9	9.819016304615533e-05
Chr1	AT1G18340	6312618	1.0	0.9	0.0004307695347026007
Chr1	AT1G18340	6312811	1.0	0.8	0.0008400487615884875
Chr1	AT1G18340	6312858	1.0	0.7	0.0036196154244220236
Chr1	AT1G18340	6313127	1.0	0.8	0.0022630843799198506
Chr1	AT1G18340	6313410	1.0	0.818	0.001731718545100124
Chr1	AT1G18340	6313491	1.0	0.818	0.0011407305732766262
Chr1	AT1G18340	6313580	1.0	0.9	0.00033029244753675233
Chr1	AT1G18340	6313703	1.0	0.964	1.766518909213335e-05
Chr1	AT1G18360	6317130	0.1	0.0	2.7473114675254867e-05
Chr1	AT1G18360	6317138	0.2	0.0	0.0013365899922680783
Chr1	AT1G18360	6317208	0.1	0.0	4.945127609150339e-05
Chr1	AT1G18360	6317246	0.286	0.0	0.0009433318693597625
Chr1	AT1G18360	6317306	0.111	0.0	4.380804196671677e-05
Chr1	AT1G18360	6317397	1.0	0.818	0.000997779060209638
Chr1	AT1G18360	6317486	1.0	0.0	0.002413990233019399
Chr1	AT1G18360	6317579	1.0	0.818	0.000513420712332731
Chr1	AT1G18360	6317653	1.0	0.846	0.0001834396683640745
Chr1	AT1G18360	6317743	1.0	0.6	0.004679400070183598
Chr1	AT1G18360	6317838	1.0	0.583	0.004993784343031421
Chr1	AT1G18360	6317903	1.0	0.857	0.00023856324268191063
Chr1	AT1G18360	6318003	1.0	0.9	0.00017043285275965302
Chr1	AT1G18360	6318068	0.2	0.0	0.00026465546050283317
Chr1	AT1G18360	6318074	1.0	0.7	0.0014521075091822834
Chr1	AT1G18360	6318157	1.0	0.8135	0.000827162376491045
Chr1	AT1G18360	6318196	1.0	0.3355	0.004020872109951223
Chr1	AT1G18360	6318815	1.0	0.583	0.002296929491476666
Chr1	AT1G18370	6320059	1.0	0.909	0.0002007446424690286
Chr1	AT1G18370	6320143	1.0	0.9	0.00016702099543577483
Chr1	AT1G18370	6320472	1.0	0.917	0.00012048021916078937
Chr1	AT1G18370	6320550	1.0	0.9	0.00014934639274789718
Chr1	AT1G18370	6321522	1.0	0.941	5.9601363755573156e-05
Chr1	AT1G18370	6321614	1.0	0.941	5.1267374770521984e-05
Chr1	AT1G18370	6321716	1.0	1.0	0.0
Chr1	AT1G18370	6321801	1.0	0.9	9.083864516935381e-05
Chr1	AT1G18370	6321912	1.0	0.9	0.00011492151162790701
Chr1	AT1G18370	6322004	1.0	0.95	5.656637549212607e-05
Chr1	AT1G18370	6322203	1.0	0.9335	4.178272635750706e-05
Chr1	AT1G18370	6322301	1.0	0.923	3.0561855670103065e-05
Chr1	AT1G18370	6322426	1.0	0.938	4.361886376172099e-05
Chr1	AT1G18370	6322526	1.0	0.9585	2.3086355488141208e-05
Chr1	AT1G18370	6322586	1.0	0.938	6.671398021919285e-05
Chr1	AT1G18370	6322671	1.0	0.938	0.00011745228548516459
Chr1	AT1G18370	6322739	1.0	1.0	0.0
Chr1	AT1G18370	6322832	1.0	0.909	0.00010508452088452087
Chr1	AT1G18370	6322914	1.0	0.929	0.0001943875000000001
Chr1	AT1G18370	6323018	1.0	0.917	0.00017560000000000004
Chr1	AT1G18370	6323135	1.0	1.0	0.0
Chr1	AT1G18370	6323225	1.0	0.933	7.608474576271174e-05
Chr1	AT1G18370	6323326	1.0	0.974	4.5675675675675755e-06
Chr1	AT1G18370	6323405	1.0	0.973	4.9256756756756825e-06
Chr1	AT1G18370	6323495	1.0	0.923	0.00010075280898876404
Chr1	AT1G18370	6323579	1.0	0.95	2.8089887640449497e-05
Chr1	AT1G18370	6323824	1.0	0.7	0.001048457614866533
Chr1	AT1G18370	6324115	1.0	0.0	0.06417951326272602
Chr1	AT1G18370	6324131	0.47750000000000004	0.0	0.01063519021590045
Chr1	AT1G18370	6324150	0.8	0.0	0.023176714141445214
Chr1	AT1G18390	6326623	1.0	0.4	0.015000597186263532
Chr1	AT1G18390	6328219	0.714	0.0	0.026763879116774195
Chr1	AT1G18390	6328428	1.0	0.857	0.0009851662892944595
Chr1	AT1G18390	6328473	1.0	0.8	0.0018244154976688846
Chr1	AT1G18390	6328681	1.0	0.8	0.0005509617072814398
Chr1	AT1G18390	6329319	1.0	0.857	0.00032819090997515384
Chr1	AT1G18390	6329419	1.0	0.846	0.0003537351368760799
Chr1	AT1G18400	6331820	1.0	0.846	0.0002446729516361752
Chr1	AT1G18400	6331923	1.0	0.8	0.00040081191687431925
Chr1	AT1G18400	6332049	1.0	0.143	0.00183768360324032
Chr1	AT1G18400	6332150	1.0	0.25	0.002627371940166301
Chr1	AT1G18400	6332216	1.0	0.857	0.0001879511086501479
Chr1	AT1G18400	6332646	1.0	0.7	0.0007306785408912316
Chr1	AT1G18400	6332715	1.0	0.636	0.0014850022804580602
Chr1	AT1G18400	6332999	1.0	0.75	0.0014282227342981482
Chr1	AT1G18400	6333077	1.0	0.727	0.0016949431110912536
Chr1	AT1G18400	6333489	1.0	0.611	0.0033344199532690574
Chr1	AT1G18415	6343511	1.0	0.0	0.06258026729910715
Chr1	AT1G18415	6343665	0.812	0.0	0.03178365828752291
Chr1	AT1G18415	6343851	0.6	0.0	0.012448455769230772
Chr1	AT1G18415	6343895	1.0	0.0	0.05140120211267604
Chr1	AT1G18415	6343949	0.792	0.0	0.017953536097741578
Chr1	AT1G18415	6343982	1.0	0.0	0.05066177680288461
Chr1	AT1G18415	6344120	0.818	0.0	0.03561970105355575
Chr1	AT1G18415	6344214	0.8	0.0	0.032933208653353814
Chr1	AT1G18415	6344484	0.7	0.0	0.025493846372688478
Chr1	AT1G18415	6344575	0.5	0.0	0.01763101500966948
Chr1	AT1G18415	6344692	1.0	0.364	0.024146879706790123
Chr1	AT1G18415	6344715	0.636	0.0	0.02737560945378151
Chr1	AT1G18415	6344771	0.909	0.0	0.021015947742818057
Chr1	AT1G18415	6344784	0.778	0.0	0.025375013661899894
Chr1	AT1G18415	6344816	0.7	0.0	0.02410591811640893
Chr1	AT1G18415	6344963	0.818	0.0	0.028907084094368343
Chr1	AT1G18415	6345050	1.0	0.0	0.06263224174174176
Chr1	AT1G18415	6345051	1.0	0.0	0.07046707007575757
Chr1	AT1G18415	6345239	1.0	0.182	0.04388515384615385
Chr1	AT1G18440	6346332	1.0	0.9	0.00022651351574996906
Chr1	AT1G18440	6346402	1.0	0.9	0.000197437331733727
Chr1	AT1G18440	6346487	1.0	0.818	0.00025808112822049006
Chr1	AT1G18440	6346708	1.0	0.818	0.00038098734182897897
Chr1	AT1G18440	6346768	0.4	0.0	0.008889424087411628
Chr1	AT1G18440	6346776	1.0	0.3666666666666667	0.013865306629031937
Chr1	AT1G18440	6346889	1.0	0.5	0.00755531647309745
Chr1	AT1G18440	6346940	1.0	0.8	0.0020328957666026046
Chr1	AT1G18440	6347025	1.0	0.636	0.0016330541780913883
Chr1	AT1G18440	6347099	1.0	0.7	0.00276796320699315
Chr1	AT1G18440	6347278	1.0	0.7	0.002208483893745015
Chr1	AT1G18440	6347337	1.0	0.7689999999999999	0.0015002626638669356
Chr1	AT1G18440	6347420	1.0	0.8	0.0014885246557260492
Chr1	AT1G18440	6347497	1.0	0.8919999999999999	0.00027341769541427844
Chr1	AT1G18440	6347572	1.0	0.8705	0.0003613713286803213
Chr1	AT1G18450	6348211	1.0	0.9	0.00022514476328618652
Chr1	AT1G18450	6348300	1.0	0.9	0.00019039910473346604
Chr1	AT1G18450	6348392	1.0	0.9	2.7631945011796752e-05
Chr1	AT1G18450	6348507	1.0	0.9	3.859842834997672e-05
Chr1	AT1G18450	6348672	1.0	0.929	2.0567928310812858e-05
Chr1	AT1G18450	6348749	1.0	0.9	4.970583028142837e-05
Chr1	AT1G18450	6348768	0.1	0.0	2.864100698268248e-05
Chr1	AT1G18450	6348823	1.0	0.909	8.359339974615532e-05
Chr1	AT1G18450	6348898	1.0	0.8	0.0004015980755258111
Chr1	AT1G18450	6348901	0.091	0.0	9.466130561472569e-05
Chr1	AT1G18450	6348979	1.0	0.9666666666666667	3.4141529662831717e-06
Chr1	AT1G18450	6349069	1.0	0.9833333333333334	2.369875164203648e-06
Chr1	AT1G18450	6349130	1.0	0.95	1.3990856950636127e-05
Chr1	AT1G18450	6349267	1.0	0.913	2.5378643484667992e-05
Chr1	AT1G18450	6349317	1.0	0.9818	2.5726150659332584e-06
Chr1	AT1G18450	6349459	1.0	0.9545	1.4290231202633497e-05
Chr1	AT1G18450	6349514	1.0	0.8	0.000437704632581325
Chr1	AT1G18450	6349719	1.0	0.8	0.0005348869776630953
Chr1	AT1G18450	6349797	1.0	0.8	0.0004913696980233905
Chr1	AT1G18450	6349874	1.0	0.7	0.0011117290822941998
Chr1	AT1G18450	6349928	1.0	0.909	0.00010938848902600737
Chr1	AT1G18450	6350002	1.0	0.9	7.979727770214253e-05
Chr1	AT1G18450	6350056	1.0	0.8634999999999999	0.0005608638894505274
Chr1	AT1G18450	6350125	1.0	0.8	0.0009811826655796276
Chr1	AT1G18450	6350186	1.0	0.8807499999999999	0.0001794399444207607
Chr1	AT1G18450	6350341	1.0	0.85	0.0002800070526879728
Chr1	AT1G18450	6350393	1.0	0.6	0.0010726292999634203
Chr1	AT1G18450	6350476	0.0385	0.0	5.0489103832822595e-06
Chr1	AT1G18450	6350741	1.0	0.714	0.0014167895238700013
Chr1	AT1G18450	6350808	1.0	0.9615	1.6570898491212203e-05
Chr1	AT1G18450	6350933	1.0	0.9	6.111454735936356e-05
Chr1	AT1G18450	6350996	1.0	0.929	3.337764446959479e-05
Chr1	AT1G18450	6351080	1.0	0.909	3.615249731004392e-05
Chr1	AT1G18450	6351143	1.0	0.98075	1.2878747753015942e-06
Chr1	AT1G18450	6351239	1.0	0.9728	4.644217422631725e-06
Chr1	AT1G18450	6351302	1.0	0.95	5.780182433106735e-05
Chr1	AT1G18450	6351397	1.0	0.9285	0.0001276165513719993
Chr1	AT1G18450	6351462	1.0	0.913	6.412579551887336e-05
Chr1	AT1G18450	6351550	1.0	0.913	7.138002183006374e-05
Chr1	AT1G18450	6351619	1.0	0.9	7.112134155098488e-05
Chr1	AT1G18450	6351720	1.0	0.9	4.986750769319505e-05
Chr1	AT1G18460	6352722	1.0	0.9	8.519327808471457e-05
Chr1	AT1G18460	6353286	0.273	0.0	0.0034207885904781396
Chr1	AT1G18460	6353291	1.0	0.727	0.00385095154046
Chr1	AT1G18460	6353465	1.0	0.9085000000000001	0.00032047530299379723
Chr1	AT1G18460	6353553	1.0	0.769	0.0006245401523940134
Chr1	AT1G18460	6353959	1.0	0.9	0.0001471867936315111
Chr1	AT1G18460	6354038	1.0	0.8	0.000569008203489398
Chr1	AT1G18460	6354047	0.1	0.0	0.0002860501943440754
Chr1	AT1G18460	6354322	1.0	0.9	0.00025716557920912186
Chr1	AT1G18460	6354428	1.0	0.9	0.00027448825351188377
Chr1	AT1G18460	6354497	1.0	0.833	0.00043505371678179215
Chr1	AT1G18460	6354587	1.0	0.7	0.002082827647767119
Chr1	AT1G18460	6354644	1.0	0.8	0.0012103440684905315
Chr1	AT1G18460	6354681	0.167	0.0	0.0007986554872339266
Chr1	AT1G18460	6354724	1.0	0.7	0.002562298815068276
Chr1	AT1G18460	6354777	1.0	0.857	0.0006589182525520667
Chr1	AT1G18460	6354869	1.0	0.9	0.0003894618608601042
Chr1	AT1G18460	6354945	1.0	0.812	0.0006741363456363025
Chr1	AT1G18460	6355025	1.0	0.75	0.0013029660328139163
Chr1	AT1G18460	6355549	0.18800000000000003	0.0	8.731711895475344e-05
Chr1	AT1G18470	6356485	1.0	0.873	0.00016567376482372592
Chr1	AT1G18470	6356675	1.0	0.925	0.00019269100993097386
Chr1	AT1G18470	6356755	1.0	0.818	0.00016445532359706346
Chr1	AT1G18470	6356854	1.0	0.875	0.0001815105692446746
Chr1	AT1G18470	6356927	0.0415	0.0	7.140193047560828e-06
Chr1	AT1G18470	6356935	1.0	0.818	0.0005214846857010545
Chr1	AT1G18470	6356987	0.065	0.0	7.39505460479345e-05
Chr1	AT1G18470	6357079	1.0	0.9	0.00011856562507381389
Chr1	AT1G18470	6357149	1.0	0.8	0.0006998289717303889
Chr1	AT1G18470	6357232	0.067	0.0	1.8741791826167998e-05
Chr1	AT1G18470	6357236	1.0	0.8	0.00036792763942125595
Chr1	AT1G18470	6357311	1.0	0.9	0.00026121784105670703
Chr1	AT1G18470	6357390	0.1	0.0	2.6345907488598362e-05
Chr1	AT1G18470	6357401	1.0	0.8665	0.00032271945696083735
Chr1	AT1G18470	6357607	1.0	0.8	0.000532789090001008
Chr1	AT1G18470	6357684	1.0	0.875	0.0004220190129821392
Chr1	AT1G18470	6357766	0.1	0.0	7.239779429814877e-05
Chr1	AT1G18470	6357934	1.0	0.9646666666666666	1.6179051496215473e-05
Chr1	AT1G18470	6358045	1.0	0.9665	4.215813432945085e-06
Chr1	AT1G18470	6358091	1.0	0.917	2.323030270185444e-05
Chr1	AT1G18470	6358231	1.0	0.9666	9.246055904632588e-06
Chr1	AT1G18470	6358301	1.0	0.8	0.0007281062346409907
Chr1	AT1G18470	6358393	0.077	0.0	5.82930811111988e-05
Chr1	AT1G18470	6358625	1.0	0.917	8.90034229071939e-05
Chr1	AT1G18470	6358695	1.0	0.9	9.40487811090615e-05
Chr1	AT1G18470	6358707	0.091	0.0	2.0202177178834864e-05
Chr1	AT1G18470	6358781	1.0	0.909	4.0203632487607e-05
Chr1	AT1G18470	6358866	1.0	0.917	3.394891939483904e-05
Chr1	AT1G18470	6359158	1.0	0.9019999999999999	4.7771208611099844e-05
Chr1	AT1G18470	6359243	1.0	0.9563333333333333	8.998209500352526e-06
Chr1	AT1G18470	6359343	1.0	0.9486666666666667	1.3075450565023013e-05
Chr1	AT1G18470	6359434	1.0	0.909	4.436956158201495e-05
Chr1	AT1G18470	6359941	1.0	0.95	1.848540688324209e-05
Chr1	AT1G18480	6362008	0.1	0.0	0.0002052852776294439
Chr1	AT1G18480	6362125	0.1	0.0	0.000309532079837011
Chr1	AT1G18490	6367311	1.0	0.9	0.00016155594561089007
Chr1	AT1G18490	6367734	1.0	0.9	0.00023084434860642193
Chr1	AT1G18490	6367740	0.06066666666666667	0.0	4.58930242700798e-05
Chr1	AT1G18490	6367886	1.0	0.818	0.0010479160326086956
Chr1	AT1G18490	6367970	1.0	0.8	0.0014338937689907197
Chr1	AT1G18490	6368139	1.0	0.8	0.0009425698414254999
Chr1	AT1G18490	6368217	1.0	0.878	0.0006152516798909243
Chr1	AT1G18490	6368418	1.0	0.8	0.0005690866322514082
Chr1	AT1G18490	6368509	1.0	0.8	0.000839646743154244
Chr1	AT1G18500	6370059	1.0	0.9766	6.33703962055531e-06
Chr1	AT1G18500	6370149	1.0	0.9615	1.1214934000957958e-05
Chr1	AT1G18500	6370363	1.0	0.9	2.9440964304136134e-05
Chr1	AT1G18500	6370462	1.0	0.9	2.425318796213701e-05
Chr1	AT1G18500	6370543	1.0	0.941	6.657951853643327e-05
Chr1	AT1G18500	6370800	0.1365	0.0	5.533066300362676e-05
Chr1	AT1G18500	6370887	1.0	0.9585	2.8364187778461706e-05
Chr1	AT1G18500	6370980	1.0	0.9865999999999999	8.102197392010946e-07
Chr1	AT1G18500	6371098	1.0	0.968	9.147675383856703e-06
Chr1	AT1G18500	6371185	1.0	0.971875	1.2260886629936858e-05
Chr1	AT1G18500	6371288	1.0	0.9763333333333334	7.062014565774479e-06
Chr1	AT1G18500	6371389	1.0	0.9645	9.37352036339567e-06
Chr1	AT1G18500	6371564	0.26666666666666666	0.0	0.0003050180962084156
Chr1	AT1G18500	6371611	1.0	0.8	0.00041543465769157926
Chr1	AT1G18500	6371645	1.0	0.969	6.610257377580375e-06
Chr1	AT1G18500	6371732	1.0	0.9545	1.0459291519950752e-05
Chr1	AT1G18500	6371807	1.0	0.972125	1.150810740520485e-05
Chr1	AT1G18500	6372068	1.0	0.939	3.5541480805834204e-05
Chr1	AT1G18500	6372152	1.0	0.9385999999999999	1.7500383503269785e-05
Chr1	AT1G18500	6372232	0.077	0.0	5.988976101200316e-05
Chr1	AT1G18500	6372242	1.0	0.923	8.803928695580118e-05
Chr1	AT1G18500	6372377	1.0	0.9466666666666667	1.7623698974262612e-05
Chr1	AT1G18500	6372461	1.0	0.9410000000000001	1.8656577322978674e-05
Chr1	AT1G18500	6372607	1.0	0.929	1.8343304682906292e-05
Chr1	AT1G18500	6372728	1.0	0.9495	1.659228666837746e-05
Chr1	AT1G18540	6377597	0.8868333333333335	0.0	0.002258790070753687
Chr1	AT1G18540	6377603	1.0	0.03166666666666667	0.002597714279452733
Chr1	AT1G18540	6377705	1.0	0.9593333333333334	4.434945980380719e-06
Chr1	AT1G18540	6377887	1.0	0.9820000000000001	5.493394391944482e-06
Chr1	AT1G18540	6377975	1.0	0.9809999999999999	4.100059293824055e-06
Chr1	AT1G18540	6378082	1.0	0.9838181818181819	2.138976320823165e-06
Chr1	AT1G18540	6378291	1.0	0.9653333333333333	5.115942513636569e-06
Chr1	AT1G18550	6381688	1.0	0.875	0.0010177498291182498
Chr1	AT1G18550	6381803	1.0	0.9	0.0003289962406015038
Chr1	AT1G18550	6382862	1.0	0.818	0.0021808941532258062
Chr1	AT1G18550	6382969	1.0	0.867	0.0017042022988505744
Chr1	AT1G18550	6383062	1.0	0.867	0.0011639172714078376
Chr1	AT1G18550	6383154	1.0	0.938	7.252830188679255e-05
Chr1	AT1G18550	6383205	1.0	0.9	0.0004044149019607842
Chr1	AT1G18550	6383311	1.0	1.0	0.0
Chr1	AT1G18550	6383580	0.231	0.0	0.0034616187500000005
Chr1	AT1G18550	6383585	1.0	0.769	0.003567359134615384
Chr1	AT1G18550	6383672	1.0	1.0	0.0
Chr1	AT1G18560	6386018	1.0	0.9	0.0006059453124999997
Chr1	AT1G18560	6386112	1.0	0.9	0.0009113548387096768
Chr1	AT1G18570	6389900	1.0	0.8674999999999999	0.00010569312414317276
Chr1	AT1G18570	6390014	1.0	0.9	0.0001411447573479906
Chr1	AT1G18570	6390022	0.071	0.0	5.3398993527920876e-05
Chr1	AT1G18570	6390144	1.0	0.9	0.00017066002595199023
Chr1	AT1G18570	6390233	1.0	0.7	0.00046636874011384027
Chr1	AT1G18580	6396296	1.0	0.818	0.0005421034261796669
Chr1	AT1G18580	6396544	1.0	0.818	0.0004947615249619007
Chr1	AT1G18590	6399221	0.1935	0.0	0.0006612039999675303
Chr1	AT1G18590	6399297	0.14775	0.0	0.0005537546284431295
Chr1	AT1G18600	6401014	1.0	0.857	0.0001258710194211511
Chr1	AT1G18600	6401121	1.0	0.95	2.9975741024590963e-05
Chr1	AT1G18600	6401242	1.0	0.95	3.332634120712242e-05
Chr1	AT1G18600	6401386	1.0	0.8	0.00017830470268169447
Chr1	AT1G18600	6401506	1.0	0.7	0.0021952334974212496
Chr1	AT1G18600	6401656	1.0	0.818	0.001297496626703064
Chr1	AT1G18600	6401770	1.0	0.9	9.280665607234259e-05
Chr1	AT1G18600	6401926	1.0	0.95	1.7410146017808756e-05
Chr1	AT1G18600	6401971	1.0	0.9	0.0002003958620073026
Chr1	AT1G18600	6402158	1.0	0.7	0.0005724199666870513
Chr1	AT1G18600	6402263	1.0	0.9	7.814050567335118e-05
Chr1	AT1G18600	6402352	1.0	0.9545	3.087786237531173e-05
Chr1	AT1G18600	6402394	1.0	0.833	0.0005013032293072092
Chr1	AT1G18600	6402491	1.0	0.8	0.0006243601876882608
Chr1	AT1G18610	6405959	1.0	1.0	0.0
Chr1	AT1G18610	6406281	0.944	0.455	0.01404559446060286
Chr1	AT1G18610	6406431	1.0	0.833	0.0010858322404371586
Chr1	AT1G18610	6406524	1.0	1.0	0.0
Chr1	AT1G18610	6406692	1.0	0.909	0.0004192336173964149
Chr1	AT1G18610	6406906	1.0	0.9	0.00044960028011204476
Chr1	AT1G18610	6407059	1.0	1.0	0.0
Chr1	AT1G18610	6407154	1.0	0.9585	3.974045950155762e-05
Chr1	AT1G18610	6407307	1.0	0.909	0.00012939062499999987
Chr1	AT1G18610	6407561	1.0	0.969	1.5015625000000024e-05
Chr1	AT1G18610	6407726	1.0	0.9	0.0004152215221774194
Chr1	AT1G18610	6407828	1.0	1.0	0.0
Chr1	AT1G18610	6407969	1.0	0.917	0.00022552950819672147
Chr1	AT1G18610	6408079	1.0	0.976	1.4518032786885275e-05
Chr1	AT1G18610	6408266	1.0	0.9	0.0002543643144004588
Chr1	AT1G18610	6408348	1.0	0.9	0.0003512772160068844
Chr1	AT1G18610	6408595	1.0	0.933	5.2197674418604556e-05
Chr1	AT1G18610	6408705	1.0	0.923	0.00010706265389876882
Chr1	AT1G18610	6408845	1.0	0.3	0.018971799859353027
Chr1	AT1G18610	6408966	0.917	0.3	0.016045698560996562
Chr1	AT1G18620	6410059	1.0	0.385	0.011638556593779133
Chr1	AT1G18620	6410216	0.182	0.0	0.0005880657537515327
Chr1	AT1G18620	6410340	0.163	0.0	0.0007367106251430802
Chr1	AT1G18620	6410557	1.0	0.3	0.01451238556167518
Chr1	AT1G18620	6410690	0.308	0.0	0.0032409694557429887
Chr1	AT1G18620	6410769	0.273	0.0	0.0017558881075015432
Chr1	AT1G18620	6410854	1.0	0.692	0.0010553939249172257
Chr1	AT1G18620	6410996	0.188	0.0	0.000435408938514502
Chr1	AT1G18620	6411054	0.1	0.0	0.0003739477115429353
Chr1	AT1G18620	6411259	1.0	0.5	0.0011870935804998985
Chr1	AT1G18620	6411336	0.1	0.0	2.60050974169014e-05
Chr1	AT1G18620	6411883	0.067	0.0	3.1989979613703525e-05
Chr1	AT1G18620	6413109	1.0	0.8	0.00037915867458609346
Chr1	AT1G18620	6413148	0.0415	0.0	9.059905996803214e-06
Chr1	AT1G18620	6413236	1.0	0.727	0.0006161469604633262
Chr1	AT1G18620	6413239	0.154	0.0	6.737652379822624e-05
Chr1	AT1G18620	6413244	0.0415	0.0	1.2660126037281514e-05
Chr1	AT1G18620	6413357	0.077	0.0	5.238496572761303e-05
Chr1	AT1G18620	6413360	1.0	0.8642	0.00042744497196733157
Chr1	AT1G18620	6413442	1.0	0.825	0.0007616342902948543
Chr1	AT1G18620	6413483	0.087	0.0	1.7814407921843347e-05
Chr1	AT1G18620	6413492	0.091	0.0	2.4664764938643304e-05
Chr1	AT1G18630	6414819	1.0	0.9	0.00026027838584853505
Chr1	AT1G18630	6415118	0.143	0.0	0.0006535372659518974
Chr1	AT1G18630	6415213	1.0	0.857	0.0016807723892607012
Chr1	AT1G18630	6415349	1.0	0.8	0.0001407229813536632
Chr1	AT1G18630	6415472	1.0	0.933	3.3414604368648825e-05
Chr1	AT1G18630	6415541	1.0	0.95	1.5801760260044403e-05
Chr1	AT1G18630	6415624	1.0	0.9	6.396260314527717e-05
Chr1	AT1G18630	6415731	1.0	0.727	0.0018142770670400996
Chr1	AT1G18630	6415999	0.2	0.0	0.00045643536431080135
Chr1	AT1G18630	6416003	0.1	0.0	4.1907299798362226e-05
Chr1	AT1G18630	6416097	0.2	0.0	0.00033970821215505593
Chr1	AT1G18630	6416115	1.0	0.75	0.0020235031944807087
Chr1	AT1G18640	6416649	1.0	0.9	0.0002783054978970404
Chr1	AT1G18640	6416732	1.0	0.8	0.0004370326961621909
Chr1	AT1G18640	6416786	1.0	0.75	0.0009313252256952518
Chr1	AT1G18640	6416871	1.0	0.8	0.0007344563625309238
Chr1	AT1G18640	6417021	1.0	0.9	9.357233101975775e-05
Chr1	AT1G18640	6417140	1.0	0.818	0.00015756371827777425
Chr1	AT1G18640	6417234	1.0	0.9	0.00011882644952150802
Chr1	AT1G18640	6417256	0.083	0.0	3.102727876841955e-05
Chr1	AT1G18640	6417501	1.0	0.929	8.843070574563505e-05
Chr1	AT1G18640	6417609	1.0	0.9	0.000247335143724907
Chr1	AT1G18640	6417701	1.0	0.857	0.0002484371654841354
Chr1	AT1G18640	6417782	0.1	0.0	6.079313080051983e-05
Chr1	AT1G18640	6417834	1.0	0.859	8.368231114999088e-05
Chr1	AT1G18640	6418022	1.0	0.8	0.00018666938298934885
Chr1	AT1G18640	6418206	0.091	0.0	7.041711124193561e-05
Chr1	AT1G18640	6418256	1.0	0.8	0.0015708659146235432
Chr1	AT1G18640	6418558	1.0	0.917	0.0004112216191768426
Chr1	AT1G18650	6419264	1.0	0.6518	0.004069394833371061
Chr1	AT1G18650	6419425	1.0	0.732	0.0011880213557752077
Chr1	AT1G18650	6419459	1.0	0.5	0.002811942099771816
Chr1	AT1G18650	6419480	0.091	0.0	3.576072149114075e-05
Chr1	AT1G18650	6419755	0.1	0.0	3.492475315882156e-05
Chr1	AT1G18650	6419778	1.0	0.583	0.004974204156935908
Chr1	AT1G18650	6420018	1.0	0.9	0.0003374599314796336
Chr1	AT1G18650	6420160	0.1	0.0	7.253193184722269e-05
Chr1	AT1G18650	6420259	0.1	0.0	7.287403466559946e-05
Chr1	AT1G18650	6420361	1.0	0.846	0.00036080985065372424
Chr1	AT1G18660	6421303	1.0	0.36	0.01388706147251117
Chr1	AT1G18660	6421381	0.3	0.0	0.003595888937198068
Chr1	AT1G18660	6421397	0.8523333333333333	0.0	0.018587133009460004
Chr1	AT1G18660	6421496	0.154	0.0	0.00011418114216849893
Chr1	AT1G18660	6421501	1.0	0.6816666666666666	0.0007115850231268781
Chr1	AT1G18660	6421643	1.0	0.786	0.0006901847985979303
Chr1	AT1G18660	6421745	1.0	0.9615	6.751962017177339e-06
Chr1	AT1G18660	6422097	1.0	0.9	3.017538371686662e-05
Chr1	AT1G18660	6422180	1.0	0.923	3.110720093245049e-05
Chr1	AT1G18660	6422358	1.0	0.917	3.3661993954274486e-05
Chr1	AT1G18660	6422443	1.0	0.917	4.9640914050474394e-05
Chr1	AT1G18660	6422527	1.0	0.9	3.745958752974582e-05
Chr1	AT1G18660	6422614	1.0	0.9	8.074075199702661e-05
Chr1	AT1G18660	6422728	1.0	0.818	0.00025940464099023775
Chr1	AT1G18660	6422768	0.091	0.0	0.0001083222348551033
Chr1	AT1G18660	6422790	1.0	0.7	0.0020684111147558277
Chr1	AT1G18660	6422854	0.2	0.0	0.0004455795320922465
Chr1	AT1G18660	6422882	1.0	0.6	0.005706523895110198
Chr1	AT1G18660	6422907	0.3	0.0	0.0021068752959563244
Chr1	AT1G18660	6423073	1.0	0.9545	2.0941592551619667e-05
Chr1	AT1G18660	6423159	1.0	0.9545	2.0086976551960204e-05
Chr1	AT1G18660	6423220	1.0	0.9617499999999999	3.379684219927926e-06
Chr1	AT1G18660	6423311	0.043	0.0	1.2540285595288775e-05
Chr1	AT1G18660	6423328	1.0	0.938	2.264310031002636e-05
Chr1	AT1G18660	6423506	1.0	0.889	0.0001711222896697884
Chr1	AT1G18660	6423838	1.0	0.9	0.00010719171423381098
Chr1	AT1G18660	6423877	1.0	0.9	6.890618271147782e-05
Chr1	AT1G18660	6423970	1.0	0.75	0.000560571788800266
Chr1	AT1G18660	6423974	0.25	0.0	0.0003720398837740213
Chr1	AT1G18660	6424032	1.0	0.7	0.0005251798519384447
Chr1	AT1G18660	6424135	1.0	0.5593333333333333	0.0009060283648387424
Chr1	AT1G18660	6424172	1.0	0.9	6.428228482425991e-05
Chr1	AT1G18660	6424332	1.0	0.9410000000000001	3.73785930238756e-05
Chr1	AT1G18660	6424382	1.0	0.978	9.696687481828635e-06
Chr1	AT1G18660	6424644	1.0	0.964	1.792890597890139e-05
Chr1	AT1G18660	6424711	1.0	0.957	5.380459083367942e-05
Chr1	AT1G18660	6424792	1.0	0.833	0.00014699412837535674
Chr1	AT1G18660	6424871	1.0	0.9358333333333334	8.452855886320711e-05
Chr1	AT1G18660	6424924	0.05	0.0	1.1494822064801214e-05
Chr1	AT1G18660	6425192	1.0	0.88375	0.0001986811106458651
Chr1	AT1G18660	6425272	1.0	0.85225	0.000286732957415172
Chr1	AT1G18660	6425345	1.0	0.8616249999999999	0.00029149621509145124
Chr1	AT1G18660	6425361	0.027800000000000002	0.0	4.248618715986721e-06
Chr1	AT1G18660	6425414	1.0	0.8375	0.0003250309261237187
Chr1	AT1G18660	6425505	1.0	0.875	0.00023473881774733286
Chr1	AT1G18670	6427261	1.0	0.75	0.0024278262450481035
Chr1	AT1G18670	6427353	1.0	0.8	0.001925370046830066
Chr1	AT1G18670	6427486	1.0	0.7	0.002522401644000028
Chr1	AT1G18670	6427972	1.0	0.667	0.004793042524984661
Chr1	AT1G18670	6428512	1.0	0.889	0.000376412651261842
Chr1	AT1G18670	6428624	1.0	0.818	0.0006616683877344104
Chr1	AT1G18670	6428715	1.0	0.8	0.0005123885349202735
Chr1	AT1G18670	6428901	1.0	0.9	0.00025461151513944214
Chr1	AT1G18670	6428999	1.0	0.9585	3.049271284271287e-05
Chr1	AT1G18670	6429125	1.0	0.909	9.132613328002642e-05
Chr1	AT1G18670	6429359	1.0	0.9	0.00024378997796051016
Chr1	AT1G18670	6429493	1.0	0.9	0.00020624807721144651
Chr1	AT1G18670	6429814	1.0	0.95	9.637139464102863e-05
Chr1	AT1G18670	6429913	1.0	0.9085000000000001	0.00013026626322676068
Chr1	AT1G18670	6430198	1.0	0.9	0.0002338401593321489
Chr1	AT1G18670	6430288	1.0	0.9	9.144483470760635e-05
Chr1	AT1G18680	6432275	1.0	0.909	0.00039533055802688815
Chr1	AT1G18680	6432916	1.0	0.833	0.00032542857017813225
Chr1	AT1G18680	6433039	1.0	0.8	0.0007019199941443421
Chr1	AT1G18680	6433139	1.0	0.895	0.0005085990230493907
Chr1	AT1G18690	6433670	0.462	0.0	0.014509671178678678
Chr1	AT1G18690	6433688	1.0	0.538	0.011507764015111685
Chr1	AT1G18690	6434085	0.16799999999999998	0.0	0.0007980938881485716
Chr1	AT1G18690	6434161	1.0	0.727	0.003666039952954514
Chr1	AT1G18690	6434239	1.0	0.833	0.0003004006922824133
Chr1	AT1G18690	6434332	1.0	0.273	0.0027837626672930975
Chr1	AT1G18690	6434416	0.6	0.0	0.011964544776223072
Chr1	AT1G18700	6437729	1.0	0.9	0.00037730160175349303
Chr1	AT1G18700	6437836	0.154	0.0	0.00025409143138618075
Chr1	AT1G18700	6437843	1.0	0.846	0.0007972652848406977
Chr1	AT1G18700	6437913	1.0	0.923	4.3707814970724843e-05
Chr1	AT1G18700	6438164	1.0	0.975	4.477370871250423e-06
Chr1	AT1G18700	6438207	1.0	0.9615	9.630093117957178e-06
Chr1	AT1G18700	6438296	1.0	0.9666666666666667	6.625029770660847e-06
Chr1	AT1G18700	6438374	1.0	0.727	0.0009478302841699511
Chr1	AT1G18700	6438381	0.133	0.0	0.00039552073018595766
Chr1	AT1G18700	6438487	1.0	0.667	0.000529634753669078
Chr1	AT1G18700	6438572	1.0	0.909	0.00010749364245469773
Chr1	AT1G18700	6438675	1.0	0.9	0.00027624586235489197
Chr1	AT1G18700	6438758	1.0	0.9	0.00012036954921866401
Chr1	AT1G18700	6439114	1.0	0.9	0.0002842442477273991
Chr1	AT1G18700	6439172	1.0	0.8	0.0003287593154711052
Chr1	AT1G18700	6439529	1.0	0.9	4.966868740002462e-05
Chr1	AT1G18700	6439640	1.0	0.9	0.00017787867062485545
Chr1	AT1G18700	6439972	1.0	0.818	0.0002887053433462368
Chr1	AT1G18700	6440030	1.0	0.8	0.0005555314604680225
Chr1	AT1G18700	6440068	0.1	0.0	9.650157178040642e-05
Chr1	AT1G18700	6440188	1.0	0.909	5.678909029221526e-05
Chr1	AT1G18700	6440285	1.0	0.909	8.113358568931786e-05
Chr1	AT1G18700	6440709	1.0	0.9	3.9405249977789614e-05
Chr1	AT1G18700	6440745	1.0	0.8	0.0005813042088561319
Chr1	AT1G18700	6440912	1.0	0.8	0.0021750795589776336
Chr1	AT1G18700	6440940	0.273	0.0	0.0031996549268066437
Chr1	AT1G18700	6441049	1.0	0.9704999999999999	5.072374169040867e-06
Chr1	AT1G18700	6441207	1.0	0.9	5.093062241099053e-05
Chr1	AT1G18700	6441278	1.0	0.846	0.0003774961598974103
Chr1	AT1G18700	6441364	1.0	0.846	0.0007834649444308102
Chr1	AT1G18700	6441418	1.0	0.714	0.0021217323292845717
Chr1	AT1G18700	6441566	1.0	0.7	0.0024150534238525294
Chr1	AT1G18700	6441709	1.0	0.8786666666666667	0.00032066182409626364
Chr1	AT1G18700	6441795	0.182	0.0	0.00010526121416203706
Chr1	AT1G18700	6441802	1.0	0.55	0.0048339451288175565
Chr1	AT1G18700	6441813	0.5	0.0	0.004835319334825289
Chr1	AT1G18700	6441943	1.0	0.9	0.00015467010978882065
Chr1	AT1G18700	6442022	0.1	0.0	6.707149673622352e-05
Chr1	AT1G18700	6442101	1.0	0.8	0.00024323934705437896
Chr1	AT1G18700	6442341	1.0	0.9	4.9028205744660274e-05
Chr1	AT1G18700	6442426	1.0	0.9	0.00017482406398677453
Chr1	AT1G18700	6442486	1.0	0.9	0.00011715857352830276
Chr1	AT1G18700	6442567	1.0	0.818	0.0003667570990519142
Chr1	AT1G18700	6442825	1.0	0.9	0.00024010526524014664
Chr1	AT1G18700	6442905	1.0	0.8	0.0004330545465004125
Chr1	AT1G18700	6443029	0.364	0.0	0.004288987306862889
Chr1	AT1G18700	6443782	1.0	0.692	0.009398242647058826
Chr1	AT1G18710	6450913	1.0	0.636	0.003557741851544609
Chr1	AT1G18710	6452075	1.0	0.5	0.006311184508531778
Chr1	AT1G18710	6452083	0.188	0.0	0.0007713826234173176
Chr1	AT1G18710	6452205	1.0	0.46599999999999997	0.009582889150085752
Chr1	AT1G18710	6452409	0.286	0.0	0.0030723131582216434
Chr1	AT1G18710	6452445	1.0	0.0	0.025447098271891126
Chr1	AT1G18720	6458142	1.0	0.961	2.6170485302966282e-05
Chr1	AT1G18720	6458271	1.0	0.949	1.973861065406266e-05
Chr1	AT1G18720	6458343	1.0	0.8669999999999999	0.00019910694560856083
Chr1	AT1G18720	6458450	1.0	0.8225	0.0001349690900001918
Chr1	AT1G18720	6458513	1.0	0.7	0.0006493458373957156
Chr1	AT1G18720	6459295	1.0	0.818	0.00024904743446377747
Chr1	AT1G18720	6459335	0.12372727272727273	0.0	4.385073349294582e-05
Chr1	AT1G18720	6459437	0.16175	0.0	9.562979130488532e-05
Chr1	AT1G18730	6460690	1.0	0.9696666666666666	2.8134239243409543e-05
Chr1	AT1G18730	6460766	1.0	0.9	0.000306587418327628
Chr1	AT1G18730	6460775	0.059	0.0	1.995507435882712e-05
Chr1	AT1G18730	6460808	1.0	0.9	8.891308342544931e-05
Chr1	AT1G18730	6460895	0.86575	0.3983333333333334	0.003146779314529127
Chr1	AT1G18730	6460898	0.4561428571428571	0.0	0.002275798515381159
Chr1	AT1G18730	6461069	0.017	0.0	5.825565682552949e-06
Chr1	AT1G18730	6461073	1.0	0.9574	4.825415574637792e-05
Chr1	AT1G18730	6461173	1.0	0.963	2.530262008915232e-05
Chr1	AT1G18730	6461229	1.0	0.9848333333333333	2.7402386637664964e-06
Chr1	AT1G18730	6461910	0.0315	0.0	1.6354302380685865e-05
Chr1	AT1G18730	6461993	1.0	0.9125	0.00019713157991856574
Chr1	AT1G18735	6461317	1.0	0.973	1.1332384591836475e-05
Chr1	AT1G18735	6461389	1.0	0.936	0.00012515132567697735
Chr1	AT1G18750	6467169	0.462	0.091	0.010534523809523811
Chr1	AT1G18750	6467178	0.909	0.462	0.012801638095238094
Chr1	AT1G18750	6467262	1.0	1.0	0.0
Chr1	AT1G18750	6468692	1.0	0.944	9.223529411764723e-05
Chr1	AT1G18750	6468808	1.0	0.917	0.0002026176470588234
Chr1	AT1G18750	6468859	1.0	0.818	0.0023134166666666663
Chr1	AT1G18750	6468948	1.0	0.8	0.0028291234567901224
Chr1	AT1G18750	6469085	1.0	0.917	0.0003821396011396012
Chr1	AT1G18750	6469162	1.0	0.923	0.00033508831908831907
Chr1	AT1G18773	6475019	1.0	0.857	0.0010160270935960594
Chr1	AT1G18773	6475107	1.0	1.0	0.0
Chr1	AT1G18773	6475215	1.0	0.7	0.002499941683967911
Chr1	AT1G18773	6475363	0.273	0.0	0.0026238503628831264
Chr1	AT1G18773	6475380	1.0	0.167	0.06573244977993659
Chr1	AT1G18773	6475612	0.706	0.0	0.06047362382063938
Chr1	AT1G18800	6481525	1.0	0.9335	2.1107437674908353e-05
Chr1	AT1G18800	6481746	1.0	0.9666666666666667	5.303015509355126e-06
Chr1	AT1G18800	6481794	1.0	0.9	4.300362383888474e-05
Chr1	AT1G18800	6481890	1.0	0.95	8.202262166775599e-06
Chr1	AT1G18800	6481947	0.576	0.0	0.004663061510212477
Chr1	AT1G18800	6481950	1.0	0.406	0.005152674402179469
Chr1	AT1G18800	6482036	1.0	0.9545	1.1732054999976348e-05
Chr1	AT1G18800	6482100	1.0	0.9156666666666666	2.3044394837822724e-05
Chr1	AT1G18800	6482222	1.0	0.9545	1.0618187596745459e-05
Chr1	AT1G18800	6482284	1.0	0.896	0.0002564036038991826
Chr1	AT1G18800	6482376	1.0	0.9	0.00015555629417588718
Chr1	AT1G18800	6482490	1.0	0.9783333333333334	2.0708637511411854e-06
Chr1	AT1G18800	6482613	1.0	0.9783333333333334	2.72693064070223e-06
Chr1	AT1G18800	6482685	1.0	0.958	1.7530413697457923e-05
Chr1	AT1G18800	6482773	1.0	0.8	9.151254111212111e-05
Chr1	AT1G18800	6482824	1.0	0.977	3.041552890819254e-06
Chr1	AT1G18800	6482919	1.0	0.968	5.202962893022385e-06
Chr1	AT1G18800	6483042	1.0	0.8	6.564805236721951e-05
Chr1	AT1G18800	6483346	1.0	0.909	2.8004978174063218e-05
Chr1	AT1G18840	6501099	1.0	0.9	0.00017893289794229623
Chr1	AT1G18840	6501192	1.0	0.818	0.00023456926480196693
Chr1	AT1G18840	6502222	1.0	0.9	0.00023011791610888006
Chr1	AT1G18840	6502302	1.0	0.917	0.00017303188710397164
Chr1	AT1G18840	6502383	1.0	0.846	0.0006286607325233774
Chr1	AT1G18840	6502468	1.0	0.846	0.0003209683725835216
Chr1	AT1G18840	6502675	1.0	0.9	0.00031029542003673053
Chr1	AT1G18840	6502792	1.0	0.929	0.0001298174167874396
Chr1	AT1G18840	6503080	1.0	0.923	4.230199957161979e-05
Chr1	AT1G18840	6503354	1.0	0.929	4.777265729585006e-05
Chr1	AT1G18840	6503462	1.0	0.9	0.00013436977408629478
Chr1	AT1G18840	6503899	1.0	0.867	0.000365184594202621
Chr1	AT1G18840	6503916	0.1	0.0	0.00030622501594309534
Chr1	AT1G18840	6503950	1.0	0.571	0.008558911678955844
Chr1	AT1G18840	6504070	1.0	0.348	0.021516822968571367
Chr1	AT1G18840	6504080	0.652	0.0	0.022738694477095374
Chr1	AT1G18850	6506161	1.0	0.8	0.0005196142894461859
Chr1	AT1G18850	6506324	1.0	0.966	1.96899224806202e-05
Chr1	AT1G18870	6515611	1.0	0.909	0.0001902478792440765
Chr1	AT1G18870	6515721	1.0	0.909	0.00030487155757931813
Chr1	AT1G18870	6515910	1.0	0.84	0.0001960086282896779
Chr1	AT1G18870	6516503	1.0	0.413	0.0022502810410944605
Chr1	AT1G18870	6516739	1.0	0.786	0.0004183297888754462
Chr1	AT1G18870	6516832	1.0	0.8545	0.0002661891714276113
Chr1	AT1G18870	6516950	1.0	0.9	0.00019999397818035766
Chr1	AT1G18870	6517029	1.0	0.9	0.0002336922338278689
Chr1	AT1G18870	6517146	1.0	0.9615	1.1557899429808963e-05
Chr1	AT1G18870	6517225	1.0	0.947	2.5332635737610674e-05
Chr1	AT1G18870	6517372	1.0	0.9165	9.475380620476021e-05
Chr1	AT1G18870	6517449	1.0	0.9	0.00010046552093501639
Chr1	AT1G18870	6517524	1.0	0.96	1.9856328065954754e-05
Chr1	AT1G18870	6517624	1.0	0.938	5.6192305480558784e-05
Chr1	AT1G18870	6517693	1.0	0.8	0.0010337379167016303
Chr1	AT1G18870	6517789	1.0	0.8568	0.0010011591757416595
Chr1	AT1G18870	6517908	1.0	0.7	0.0011533504148290021
Chr1	AT1G18870	6518003	1.0	0.714	0.0036266580533069683
Chr1	AT1G18870	6518061	1.0	0.8	0.0024397844505749926
Chr1	AT1G18870	6518227	1.0	0.6	0.003724944587153007
Chr1	AT1G18870	6518241	0.2	0.0	0.00196068906659374
Chr1	AT1G18870	6518338	1.0	0.75	0.0017903618456743295
Chr1	AT1G18870	6518406	0.1	0.0	0.00030978926504038275
Chr1	AT1G18870	6518541	1.0	0.636	0.005226064732585095
Chr1	AT1G18870	6518626	1.0	0.8	0.00043607467156778885
Chr1	AT1G18870	6518760	1.0	0.889	0.00044765719113761275
Chr1	AT1G18870	6518858	1.0	0.724	0.0013277180461415995
Chr1	AT1G18870	6518940	1.0	0.636	0.0023232520797399035
Chr1	AT1G18870	6519033	1.0	0.818	0.0005114997869895222
Chr1	AT1G18870	6519107	0.062	0.0	6.748890575387822e-05
Chr1	AT1G18870	6519128	1.0	0.8	0.0007067950931457775
Chr1	AT1G18880	6520890	1.0	0.969	9.330097087378661e-06
Chr1	AT1G18880	6521394	1.0	0.818	0.0008719387840670858
Chr1	AT1G18880	6521612	1.0	0.769	0.0006242434349425048
Chr1	AT1G18880	6521709	1.0	0.9	0.0005644711023533344
Chr1	AT1G18880	6522263	1.0	0.8	0.000716122780280817
Chr1	AT1G18880	6522340	1.0	0.8	0.0013484442342115586
Chr1	AT1G18890	6523641	1.0	0.8	0.0008747174060607243
Chr1	AT1G18890	6523758	1.0	0.8	0.0005627120607908195
Chr1	AT1G18890	6523989	1.0	0.9	0.00013663801361160163
Chr1	AT1G18890	6524081	1.0	0.9	8.912255339426458e-05
Chr1	AT1G18890	6524249	1.0	0.923	5.3983526215806994e-05
Chr1	AT1G18890	6524357	1.0	0.9	5.20326165625351e-05
Chr1	AT1G18890	6524473	1.0	0.8	0.0002209324238992739
Chr1	AT1G18890	6524562	1.0	0.9	0.00018409257359233995
Chr1	AT1G18890	6524715	1.0	0.846	0.00021270134514957893
Chr1	AT1G18890	6524807	1.0	0.933	6.935477874520505e-05
Chr1	AT1G18890	6524943	0.059	0.0	1.620216976427125e-05
Chr1	AT1G18890	6524951	1.0	0.688	0.002247138520666174
Chr1	AT1G18890	6525084	1.0	0.7486666666666667	0.0009640690678538583
Chr1	AT1G18890	6525300	0.1	0.0	6.570314425338616e-05
Chr1	AT1G18890	6525310	0.083	0.0	0.00010960325526616033
Chr1	AT1G18890	6525403	0.1	0.0	0.0003062325255653939
Chr1	AT1G18900	6529181	1.0	0.535	0.011455603632478632
Chr1	AT1G18900	6529643	0.273	0.0	0.005096098416289594
Chr1	AT1G18900	6529776	1.0	0.88	0.0008068029411764705
Chr1	AT1G18910	6532807	1.0	0.7545	0.0007311043755378007
Chr1	AT1G18910	6532899	1.0	0.909	0.0002353358434744267
Chr1	AT1G18910	6532971	1.0	0.9	0.00014835808081981093
Chr1	AT1G18910	6533147	1.0	0.9	0.00017286647489571824
Chr1	AT1G18910	6533207	1.0	0.952	3.578197674418612e-05
Chr1	AT1G18910	6533303	1.0	0.923	7.266743378552971e-05
Chr1	AT1G18910	6533538	1.0	0.917	0.0003255605633802814
Chr1	AT1G18910	6533631	1.0	0.917	0.00022593091046277687
Chr1	AT1G18910	6533766	1.0	0.8	0.0015883838323512234
Chr1	AT1G18910	6533851	1.0	0.9	0.00039158155160057316
Chr1	AT1G18910	6534073	1.0	0.875	0.0007389808960486649
Chr1	AT1G18910	6534211	1.0	0.974	5.365079365079371e-06
Chr1	AT1G18910	6535854	1.0	0.9	0.00010526315789473674
Chr1	AT1G18910	6535977	1.0	0.966	1.2168421052631606e-05
Chr1	AT1G18910	6536174	0.2	0.0	0.004640664523670368
Chr1	AT1G18910	6536203	1.0	0.727	0.0051232621736550625
Chr1	AT1G18910	6536315	1.0	0.833	0.0015434078282828283
Chr1	AT1G18910	6536671	1.0	0.846	0.000816826198630137
Chr1	AT1G18910	6536752	1.0	0.909	0.0001479136225266361
Chr1	AT1G18910	6536947	1.0	0.9	0.0004439969969969968
Chr1	AT1G18910	6537044	1.0	0.9	0.0011278214793741107
Chr1	AT1G18910	6537263	1.0	0.95	4.195206971677568e-05
Chr1	AT1G18910	6537693	1.0	0.875	0.000445243718228032
Chr1	AT1G18950	6546979	1.0	0.833	0.0002058807094647623
Chr1	AT1G18950	6547090	1.0	0.8	0.0005034470366847315
Chr1	AT1G18950	6547201	1.0	0.9	7.650389943280972e-05
Chr1	AT1G18950	6548181	1.0	0.95	2.6040231468724214e-05
Chr1	AT1G18950	6548268	1.0	0.917	5.611758117902186e-05
Chr1	AT1G18950	6548357	1.0	0.87	0.00035217203996176457
Chr1	AT1G18950	6548395	1.0	0.923	0.0001233397612429067
Chr1	AT1G18950	6548474	1.0	0.889	0.0004551674165512998
Chr1	AT1G18950	6548556	1.0	0.9	8.007928513736121e-05
Chr1	AT1G18950	6548842	1.0	0.941	4.227786631894144e-05
Chr1	AT1G18950	6548949	1.0	0.818	0.0003121932293840927
Chr1	AT1G18950	6549028	1.0	0.923	5.609442368894417e-05
Chr1	AT1G18950	6549185	1.0	0.769	0.0014999968763670165
Chr1	AT1G18950	6549866	1.0	0.824	0.0008937427231318307
Chr1	AT1G18950	6549959	1.0	0.8	0.001000284013476441
Chr1	AT1G18950	6550073	1.0	0.8	0.0013618743261160516
Chr1	AT1G18950	6550194	1.0	0.895	0.0008386557244640993
Chr1	AT1G18950	6550308	0.273	0.0	0.0034182845067426033
Chr1	AT1G18950	6550317	1.0	0.727	0.0040633787379674305
Chr1	AT1G18950	6550360	1.0	0.9585	1.5566927236971496e-05
Chr1	AT1G18950	6550477	1.0	0.9	0.00015361353575125936
Chr1	AT1G18950	6550669	1.0	0.417	0.015062194168736893
Chr1	AT1G18950	6550681	0.7	0.0	0.01802431667408059
Chr1	AT1G18950	6550762	1.0	0.1	0.021806907237135797
Chr1	AT1G18950	6550768	0.727	0.0	0.019512232624074043
Chr1	AT1G19000	6561142	0.66175	0.05657142857142857	0.012244579784780347
Chr1	AT1G19000	6561320	0.816	0.07333333333333333	0.018330813637979962
Chr1	AT1G19000	6561682	1.0	0.9746666666666667	1.234097819308326e-05
Chr1	AT1G19000	6561982	1.0	0.9743333333333334	9.335410765558616e-06
Chr1	AT1G19000	6562191	1.0	0.9732222222222222	9.794280032651926e-06
Chr1	AT1G19000	6562383	1.0	0.9861666666666666	4.346430228085663e-06
Chr1	AT1G19010	6565630	1.0	0.909	0.000524978461538461
Chr1	AT1G19010	6565868	1.0	0.2	0.04173856065010571
Chr1	AT1G19010	6566045	1.0	1.0	0.0
Chr1	AT1G19010	6566412	1.0	0.909	0.00028960379918588884
Chr1	AT1G19010	6567120	1.0	0.818	0.0031139382613510525
Chr1	AT1G19010	6567294	1.0	0.818	0.0022216576576576568
Chr1	AT1G19050	6578165	1.0	0.727	0.0006908239688445934
Chr1	AT1G19050	6578262	1.0	0.859	0.0002349925981205849
Chr1	AT1G19050	6578323	0.0415	0.0	1.6727981474001878e-05
Chr1	AT1G19050	6578333	1.0	0.692	0.0016690729457518518
Chr1	AT1G19050	6578426	1.0	0.8	0.0009426774105450604
Chr1	AT1G19050	6578504	1.0	0.8	0.000509838359291687
Chr1	AT1G19050	6578723	1.0	0.9	0.00016364474876228818
Chr1	AT1G19050	6578800	1.0	0.849	0.0003934248386057394
Chr1	AT1G19050	6578930	1.0	0.715375	0.0006746656471424808
Chr1	AT1G19080	6584354	1.0	0.9	0.0015034743589743577
Chr1	AT1G19080	6584425	0.7	0.133	0.03264670879120879
Chr1	AT1G19080	6584556	0.4	0.0	0.008491665915915915
Chr1	AT1G19080	6584727	0.25	0.0	0.004029190620782726
Chr1	AT1G19080	6585036	0.9	0.0	0.04243687898936171
Chr1	AT1G19080	6585131	1.0	0.833	0.0008210507325255653
Chr1	AT1G19080	6585213	1.0	0.818	0.0013136581210679765
Chr1	AT1G19080	6585282	1.0	0.8	0.0012183572787119897
Chr1	AT1G19080	6585372	1.0	0.727	0.0028376391904040765
Chr1	AT1G19080	6585473	1.0	0.833	0.0005619319864219095
Chr1	AT1G19080	6585672	1.0	0.8	0.0006880051572363745
Chr1	AT1G19080	6585765	1.0	0.846	0.0005851492616926498
Chr1	AT1G19080	6585951	1.0	0.7020000000000002	0.000530136028128399
Chr1	AT1G19080	6585959	0.27840000000000004	0.0	0.0002277522480333104
Chr1	AT1G19080	6586091	1.0	0.9	0.00028405879875077587
Chr1	AT1G19080	6586198	1.0	0.8	0.0007849265505638648
Chr1	AT1G19100	6595327	1.0	0.9	0.0003019862119013062
Chr1	AT1G19100	6595549	1.0	0.923	0.00011401923076923069
Chr1	AT1G19100	6595878	1.0	1.0	0.0
Chr1	AT1G19100	6596042	1.0	0.933	0.00010202272727272714
Chr1	AT1G19100	6596117	1.0	0.9	0.00035873440285204993
Chr1	AT1G19100	6596198	1.0	1.0	0.0
Chr1	AT1G19100	6596233	1.0	0.882	0.0011931205673758858
Chr1	AT1G19100	6596502	0.176	0.0	0.0019296729411764706
Chr1	AT1G19100	6596565	1.0	0.636	0.007557532549019608
Chr1	AT1G19100	6596596	0.393	0.0	0.010517742248062019
Chr1	AT1G19100	6596644	1.0	0.944	7.466666666666678e-05
Chr1	AT1G19100	6596747	1.0	0.938	9.152380952380968e-05
Chr1	AT1G19100	6596837	1.0	0.971	1.1364864864864881e-05
Chr1	AT1G19100	6596997	1.0	0.958	4.0791558681969715e-05
Chr1	AT1G19100	6597073	1.0	0.917	0.000456532763532763
Chr1	AT1G19100	6597183	1.0	0.867	0.0008455641025641024
Chr1	AT1G19100	6597262	1.0	0.95	8.008167738164823e-05
Chr1	AT1G19100	6597339	1.0	0.917	0.00014601578024547046
Chr1	AT1G19100	6597468	1.0	0.9	0.0015236483516483507
Chr1	AT1G19100	6597914	1.0	0.909	0.0010005714285714277
Chr1	AT1G19100	6598013	1.0	0.95	5.2740783410138396e-05
Chr1	AT1G19100	6598109	1.0	0.818	0.0008243580729166668
Chr1	AT1G19100	6598196	1.0	0.8	0.0008068329675153638
Chr1	AT1G19100	6598463	1.0	0.933	0.00011173450927182271
Chr1	AT1G19100	6598610	1.0	0.9	0.0002095769080996884
Chr1	AT1G19100	6598706	1.0	0.909	0.00015783656783468114
Chr1	AT1G19100	6598799	1.0	0.882	0.0010113932652210174
Chr1	AT1G19100	6599092	1.0	0.818	0.0011508767495173745
Chr1	AT1G19100	6599144	1.0	0.833	0.0023404323025856036
Chr1	AT1G19100	6599258	1.0	0.833	0.0018293631372549018
Chr1	AT1G19100	6599370	1.0	0.8	0.0026168704022988495
Chr1	AT1G19100	6599620	1.0	0.909	0.0005044999999999995
Chr1	AT1G19100	6599790	1.0	0.909	0.000259183345780433
Chr1	AT1G19100	6600163	1.0	0.9	0.0002536021978021979
Chr1	AT1G19100	6600273	1.0	0.8	0.0008084341926729985
Chr1	AT1G19100	6600527	1.0	0.9	0.0002914767073722298
Chr1	AT1G19100	6600607	1.0	0.857	0.0005346797960811119
Chr1	AT1G19100	6600693	1.0	0.917	0.0003606917578035998
Chr1	AT1G19100	6600736	1.0	0.833	0.0014045410711401808
Chr1	AT1G19100	6601042	1.0	0.818	0.0013275045865633072
Chr1	AT1G19110	6602665	1.0	0.9	0.00028282769342235185
Chr1	AT1G19110	6602831	1.0	0.846	0.0003005984696538331
Chr1	AT1G19110	6602984	1.0	0.9	6.424579951423478e-05
Chr1	AT1G19110	6603070	1.0	0.9486666666666667	5.9209368081299545e-05
Chr1	AT1G19110	6603283	1.0	0.9	7.396071374526064e-05
Chr1	AT1G19110	6603375	1.0	0.909	2.1553162067154187e-05
Chr1	AT1G19110	6603465	1.0	0.8705	0.00033793073467803256
Chr1	AT1G19110	6603499	0.1295	0.0	0.00017068816755249917
Chr1	AT1G19110	6603579	1.0	0.9	0.00022398511804542075
Chr1	AT1G19110	6603696	1.0	0.95	2.5151615480893848e-05
Chr1	AT1G19110	6603776	1.0	0.8	8.496617084207363e-05
Chr1	AT1G19110	6603819	0.09100000000000001	0.0	4.652178100476685e-05
Chr1	AT1G19110	6604017	0.0455	0.0	1.4967277368013004e-05
Chr1	AT1G19110	6604046	1.0	0.833	0.0003056420839282679
Chr1	AT1G19110	6604145	1.0	0.9	0.00015072999204035373
Chr1	AT1G19110	6604297	0.1	0.0	7.0057379985602e-05
Chr1	AT1G19110	6604302	1.0	0.545	0.0005002788350735162
Chr1	AT1G19110	6604388	1.0	0.5	0.0005668607685482109
Chr1	AT1G19110	6604466	1.0	0.95	1.3477667623724386e-05
Chr1	AT1G19110	6604558	1.0	0.95	2.4252975538718966e-05
Chr1	AT1G19110	6604659	1.0	0.95	2.8865964504641125e-05
Chr1	AT1G19110	6604763	1.0	0.9	0.00010268665520164386
Chr1	AT1G19110	6604934	1.0	0.9	0.00012168317441815518
Chr1	AT1G19110	6605038	1.0	0.857	0.00025775182475023097
Chr1	AT1G19110	6605113	1.0	0.8906666666666667	0.00023827227707698504
Chr1	AT1G19110	6605187	1.0	0.7895	0.00035159617840370725
Chr1	AT1G19110	6605295	1.0	0.9	0.0001866285558954471
Chr1	AT1G19110	6605299	0.077	0.0	8.839436193436289e-05
Chr1	AT1G19110	6605430	1.0	0.833	0.00011985233206380992
Chr1	AT1G19120	6608348	1.0	0.842	0.00015600325553555736
Chr1	AT1G19120	6608496	1.0	0.9	0.00011649450664568115
Chr1	AT1G19120	6608523	0.031166666666666665	0.0	1.2681441391262993e-05
Chr1	AT1G19120	6608565	1.0	0.833	0.00034739813114555325
Chr1	AT1G19120	6608652	1.0	0.7	0.0013942947448748902
Chr1	AT1G19120	6608721	0.333	0.0	0.0003391056975845556
Chr1	AT1G19120	6608768	1.0	0.7164999999999999	0.001156837932938699
Chr1	AT1G19120	6608871	1.0	0.8	0.0008662524748958271
Chr1	AT1G19120	6608934	1.0	0.9	0.0001103584900471873
Chr1	AT1G19120	6609084	1.0	0.895	0.0001766034937126196
Chr1	AT1G19130	6609801	0.182	0.0	0.00010645491291841905
Chr1	AT1G19130	6609861	0.182	0.0	0.00034621773610137805
Chr1	AT1G19130	6609865	1.0	0.727	0.0005321542044058124
Chr1	AT1G19130	6609972	1.0	0.917	7.623215323297428e-05
Chr1	AT1G19130	6609986	0.067	0.0	1.6473691438308654e-05
Chr1	AT1G19130	6610094	1.0	0.18825	0.007724241010730892
Chr1	AT1G19130	6610419	1.0	0.385	0.012652133252864163
Chr1	AT1G19140	6611136	1.0	0.917	7.291491223951192e-05
Chr1	AT1G19140	6611237	1.0	0.9045000000000001	6.994694619653377e-05
Chr1	AT1G19140	6611311	1.0	0.947	5.006419454176406e-05
Chr1	AT1G19140	6611397	1.0	0.929	4.948101847208992e-05
Chr1	AT1G19140	6611569	1.0	0.938	2.8933008917932723e-05
Chr1	AT1G19140	6611649	1.0	0.969	1.1734788645776283e-05
Chr1	AT1G19140	6611811	1.0	0.9	0.00016589170902672618
Chr1	AT1G19140	6611919	1.0	0.9	0.00021717796332143048
Chr1	AT1G19140	6612017	0.1	0.0	5.784594791958394e-05
Chr1	AT1G19140	6612027	1.0	0.7	0.0023943427435362584
Chr1	AT1G19140	6612037	0.091	0.0	5.3876351246379696e-05
Chr1	AT1G19140	6612105	1.0	0.7	0.0018849794995383239
Chr1	AT1G19150	6613055	0.1	0.0	2.1736104139076567e-05
Chr1	AT1G19150	6613085	1.0	0.947	3.5210061411603806e-05
Chr1	AT1G19150	6613168	1.0	0.9165	4.521203898692534e-05
Chr1	AT1G19150	6613312	0.025	0.0	5.8203662207822875e-06
Chr1	AT1G19150	6613683	1.0	0.9504999999999999	3.9520859432992954e-05
Chr1	AT1G19150	6613781	1.0	0.921	5.034407810137272e-05
Chr1	AT1G19170	6617247	1.0	0.909	8.10839920948616e-05
Chr1	AT1G19170	6617561	1.0	0.9	0.0002233704735159476
Chr1	AT1G19170	6617682	1.0	0.875	0.00042108905132072553
Chr1	AT1G19170	6617761	1.0	0.875	0.0005000924432938855
Chr1	AT1G19170	6618010	1.0	0.9	0.00037430766986150675
Chr1	AT1G19170	6618099	1.0	0.833	0.00024419992993523197
Chr1	AT1G19170	6618253	1.0	0.889	0.00022435518565572926
Chr1	AT1G19170	6618349	1.0	0.895	0.00044859220131323127
Chr1	AT1G19180	6622474	1.0	0.8696666666666666	0.0004391196180071123
Chr1	AT1G19180	6622672	1.0	0.812	0.0005682057829626282
Chr1	AT1G19220	6628578	1.0	0.727	0.0022685978505290996
Chr1	AT1G19220	6628662	1.0	0.636	0.0024417916594790404
Chr1	AT1G19220	6628853	1.0	0.8	0.001453235759146243
Chr1	AT1G19220	6628944	1.0	0.818	0.0009345084005376345
Chr1	AT1G19220	6630689	1.0	0.769	0.0016311057795197214
Chr1	AT1G19220	6630771	1.0	0.833	0.0009923472587719296
Chr1	AT1G19220	6630910	1.0	0.818	0.0014264314009661834
Chr1	AT1G19220	6630987	1.0	0.909	0.00034068992248061986
Chr1	AT1G19220	6631348	1.0	0.875	0.00046957040229885037
Chr1	AT1G19220	6631424	1.0	0.906	0.0003338015904838279
Chr1	AT1G19220	6631515	1.0	0.818	0.0004773360759493675
Chr1	AT1G19220	6631602	1.0	0.923	0.00010544660824407654
Chr1	AT1G19220	6631687	1.0	0.734	0.0019555698812019555
Chr1	AT1G19220	6631778	1.0	0.917	0.00012757407407407392
Chr1	AT1G19220	6631934	1.0	0.933	0.00017907663828211785
Chr1	AT1G19220	6632018	1.0	0.966	1.5621621621621648e-05
Chr1	AT1G19220	6632075	1.0	0.9	0.00045943940795559657
Chr1	AT1G19220	6632152	1.0	0.923	0.0001288913043478259
Chr1	AT1G19220	6632248	1.0	0.9	0.000700977450980392
Chr1	AT1G19220	6632327	1.0	0.857	0.0006139106670584776
Chr1	AT1G19220	6632440	1.0	0.833	0.0009849068040780143
Chr1	AT1G19220	6632736	1.0	0.923	0.000245601295097132
Chr1	AT1G19230	6644864	1.0	0.8	0.002045354838709676
Chr1	AT1G19230	6644936	1.0	0.9	0.0008669138257575751
Chr1	AT1G19230	6645096	1.0	0.6	0.010285354838709676
Chr1	AT1G19230	6646069	1.0	1.0	0.0
Chr1	AT1G19230	6646118	1.0	1.0	0.0
Chr1	AT1G19230	6646200	1.0	0.929	0.00013265789473684194
Chr1	AT1G19230	6646314	1.0	0.9	0.0008456381381381383
Chr1	AT1G19230	6646391	1.0	0.9	0.0007973928571428572
Chr1	AT1G19230	6646817	1.0	0.917	0.0004874979757085022
Chr1	AT1G19230	6646912	1.0	0.0	0.024645249390243904
Chr1	AT1G19230	6647296	1.0	0.8045	0.003621483225108226
Chr1	AT1G19230	6647388	1.0	0.909	0.0010533567251461977
Chr1	AT1G19230	6647484	1.0	0.867	0.0018424008097165977
Chr1	AT1G19230	6647574	1.0	0.8	0.002130030030030029
Chr1	AT1G19230	6647690	1.0	0.8	0.004759357894736842
Chr1	AT1G19230	6647771	1.0	0.8	0.005166217763157896
Chr1	AT1G19230	6647945	1.0	0.9	0.0011138823529411761
Chr1	AT1G19230	6648027	1.0	0.9	0.001766264705882352
Chr1	AT1G19230	6648181	1.0	0.529	0.008147817241379309
Chr1	AT1G19230	6648266	1.0	0.529	0.008271888888888886
Chr1	AT1G19230	6648679	1.0	0.9	0.0004465512820512818
Chr1	AT1G19230	6648760	1.0	0.9	0.0008141344551282048
Chr1	AT1G19230	6648839	1.0	0.833	0.0013794249249249246
Chr1	AT1G19230	6649039	1.0	0.818	0.001713256756756757
Chr1	AT1G19240	6649694	1.0	0.9443333333333334	5.132850946586638e-05
Chr1	AT1G19240	6649778	0.048	0.0	1.9072933125288735e-05
Chr1	AT1G19240	6650202	1.0	0.8423333333333334	0.00014699022374005364
Chr1	AT1G19250	6651022	1.0	0.97925	5.810087925370886e-05
Chr1	AT1G19250	6651226	1.0	0.909	0.0005854165732226953
Chr1	AT1G19250	6651576	0.9958888888888888	0.923	0.0011804757426697504
Chr1	AT1G19250	6651662	1.0	0.959	0.00035896604938271656
Chr1	AT1G19250	6651841	1.0	0.9934444444444444	5.945301783264941e-06
Chr1	AT1G19250	6652140	1.0	1.0	0.0
Chr1	AT1G19250	6652381	1.0	0.9862222222222223	2.4679670276675128e-05
Chr1	AT1G19250	6652597	1.0	0.9	0.0016607211111111097
Chr1	AT1G19270	6663024	1.0	0.95	0.0001923076923076927
Chr1	AT1G19270	6663286	1.0	0.909	0.0007709743589743591
Chr1	AT1G19270	6663512	1.0	0.909	0.00013690288308940222
Chr1	AT1G19270	6663621	1.0	0.846	0.0006538311301084235
Chr1	AT1G19270	6663715	1.0	0.833	0.0007532027486402486
Chr1	AT1G19270	6663810	0.188	0.0	0.0010153397244742647
Chr1	AT1G19270	6663822	1.0	0.727	0.0020164263651406503
Chr1	AT1G19270	6664051	1.0	0.9800000000000001	1.428571428571415e-05
Chr1	AT1G19270	6664150	1.0	0.909	0.0002957499999999998
Chr1	AT1G19270	6664271	1.0	0.6	0.0013881365084475062
Chr1	AT1G19270	6664369	1.0	0.8560000000000001	0.0007138592726591689
Chr1	AT1G19270	6664453	1.0	0.722	0.003171239481762009
Chr1	AT1G19270	6664582	1.0	0.308	0.019401299802201583
Chr1	AT1G19270	6664617	0.6	0.0	0.016074908204818304
Chr1	AT1G19270	6664702	1.0	0.8	0.0008644227077889336
Chr1	AT1G19270	6664804	1.0	0.8	0.0008999699337074697
Chr1	AT1G19270	6665006	0.1	0.0	0.00023586588519384675
Chr1	AT1G19270	6665017	1.0	0.857	0.00034864535844804573
Chr1	AT1G19270	6665117	1.0	0.875	0.00014892839204200703
Chr1	AT1G19270	6665296	1.0	0.9	0.0001375640581732433
Chr1	AT1G19270	6665378	1.0	0.8536666666666667	0.0002718849682176455
Chr1	AT1G19270	6665437	1.0	0.9	0.00024013952503762516
Chr1	AT1G19270	6665531	1.0	0.818	0.0003515002153519232
Chr1	AT1G19310	6677140	1.0	0.636	0.002063948703525148
Chr1	AT1G19310	6677535	1.0	0.7	0.0009875476857140776
Chr1	AT1G19330	6680683	0.182	0.0	0.0007024999485148857
Chr1	AT1G19330	6680786	0.105	0.0	0.00015240815597123594
Chr1	AT1G19330	6680791	0.091	0.0	9.815447900947936e-05
Chr1	AT1G19330	6680795	0.2	0.0	0.0005167895730962647
Chr1	AT1G19330	6680922	0.2	0.0	0.000529737666616286
Chr1	AT1G19330	6680940	1.0	0.667	0.004301370690163009
Chr1	AT1G19330	6681039	1.0	0.6	0.007177373985265342
Chr1	AT1G19330	6681108	1.0	0.7	0.0013555149854974828
Chr1	AT1G19330	6681121	0.167	0.0	0.00016938502825526846
Chr1	AT1G19330	6681205	1.0	0.8	0.0007636161656256173
Chr1	AT1G19330	6681268	1.0	0.545	0.002087196477239359
Chr1	AT1G19330	6681271	0.455	0.0	0.001997502565935026
Chr1	AT1G19330	6681360	1.0	0.9	7.722324423697787e-05
Chr1	AT1G19330	6681500	1.0	0.3	0.014415791153434786
Chr1	AT1G19330	6681515	0.6	0.0	0.013351380682846326
Chr1	AT1G19330	6681533	0.2	0.0	0.0008255354406537532
Chr1	AT1G19330	6681682	1.0	0.667	0.004319989211858267
Chr1	AT1G19330	6681809	1.0	0.9	0.00019754329053408946
Chr1	AT1G19330	6683077	1.0	0.909	0.00023115717638237508
Chr1	AT1G19340	6685293	1.0	0.786	0.005450063508064515
Chr1	AT1G19340	6685371	1.0	0.632	0.008015702540106954
Chr1	AT1G19340	6685592	0.714	0.0	0.032458259740259746
Chr1	AT1G19340	6685617	0.636	0.062	0.02235043333333333
Chr1	AT1G19340	6685651	1.0	0.875	0.0016131706349206342
Chr1	AT1G19340	6685809	1.0	0.818	0.0021079142857142854
Chr1	AT1G19340	6685885	1.0	0.875	0.0011078455128205123
Chr1	AT1G19340	6685973	1.0	0.833	0.0019778920377867743
Chr1	AT1G19340	6686151	1.0	1.0	0.0
Chr1	AT1G19340	6686244	1.0	0.909	0.0006231185770750985
Chr1	AT1G19340	6686334	1.0	0.846	0.0018377244897959187
Chr1	AT1G19340	6686419	1.0	0.8	0.002974610774410775
Chr1	AT1G19340	6686519	1.0	0.786	0.004142212765957446
Chr1	AT1G19340	6686658	1.0	0.722	0.00497384620721554
Chr1	AT1G19350	6688644	1.0	0.2	0.018334087986110005
Chr1	AT1G19350	6688738	0.8055	0.0	0.01513689795751273
Chr1	AT1G19350	6688774	1.0	0.0	0.02949630577191853
Chr1	AT1G19350	6688825	0.658	0.0	0.0009124993280660996
Chr1	AT1G19350	6688827	0.2	0.0	0.00016469115710509785
Chr1	AT1G19350	6688833	0.3	0.0	0.0019737021502326873
Chr1	AT1G19350	6689000	0.042833333333333334	0.0	1.9640125970540743e-05
Chr1	AT1G19350	6689104	1.0	0.75	0.00028827094651226497
Chr1	AT1G19350	6689421	1.0	0.8823333333333334	0.00021072602819484801
Chr1	AT1G19350	6689538	0.028444444444444446	0.0	8.488700500220807e-06
Chr1	AT1G19350	6689621	0.02511111111111111	0.0	9.783840533745747e-06
Chr1	AT1G19360	6691717	0.1	0.0	4.065715801651411e-05
Chr1	AT1G19360	6691787	1.0	0.9	0.00011295914522116273
Chr1	AT1G19360	6692040	1.0	0.727	0.00020238062986646681
Chr1	AT1G19360	6692297	0.25	0.0	0.0015106331397031643
Chr1	AT1G19380	6698344	1.0	0.8743333333333334	0.0003192053685818357
Chr1	AT1G19380	6698434	1.0	0.727	0.001330616643054807
Chr1	AT1G19394	6709958	1.0	0.35	0.016042761776038625
Chr1	AT1G19394	6710114	0.909	0.0	0.025377250125769867
Chr1	AT1G19394	6710136	0.6983333333333334	0.0	0.015681604170243193
Chr1	AT1G19394	6710161	0.714	0.0	0.018503217184874153
Chr1	AT1G19394	6710467	0.733	0.0	0.02207417907084802
Chr1	AT1G19397	6711091	0.4	0.0	0.00348187167110845
Chr1	AT1G19397	6711352	0.25	0.0	0.0008774222872517503
Chr1	AT1G19397	6711413	0.929	0.0	0.0375422437264332
Chr1	AT1G19397	6711419	0.182	0.0	0.00126959890366554
Chr1	AT1G19397	6711494	0.2	0.0	0.0010458931826855
Chr1	AT1G19397	6711523	0.077	0.0	6.288600648440914e-05
Chr1	AT1G19397	6711527	1.0	0.167	0.01829061246750558
Chr1	AT1G19397	6711607	0.8089999999999999	0.0	0.014125884966052259
Chr1	AT1G19397	6711619	0.11199999999999999	0.0	0.0001932328721562073
Chr1	AT1G19400	6712437	1.0	0.714	0.0014659110227597336
Chr1	AT1G19400	6712517	0.071	0.0	1.2311763443221526e-05
Chr1	AT1G19400	6712535	0.125	0.0	0.0001552939292442038
Chr1	AT1G19400	6712980	1.0	0.909	0.00019363344536836363
Chr1	AT1G19400	6713787	0.857	0.0	0.033358843741504565
Chr1	AT1G19400	6714085	0.2	0.0	0.0007351647038970887
Chr1	AT1G19400	6714168	1.0	0.4	0.019065185063752276
Chr1	AT1G19430	6724867	1.0	0.8	0.0009211737043977456
Chr1	AT1G19430	6724954	1.0	0.8	0.0009620330521572601
Chr1	AT1G19430	6725149	1.0	0.75	0.0026360862747735977
Chr1	AT1G19430	6725240	1.0	0.7	0.003090730293944695
Chr1	AT1G19430	6725308	0.091	0.0	6.414319127802358e-05
Chr1	AT1G19430	6725483	1.0	0.7	0.0013850673482460308
Chr1	AT1G19430	6725580	1.0	0.8	0.001058025837329467
Chr1	AT1G19430	6725755	1.0	0.8	0.000785227163799783
Chr1	AT1G19430	6725922	1.0	0.882	0.00022529256786082315
Chr1	AT1G19430	6726015	1.0	0.909	3.362755716004812e-05
Chr1	AT1G19430	6726096	1.0	0.917	3.013752419818969e-05
Chr1	AT1G19430	6726357	0.25	0.0	0.0013383278361150353
Chr1	AT1G19430	6726367	1.0	0.769	0.0020566380301586073
Chr1	AT1G19430	6726455	1.0	0.9	0.0003674092543428385
Chr1	AT1G19430	6726605	1.0	0.9	0.0002455192573795515
Chr1	AT1G19430	6726684	1.0	0.9	0.0003464114772150731
Chr1	AT1G19430	6726756	0.182	0.0	0.00033826456250968533
Chr1	AT1G19430	6727735	0.2	0.0	0.0027684580308529948
Chr1	AT1G19430	6727738	0.25	0.0	0.004735242837176799
Chr1	AT1G19440	6729379	0.182	0.0	0.0011442442487448335
Chr1	AT1G19440	6729531	0.231	0.0	0.0013272594983945543
Chr1	AT1G19450	6731898	1.0	0.9077500000000001	0.00019635791101177012
Chr1	AT1G19450	6731980	1.0	0.9364999999999999	8.24476780272253e-05
Chr1	AT1G19450	6732015	0.384	0.0	0.00021690645707517664
Chr1	AT1G19450	6732040	1.0	0.61525	0.000299349165080285
Chr1	AT1G19450	6732136	1.0	0.88975	0.00014826450300904748
Chr1	AT1G19450	6732202	1.0	0.938	3.89126294173263e-05
Chr1	AT1G19450	6732292	1.0	0.9486666666666667	3.1697109289747315e-05
Chr1	AT1G19450	6732352	1.0	0.75	0.0003799570864625605
Chr1	AT1G19450	6732372	0.03975	0.0	1.7516260197032106e-05
Chr1	AT1G19450	6732446	1.0	0.9185	0.00014435983192146598
Chr1	AT1G19450	6732466	0.1	0.0	0.00012026015075126736
Chr1	AT1G19450	6732509	1.0	0.7685384615384614	0.0007875405071141357
Chr1	AT1G19450	6732574	1.0	0.7186153846153845	0.0005171092735484466
Chr1	AT1G19450	6732621	1.0	0.812	0.0004815697707997803
Chr1	AT1G19450	6732719	1.0	0.914	0.00016802212894731036
Chr1	AT1G19450	6732804	1.0	0.917	5.860745188227674e-05
Chr1	AT1G19450	6732886	1.0	0.917	4.3507748290274384e-05
Chr1	AT1G19450	6732967	1.0	0.9	0.00012341082438121383
Chr1	AT1G19450	6733043	1.0	0.846	0.00013954445071541065
Chr1	AT1G19450	6733136	1.0	0.938	2.6215666103602335e-05
Chr1	AT1G19450	6733221	1.0	0.9	6.876082439236501e-05
Chr1	AT1G19450	6733225	0.0415	0.0	1.475580635302708e-05
Chr1	AT1G19450	6733286	1.0	0.6945000000000001	0.00022036610674647144
Chr1	AT1G19450	6733394	1.0	0.917	3.111119386795439e-05
Chr1	AT1G19450	6733470	1.0	0.9615	1.4314064668087768e-05
Chr1	AT1G19450	6733565	1.0	0.833	4.952730072705006e-05
Chr1	AT1G19450	6733631	1.0	0.933	1.7225778266352153e-05
Chr1	AT1G19450	6733720	1.0	0.909	2.4278484878194155e-05
Chr1	AT1G19450	6733786	1.0	0.909	2.6026038136713966e-05
Chr1	AT1G19450	6733874	1.0	0.975	6.826652028446501e-06
Chr1	AT1G19450	6733934	1.0	0.9	0.00013897935415982154
Chr1	AT1G19450	6734049	1.0	0.9475	3.8874722017969203e-05
Chr1	AT1G19450	6734139	1.0	0.9	6.954323121196202e-05
Chr1	AT1G19450	6734160	0.083	0.0	2.7916169250785026e-05
Chr1	AT1G19450	6734250	1.0	0.9	2.789253729268406e-05
Chr1	AT1G19450	6734313	1.0	0.889	0.0001414342664984137
Chr1	AT1G19450	6734435	1.0	0.875	9.045915612275122e-05
Chr1	AT1G19480	6745649	1.0	0.818	0.0019430553359683805
Chr1	AT1G19480	6746125	1.0	0.818	0.0029670046153846153
Chr1	AT1G19485	6747321	1.0	0.917	0.00011111290322580631
Chr1	AT1G19485	6747480	1.0	0.9	0.00019913415258576535
Chr1	AT1G19485	6747607	1.0	0.9	0.0005063962450592882
Chr1	AT1G19485	6747721	1.0	0.719	0.0035891363636363625
Chr1	AT1G19485	6747765	1.0	0.9	0.0009941520467836253
Chr1	AT1G19485	6748069	1.0	0.909	0.0004871176470588232
Chr1	AT1G19485	6748158	0.818	0.0	0.04498435714285714
Chr1	AT1G19485	6748163	1.0	0.25	0.038347404183535765
Chr1	AT1G19485	6748247	1.0	0.692	0.0027494669365721995
Chr1	AT1G19485	6749002	1.0	0.1	0.07625361451973954
Chr1	AT1G19485	6749160	1.0	0.273	0.04758272816614568
Chr1	AT1G19485	6749292	1.0	0.95	3.0405153508771983e-05
Chr1	AT1G19485	6749457	1.0	0.923	0.0001849065515350874
Chr1	AT1G19485	6749530	1.0	0.95	3.257760229241639e-05
Chr1	AT1G19485	6749673	1.0	0.944	0.00011725948509485122
Chr1	AT1G19485	6749713	1.0	0.923	0.00012950112359550565
Chr1	AT1G19485	6749825	1.0	0.941	5.2961107643223914e-05
Chr1	AT1G19485	6749898	1.0	0.8	0.002435127841716396
Chr1	AT1G19485	6749975	0.273	0.0	0.004522831838049231
Chr1	AT1G19485	6749983	1.0	0.7	0.0072484449275362324
Chr1	AT1G19485	6749990	0.2	0.0	0.0029747902576489527
Chr1	AT1G19485	6750049	1.0	0.9	0.0015146333992094856
Chr1	AT1G19485	6750191	1.0	0.9	0.0007915606060606056
Chr1	AT1G19485	6750269	1.0	0.9	0.0003850575858250276
Chr1	AT1G19485	6750362	1.0	0.8	0.003057184385382058
Chr1	AT1G19485	6750417	0.182	0.0	0.002221094972715662
Chr1	AT1G19485	6750535	1.0	0.8	0.00032025088267467283
Chr1	AT1G19485	6750622	1.0	0.867	0.0004155465674485282
Chr1	AT1G19485	6750669	1.0	0.857	0.0005270122912127815
Chr1	AT1G19485	6750758	1.0	0.846	0.0008589374522923524
Chr1	AT1G19485	6750990	1.0	0.9	8.623875958667688e-05
Chr1	AT1G19485	6751084	1.0	0.867	0.0003654827762378051
Chr1	AT1G19490	6752696	1.0	0.893	0.0017387154150197614
Chr1	AT1G19490	6752781	1.0	0.917	0.0006366520562770554
Chr1	AT1G19490	6752847	1.0	0.846	0.001568102272727273
Chr1	AT1G19490	6752930	1.0	0.8	0.002261339920948615
Chr1	AT1G19490	6752996	1.0	0.909	0.0002671290322580644
Chr1	AT1G19490	6753102	1.0	0.917	0.00024251827956989227
Chr1	AT1G19490	6753180	1.0	0.933	6.906153846153835e-05
Chr1	AT1G19490	6753270	1.0	1.0	0.0
Chr1	AT1G19490	6753450	1.0	0.923	0.000312052631578947
Chr1	AT1G19490	6753677	1.0	0.9	0.0005642703947368417
Chr1	AT1G19510	6756510	1.0	0.8	0.0013702378680172064
Chr1	AT1G19510	6757015	1.0	0.8	0.0022211051191976783
Chr1	AT1G19520	6761138	1.0	0.923	8.275817792626116e-05
Chr1	AT1G19520	6761510	1.0	0.875	0.0003344332276383748
Chr1	AT1G19530	6764027	1.0	0.963	5.2653846153846235e-05
Chr1	AT1G19530	6764144	1.0	0.9	0.0010435049857549855
Chr1	AT1G19530	6764254	1.0	0.833	0.000461074699203655
Chr1	AT1G19530	6764409	1.0	0.875	0.0004845233025329694
Chr1	AT1G19530	6764486	1.0	0.75	0.0009210245532287366
Chr1	AT1G19530	6764571	1.0	0.714	0.001701352113109748
Chr1	AT1G19540	6765889	1.0	0.8	0.0013267021256629272
Chr1	AT1G19540	6766211	1.0	0.9	0.00015852546031746027
Chr1	AT1G19540	6766352	1.0	0.8895	0.0011039747636869834
Chr1	AT1G19540	6766444	1.0	0.8	0.0018646512519096302
Chr1	AT1G19540	6766688	1.0	0.5	0.013751751491694887
Chr1	AT1G19540	6766774	0.929	0.4716666666666667	0.011929002961153864
Chr1	AT1G19540	6766978	1.0	0.727	0.003386960042735043
Chr1	AT1G19540	6767080	1.0	0.9	0.0008265902309191779
Chr1	AT1G19570	6773415	0.11483333333333334	0.0	5.812383505702205e-05
Chr1	AT1G19570	6773954	1.0	0.9173	0.00011920217791982369
Chr1	AT1G19570	6774140	1.0	0.9071666666666668	0.00016479998841425981
Chr1	AT1G19570	6774231	1.0	0.611	0.0011884080210441289
Chr1	AT1G19570	6774355	1.0	0.9298333333333333	8.039463669917872e-05
Chr1	AT1G19580	6775051	1.0	0.9	0.00010428430858812662
Chr1	AT1G19580	6775120	0.083	0.0	2.7419710884940794e-05
Chr1	AT1G19580	6775305	1.0	0.9	6.268731526012381e-05
Chr1	AT1G19580	6775449	1.0	0.846	4.797158293292638e-05
Chr1	AT1G19580	6776014	1.0	0.938	1.707965591551909e-05
Chr1	AT1G19580	6776140	1.0	0.9	6.839939557543682e-05
Chr1	AT1G19580	6776242	1.0	0.9	9.506829105705039e-05
Chr1	AT1G19580	6776394	1.0	0.818	0.0005041157510824669
Chr1	AT1G19580	6776801	1.0	0.7	0.000611055694538629
Chr1	AT1G19580	6777008	0.06666666666666667	0.0	1.637889467010688e-05
Chr1	AT1G19580	6777100	0.091	0.0	2.5585901069597033e-05
Chr1	AT1G19600	6779225	1.0	0.921	4.2010399606119664e-05
Chr1	AT1G19600	6779381	1.0	0.8	0.00011299328339316613
Chr1	AT1G19600	6779630	1.0	0.923	4.3114444347165136e-05
Chr1	AT1G19600	6779708	1.0	0.923	0.00010312331754639727
Chr1	AT1G19600	6779780	1.0	0.833	0.0007370244473439812
Chr1	AT1G19600	6779868	1.0	0.75	0.0008734285705420551
Chr1	AT1G19600	6779872	0.2	0.0	0.00022473632430655786
Chr1	AT1G19600	6779907	1.0	0.9	0.00010577091134501338
Chr1	AT1G19600	6780013	1.0	0.9	0.00011387548171040948
Chr1	AT1G19600	6780086	0.1	0.0	8.712981716031679e-05
Chr1	AT1G19600	6780121	1.0	0.8545	0.00014555983963907552
Chr1	AT1G19600	6780216	1.0	0.895	0.0002992249839501864
Chr1	AT1G19600	6780224	0.091	0.0	7.061054641456766e-05
Chr1	AT1G19600	6780249	0.05	0.0	2.0690476601492728e-05
Chr1	AT1G19600	6780314	1.0	0.846	0.0002271784854909513
Chr1	AT1G19600	6780418	1.0	0.833	0.0004669773509170942
Chr1	AT1G19600	6780530	1.0	0.455	0.0008912429658790416
Chr1	AT1G19600	6780649	1.0	0.75	0.0006993367493878511
Chr1	AT1G19600	6780665	0.1	0.0	0.00016379135063201476
Chr1	AT1G19610	6781846	1.0	0.625	0.012714640404040403
Chr1	AT1G19610	6781960	1.0	0.947	0.00025689090909090966
Chr1	AT1G19630	6785523	1.0	0.5	0.02069468509610443
Chr1	AT1G19630	6785609	1.0	0.7070000000000001	0.006523893409090907
Chr1	AT1G19630	6785728	1.0	0.786	0.0046182713675213686
Chr1	AT1G19630	6785824	1.0	0.818	0.0019735738960113963
Chr1	AT1G19630	6785931	1.0	0.8665	0.0021699472222222213
Chr1	AT1G19630	6786043	1.0	0.944	0.0004976925925925927
Chr1	AT1G19630	6786462	1.0	0.8	0.0043746123456790105
Chr1	AT1G19630	6786537	0.2	0.0	0.004203870772946861
Chr1	AT1G19630	6786542	1.0	0.615	0.013484933552631575
Chr1	AT1G19630	6786714	1.0	0.706	0.004753462279942281
Chr1	AT1G19630	6786892	1.0	0.638	0.010842723544973542
Chr1	AT1G19630	6787000	1.0	0.808	0.004406700779727096
Chr1	AT1G19630	6787150	1.0	0.875	0.001483361111111111
Chr1	AT1G19630	6787359	1.0	0.875	0.0014668214285714278
Chr1	AT1G19640	6789546	1.0	0.9	0.001615359410430838
Chr1	AT1G19640	6790284	1.0	0.0	0.10929850850591716
Chr1	AT1G19640	6790572	1.0	0.862	0.0005586714640022678
Chr1	AT1G19640	6791067	1.0	0.909	0.00040836763290501385
Chr1	AT1G19650	6796451	1.0	0.818	0.0008266956210754036
Chr1	AT1G19650	6796528	1.0	0.818	0.0004101609588983235
Chr1	AT1G19650	6796603	1.0	0.8	0.00040034011905283856
Chr1	AT1G19650	6796699	1.0	0.9	0.00023994213033998505
Chr1	AT1G19650	6797091	1.0	0.917	6.042505159958716e-05
Chr1	AT1G19650	6797196	1.0	0.9	5.965868682072389e-05
Chr1	AT1G19650	6797523	1.0	0.9545	1.2770786189644155e-05
Chr1	AT1G19650	6797616	1.0	0.909	2.8512771613292836e-05
Chr1	AT1G19650	6797709	1.0	0.7	0.0026319615027829315
Chr1	AT1G19650	6797742	0.733	0.0	0.006696198863636367
Chr1	AT1G19650	6797823	1.0	0.9	0.00018810946196660475
Chr1	AT1G19650	6797919	0.364	0.0	0.005849626781916301
Chr1	AT1G19650	6797923	1.0	0.636	0.0054520615253047045
Chr1	AT1G19650	6798013	1.0	0.933	4.0373131353398415e-05
Chr1	AT1G19650	6798063	1.0	0.9	0.00017565122253588442
Chr1	AT1G19650	6798143	1.0	0.857	0.0003032491273403147
Chr1	AT1G19650	6798245	1.0	0.923	2.805509472606244e-05
Chr1	AT1G19650	6798326	1.0	0.9	5.2833115767807735e-05
Chr1	AT1G19650	6798404	1.0	0.818	0.0003692454613133007
Chr1	AT1G19650	6798498	1.0	0.9	0.00016081139063372414
Chr1	AT1G19650	6798765	1.0	0.929	8.074184447187446e-05
Chr1	AT1G19650	6798853	1.0	0.923	6.874127138070874e-05
Chr1	AT1G19650	6798953	1.0	0.6	0.006107230539413638
Chr1	AT1G19650	6799098	1.0	0.583	0.009494432186960836
Chr1	AT1G19650	6799384	1.0	1.0	0.0
Chr1	AT1G19650	6799503	1.0	0.938	6.365000000000011e-05
Chr1	AT1G19660	6800268	1.0	0.9626666666666667	2.0895150920979658e-05
Chr1	AT1G19660	6800357	1.0	0.9602	2.0901768765853146e-05
Chr1	AT1G19660	6800422	1.0	0.9656666666666668	1.0295423987765899e-05
Chr1	AT1G19660	6800551	1.0	0.97875	7.651414332754604e-06
Chr1	AT1G19660	6800643	1.0	0.961	3.884561151204404e-05
Chr1	AT1G19660	6800732	1.0	0.9596666666666667	3.245290244934774e-05
Chr1	AT1G19660	6800851	1.0	0.8975	0.0003155326533335608
Chr1	AT1G19660	6800947	0.0455	0.0	8.438239109711697e-06
Chr1	AT1G19660	6800988	1.0	0.7015	0.0015461452980525551
Chr1	AT1G19660	6801063	1.0	0.9445	1.1719787784297368e-05
Chr1	AT1G19660	6801200	1.0	0.9686666666666666	5.94002112492516e-06
Chr1	AT1G19660	6801261	0.109	0.0	3.864924843786703e-05
Chr1	AT1G19660	6801266	1.0	0.882	4.462460632193559e-05
Chr1	AT1G19660	6801368	1.0	0.9884999999999999	1.2779978606439222e-06
Chr1	AT1G19660	6801425	1.0	0.972	1.8492638398699256e-05
Chr1	AT1G19660	6801522	1.0	0.9736	1.1768426803531485e-05
Chr1	AT1G19660	6801572	1.0	0.983	3.0683135724216395e-06
Chr1	AT1G19660	6801671	1.0	0.9858888888888888	2.86846642648084e-06
Chr1	AT1G19660	6801842	1.0	0.9473333333333334	1.858609214126774e-05
Chr1	AT1G19660	6801942	1.0	0.981	5.8526403765082295e-06
Chr1	AT1G19660	6802247	1.0	0.727	0.0015121223667167887
Chr1	AT1G19660	6802325	0.161	0.0	0.0003307443650664891
Chr1	AT1G19660	6802561	1.0	0.9	0.0001084161110195676
Chr1	AT1G19670	6804500	1.0	0.8823333333333333	0.00014452349467715492
Chr1	AT1G19670	6804653	1.0	0.824	0.0003535251866879794
Chr1	AT1G19680	6805643	1.0	0.9	0.0001708883092247332
Chr1	AT1G19680	6805654	0.091	0.0	6.738801873375061e-05
Chr1	AT1G19680	6805805	1.0	0.955	9.124494940659515e-06
Chr1	AT1G19680	6806239	1.0	0.9	0.0003785980328993424
Chr1	AT1G19680	6806505	1.0	0.818	0.0005732412358977926
Chr1	AT1G19680	6806537	1.0	0.8	0.00019655247828405647
Chr1	AT1G19680	6806618	1.0	0.818	0.0003372897494912684
Chr1	AT1G19680	6807569	1.0	0.889	0.00014485622910356968
Chr1	AT1G19680	6807661	1.0	0.9	0.00014201283765619284
Chr1	AT1G19690	6808192	1.0	0.3	0.013625149581423874
Chr1	AT1G19690	6808277	1.0	0.364	0.011518551964964154
Chr1	AT1G19690	6808390	0.118	0.0	9.376117389445793e-05
Chr1	AT1G19690	6808393	0.1	0.0	0.0001130828634999978
Chr1	AT1G19690	6808415	1.0	0.769	0.00274674319112342
Chr1	AT1G19690	6808433	0.1	0.0	0.00022733857845068573
Chr1	AT1G19690	6808475	0.091	0.0	0.0002294596173433664
Chr1	AT1G19690	6808497	1.0	0.636	0.0029509584841551275
Chr1	AT1G19690	6808607	0.6	0.0	0.017775156022981183
Chr1	AT1G19690	6808632	1.0	0.2	0.01847053678293563
Chr1	AT1G19690	6808701	1.0	0.688	0.004479894249665679
Chr1	AT1G19690	6808741	1.0	0.8	0.0007157001062270318
Chr1	AT1G19690	6808831	1.0	0.8775	0.00048731202814898466
Chr1	AT1G19690	6808910	1.0	0.5	0.00795103966866467
Chr1	AT1G19690	6808998	1.0	0.455	0.016419425937857963
Chr1	AT1G19690	6809077	1.0	0.3	0.025365533232323233
Chr1	AT1G19690	6809157	1.0	0.364	0.019210606136820924
Chr1	AT1G19690	6809239	0.4565	0.0	0.009089486361279448
Chr1	AT1G19690	6809250	1.0	0.5	0.009062812163937903
Chr1	AT1G19690	6809335	1.0	0.6	0.0037360204962816976
Chr1	AT1G19700	6810383	1.0	0.8	0.0005682823740124497
Chr1	AT1G19700	6810470	1.0	0.818	0.0007613264592794393
Chr1	AT1G19700	6810531	1.0	0.636	0.0024098335289001755
Chr1	AT1G19700	6810636	1.0	0.722	0.003244944488575933
Chr1	AT1G19700	6811022	1.0	0.846	0.0005705969051977635
Chr1	AT1G19700	6811110	1.0	0.8	0.0007744384949283766
Chr1	AT1G19700	6811927	1.0	0.714	0.004521924717161329
Chr1	AT1G19700	6812203	0.308	0.0	0.003810673694620253
Chr1	AT1G19700	6812500	0.9	0.182	0.01818020768458562
Chr1	AT1G19700	6812539	0.946	0.192	0.023274900789012277
Chr1	AT1G19710	6815187	1.0	0.769	0.0024074874959484284
Chr1	AT1G19710	6815256	1.0	0.786	0.0024084599005945737
Chr1	AT1G19710	6815399	1.0	0.9	0.00016238513655462177
Chr1	AT1G19710	6815483	1.0	0.9	0.0004885514459046501
Chr1	AT1G19710	6815755	1.0	0.8	0.0008076932631134341
Chr1	AT1G19710	6815847	1.0	0.842	0.0010354567956231357
Chr1	AT1G19710	6815882	0.3	0.0	0.0011950147837893738
Chr1	AT1G19710	6816002	1.0	0.818	0.0009538894833680745
Chr1	AT1G19710	6816114	1.0	0.818	0.0010404376417559528
Chr1	AT1G19715	6817233	1.0	0.7	0.00048357718098979353
Chr1	AT1G19715	6817323	1.0	0.8855	0.00034029140591028867
Chr1	AT1G19715	6817548	1.0	0.903	0.0001768658522332062
Chr1	AT1G19715	6817769	0.19399999999999998	0.0	0.000130036131867856
Chr1	AT1G19715	6817794	1.0	0.7589999999999999	0.00031886579202353415
Chr1	AT1G19715	6818147	0.1	0.0	7.513424045752453e-05
Chr1	AT1G19715	6818169	1.0	0.8	0.00043368613457831287
Chr1	AT1G19715	6818249	1.0	0.846	0.00023416048612843383
Chr1	AT1G19715	6818443	0.0455	0.0	1.3886753794436169e-05
Chr1	AT1G19715	6818473	0.030333333333333334	0.0	8.164104845268974e-06
Chr1	AT1G19715	6818483	1.0	0.8195	0.0001867903663593426
Chr1	AT1G19715	6818581	1.0	0.8	0.00012009262885132717
Chr1	AT1G19715	6818886	0.0385	0.0	1.3486345841024299e-05
Chr1	AT1G19715	6818991	0.1	0.0	9.256387270887701e-05
Chr1	AT1G19715	6819028	1.0	0.9	0.00018077859028169696
Chr1	AT1G19715	6819109	1.0	0.9615	1.5107362402418467e-05
Chr1	AT1G19715	6819313	1.0	0.727	0.0019940948100958165
Chr1	AT1G19715	6819429	1.0	0.12940000000000002	0.013658317290828954
Chr1	AT1G19715	6819502	0.8	0.0	0.006097431937196608
Chr1	AT1G19720	6819576	0.5957142857142855	0.0	0.010825082827205674
Chr1	AT1G19720	6819707	0.25	0.0	0.0009953072120167438
Chr1	AT1G19720	6819715	0.543	0.0	0.011378545649979739
Chr1	AT1G19720	6819818	1.0	0.056	0.019780030685889682
Chr1	AT1G19720	6819897	1.0	0.5	0.005747657043217667
Chr1	AT1G19730	6823306	1.0	0.545	0.0004205486596226431
Chr1	AT1G19730	6823406	1.0	0.9045000000000001	0.00010042997157033949
Chr1	AT1G19730	6823532	1.0	0.8	0.0005723877405669133
Chr1	AT1G19730	6823728	0.1	0.0	3.175880999029317e-05
Chr1	AT1G19730	6823798	0.091	0.0	0.0001330189574581923
Chr1	AT1G19730	6823930	1.0	0.769	0.0008551762594295569
Chr1	AT1G19740	6825312	0.056	0.0	2.5217939425529808e-05
Chr1	AT1G19740	6825352	0.077	0.0	4.515307472932795e-05
Chr1	AT1G19770	6832468	1.0	0.917	4.321376557512989e-05
Chr1	AT1G19770	6832563	1.0	0.818	0.00015205255168719358
Chr1	AT1G19800	6846470	1.0	0.667	0.0030075585113002413
Chr1	AT1G19800	6846539	0.5	0.0	0.007374834415038339
Chr1	AT1G19800	6846542	0.6	0.0	0.012396341271713235
Chr1	AT1G19800	6846628	0.9615	0.0	0.024014279706497756
Chr1	AT1G19800	6846730	1.0	0.7	0.0022526033084085697
Chr1	AT1G19800	6846736	0.1	0.0	6.248317021097126e-05
Chr1	AT1G19800	6846858	1.0	0.7	0.002256673875226667
Chr1	AT1G19800	6846948	1.0	0.769	0.0017604584319524442
Chr1	AT1G19835	6856568	1.0	0.75	0.00019518558264920718
Chr1	AT1G19835	6856662	1.0	0.85	0.00015296368598729886
Chr1	AT1G19835	6856720	1.0	0.9085000000000001	0.00014443418402346382
Chr1	AT1G19835	6856802	1.0	0.904	0.00014141384787334029
Chr1	AT1G19835	6857548	0.182	0.0	0.00028167892268311535
Chr1	AT1G19835	6857635	0.1	0.0	8.758410538009642e-05
Chr1	AT1G19835	6859041	1.0	0.875	0.00015375266518286685
Chr1	AT1G19835	6859118	1.0	0.833	0.0003338399153213469
Chr1	AT1G19835	6859338	1.0	0.923	2.43039011783028e-05
Chr1	AT1G19835	6859438	1.0	0.818	0.00013640695258709346
Chr1	AT1G19835	6859513	1.0	0.714	0.000948602297355877
Chr1	AT1G19835	6859698	0.167	0.0	0.000219548143182736
Chr1	AT1G19835	6859889	0.683	0.0	0.03564181720930011
Chr1	AT1G19835	6859990	0.2	0.0	0.0009006337770043183
Chr1	AT1G19835	6860097	1.0	0.8	0.0014230771231107857
Chr1	AT1G19850	6887380	0.143	0.0	0.0014857604141229137
Chr1	AT1G19850	6887485	1.0	0.909	0.00011210904873155398
Chr1	AT1G19850	6887635	1.0	0.756	0.0005070137289463378
Chr1	AT1G19850	6887751	1.0	0.95	2.846740243486182e-05
Chr1	AT1G19850	6887859	1.0	0.969	1.153898644612588e-05
Chr1	AT1G19850	6887958	1.0	0.9	0.0001664716831683166
Chr1	AT1G19850	6888048	1.0	0.9	0.00014603960396039612
Chr1	AT1G19850	6888105	1.0	0.9615	1.8047396635850014e-05
Chr1	AT1G19850	6888193	1.0	0.9	8.931948411942704e-05
Chr1	AT1G19850	6888349	1.0	0.917	7.837942765263122e-05
Chr1	AT1G19850	6888428	1.0	0.923	5.077331052181349e-05
Chr1	AT1G19850	6888513	1.0	0.929	0.00011601175869120662
Chr1	AT1G19850	6888589	1.0	0.9	0.00020806206783279948
Chr1	AT1G19850	6888680	1.0	0.909	0.00010012412854030494
Chr1	AT1G19850	6888776	1.0	0.929	5.1365454793028284e-05
Chr1	AT1G19850	6888941	1.0	0.917	0.00011978912401574811
Chr1	AT1G19850	6889023	1.0	0.9	0.0002531717103955476
Chr1	AT1G19850	6889146	1.0	0.9	0.0001443331293349653
Chr1	AT1G19850	6889231	1.0	0.9	0.00013002728077730937
Chr1	AT1G19850	6889443	1.0	0.9	0.0003537098468280085
Chr1	AT1G19850	6889522	1.0	0.9	0.0003183463571232689
Chr1	AT1G19850	6890676	1.0	0.9	0.00020823815293054883
Chr1	AT1G19850	6890768	1.0	0.9	0.0004037145020982978
Chr1	AT1G19850	6890959	1.0	0.9	0.00011452557972800545
Chr1	AT1G19850	6891055	1.0	0.9	0.00032736239406056184
Chr1	AT1G19860	6892518	1.0	0.818	0.0017290475556822858
Chr1	AT1G19860	6892615	1.0	0.75	0.001786009479899247
Chr1	AT1G19860	6892740	1.0	0.723	0.001013105755265069
Chr1	AT1G19860	6893038	1.0	0.7	0.0024853107348170415
Chr1	AT1G19860	6893236	1.0	0.7	0.00553542450062422
Chr1	AT1G19860	6893369	0.111	0.0	0.001011674929971989
Chr1	AT1G19860	6893513	0.3	0.0	0.0016929554127725858
Chr1	AT1G19860	6893898	0.4	0.0	0.00990732967032967
Chr1	AT1G19860	6894346	1.0	0.8	0.0017643990334378261
Chr1	AT1G19870	6895415	0.091	0.0	3.4489705780683945e-05
Chr1	AT1G19870	6895419	1.0	0.7	0.0004131457558677669
Chr1	AT1G19870	6895512	1.0	0.8	0.0002575908850498067
Chr1	AT1G19870	6896950	1.0	0.9	0.00015045294603394566
Chr1	AT1G19870	6897064	1.0	0.9	0.00016076190448435134
Chr1	AT1G19870	6897124	1.0	0.85	0.00023845064133139944
Chr1	AT1G19870	6897205	1.0	0.9	0.00016020103456969293
Chr1	AT1G19870	6897385	1.0	0.8	0.00019925046965838346
Chr1	AT1G19870	6897543	1.0	0.9545	2.142947645333796e-05
Chr1	AT1G19870	6897960	0.2	0.0	0.00035366789287509884
Chr1	AT1G19870	6898137	1.0	0.5	0.008975906752558051
Chr1	AT1G19870	6898446	1.0	0.6	0.00567966091000655
Chr1	AT1G19880	6900979	1.0	0.8333333333333334	0.00022735222651311363
Chr1	AT1G19880	6901054	1.0	0.727	0.0002052077341490653
Chr1	AT1G19880	6901088	1.0	0.893	0.0003040921070881407
Chr1	AT1G19880	6901208	1.0	0.857	0.00019366732756231445
Chr1	AT1G19880	6901278	1.0	0.8	9.491704239056624e-05
Chr1	AT1G19880	6901361	1.0	0.923	3.8306681515299546e-05
Chr1	AT1G19880	6901415	1.0	0.9	0.0002113637787121448
Chr1	AT1G19880	6901495	1.0	0.895	0.00019538043503444232
Chr1	AT1G19880	6901618	1.0	0.9	7.17511863071593e-05
Chr1	AT1G19880	6901699	1.0	0.966	1.0300560968744651e-05
Chr1	AT1G19880	6901781	1.0	0.6	0.0028659150758249606
Chr1	AT1G19880	6901873	1.0	0.7	0.001935535506315142
Chr1	AT1G19880	6901998	1.0	0.909	8.61260760096755e-05
Chr1	AT1G19880	6902079	1.0	0.9	0.00015035569410499868
Chr1	AT1G19880	6902103	1.0	0.8634999999999999	0.0007476918618093808
Chr1	AT1G19880	6902197	1.0	0.8285	0.0007814693254381079
Chr1	AT1G19880	6902228	1.0	0.7	0.001135692557815271
Chr1	AT1G19880	6902322	1.0	0.75	0.001274049057202459
Chr1	AT1G19880	6902364	0.1	0.0	0.00016692840168973892
Chr1	AT1G19880	6902440	1.0	0.8	0.0008239321272759786
Chr1	AT1G19880	6902727	1.0	0.9	0.00046266698091123964
Chr1	AT1G19880	6902779	1.0	0.9615	1.1155179925466111e-05
Chr1	AT1G19880	6902891	1.0	0.9	8.205066559131752e-05
Chr1	AT1G19880	6903000	0.1	0.0	0.00028632821832331844
Chr1	AT1G19880	6903015	1.0	0.9	0.0003188772698870768
Chr1	AT1G19880	6903084	1.0	0.9	0.00010223804736159214
Chr1	AT1G19880	6903206	1.0	0.846	0.0001858682979474085
Chr1	AT1G19880	6903312	1.0	0.833	0.00023003460011042788
Chr1	AT1G19880	6903376	0.1	0.0	0.00012858019786264675
Chr1	AT1G19880	6903380	1.0	0.8	0.0004474373519786303
Chr1	AT1G19880	6903472	1.0	0.98	3.806526517758318e-06
Chr1	AT1G19880	6903534	1.0	0.971	5.106345534587038e-06
Chr1	AT1G19880	6903622	1.0	0.869	9.919533078770252e-05
Chr1	AT1G19910	6913395	1.0	0.798	0.00020007490706338473
Chr1	AT1G19910	6913500	1.0	0.777	0.0004585024978429588
Chr1	AT1G19910	6913786	1.0	0.9829166666666667	9.232542112239704e-06
Chr1	AT1G19910	6914189	1.0	0.976	1.0778737796503429e-05
Chr1	AT1G19920	6914969	1.0	0.9	0.00010569656645118274
Chr1	AT1G19920	6915082	1.0	0.9	6.119326887908062e-05
Chr1	AT1G19920	6915169	1.0	0.8	0.0003417105785032735
Chr1	AT1G19920	6915272	1.0	0.818	0.0004220667558760984
Chr1	AT1G19920	6915526	0.0455	0.0	9.469605042475545e-06
Chr1	AT1G19920	6915533	1.0	0.818	0.0002935788747295198
Chr1	AT1G19920	6915624	1.0	0.9	0.0001718927151659583
Chr1	AT1G19920	6916030	1.0	0.9	0.0001559234703682307
Chr1	AT1G19920	6916115	1.0	0.9	0.00013912587082753092
Chr1	AT1G19950	6924382	1.0	0.833	0.00025823148148148157
Chr1	AT1G19950	6925033	1.0	0.875	0.0005015585434667608
Chr1	AT1G19950	6925074	1.0	0.9	0.0002064922680412373
Chr1	AT1G19950	6925164	1.0	0.941	6.354462719298257e-05
Chr1	AT1G19950	6925263	1.0	0.909	0.00039588394062078274
Chr1	AT1G19950	6925360	1.0	0.9	0.0010091736353077811
Chr1	AT1G19950	6925417	1.0	0.923	0.00010587499999999986
Chr1	AT1G19950	6925506	1.0	0.923	0.00039956590909090894
Chr1	AT1G19950	6925570	1.0	0.9	0.0002908618849630064
Chr1	AT1G19950	6925675	1.0	0.917	0.00017078237623762376
Chr1	AT1G19950	6925882	1.0	0.9	0.00018961692302289646
Chr1	AT1G19950	6926038	1.0	0.9	0.0005112412323037324
Chr1	AT1G19970	6931242	1.0	0.9	0.00032882844387218394
Chr1	AT1G19970	6931340	1.0	0.913	0.00017068741265527956
Chr1	AT1G19970	6931465	1.0	0.818	0.0013379281062247607
Chr1	AT1G19970	6931544	1.0	0.833	0.0013444677205768094
Chr1	AT1G19970	6931625	1.0	0.909	0.00031590773958120176
Chr1	AT1G19970	6931718	1.0	0.9	0.0001989452202187008
Chr1	AT1G19970	6931859	1.0	0.833	0.00045506133354186246
Chr1	AT1G19970	6932068	1.0	0.7	0.000663171999543223
Chr1	AT1G19970	6932268	1.0	0.833	0.0017366280236977413
Chr1	AT1G19970	6932374	1.0	0.75	0.003877977870813395
Chr1	AT1G19980	6933365	1.0	0.882	0.0017097894736842099
Chr1	AT1G19980	6933488	1.0	0.909	0.0009528496732026143
Chr1	AT1G19980	6933600	1.0	0.909	0.0003702291666666665
Chr1	AT1G19980	6933695	1.0	0.917	0.0006654583333333327
Chr1	AT1G19980	6933760	1.0	0.9	0.0005178927323549964
Chr1	AT1G19980	6933852	1.0	0.895	0.0006582253265602319
Chr1	AT1G19980	6934371	1.0	0.727	0.004655293333333334
Chr1	AT1G19980	6934514	1.0	0.917	0.0004931082251082244
Chr1	AT1G19990	6935611	1.0	0.95	4.520787444933926e-05
Chr1	AT1G19990	6935717	1.0	0.9	0.00018058323135592493
Chr1	AT1G19990	6935813	1.0	0.9	8.267855823293169e-05
Chr1	AT1G19990	6935903	1.0	0.909	0.00017496001882080298
Chr1	AT1G19990	6935974	1.0	0.636	0.004424628255528255
Chr1	AT1G19990	6936361	1.0	0.692	0.003981126010680196
Chr1	AT1G20010	6938715	1.0	0.9762000000000001	1.3773389017688332e-05
Chr1	AT1G20010	6938794	1.0	0.9414	1.5305332635690012e-05
Chr1	AT1G20010	6939064	1.0	0.897	0.00010042973360717502
Chr1	AT1G20010	6940084	1.0	0.95	3.627149971384652e-05
Chr1	AT1G20020	6942955	1.0	0.8413333333333334	0.0006586743436614911
Chr1	AT1G20020	6943227	1.0	0.739	0.0011050769426672162
Chr1	AT1G20020	6943258	0.046125	0.0	2.2257303205698498e-05
Chr1	AT1G20020	6943483	1.0	0.993	5.31043953997081e-07
Chr1	AT1G20020	6943581	1.0	0.984	5.809644402827447e-06
Chr1	AT1G20020	6943715	1.0	0.9664285714285714	2.3456392804730922e-05
Chr1	AT1G20020	6943790	1.0	0.9557272727272728	1.8337586613567415e-05
Chr1	AT1G20020	6943869	1.0	0.953	4.498154910251642e-06
Chr1	AT1G20020	6943954	1.0	0.9857500000000001	4.2850145482758925e-06
Chr1	AT1G20020	6944046	0.9975999999999999	0.581857142857143	0.002446132783412641
Chr1	AT1G20020	6944163	0.9993333333333333	0.778	0.0005309644737589023
Chr1	AT1G20020	6944241	1.0	0.9743333333333334	2.657227717577557e-06
Chr1	AT1G20020	6944318	1.0	0.9700000000000001	6.394403593396653e-06
Chr1	AT1G20020	6944381	1.0	0.9604545454545456	1.7668644972361873e-05
Chr1	AT1G20020	6944478	1.0	0.971	2.4491935039663305e-05
Chr1	AT1G20020	6944713	1.0	0.973	8.236912680529098e-06
Chr1	AT1G20020	6944800	1.0	0.9741666666666666	6.900300604853958e-06
Chr1	AT1G20030	6945770	1.0	0.889	0.0004374144144144142
Chr1	AT1G20030	6945844	1.0	0.8	0.0027780141999350855
Chr1	AT1G20030	6946547	1.0	0.8634999999999999	0.0006006940424318214
Chr1	AT1G20030	6946815	1.0	0.818	0.0006672207655164122
Chr1	AT1G20050	6949301	1.0	0.909	8.303064084736332e-05
Chr1	AT1G20050	6949439	1.0	0.9598333333333334	2.4897739797455296e-05
Chr1	AT1G20050	6949580	1.0	0.94225	1.739969880785951e-05
Chr1	AT1G20050	6949666	1.0	0.9575	2.8949983077996965e-05
Chr1	AT1G20050	6949702	0.1	0.0	3.7373201306058977e-05
Chr1	AT1G20050	6949775	1.0	0.692	0.0008520247777466155
Chr1	AT1G20050	6949855	1.0	0.667	0.0010886768886223398
Chr1	AT1G20060	6950818	1.0	0.917	0.0002773205128205124
Chr1	AT1G20060	6950916	1.0	0.9	0.00024999999999999995
Chr1	AT1G20060	6950998	1.0	0.917	0.0003860407030527288
Chr1	AT1G20060	6951085	1.0	0.917	0.00019191026827012025
Chr1	AT1G20060	6951424	1.0	0.818	0.001930970300489169
Chr1	AT1G20060	6951549	1.0	0.947	5.2018518518518624e-05
Chr1	AT1G20060	6951689	1.0	0.636	0.006272361290322582
Chr1	AT1G20060	6951777	1.0	1.0	0.0
Chr1	AT1G20060	6951864	1.0	0.679	0.007585256666666666
Chr1	AT1G20060	6951954	1.0	0.769	0.0040710649350649344
Chr1	AT1G20060	6953900	1.0	0.818	0.0017509430199430208
Chr1	AT1G20060	6953997	1.0	0.909	0.0003284814814814814
Chr1	AT1G20060	6954048	1.0	1.0	0.0
Chr1	AT1G20060	6954161	1.0	1.0	0.0
Chr1	AT1G20060	6954224	1.0	0.9	0.0010433786764705878
Chr1	AT1G20060	6954326	1.0	0.9	0.0008803823529411759
Chr1	AT1G20060	6955331	1.0	0.929	0.00026878125
Chr1	AT1G20060	6955478	1.0	0.929	0.00015753124999999977
Chr1	AT1G20060	6955678	1.0	1.0	0.0
Chr1	AT1G20060	6955768	1.0	1.0	0.0
Chr1	AT1G20090	6967318	1.0	0.867	0.00043517591551602133
Chr1	AT1G20090	6967616	1.0	0.8634999999999999	0.00039852549506172924
Chr1	AT1G20090	6967704	1.0	0.909	4.0814297227226995e-05
Chr1	AT1G20090	6967789	1.0	0.921	5.3683246590746724e-05
Chr1	AT1G20090	6967899	1.0	0.955	1.3146112118331e-05
Chr1	AT1G20090	6967980	1.0	0.9735	1.185508367710734e-05
Chr1	AT1G20090	6968044	1.0	0.925	0.00010607809855080145
Chr1	AT1G20090	6968192	1.0	0.933	6.669447451095067e-05
Chr1	AT1G20090	6968257	1.0	0.9125000000000001	0.000153154312162855
Chr1	AT1G20090	6968339	1.0	0.833	0.0001534652496452559
Chr1	AT1G20090	6968405	1.0	0.909	0.00010581232110669555
Chr1	AT1G20090	6968504	1.0	0.9	0.0001435686898323842
Chr1	AT1G20100	6969507	0.181	0.0	0.00014767731906724013
Chr1	AT1G20100	6969619	0.098	0.0	6.867681071810448e-05
Chr1	AT1G20100	6969819	1.0	0.714	0.0013551409962715144
Chr1	AT1G20100	6969908	1.0	0.7736666666666666	0.0014469034423578119
Chr1	AT1G20100	6970179	0.875	0.0	0.015914558577403377
Chr1	AT1G20100	6970618	0.9	0.0	0.017436042259738757
Chr1	AT1G20110	6972558	1.0	0.667	0.0027076727261950537
Chr1	AT1G20110	6972630	1.0	0.643	0.003249760667802701
Chr1	AT1G20110	6972717	1.0	0.9666666666666667	1.038474827877238e-05
Chr1	AT1G20110	6972809	1.0	0.933	3.043598678383894e-05
Chr1	AT1G20110	6972816	0.062	0.0	1.121801977422971e-05
Chr1	AT1G20110	6972941	1.0	0.923	3.343476927543778e-05
Chr1	AT1G20110	6973042	1.0	0.9606666666666667	1.636455003113753e-05
Chr1	AT1G20110	6973174	1.0	0.9696666666666666	3.4242545414288004e-06
Chr1	AT1G20110	6973328	1.0	0.9595	1.4527215123533482e-05
Chr1	AT1G20110	6973394	1.0	0.938	2.2767365236782862e-05
Chr1	AT1G20110	6973479	1.0	0.75	0.0005053626225917356
Chr1	AT1G20110	6973490	0.25	0.0	0.0003724645771803413
Chr1	AT1G20110	6973590	1.0	0.9663333333333334	1.1131618922520738e-05
Chr1	AT1G20110	6973735	1.0	0.938	1.121490053347955e-05
Chr1	AT1G20110	6973828	1.0	0.9855555555555556	6.125642618898202e-06
Chr1	AT1G20110	6973937	1.0	0.9	3.035977152171423e-05
Chr1	AT1G20110	6973971	1.0	0.9735	5.076020342611202e-06
Chr1	AT1G20110	6974061	1.0	0.938	2.5394237056375422e-05
Chr1	AT1G20110	6974129	1.0	0.954875	2.4829261106157978e-05
Chr1	AT1G20110	6974500	1.0	0.9275	7.240842550030348e-05
Chr1	AT1G20110	6974506	0.02275	0.0	9.52208841404321e-06
Chr1	AT1G20140	6986747	1.0	0.9	0.0002935820469448656
Chr1	AT1G20140	6986905	1.0	0.9	0.0002796880758946157
Chr1	AT1G20160	6991426	1.0	0.905	0.00036159735165335825
Chr1	AT1G20160	6991506	1.0	0.857	0.00027841469220959904
Chr1	AT1G20160	6991698	0.125	0.0	0.00028656711725261647
Chr1	AT1G20160	6991717	1.0	0.7	0.0010634110353739286
Chr1	AT1G20160	6991790	1.0	0.9	0.0003354915819564342
Chr1	AT1G20160	6991905	1.0	0.727	0.0009572933747246903
Chr1	AT1G20160	6991986	1.0	0.9	0.00020350102864484442
Chr1	AT1G20160	6992229	1.0	0.9	0.00015410805300713573
Chr1	AT1G20160	6992337	1.0	0.9	0.00022128267640729397
Chr1	AT1G20160	6992438	1.0	1.0	0.0
Chr1	AT1G20160	6992515	1.0	0.944	6.0307692307692385e-05
Chr1	AT1G20160	6993029	1.0	0.909	0.00033405285398780646
Chr1	AT1G20160	6993112	1.0	0.95	2.6315789473684293e-05
Chr1	AT1G20160	6993224	1.0	1.0	0.0
Chr1	AT1G20160	6993328	1.0	0.929	0.00010785072115384601
Chr1	AT1G20160	6993582	1.0	0.867	0.0008571006038647343
Chr1	AT1G20160	6993669	1.0	0.917	0.00018590340909090892
Chr1	AT1G20190	6999068	1.0	0.667	0.0030239015145642504
Chr1	AT1G20190	6999174	1.0	0.8	0.001109887104105327
Chr1	AT1G20190	6999496	1.0	0.723	0.0023749170497407253
Chr1	AT1G20190	6999580	1.0	0.692	0.0010673068782298158
Chr1	AT1G20200	7001921	1.0	0.9	6.35257231920285e-05
Chr1	AT1G20200	7002271	1.0	0.8634999999999999	7.485607396574374e-05
Chr1	AT1G20200	7002503	0.0455	0.0	8.371880139579282e-06
Chr1	AT1G20200	7002511	1.0	0.9545	1.6514882775876926e-05
Chr1	AT1G20200	7002878	1.0	0.9319999999999999	2.8839606697449514e-05
Chr1	AT1G20200	7002989	1.0	0.9	0.0002433776496164263
Chr1	AT1G20200	7003077	1.0	0.9	0.00022503949123978492
Chr1	AT1G20200	7003132	1.0	0.909	2.523577934588018e-05
Chr1	AT1G20200	7003233	1.0	0.917	4.8452517061386176e-05
Chr1	AT1G20200	7003370	1.0	0.923	1.7836887874532407e-05
Chr1	AT1G20200	7003459	1.0	0.867	3.1756041987998364e-05
Chr1	AT1G20200	7003600	1.0	0.985625	2.5220029068812767e-06
Chr1	AT1G20200	7003791	1.0	0.0	0.0014087831522523707
Chr1	AT1G20200	7003832	0.053	0.0	1.7102912385947047e-05
Chr1	AT1G20200	7003932	0.0795	0.0	3.9640048123201096e-05
Chr1	AT1G20200	7003982	1.0	0.9443333333333334	5.782046398247789e-06
Chr1	AT1G20200	7004075	1.0	0.9800000000000001	1.8606793364483073e-06
Chr1	AT1G20200	7004175	1.0	0.364	0.022262105699540544
Chr1	AT1G20200	7004310	1.0	0.889	0.0009225506410256406
Chr1	AT1G20220	7005181	1.0	0.909	0.00013017757741655075
Chr1	AT1G20220	7005261	1.0	0.909	0.00012374518726933519
Chr1	AT1G20220	7005495	1.0	0.9818	2.376162930253625e-05
Chr1	AT1G20220	7005614	1.0	0.909	0.0003828484464831115
Chr1	AT1G20220	7005671	1.0	0.909	0.0003440334570707982
Chr1	AT1G20220	7005778	1.0	0.909	8.808718592886772e-05
Chr1	AT1G20220	7005835	1.0	0.929	6.528535617595663e-05
Chr1	AT1G20220	7005952	1.0	0.95	1.979790079736996e-05
Chr1	AT1G20220	7006027	1.0	0.859	6.762111876513933e-05
Chr1	AT1G20220	7006114	1.0	0.859	7.170449813074641e-05
Chr1	AT1G20220	7006179	1.0	0.9833333333333334	2.1847848477187032e-06
Chr1	AT1G20220	7006304	1.0	0.975	4.1298213815870245e-06
Chr1	AT1G20220	7006379	1.0	0.9	2.9708883878314246e-05
Chr1	AT1G20220	7006509	1.0	0.636	0.00034696513688176734
Chr1	AT1G20220	7006593	0.0455	0.0	1.1855335382543988e-05
Chr1	AT1G20220	7006598	1.0	0.923	4.7644533465543495e-05
Chr1	AT1G20220	7006684	1.0	0.9	3.4545163278089144e-05
Chr1	AT1G20220	7006765	1.0	0.938	1.9902944945676008e-05
Chr1	AT1G20220	7007162	1.0	0.9888	7.982725499153862e-07
Chr1	AT1G20220	7007285	1.0	0.972	5.018614389786745e-06
Chr1	AT1G20220	7007423	1.0	0.9696666666666666	3.986389363241523e-06
Chr1	AT1G20225	7008143	0.163	0.0	0.00016149317921966032
Chr1	AT1G20225	7008148	1.0	0.796	0.00021419256157813635
Chr1	AT1G20225	7008412	1.0	0.8745	0.00013529090805510104
Chr1	AT1G20225	7008574	1.0	0.77325	0.0008839681891103404
Chr1	AT1G20225	7008721	1.0	0.727	0.0012853311075309809
Chr1	AT1G20225	7008824	1.0	0.95	4.159157741017308e-05
Chr1	AT1G20225	7009058	0.0355	0.0	1.7419728015463615e-05
Chr1	AT1G20225	7009064	1.0	0.9	9.70634646807686e-05
Chr1	AT1G20260	7016803	1.0	0.941	1.751874535373694e-05
Chr1	AT1G20260	7016926	1.0	0.7477499999999999	0.0009283531559148028
Chr1	AT1G20260	7017022	1.0	0.9696666666666666	5.0633928240713616e-06
Chr1	AT1G20260	7017435	1.0	0.9723333333333333	5.812728863393148e-06
Chr1	AT1G20260	7017491	1.0	0.9777777777777779	1.4977855669146472e-06
Chr1	AT1G20260	7017595	1.0	0.9855	1.2526395215674398e-06
Chr1	AT1G20260	7017694	1.0	0.9833333333333334	2.066270611888727e-06
Chr1	AT1G20260	7017820	1.0	0.9545	6.794944595509601e-06
Chr1	AT1G20260	7017880	1.0	0.9089999999999999	0.00019969582234668319
Chr1	AT1G20260	7018031	1.0	0.7785	0.0002604839329299248
Chr1	AT1G20260	7018143	1.0	0.97725	2.6798655263452456e-06
Chr1	AT1G20260	7018229	1.0	0.975	4.5061289688662665e-06
[truncated: 217,337 more rows]
