# Supplementary material for: A basic framework to explain splice-site choice in eukaryotes
Source: Nat Commun. 2025 Sep 29;16:8284. doi: 10.1038/s41467-025-63622-9 (PMC12480690; doi:10.1038/s41467-025-63622-9)
Supplement: Supplementary file 6 — Source Data [file 41467_2025_63622_MOESM6_ESM.zip › FigS3_sQTL_SpliSER_comparison.tsv]

Site_Chromosome	batch	SpliSER_pos	G_pos	Gene	donac	strand	RorL	Peak_Type1Mb	TS_Chrom	TS_position	TS_PVal	TS_PVE	TS_Major_Allele	TS_Minor_Allele	TS_Major_SSE	TS_Minor_SSE	TS_Het_SSE	TS_Major_Counts	TS_Minor_Counts	TS_Het_Counts	dSSE	TS_Site_Diff	Peak_GQS	Peak_Count	Peak_PassByChromFilter	Peak_PassMaxFilter	Variance_SSE	Tot_Accn_Count	Avg_SSE	CloseSNP_Chr	CloseSNP_Pos	CloseSNP_ID	CloseSNP_af	CloseSNP_Pval	CS_Chrom	CS_Pos	CS_Pval	CS_Major_Allele	CS_Minor_Allele	CS_Major_SSE	CS_Minor_SSE	CS_Hetero_SSE	CS_Major_Count	CS_Minor_Count	CS_Hetero_Count	CS_dSSE	Extra	Strand_Updated	Partners
chr1	chr1_951_1900	169862612.0	169862612.0	ENSG00000000457.13	donor	-	right	cis	1	169789148.0	1.924458e-14	0.234660452348	A	C	0.617086021505	0.823958333333	0.722280701754	186.0	24.0	114.0	-0.206872311828	73464.0	3.67505	339.0	TRUE	TRUE	0.0259482810833	324.0	0.669422839506	1	169862549.0	chr1_169862549_CTCTT_C_b38	0.239	4.207939e-12	1	169862549.0	4.207939e-12	AAGAG	G	0.624203125	0.820826086957	0.717128440367	192.0	23.0	109.0	-0.196622961957	63.0	-	[169854964, 169859212, 169855957, 169861679]
chr1	chr1_1_950	27614429.0	27614429.0	ENSG00000000938.12	donor	-	right	trans	1	161487232.0	1.998865e-10	0.137958732434	TCC	C	0.87380075188	0.5996	0.790558823529	266.0	5.0	34.0	0.27420075188	-133872803.0	3.05578	149.0	FALSE	FALSE	0.013552051771	305.0	0.860026229508	1	161270182.0	chr1_161270182_G_A_b38	0.061	0.0001768388	1	161270182.0	0.0001768388	C	T	0.865594095941	0.466666666667	0.849419354839	271.0	3.0	31.0	0.398927429274	-133655753.0	-	[27614337, 27613669, 27613350]
chr1	chr1_951_1900	196737660.0	196737661.0	ENSG00000000971.15	donor	+	left	cis	1	196695521.0	6.355218e-69	0.704865285718	T	C	0.706802469136	0.961225	0.787553571429	162.0	40.0	168.0	-0.254422530864	-42140.0	4.99194	599.0	TRUE	TRUE	0.00959908575603	370.0	0.770972972973	1	196736390.0	chr1_196736390_T_C_b38	0.176	1.465224e-18	1	196736390.0	1.465224e-18	T	C	0.799154150198	0.656230769231	0.716759615385	253.0	13.0	104.0	0.142923380967	-1271.0	+	[196737927, 196740618, 196739861, 196739799, 196745816, 196739802, 196743451, 196740126, 196738725, 196747110, 196741298, 196741874, 196741880, 196738618]
chr1	chr1_1_950	24391679.0	24391680.0	ENSG00000001460.17	acceptor	-	left	cis	1	24059401.0	1.568243e-11	0.274598676684	G	C	0.364230769231	0.856333333333	0.695971014493	117.0	18.0	69.0	-0.492102564103	332279.0	3.18335	169.0	TRUE	TRUE	0.164389386654	204.0	0.519857843137	1	24391585.0	chr1_24391585_T_C_b38	0.233	0.0002309821	1	24391585.0	0.0002309821	A	G	0.591418032787	0.195769230769	0.454391304348	122.0	13.0	69.0	0.395648802018	95.0	-	[24391923, 24401051, 24401318]
chr1	chr1_1_950	24460480.0	24460480.0	ENSG00000001461.16	acceptor	+	right	cis	1	24058646.0	1.62307e-10	0.207580919985	C	T	0.576851351351	0.972904761905	0.867919191919	148.0	21.0	99.0	-0.396053410553	-401834.0	2.99947	97.0	TRUE	TRUE	0.161379017418	268.0	0.715406716418	1	24059401.0	chr1_24059401_G_C_b38	0.261	1.775941e-10	1	24059401.0	1.775941e-10	C	G	0.576851351351	0.97155	0.86924	148.0	20.0	100.0	-0.394698648649	-401079.0	+	[24458976]
chr3	chr3_1_950	50176767.0	50176767.0	ENSG00000001617.11	acceptor	+	right	trans	19	41467755.0	6.513546e-10	0.184289009724	C	A	0.753755905512	0.564711538462	0.649067073171	127.0	52.0	164.0	0.18904436705	-8709012.0	2.64762	57.0	FALSE	FALSE	0.0385934035818	343.0	0.675040816327	19	41477199.0	chr19_41477199_C_T_b38	0.369	8.756523e-05	19	41477199.0	8.756523e-05	C	T	0.642074829932	0.770228070175	0.670870503597	147.0	57.0	139.0	-0.128153240243	-8699568.0	+	[50174466, 50174350, 50174607, 50176241, 50175188, 50175416]
				ENSG00000002016.17
				ENSG00000002549.12
chr7	chr7_1_878	2008471.0	2008471.0	ENSG00000002822.15	donor	-	right	cis	7	2007507.0	4.489245e-34	0.504236558466	GAGA	A	0.321875	0.0826470588235	0.21314516129	112.0	68.0	186.0	0.239227941176	964.0	4.8634	643.0	TRUE	TRUE	0.0199361643599	366.0	0.222172131148	7	2008501.0	chr7_2008501_T_C_b38	0.389	8.341792e-19	7	2008501.0	8.341792e-19	A	G	0.151656934307	0.332035714286	0.242450867052	137.0	56.0	173.0	-0.180378779979	-30.0	-	[2004848, 2008338, 1957719, 2002121, 2008351, 2008301, 2005262, 1980541]
chr17	chr17_1_950	48110767.0	48110768.0	ENSG00000002919.14	donor	+	left	cis	17	48065294.0	2.259813e-12	0.203012368911	T	TTAACA	0.118863874346	0.00842105263158	0.05417	191.0	19.0	100.0	0.110442821714	-45474.0	3.64391	313.0	TRUE	TRUE	0.00893387159209	310.0	0.0912258064516	17	48110825.0	chr17_48110825_C_G_b38	0.223	4.996495e-12	17	48110825.0	4.996495e-12	G	C	0.118647368421	0.00888888888889	0.0546764705882	190.0	18.0	102.0	0.109758479532	57.0	+	[48112030, 48110895]
				ENSG00000002933.7
				ENSG00000003056.7
chr7	chr7_1_878	8262093.0	8262093.0	ENSG00000003147.17	donor	-	right	cis	7	8262654.0	1.526164e-12	0.226315614944	T	C	0.726166666667	0.852785714286	0.795264705882	114.0	70.0	170.0	-0.126619047619	-561.0	3.43102	61.0	TRUE	TRUE	0.0161803897746	354.0	0.78438700565	7	8261953.0	chr7_8261953_T_C_b38	0.4	3.743979e-09	7	8261953.0	3.743979e-09	G	A	0.737930769231	0.844745762712	0.799406060606	130.0	59.0	165.0	-0.106814993481	140.0	-	[8233282, 8251716, 8218503, 8128142, 8221398, 8232733, 8235937, 8235940, 8236005, 8258157, 8232752, 8232755, 8252021]
chr2	chr2_1_950	201767228.0	201767228.0	ENSG00000003393.14	donor	-	right	trans	11	27029450.0	5.658849e-11	0.179720783606	G	A	0.873621212121	0.439230769231	0.675956521739	198.0	13.0	92.0	0.43439044289	174737778.0	3.25408	85.0	TRUE	TRUE	0.103144348746	303.0	0.7949669967	11	27051493.0	chr11_27051493_C_T_b38	0.167	5.716557e-05	11	27051493.0	5.716557e-05	G	A	0.842289099526	0.590111111111	0.696879518072	211.0	9.0	83.0	0.252177988415	174715735.0	-	[201761818, 201765603, 201765827, 201757759]
				ENSG00000003402.19
chr2	chr2_1_950	187555934.0	187555934.0	ENSG00000003436.15	acceptor	+	right	cis	2	187556537.0	2.174789e-39	0.7390397318	C	T	0.930737864078	0.0932857142857	0.61125	103.0	7.0	52.0	0.837452149792	603.0	4.86537	603.0	TRUE	TRUE	0.0647226296296	162.0	0.792	2	187556089.0	chr2_187556089_A_C_b38	0.451	2.78882e-08	2	187556089.0	2.78882e-08	A	C	0.649914893617	0.942580645161	0.815928571429	47.0	31.0	84.0	-0.292665751544	155.0	-	[187555796, 187554393, 187555396, 187555317, 187555014]
chr2	chr2_1_950	37248426.0	37248427.0	ENSG00000003509.15	donor	+	left	cis	2	37253106.0	6.208611e-20	0.305120187427	A	G	0.0874787234043	0.211461538462	0.16184516129	188.0	26.0	155.0	-0.123982815057	4679.0	4.14803	235.0	TRUE	TRUE	0.00875355398389	369.0	0.127452574526	2	37248833.0	chr2_37248833_G_C_b38	0.488	3.958069e-11	2	37248833.0	3.958069e-11	G	C	0.0875625	0.177931034483	0.124430107527	96.0	87.0	186.0	-0.0903685344828	406.0	+	[37288770, 37258315, 37263883, 37281808, 37253085, 37256670, 37268198, 37274087, 37264874, 37281515, 37277868, 37291445, 37270586]
				ENSG00000003989.17
chr17	chr17_1_950	28388349.0	28388349.0	ENSG00000004139.13	acceptor	+	right	trans	1	161410911.0	4.113736e-10	0.174336419992	G	C	0.781809045226	0.41325	0.661333333333	199.0	4.0	18.0	0.368559045226	133022562.0	3.22496	159.0	TRUE	TRUE	0.0196393056244	221.0	0.765325791855	1	161266932.0	chr1_161266932_A_G_b38	0.088	6.671619e-05	1	161266932.0	6.671619e-05	A	G	0.777567567568	0.384333333333	0.731333333333	185.0	3.0	33.0	0.393234234234	132878583.0	+	[28388260, 28385466, 28385275, 28388276, 28385334]
chr3	chr3_1_950	129567805.0	129567806.0	ENSG00000004399.12	acceptor	-	left	cis	3	129568630.0	4.935713e-17	0.250121186693	G	A	0.820592039801	0.68825	0.75002238806	201.0	32.0	134.0	0.132342039801	-824.0	4.0088	213.0	TRUE	TRUE	0.0109903622865	367.0	0.783286103542	3	129567792.0	chr3_129567792_G_A_b38	0.262	5.283981e-17	3	129567792.0	5.283981e-17	C	T	0.820126213592	0.690290322581	0.747084615385	206.0	31.0	130.0	0.129835891012	14.0	-	[129570785, 129569707, 129569842, 129569846, 129578328, 129568506, 129570878]
chr1	chr1_1_950	33010833.0	33010834.0	ENSG00000004455.16	acceptor	-	left	trans	9	10352639.0	2.692608e-09	0.139777105228	A	G	0.592990384615	0.497666666667	0.5109	208.0	21.0	140.0	0.0953237179487	22658195.0	2.44691	57.0	TRUE	TRUE	0.0171399455057	369.0	0.556420054201	9	10415042.0	chr9_10415042_C_T_b38	0.165	0.0006698502	9	10415042.0	0.0006698502	A	G	0.571455252918	0.4958	0.524480392157	257.0	10.0	102.0	0.0756552529183	22595792.0	-	[33012385, 33011207, 33012073, 33013206, 33011447, 33014521]
chr4	chr4_1_739	15791672.0	15791672.0	ENSG00000004468.12	acceptor	+	right	trans	16	59404018.0	1.103012e-13	0.326078786849	C	T	0.0116397058824	0.4045	0.10325	136.0	2.0	16.0	-0.392860294118	43612346.0	3.07503	51.0	TRUE	TRUE	0.00748917928824	154.0	0.0262597402597	16	59341107.0	chr16_59341107_A_G_b38	0.065	5.672942e-05	16	59341107.0	5.672942e-05	G	A	0.0149037037037	0	0.112888888889	135.0	1.0	18.0	0.0149037037037	43549435.0	+	[15791347, 15791474, 15791171, 15791574, 15791623]
chr17	chr17_1_950	3876422.0	3876423.0	ENSG00000004660.14	acceptor	-	left	trans	16	2175822.0	1.867185e-10	0.176908528257	C	T	0.943107843137	0.503333333333	0.914730769231	204.0	3.0	26.0	0.439774509804	1700601.0	3.3254	116.0	TRUE	TRUE	0.00756997796975	233.0	0.934278969957	16	2245074.0	chr16_2245074_C_T_b38	0.062	2.575012e-07	16	2245074.0	2.575012e-07	G	A	0.941589371981	0.620666666667	0.909391304348	207.0	3.0	23.0	0.320922705314	1631349.0	-	[3916088, 3880345, 3877533, 3877487]
chr19	chr19_1_950	35777908.0	35777909.0	ENSG00000004777.18	donor	+	left	trans	1	233742710.0	1.889531e-10	0.163429875172	T	G	0.952031111111	0.8	0.716653846154	225.0	1.0	26.0	0.152031111111	197964801.0	2.38042	51.0	FALSE	FALSE	0.0322487970522	252.0	0.927142857143	1	233725813.0	chr1_233725813_C_T_b38	0.504	0.000998819	1	233725813.0	0.000998819	C	T	0.970672413793	0.860214285714	0.936007246377	58.0	56.0	138.0	0.110458128079	197947904.0	+	[35778463, 35779031, 35778279]
				ENSG00000004897.11
chr17	chr17_1_950	7230430.0	7230431.0	ENSG00000004975.11	acceptor	-	left	trans	23	147622409.0	5.05324e-11	0.115561337471	G	CTG	0.908315634218	0.717666666667	0.812722222222	339.0	12.0	18.0	0.190648967552	-140391978.0	3.12009	59.0	TRUE	TRUE	0.013591364282	369.0	0.897452574526	X	147622409.0	chrX_147622409_C_CAG_b38	0.057	5.05324e-11	X	147622409.0	5.05324e-11	G	CTG	0.908315634218	0.717666666667	0.812722222222	339.0	12.0	18.0	0.190648967552	-140391978.0	-	[7234899, 7230543, 7233935, 7234068, 7230727]
				ENSG00000005075.15
chr17	chr17_1_950	5455996.0	5455996.0	ENSG00000005100.12	donor	-	right	trans	6	170488573.0	7.471388e-11	0.249193510079	A	G	0.936377622378	0.575666666667	0.858272727273	143.0	3.0	22.0	0.360710955711	-165032577.0	2.82026	108.0	TRUE	TRUE	0.0110974089782	168.0	0.919708333333	6	168199483.0	chr6_168199483_C_T_b38	0.083	3.802187e-05	6	168199483.0	3.802187e-05	G	A	0.931156028369	0.429	0.8765	141.0	1.0	26.0	0.502156028369	-162743487.0	-	[5453976, 5453980, 5455271]
chr17	chr17_1_950	43661393.0	43661394.0	ENSG00000005102.12	acceptor	-	left	trans	12	95422029.0	5.615334e-09		G	A	0.0924615384615	zero division error	0.234066666667	130.0	0.0	15.0		-51760635.0	2.87157	51.0	FALSE	FALSE	0.0087703050654	145.0	0.107110344828	12	95408382.0	chr12_95408382_T_C_b38	0.079	3.735493e-05	12	95408382.0	3.735493e-05	A	G	0.0937723577236	0.214	0.180142857143	123.0	1.0	21.0	-0.120227642276	-51746988.0	-	[43661755, 43661797, 43661870]
chr17	chr17_1_950	34980622.0	34980623.0	ENSG00000005156.11	donor	+	left	trans	3	31032683.0	8.269374e-11	0.216634478558	A	T	0.86287037037	0.52	0.801919354839	162.0	6.0	62.0	0.34287037037	-3947940.0	2.9106	85.0	FALSE	FALSE	0.0149644065028	230.0	0.837495652174	3	31122733.0	chr3_31122733_CA_C_b38	0.204	7.13414e-05	3	31122733.0	7.13414e-05	CA	C	0.855013513514	0.696583333333	0.824614285714	148.0	12.0	70.0	0.15843018018	-3857890.0	+	[34985987, 34981480, 34981482, 34983001, 34989465, 34983231]
				ENSG00000005187.11
				ENSG00000005194.14
chr9	chr9_1_755	35115670.0	35115670.0	ENSG00000005238.19	donor	-	right	trans	11	72578247.0	2.873069e-09	0.180277550885	A	G	0.703340425532	0.806210526316	0.757931506849	94.0	76.0	146.0	-0.102870100784	-37462577.0	2.85804	53.0	TRUE	TRUE	0.0133762178337	316.0	0.753303797468	11	72571402.0	chr11_72571402_G_C_b38	0.418	5.291341e-06	11	72571402.0	5.291341e-06	G	C	0.786086206897	0.70534375	0.747911764706	116.0	64.0	136.0	0.0807424568966	-37455732.0	-	[35108737, 35109961, 35114001]
chr2	chr2_1_950	75687826.0	75687826.0	ENSG00000005436.13	donor	-	right	trans	2	112609388.0	3.357266e-09	0.116055150914	A	T	0.876014705882	0.752875	0.82055952381	272.0	8.0	84.0	0.123139705882	-36921562.0	3.00399	99.0	TRUE	TRUE	0.00868037625287	364.0	0.860510989011	2	112607566.0	chr2_112607566_T_C_b38	0.151	4.134855e-05	2	112607566.0	4.134855e-05	A	G	0.8725390625	0.6095	0.836198113208	256.0	2.0	106.0	0.2630390625	-36919740.0	-	[75681920, 75666053, 75680584, 75670284, 75664783, 75672016, 75673494, 75687581, 75673520, 75672008, 75674550, 75680314, 75687551]
chr7	chr7_1_878	105073618.0	105073618.0	ENSG00000005483.20	acceptor	+	right	trans	7	90357174.0	3.072645e-09	0.109217681003	A	C	0.90192358804	0.357	0.818645833333	301.0	1.0	48.0	0.54492358804	-14716444.0	2.4761	101.0	FALSE	FALSE	0.0130465199102	350.0	0.888945714286	7	90920280.0	chr7_90920280_CT_C_b38	0.056	0.0008317055	7	90920280.0	0.0008317055	CT	C	0.894615384615	0.357	0.855513513514	312.0	1.0	37.0	0.537615384615	-14153338.0	+	[105068545, 105073381, 105071856, 105071537, 105066807, 105063580, 105041023]
chr13	chr13_1_317	77227157.0	77227158.0	ENSG00000005810.17	acceptor	-	left	trans	8	82181834.0	3.286036e-10	0.290430549828	C	T	0.0499646017699	0.25	0.202692307692	113.0	1.0	13.0	-0.20003539823	-4954676.0	2.95556	105.0	FALSE	FALSE	0.00845984400769	127.0	0.0671732283465	8	82089802.0	chr8_82089802_T_G_b38	0.079	0.000872379	8	82089802.0	0.000872379	A	C	0.0565925925926	0.25	0.1205	108.0	1.0	18.0	-0.193407407407	-4862644.0	-	[77243058, 77233155, 77230146]
chrX	chrX_1_835	24179770.0	24179771.0	ENSG00000005889.15	donor	+	left	trans	10	90916818.0	1.892264e-13	0.232990659509	T	C	0.955333333333	0	0.860583333333	201.0	1.0	24.0	0.955333333333	66737047.0	3.47196	135.0	FALSE	FALSE	0.0119638299005	226.0	0.941044247788	10	90689126.0	chr10_90689126_G_A_b38	0.312	0.0008436	10	90689126.0	0.0008436	G	A	0.954761061947	0.891607142857	0.939094117647	113.0	28.0	85.0	0.0631539190898	66509355.0	+	[24179913, 24184466, 24204659, 24204698, 24207325, 24207711]
chrX	chrX_1_835	120428626.0	120428627.0	ENSG00000005893.15	acceptor	-	left	trans	2	141051967.0	4.898991e-09	0.184021625746	T	ACAAT	0.209168316832	0.365949152542	0.273519553073	101.0	59.0	179.0	-0.156780835711	-20623340.0	2.68194	61.0	TRUE	TRUE	0.0275426172762	339.0	0.270433628319	2	141050944.0	chr2_141050944_C_CA_b38	0.105	7.16886e-05	2	141050944.0	7.16886e-05	TG	G	0.250851301115	0.279666666667	0.3482	269.0	3.0	65.0	-0.0288153655514	-20622317.0	-	[120446304, 120441729, 120431394, 120439075, 120439115, 120435052, 120431415]
chr17	chr17_1_950	44377697.0	44377697.0	ENSG00000005961.17	donor	-	right	trans	6	38379057.0	6.833166e-17	0.394928149762	C	A	0.977111940299	0.316666666667	0.906461538462	134.0	3.0	13.0	0.660445273632	5998640.0	3.71602	77.0	TRUE	TRUE	0.0159625182667	150.0	0.95778	6	38584241.0	chr6_38584241_T_A_b38	0.077	0.0002538642	6	38584241.0	0.0002538642	A	T	0.966496124031	0.416	0.955631578947	129.0	2.0	19.0	0.550496124031	5793456.0	-	[44377088, 44377084, 44376950]
				ENSG00000006016.10
chr17	chr17_1_950	47808399.0	47808400.0	ENSG00000006025.11	acceptor	-	left	cis	17	47808390.0	3.053674e-29	0.42675624665	A	G	0.699603305785	0.876804878049	0.774742138365	121.0	82.0	159.0	-0.177201572264	10.0	4.76852	585.0	TRUE	TRUE	0.0142011232563	362.0	0.772745856354	17	47808390.0	chr17_47808390_C_T_b38	0.446	3.053674e-29	17	47808390.0	3.053674e-29	A	G	0.699603305785	0.876804878049	0.774742138365	121.0	82.0	159.0	-0.177201572264	10.0	-	[47808537]
chr17	chr17_1_950	32931326.0	32931326.0	ENSG00000006042.11	acceptor	+	right	cis	17	32968552.0	2.209051e-25	0.289371727839	C	T	0.729385620915	0.47375	0.619733333333	306.0	4.0	60.0	0.255635620915	37226.0	4.62935	139.0	TRUE	TRUE	0.00875515565376	370.0	0.708840540541	17	32931334.0	chr17_32931334_G_A_b38	0.092	2.004925e-24	17	32931334.0	2.004925e-24	G	A	0.728908496732	0.47375	0.622166666667	306.0	4.0	60.0	0.255158496732	8.0	+	[32927395, 32929958, 32930635, 32928237, 32928241, 32929914, 32930971]
				ENSG00000006062.14
chr11	chr11_1_950	60931884.0	60931885.0	ENSG00000006118.14	donor	+	left	trans	7	81163739.0	5.66016e-10	0.154289233867	T	C	0.91618061674	0.5	0.817888888889	227.0	1.0	27.0	0.41618061674	20231854.0	2.98372	77.0	TRUE	TRUE	0.00998195653979	255.0	0.904141176471	7	81082996.0	chr7_81082996_T_C_b38	0.29	0.0004738605	7	81082996.0	0.0004738605	T	C	0.915149253731	0.820407407407	0.9125	134.0	27.0	94.0	0.0947418463239	20151111.0	+	[60933541, 60931983]
chr17	chr17_1_950	50547954.0	50547955.0	ENSG00000006282.20	donor	+	left	cis	17	50547946.0	8.1643e-307	0.875665694192	GGGGGAGGGGCCT	G	0.000838487972509	0.6814	0.21922972973	291.0	5.0	74.0	-0.680561512027	-9.0	4.99926	211.0	TRUE	TRUE	0.0145596152228	370.0	0.0537135135135	17	50547946.0	chr17_50547946_GGGGGAGGGGCCT_G_b38	0.114	0.0	17	50547946.0	0.0	GGGGGAGGGGCCT	G	0.000838487972509	0.6814	0.21922972973	291.0	5.0	74.0	-0.680561512027	-9.0	+	[50548282]
chr7	chr7_1_878	140100023.0	140100024.0	ENSG00000006459.10	acceptor	-	left	trans	19	10981988.0	9.023651e-10	0.179930686724	G	C	0.9245	0.4215	0.855523809524	186.0	2.0	21.0	0.503	129118036.0	2.63351	63.0	FALSE	FALSE	0.0111036007417	209.0	0.912755980861	19	11065610.0	chr19_11065610_C_T_b38	0.072	0.0001054009	19	11065610.0	0.0001054009	G	A	0.919436464088	0.4215	0.904038461538	181.0	2.0	26.0	0.497936464088	129034414.0	-	[140100144, 140113490, 140101950]
chr11	chr11_1_950	68019255.0	68019256.0	ENSG00000006534.15	donor	+	left	trans	12	67143269.0	1.204374e-10	0.294561451234	AGCT	A	0.94650877193	0.823	0.807833333333	114.0	3.0	18.0	0.12350877193	-875987.0	3.19975	137.0	TRUE	TRUE	0.00794070266118	135.0	0.925274074074	12	67465169.0	chr12_67465169_C_T_b38	0.181	0.0009753065	12	67465169.0	0.0009753065	T	C	0.941197802198	0.8386	0.899230769231	91.0	5.0	39.0	0.102597802198	-554087.0	+	[68021753, 68019714, 68021484, 68019412]
chr2	chr2_951_1215	241403932.0	241403933.0	ENSG00000006607.13	donor	+	left	trans	18	38774013.0	1.16516e-09	0.228145447053	A	G	0.944141843972	0.394	0.825533333333	141.0	1.0	15.0	0.550141843972	-202629920.0	2.69566	52.0	FALSE	FALSE	0.0120234351901	157.0	0.929305732484	18	39197128.0	chr18_39197128_T_G_b38	0.487	0.0006645941	18	39197128.0	0.0006645941	T	G	0.868975	0.951638888889	0.949172839506	40.0	36.0	81.0	-0.0826638888889	-202206805.0	+	[241404736, 241405251, 241405255, 241407536, 241411032, 241404798]
				ENSG00000006625.17
				ENSG00000006652.13
chr17	chr17_1_950	14102117.0	14102117.0	ENSG00000006695.10	acceptor	+	right	cis	17	14102122.0	6.026882e-40	0.56272857129	A	G	0.759252427184	0.929648648649	0.859115606936	103.0	74.0	173.0	-0.170396221464	5.0	4.73414	149.0	TRUE	TRUE	0.0094135904	350.0	0.84464	17	14102122.0	chr17_14102122_G_A_b38	0.459	6.026882e-40	17	14102122.0	6.026882e-40	A	G	0.759252427184	0.929648648649	0.859115606936	103.0	74.0	173.0	-0.170396221464	5.0	+	[14077056, 14076770, 14101797, 14077256, 14074456, 14090203]
chr7	chr7_1_878	74555494.0	74555495.0	ENSG00000006704.10	donor	+	left	trans	10	16962265.0	8.330375e-10	0.131404212532	C	T	0.898553784861	0.743666666667	0.827642857143	251.0	12.0	98.0	0.154887118194	-57593230.0	3.01984	53.0	TRUE	TRUE	0.0156708568228	361.0	0.874155124654	10	17002700.0	chr10_17002700_G_C_b38	0.09	0.0008338116	10	17002700.0	0.0008338116	G	C	0.881805369128	0.385	0.852819672131	298.0	2.0	61.0	0.496805369128	-57552795.0	+	[74555787, 74558860, 74557638]
chr7	chr7_1_878	38795464.0	38795464.0	ENSG00000006715.15	donor	-	right	cis	7	38791058.0	3.351137e-22	0.277030545511	C	A	0.931482014388	0.6494	0.828142857143	278.0	5.0	56.0	0.282082014388	4406.0	4.36915	85.0	TRUE	TRUE	0.00925746220447	339.0	0.910250737463	7	38795435.0	chr7_38795435_C_T_b38	0.066	4.064837e-12	7	38795435.0	4.064837e-12	G	A	0.92314527027	0.834	0.82087804878	296.0	2.0	41.0	0.0891452702703	29.0	-	[38776776, 38774244, 38789867, 38792676]
				ENSG00000006744.18
chr17	chr17_1_950	28642868.0	28642868.0	ENSG00000007202.14	donor	-	right	trans	1	161540726.0	2.370149e-12	0.147630738885	G	C	0.885551155116	0.489666666667	0.788909090909	303.0	3.0	33.0	0.395884488449	-132897858.0	3.53462	179.0	TRUE	TRUE	0.0137234280071	339.0	0.872640117994	1	160929338.0	chr1_160929338_T_C_b38	0.491	0.0009802708	1	160929338.0	0.0009802708	G	A	0.850764705882	0.911405063291	0.865765714286	85.0	79.0	175.0	-0.0606403574088	-132286470.0	-	[28642097, 28640627, 28642721, 28640025, 28642095, 28640683, 28642078, 28642335]
				ENSG00000007255.10
chr17	chr17_1_950	63929769.0	63929769.0	ENSG00000007312.12	donor	-	right	trans	6	113909983.0	3.587634e-13	0.28987344726	C	T	0.969225165563	0.349	0.8776	151.0	2.0	15.0	0.620225165563	-49980214.0	3.0957	85.0	TRUE	TRUE	0.0132308075043	168.0	0.953660714286	6	113438522.0	chr6_113438522_A_C_b38	0.14	0.0004949083	6	113438522.0	0.0004949083	G	T	0.970484126984	0.8526	0.910027027027	126.0	5.0	37.0	0.117884126984	-49508753.0	-	[63929602, 63929475]
chr1	chr1_951_1900	112540778.0	112540778.0	ENSG00000007341.18	donor	-	right	cis	1	112540817.0	3.509385e-39	0.606046393163	A	G	0.014375	0.319958333333	0.145774647887	80.0	72.0	142.0	-0.305583333333	-39.0	4.92796	279.0	TRUE	TRUE	0.0269100622542	294.0	0.152676870748	1	112540817.0	chr1_112540817_C_T_b38	0.514	3.509385e-39	1	112540817.0	3.509385e-39	A	G	0.014375	0.319958333333	0.145774647887	80.0	72.0	142.0	-0.305583333333	-39.0	-	[112518416, 112526961, 112528449, 112527560, 112540617, 112539275, 112527063, 112526111]
chr16	chr16_1_823	582309.0	582310.0	ENSG00000007541.16	donor	+	left	cis	16	583764.0	5.006283e-38	0.456693997556	G	A	0.7589527897	0.4365	0.598295652174	233.0	18.0	115.0	0.3224527897	1454.0	4.9084	289.0	TRUE	TRUE	0.0234122040446	366.0	0.692614754098	16	582233.0	chr16_582233_T_C_b38	0.414	3.218412e-14	16	582233.0	3.218412e-14	T	C	0.759440944882	0.600671875	0.677742857143	127.0	64.0	175.0	0.158769069882	-77.0	+	[582882, 582483, 581341, 582902]
chr1	chr1_951_1900	169731942.0	169731943.0	ENSG00000007908.15	acceptor	-	left	trans	17	602050.0	1.584918e-10	0.353545283637	C	T	0.831549450549	0.526	0.508333333333	91.0	2.0	9.0	0.305549450549	169129893.0	3.18868	108.0	TRUE	TRUE	0.0257017239523	102.0	0.797039215686	17	925578.0	chr17_925578_G_A_b38	0.451	0.0003586661	17	925578.0	0.0003586661	C	T	0.856806451613	0.694380952381	0.8031	31.0	21.0	50.0	0.162425499232	168806365.0	-	[169732155, 169732614, 169733575]
				ENSG00000007933.12
chr1	chr1_1_950	1708864.0	1708864.0	ENSG00000008128.22	donor	-	right	cis	1	1720192.0	1.476945e-81	0.74050946718	C	A	0.226226890756	0	0.112926666667	119.0	101.0	150.0	0.226226890756	-11328.0	4.99538	494.0	TRUE	TRUE	0.0120201943024	370.0	0.118540540541	1	1708770.0	chr1_1708770_C_T_b38	0.081	7.204658e-05	1	1708770.0	7.204658e-05	G	A	0.133012779553	0	0.0412407407407	313.0	3.0	54.0	0.133012779553	94.0	-	[1641723]
				ENSG00000008130.15
				ENSG00000008282.8
chr12	chr12_1_950	16594136.0	16594136.0	ENSG00000008394.12	donor	-	right	trans	13	23515273.0	2.692036e-09	0.183194677132	A	G	0.107739393939	0.300833333333	0.184278688525	165.0	6.0	61.0	-0.193093939394	-6921137.0	2.61406	87.0	FALSE	FALSE	0.0129074409743	232.0	0.132857758621	13	23498858.0	chr13_23498858_C_T_b38	0.103	7.122492e-06	13	23498858.0	7.122492e-06	G	A	0.116446236559	0.234	0.197636363636	186.0	2.0	44.0	-0.117553763441	-6904722.0	+	[16589800, 16560538, 16590594, 16585706, 16577365]
chr8	chr8_1_655	133499189.0	133499190.0	ENSG00000008513.14	acceptor	-	left	trans	12	43738447.0	4.728943e-10	0.132811321099	A	T	0.786436507937	0.6053125	0.722460674157	252.0	16.0	89.0	0.181124007937	89760743.0	3.03678	115.0	TRUE	TRUE	0.0222734991408	357.0	0.762369747899	12	43796827.0	chr12_43796827_T_C_b38	0.195	0.0007103742	12	43796827.0	0.0007103742	A	G	0.779905982906	0.6951875	0.734065420561	234.0	16.0	107.0	0.084718482906	89702363.0	-	[133499360, 133512577, 133499394, 133506659, 133500687, 133503813, 133508625, 133571692, 133500524, 133545773, 133535950, 133520013, 133545744, 133506296, 133539636, 133506089, 133519608, 133545499, 133570109, 133507198, 133499909]
chr16	chr16_1_823	3054783.0	3054783.0	ENSG00000008516.16	acceptor	+	right	cis	16	3056993.0	9.051446e-58	0.632004422779	T	A	0.566963636364	0.131653846154	0.464569536424	165.0	52.0	151.0	0.43530979021	2210.0	4.97608	109.0	TRUE	TRUE	0.0348292243546	368.0	0.4634375	16	3055713.0	chr16_3055713_A_T_b38	0.128	5.148746e-05	16	3055713.0	5.148746e-05	A	T	0.438125	0.480833333333	0.548597560976	280.0	6.0	82.0	-0.0427083333333	930.0	+	[3054615, 3054579, 3054683, 3054747, 3054343]
				ENSG00000008517.16
chr17	chr17_1_950	40031620.0	40031621.0	ENSG00000008838.19	acceptor	-	left	cis	17	40038043.0	8.735384e-12	0.190773253833	T	C	0.878207317073	0.784085106383	0.836283018868	164.0	47.0	159.0	0.0941222106902	-6422.0	3.51413	267.0	TRUE	TRUE	0.00820389876552	370.0	0.848235135135	17	40032166.0	chr17_40032166_C_T_b38	0.346	1.001777e-10	17	40032166.0	1.001777e-10	G	A	0.878088050314	0.788711111111	0.835777108434	159.0	45.0	166.0	0.0893769392034	-545.0	-	[40032648, 40032042, 40031935]
chr2	chr2_1_950	37070229.0	37070229.0	ENSG00000008869.11	donor	-	right	trans	5	78861215.0	4.923032e-12	0.301179297361	G	T	0.96496875	0.642333333333	0.88545	128.0	3.0	20.0	0.322635416667	-41790986.0	3.2767	93.0	TRUE	TRUE	0.00833724433139	151.0	0.948026490066	5	78838407.0	chr5_78838407_G_A_b38	0.179	1.852748e-05	5	78838407.0	1.852748e-05	C	T	0.9654	0.83575	0.923657894737	105.0	8.0	38.0	0.12965	-41768178.0	-	[37068930, 37062050, 37065910]
chr1	chr1_1_950	11029686.0	11029686.0	ENSG00000009724.16	acceptor	+	right	cis	1	11845740.0	2.480829e-19	0.34649465172	TCACTTTCAAAC	T	0.330368131868	0.00733333333333	0.0249714285714	182.0	3.0	35.0	0.323034798535	816054.0	4.4616	171.0	TRUE	TRUE	0.0431707713017	220.0	0.277377272727	1	11794419.0	chr1_11794419_T_G_b38	0.314	0.0005467249	1	11794419.0	0.0005467249	T	G	0.315666666667	0.162423076923	0.264046511628	108.0	26.0	86.0	0.15324358974400000	764733.0	-	[11025665, 11028196, 11022250, 11025685, 11020599, 11025208]
chr7	chr7_1_878	73596363.0	73596363.0	ENSG00000009950.15	donor	-	right	cis	7	73738248.0	2.447021e-26	0.507899928968	T	GT	0.283012345679	0.861090909091	0.587962121212	81.0	55.0	132.0	-0.578078563412	-141885.0	4.59062	191.0	TRUE	TRUE	0.121276157324	271.0	0.553804428044	7	73734902.0	chr7_73734902_TGA_T_b38	0.356	8.111559e-15	7	73734902.0	8.111559e-15	TCA	A	0.719672413793	0.260026315789	0.484769230769	116.0	38.0	117.0	0.459646098004	-138539.0	-	[73596272, 73596233, 73596266, 73595915, 73595912]
chr7	chr7_1_878	73470344.0	73470344.0	ENSG00000009954.10	donor	-	right	cis	7	73743151.0	1.187991e-29	0.452481789156	G	T	0.976276595745	0.522434782609	0.834960451977	94.0	92.0	177.0	0.453841813136	-272807.0	4.78292	201.0	TRUE	TRUE	0.0852407886073	363.0	0.792347107438	7	73733264.0	chr7_73733264_C_G_b38	0.45	8.543865e-15	7	73733264.0	8.543865e-15	C	G	0.62113559322	0.953109756098	0.835417177914	118.0	82.0	163.0	-0.331974162877	-262920.0	-	[73466401, 73469650, 73469714, 73465537]
chr12	chr12_1_950	4607387.0	4607388.0	ENSG00000010219.13	donor	+	left	cis	12	4607406.0	2.521479e-22	0.29572078821	C	A	0.377757201646	0.677357142857	0.484207207207	243.0	14.0	111.0	-0.299599941211	18.0	4.57928	149.0	TRUE	TRUE	0.020890465848	368.0	0.421263586957	12	4607406.0	chr12_4607406_C_A_b38	0.189	2.521479e-22	12	4607406.0	2.521479e-22	C	A	0.377757201646	0.677357142857	0.484207207207	243.0	14.0	111.0	-0.299599941211	18.0	+	[4610154, 4610191, 4609462, 4610136, 4610203, 4612542]
chr17	chr17_1_950	32366757.0	32366758.0	ENSG00000010244.18	donor	+	left	trans	2	137095578.0	1.877193e-09		T	C	0.758771771772	zero division error	0.632864864865	333.0	0.0	37.0		104728820.0	2.81923	121.0	TRUE	TRUE	0.0147742942367	370.0	0.746181081081	2	136470026.0	chr2_136470026_A_G_b38	0.053	0.0009077622	2	136470026.0	0.0009077622	A	G	0.753454819277	0.621	0.684297297297	332.0	1.0	37.0	0.132454819277	104103268.0	+	[32367777, 32367771, 32369294]
				ENSG00000010282.14
chr12	chr12_1_950	6528944.0	6528944.0	ENSG00000010292.12	acceptor	+	right	cis	12	6528950.0	1.800872e-15	0.242178832555	C	T	0.950344632768	0.79375	0.878673758865	177.0	40.0	141.0	0.156594632768	6.0	4.0215	143.0	TRUE	TRUE	0.0163395316626	358.0	0.904620111732	12	6528950.0	chr12_6528950_C_T_b38	0.309	1.800872e-15	12	6528950.0	1.800872e-15	C	T	0.950344632768	0.79375	0.878673758865	177.0	40.0	141.0	0.156594632768	6.0	+	[6528856]
chr19	chr19_1_950	45669314.0	45669314.0	ENSG00000010310.8	acceptor	+	right	cis	19	45669311.0	2.544213e-43	0.612902432865	C	A	0.0802865853659	0.434846153846	0.305647727273	164.0	13.0	88.0	-0.35455956848	-3.0	4.95221	157.0	TRUE	TRUE	0.0276312534852	265.0	0.172516981132	19	45669311.0	chr19_45669311_C_A_b38	0.215	2.544213e-43	19	45669311.0	2.544213e-43	C	A	0.0802865853659	0.434846153846	0.305647727273	164.0	13.0	88.0	-0.35455956848	-3.0	+	[45668298, 45668742]
				ENSG00000010322.15
chr3	chr3_1_950	52503540.0	52503541.0	ENSG00000010327.10	donor	+	left	trans	17	81663958.0	1.540716e-12	0.142406966406	A	G	0.88099375	0.5555	0.818566666667	320.0	4.0	30.0	0.32549375	29160417.0	4.02009	136.0	FALSE	FALSE	0.00869437505985	354.0	0.872025423729	17	81657880.0	chr17_81657880_CAAATGAATAAAT_C_b38	0.055	4.538247e-12	17	81657880.0	4.538247e-12	CAAATGAATAAAT	C	0.880880877743	0.5555	0.821741935484	319.0	4.0	31.0	0.325380877743	29154339.0	+	[52503713, 52503879, 52504539, 52504130, 52503793, 52503771, 52503708, 52504109]
				ENSG00000010361.13
				ENSG00000010379.15
chrX	chrX_1_835	149511620.0	149511621.0	ENSG00000010404.17	acceptor	-	left	cis	X	149527012.0	1.01828e-12	0.160157649943	A	C	0.0601863636364	0.1356	0.0883928571429	220.0	90.0	56.0	-0.0754136363636	-15391.0	3.4322	81.0	TRUE	TRUE	0.0075611754382	366.0	0.0830464480874	X	149510855.0	chrX_149510855_A_G_b38	0.366	3.401906e-09	X	149510855.0	3.401906e-09	C	T	0.0614851485149	0.122269230769	0.08765	202.0	104.0	60.0	-0.0607840822544	766.0	-	[149532881, 149514628, 149529366, 149526935, 149525721, 149523143, 149521436, 149523677, 149512990]
chr12	chr12_1_950	6818420.0	6818420.0	ENSG00000010610.9	acceptor	+	right	trans	14	101919046.0	2.269816e-12	0.181935792374	G	A	0.941245762712	0.650857142857	0.832878787879	236.0	7.0	33.0	0.290388619855	95100626.0	3.44074	131.0	TRUE	TRUE	0.0188725340658	276.0	0.920923913043	14	101862982.0	chr14_101862982_C_T_b38	0.129	0.0002641804	14	101862982.0	0.0002641804	C	T	0.936776190476	0.7988	0.876360655738	210.0	5.0	61.0	0.137976190476	95044562.0	+	[6817330]
				ENSG00000010803.16
chr6	chr6_1_950	111780565.0	111780565.0	ENSG00000010810.17	donor	-	right	cis	6	111780572.0	2.370448e-53	0.621862304688	A	C	0.783111111111	0.946489361702	0.867142857143	108.0	94.0	168.0	-0.163378250591	-7.0	4.96564	335.0	TRUE	TRUE	0.00767268899927	370.0	0.862772972973	6	111780572.0	chr6_111780572_G_T_b38	0.481	2.370448e-53	6	111780572.0	2.370448e-53	A	C	0.783111111111	0.946489361702	0.867142857143	108.0	94.0	168.0	-0.163378250591	-7.0	-	[111740427, 111743630, 111759249, 111775383, 111720411, 111741093, 111748008, 111741097, 111776554, 111749932, 111720367, 111777320, 111759924, 111754677, 111720062]
chr1	chr1_1_950	23749020.0	23749020.0	ENSG00000011007.12	acceptor	+	right	trans	4	54423304.0	3.437101e-09	0.126901209515	C	T	0.801148	0.573666666667	0.5865	250.0	6.0	32.0	0.227481333333	30674284.0	2.61884	75.0	FALSE	FALSE	0.0425785867935	288.0	0.772559027778	4	54392993.0	chr4_54392993_G_A_b38	0.073	6.149202e-06	4	54392993.0	6.149202e-06	G	A	0.792533864542	0.5284	0.65403125	251.0	5.0	32.0	0.264133864542	30643973.0	+	[23746691, 23695908, 23696510, 23694791, 23747720, 23704526, 23743578, 23748122, 23744270]
				ENSG00000011105.12
chr14	chr14_1_591	93248654.0	93248655.0	ENSG00000011114.14	acceptor	-	left	trans	6	29861789.0	1.639162e-11	0.24223168832	A	C	0.901925465839	0.077	0.789368421053	161.0	1.0	19.0	0.824925465839	63386866.0	3.14938	289.0	TRUE	TRUE	0.0147118494551	181.0	0.885552486188	6	30347433.0	chr6_30347433_A_G_b38	0.238	0.0004928523	6	30347433.0	0.0004928523	T	C	0.85527184466	0.903125	0.9281	103.0	8.0	70.0	-0.0478531553398	62901222.0	-	[93251462]
				ENSG00000011243.17
				ENSG00000011260.13
				ENSG00000011295.15
chr3	chr3_1_950	45391582.0	45391582.0	ENSG00000011376.9	acceptor	+	right	trans	9	84265963.0	1.832389e-11	0.336042664882	TA	T	0.843528301887	0.225	0.578	106.0	3.0	12.0	0.618528301887	38874381.0	3.31694	135.0	TRUE	TRUE	0.0462443686907	121.0	0.801859504132	9	84191680.0	chr9_84191680_G_A_b38	0.236	0.0002759991	9	84191680.0	0.0002759991	A	G	0.851777777778	0.61	0.751634146341	72.0	8.0	41.0	0.241777777778	38800098.0	+	[45388680, 45388672, 45389106, 45388779, 45391270]
chr19	chr19_1_950	45693412.0	45693412.0	ENSG00000011478.11	acceptor	+	right	trans	16	74881788.0	7.693789e-11	0.291056467251	G	A	0.833565217391	0.23225	0.678605263158	115.0	4.0	38.0	0.601315217391	29188376.0	3.09334	61.0	TRUE	TRUE	0.0482095942229	157.0	0.780738853503	16	74843946.0	chr16_74843946_G_A_b38	0.369	0.0007203386	16	74843946.0	0.0007203386	A	G	0.845575757576	0.68852	0.750833333333	66.0	25.0	66.0	0.157055757576	29150534.0	+	[45693113, 45693103, 45692910, 45693223]
chr2	chr2_1_950	39254520.0	39254521.0	ENSG00000011566.14	acceptor	-	left	trans	1	161472645.0	9.966873e-10	0.104022449029	G	A	0.830564179104	0.62725	0.729379310345	335.0	4.0	29.0	0.203314179104	-122218124.0	3.18738	189.0	TRUE	TRUE	0.0118691976607	368.0	0.820380434783	1	161279099.0	chr1_161279099_A_G_b38	0.062	0.0004048459	1	161279099.0	0.0004048459	T	C	0.827107692308	0.648333333333	0.778625	325.0	3.0	40.0	0.178774358974	-122024578.0	-	[39257257, 39258347, 39258531, 39260605, 39258518]
				ENSG00000011638.10
				ENSG00000012061.15
chrX	chrX_1_835	21843318.0	21843319.0	ENSG00000012174.11	donor	+	left	cis	X	21843316.0	3.44171e-34	0.284261510871	A	G	0.97492	0.726285714286	0.876703703704	100.0	42.0	27.0	0.248634285714	-3.0	4.89399	247.0	TRUE	TRUE	0.018416139631	169.0	0.897437869822	X	21843316.0	chrX_21843316_A_G_b38	0.328	3.44171e-34	X	21843316.0	3.44171e-34	A	G	0.97492	0.726285714286	0.876703703704	100.0	42.0	27.0	0.248634285714	-3.0	+	[21845170]
chr3	chr3_1_950	46441483.0	46441484.0	ENSG00000012223.12	acceptor	-	left	trans	15	50445353.0	8.780739e-18	0.413457950841	G	C	0.976768656716	0.126333333333	0.9429	134.0	3.0	10.0	0.850435323383	-4003869.0	3.85338	83.0	TRUE	TRUE	0.0220776208061	147.0	0.957108843537	15	48031856.0	chr15_48031856_T_G_b38	0.051	0.0009201392	15	48031856.0	0.0009201392	A	C	0.966231343284	0.524	0.924727272727	134.0	2.0	11.0	0.442231343284	-1590372.0	-	[46443440]
				ENSG00000012232.8
				ENSG00000012660.13
				ENSG00000012983.11
				ENSG00000013297.10
				ENSG00000013306.15
				ENSG00000013364.18
chr7	chr7_1_878	151361058.0	151361058.0	ENSG00000013374.15	acceptor	+	right	cis	7	151362988.0	4.727257e-34	0.444708508361	T	C	0.212436170213	0.014975	0.123283687943	188.0	40.0	141.0	0.197461170213	1930.0	4.84119	113.0	TRUE	TRUE	0.0106341749106	369.0	0.156964769648	7	151360848.0	chr7_151360848_A_G_b38	0.176	6.16816e-18	7	151360848.0	6.16816e-18	G	A	0.185947368421	0.00675	0.104710526316	247.0	8.0	114.0	0.179197368421	-210.0	+	[151360914, 151365101]
chr12	chr12_1_950	106454501.0	106454501.0	ENSG00000013503.9	acceptor	+	right	trans	23	80763254.0	4.922676e-16	0.33719311532	T	C	0.989038961039	0.705833333333	0.94	154.0	6.0	5.0	0.283205627706	-25691247.0	3.71634	285.0	FALSE	FALSE	0.00791800793388	165.0	0.977254545455	X	80910238.0	chrX_80910238_G_A_b38	0.085	8.247731e-05	X	80910238.0	8.247731e-05	G	A	0.986027777778	0.857142857143	0.947071428571	144.0	7.0	14.0	0.128884920635	-25544263.0	+	[106437994, 106437779, 106446958, 106444590, 106446742]
chr14	chr14_1_591	76809058.0	76809058.0	ENSG00000013523.9	donor	-	right	cis	14	77112024.0	5.911803e-14	0.244138706459	C	T	0.954553571429	0.724391304348	0.843816176471	168.0	23.0	136.0	0.230162267081	-302966.0	3.58813	85.0	TRUE	TRUE	0.0327931370162	327.0	0.892308868502	14	76997269.0	chr14_76997269_AATG_A_b38	0.474	0.0006320149	14	76997269.0	0.0006320149	T	CATT	0.955610526316	0.847615384615	0.875896103896	95.0	78.0	154.0	0.1079951417	-188211.0	-	[76803912, 76808148, 76807502]
				ENSG00000013561.17
chr12	chr12_1_950	31102935.0	31102935.0	ENSG00000013573.16	acceptor	+	right	cis	12	31104393.0	3.530203e-14	0.258713314947	T	C	0.785150943396	0.644273972603	0.765454022989	106.0	73.0	174.0	0.140876970793	1458.0	4.39072	295.0	TRUE	TRUE	0.0140547290164	353.0	0.74630878187	12	31102838.0	chr12_31102838_A_AG_b38	0.541	1.36935e-13	12	31102838.0	1.36935e-13	A	AG	0.782019417476	0.643283783784	0.768727272727	103.0	74.0	176.0	0.138735633692	-97.0	+	[31102474, 31102527]
chr4	chr4_1_739	1730886.0	1730886.0	ENSG00000013810.18	acceptor	+	right	cis	4	1730846.0	1.617171e-13	0.383969939344	GGGGT	G	0.85038	0.510714285714	0.668305555556	100.0	7.0	36.0	0.339665714286	-40.0	3.80766	182.0	TRUE	TRUE	0.0313775174336	143.0	0.787916083916	4	1730846.0	chr4_1730846_GGGGT_G_b38	0.175	1.617171e-13	4	1730846.0	1.617171e-13	GGGGT	G	0.85038	0.510714285714	0.668305555556	100.0	7.0	36.0	0.339665714286	-40.0	+	[1730344, 1728787, 1729406, 1723870]
chr8	chr8_1_655	143440040.0	143440040.0	ENSG00000014164.6	donor	-	right	cis	8	143462025.0	1.781321e-09	0.179606955898	G	A	0.856603174603	0.7720625	0.823316326531	126.0	48.0	196.0	0.0845406746032	-21985.0	2.87947	145.0	FALSE	FALSE	0.00814871080351	370.0	0.828002702703	8	143440805.0	chr8_143440805_A_T_b38	0.346	7.442053e-05	8	143440805.0	7.442053e-05	A	T	0.812314102564	0.877357142857	0.830180232558	156.0	42.0	172.0	-0.065043040293	-765.0	-	[143438082, 143439443, 143439876, 143438278, 143438087, 143439930, 143439986, 143439822, 143439103]
chr1	chr1_951_1900	149932330.0	149932331.0	ENSG00000014914.20	acceptor	-	left	trans	6	70349868.0	4.008737e-09	0.197128222598	T	G	0.909861386139	0.80887755102	0.885181818182	101.0	49.0	143.0	0.100983835118	79582463.0	2.9553	91.0	FALSE	FALSE	0.00898583445352	293.0	0.880928327645	6	71008160.0	chr6_71008160_C_A_b38	0.065	0.0004452602	6	71008160.0	0.0004452602	G	T	0.873643137255	zero division error	0.929815789474	255.0	0.0	38.0	0.189645106383	78924171.0	-	[149933609, 149933854, 149933405, 149934190]
chr10	chr10_1_714	99714718.0	99714719.0	ENSG00000014919.12	acceptor	-	left	cis	10	99669836.0	5.935583e-12	0.185094458737	C	T	0.692693467337	0.551208333333	0.624809859155	199.0	24.0	142.0	0.141485134003	44883.0	3.40702	89.0	TRUE	TRUE	0.0149648626459	365.0	0.656980821918	10	99714742.0	chr10_99714742_T_C_b38	0.252	7.137641e-11	10	99714742.0	7.137641e-11	A	G	0.688965853659	0.5495	0.627735294118	205.0	24.0	136.0	0.139465853659	-23.0	-	[99716347]
chr17	chr17_1_950	50350539.0	50350539.0	ENSG00000015532.9	donor	-	right	cis	17	50349830.0	3.949743e-22	0.397230338912	A	G	0.204952380952	0.001	0.0778134328358	84.0	83.0	134.0	0.203952380952	709.0	4.59266	194.0	TRUE	TRUE	0.0214725586693	301.0	0.0921129568106	17	50349945.0	chr17_50349945_G_C_b38	0.485	2.016677e-19	17	50349945.0	2.016677e-19	C	G	0.00790909090909	0.199936708861	0.0838432835821	88.0	79.0	134.0	-0.192027617952	594.0	+	[50350155]
				ENSG00000018408.14
chr2	chr2_1_950	177468524.0	177468525.0	ENSG00000018510.13	donor	+	left	trans	20	12955717.0	1.458678e-09	0.114537820018	C	T	0.921177852349	0.692	0.846888888889	298.0	1.0	45.0	0.229177852349	-164512808.0	2.68285	87.0	FALSE	FALSE	0.00737698356375	344.0	0.910793604651	20	13070816.0	chr20_13070816_A_T_b38	0.103	0.0006887439	20	13070816.0	0.0006887439	A	T	0.918467857143	0.870142857143	0.878087719298	280.0	7.0	57.0	0.048325	-164397709.0	+	[177482058, 177493147, 177469186]
				ENSG00000018625.14
				ENSG00000019144.18
				ENSG00000019582.14
chr10	chr10_1_714	124942456.0	124942456.0	ENSG00000019995.6	acceptor	+	right	trans	20	18408073.0	3.524189e-09	0.116308703438	T	C	0.805782287823	0.623875	0.72898630137	271.0	8.0	73.0	0.181907287823	-106534383.0	2.80487	155.0	FALSE	FALSE	0.0164319168066	352.0	0.785721590909	20	18760899.0	chr20_18760899_G_A_b38	0.156	0.0009226181	20	18760899.0	0.0009226181	G	A	0.798015810277	0.688636363636	0.762511363636	253.0	11.0	88.0	0.10937944664	-106181557.0	+	[124916928, 124940547, 124917766, 124917272, 124917668, 124928992, 124922084, 124927269, 124936678, 124934973, 124939903]
				ENSG00000020181.17
chr14	chr14_1_591	54567495.0	54567495.0	ENSG00000020577.13	acceptor	+	right	trans	4	131661208.0	6.130248e-09	0.148092484456	G	A	0.885465	0.694857142857	0.80732	200.0	7.0	75.0	0.190607857143	77093713.0	2.60974	75.0	TRUE	TRUE	0.0162820542729	282.0	0.85995035461	4	131594259.0	chr4_131594259_T_C_b38	0.064	0.0002990701	4	131594259.0	0.0002990701	T	C	0.870386178862	zero division error	0.788638888889	246.0	0.0	36.0	0.300385964912	77026764.0	+	[54567042, 54566822, 54566310, 54566830, 54567338, 54565858, 54567310, 54565038]
chr11	chr11_951_1252	94471759.0	94471760.0	ENSG00000020922.12	acceptor	-	left	cis	11	94472581.0	1.233851e-11	0.327814386235	G	A	0.878047058824	0.678571428571	0.71806122449	85.0	21.0	98.0	0.199475630252	-821.0	3.53664	185.0	TRUE	TRUE	0.0304111469627	204.0	0.780656862745	11	94472581.0	chr11_94472581_C_T_b38	0.343	1.233851e-11	11	94472581.0	1.233851e-11	G	A	0.878047058824	0.678571428571	0.71806122449	85.0	21.0	98.0	0.199475630252	-821.0	-	[94476288, 94472483, 94472371, 94473300, 94478734]
				ENSG00000021355.12
chr2	chr2_1_950	32147258.0	32147259.0	ENSG00000021574.11	donor	+	left	trans	2	46977046.0	1.917878e-13	0.366270880359	G	GGA	0.966689655172	0.014	0.739230769231	116.0	1.0	13.0	0.952689655172	14829787.0	3.4913	71.0	TRUE	TRUE	0.0288005136095	130.0	0.936615384615	2	46853903.0	chr2_46853903_A_T_b38	0.065	0.0002851808	2	46853903.0	0.0002851808	A	T	0.957736842105	1	0.771866666667	114.0	1.0	15.0	-0.0422631578947	14706644.0	+	[32147377, 32154373]
chr15	chr15_1_570	34906712.0	34906713.0	ENSG00000021776.10	acceptor	-	left	trans	10	105849390.0	7.317966e-14	0.230289742241	G	A	0.974341232227	0.115	0.87247826087	211.0	1.0	23.0	0.859341232227	-70942677.0	3.36043	157.0	FALSE	FALSE	0.0113117527569	235.0	0.960714893617	10	105822489.0	chr10_105822489_C_A_b38	0.147	5.525019e-05	10	105822489.0	5.525019e-05	G	T	0.973901162791	0.788333333333	0.939070175439	172.0	6.0	57.0	0.185567829457	-70915776.0	-	[34910134]
				ENSG00000022976.15
				ENSG00000023041.11
chr11	chr11_1_950	502249.0	502250.0	ENSG00000023191.16	acceptor	-	left	cis	11	466140.0	2.027417e-53	0.585084300676	C	T	0.480188340807	0.254307692308	0.369470149254	223.0	13.0	134.0	0.225880648499	36110.0	4.97998	544.0	TRUE	TRUE	0.00830266005113	370.0	0.432154054054	11	502217.0	chr11_502217_C_T_b38	0.308	2.261393e-37	11	502217.0	2.261393e-37	G	A	0.486242774566	0.319612903226	0.396801204819	173.0	31.0	166.0	0.166629871341	33.0	-	[502336, 507120, 503537, 507112, 503561, 504426, 502635, 504845, 506608, 504305, 503059, 534837, 503030, 504823, 502392, 535289, 504090, 503099]
chr8	chr8_1_655	52685398.0	52685398.0	ENSG00000023287.12	donor	-	right	trans	11	96235240.0	3.096424e-10	0.194430068161	C	T	0.946357541899	0.558	0.90235	179.0	3.0	20.0	0.388357541899	-43549842.0	2.62335	83.0	FALSE	FALSE	0.00833248546711	202.0	0.936232673267	11	96104332.0	chr11_96104332_C_T_b38	0.092	1.641298e-05	11	96104332.0	1.641298e-05	A	G	0.944863095238	0.643666666667	0.917774193548	168.0	3.0	31.0	0.301196428571	-43418934.0	-	[52683955, 52684013, 52676571, 52684005]
chr6	chr6_1_950	42648117.0	42648117.0	ENSG00000024048.10	acceptor	+	right	cis	6	42226497.0	1.575809e-10	0.210683966769	A	T	0.67750877193	0.9146	0.845038961039	114.0	50.0	154.0	-0.23709122807	-421620.0	3.45238	169.0	TRUE	TRUE	0.0645845027491	318.0	0.795918238994	6	42256112.0	chr6_42256112_T_C_b38	0.195	0.0003656172	6	42256112.0	0.0003656172	T	C	0.758270935961	0.914666666667	0.857933962264	203.0	9.0	106.0	-0.156395730706	-392005.0	+	[42642481, 42645494, 42645590, 42645569]
chr6	chr6_1_950	138792748.0	138792748.0	ENSG00000024862.17	acceptor	+	right	cis	6	138752270.0	1.451479e-13	0.186110485547	C	G	0.878799180328	0.771071428571	0.814765765766	244.0	14.0	111.0	0.107727751756	-40478.0	3.62633	93.0	TRUE	TRUE	0.00807628000676	369.0	0.855449864499	6	138792732.0	chr6_138792732_T_TTAAC_b38	0.188	4.048843e-13	6	138792732.0	4.048843e-13	T	TTAAC	0.87831147541	0.771071428571	0.815837837838	244.0	14.0	111.0	0.107240046838	-16.0	+	[138788418, 138788411, 138788388, 138788397]
chr11	chr11_1_950	47259979.0	47259980.0	ENSG00000025434.18	donor	+	left	trans	9	122591284.0	4.857895e-12	0.132584847648	G	A	0.932831831832	0.238	0.846666666667	333.0	1.0	36.0	0.694831831832	75331304.0	3.62665	195.0	FALSE	FALSE	0.0104813315486	370.0	0.92257027027	9	122510678.0	chr9_122510678_G_A_b38	0.072	7.837494e-11	9	122510678.0	7.837494e-11	G	A	0.934377358491	0.238	0.86237254902	318.0	1.0	51.0	0.696377358491	75250698.0	+	[47260550, 47267912, 47260425, 47261325, 47260408, 47260381, 47261918, 47260583, 47260143, 47261240, 47260410]
				ENSG00000025708.13
chr20	chr20_1_522	44943213.0	44943214.0	ENSG00000025772.7	acceptor	-	left	trans	8	57386106.0	2.74446e-10	0.121057918252	G	A	0.84753	0.663833333333	0.783203125	300.0	6.0	64.0	0.183696666667	-12442892.0	2.97217	122.0	TRUE	TRUE	0.0100115740029	370.0	0.833424324324	8	57335957.0	chr8_57335957_C_T_b38	0.08	0.0001570922	8	57335957.0	0.0001570922	G	A	0.84046835443	0.6984	0.801775510204	316.0	5.0	49.0	0.14206835443	-12392743.0	-	[44943452]
chr1	chr1_1_950	32160614.0	32160614.0	ENSG00000025800.13	acceptor	+	right	trans	3	41774383.0	1.39537e-25	0.316810768978	C	A	0.928435251799	0.417	0.789217391304	278.0	6.0	23.0	0.511435251799	9613769.0	4.62801	141.0	TRUE	TRUE	0.0186786872009	307.0	0.908009771987	3	41653087.0	chr3_41653087_T_TAG_b38	0.068	0.0002078441	3	41653087.0	0.0002078441	T	TAG	0.918782287823	0.521166666667	0.888066666667	271.0	6.0	30.0	0.397615621156	9492473.0	+	[32158361, 32159531]
chr10	chr10_1_714	89012081.0	89012082.0	ENSG00000026103.21	donor	+	left	cis	10	89022219.0	7.474524e-14	0.218481421647	G	A	0.593887700535	0.755566666667	0.681609929078	187.0	30.0	141.0	-0.161678966132	10137.0	3.69965	105.0	TRUE	TRUE	0.0199178517602	358.0	0.64198603352	10	89012072.0	chr10_89012072_T_C_b38	0.289	2.981319e-13	10	89012072.0	2.981319e-13	C	T	0.593453551913	0.7471875	0.680552447552	183.0	32.0	143.0	-0.153733948087	-10.0	+	[89014118, 89012198, 89013349, 89013342]
				ENSG00000026297.15
				ENSG00000026950.16
chr13	chr13_1_317	23889011.0	23889012.0	ENSG00000027001.9	donor	+	left	cis	13	23894895.0	1.301465e-11	0.169763044957	T	C	0.301097046414	0.03275	0.191465116279	237.0	4.0	86.0	0.268347046414	5883.0	3.23279	67.0	TRUE	TRUE	0.0226788498162	327.0	0.268981651376	13	23888993.0	chr13_23888993_C_G_b38	0.144	3.549345e-11	13	23888993.0	3.549345e-11	C	G	0.300621848739	0.0762	0.19080952381	238.0	5.0	84.0	0.224421848739	-19.0	-	[23889860, 23889999, 23889971, 23889974, 23890007, 23891384, 23889149]
				ENSG00000027697.13
chr5	chr5_1_866	177605044.0	177605044.0	ENSG00000027847.13	acceptor	+	right	cis	5	177605049.0	6.915708e-68	0.697237566943	C	G	0.430450867052	0.0179375	0.27937804878	173.0	32.0	164.0	0.412513367052	5.0	4.97824	305.0	TRUE	TRUE	0.0244774575245	369.0	0.327533875339	5	177605049.0	chr5_177605049_C_G_b38	0.309	6.915708e-68	5	177605049.0	6.915708e-68	C	G	0.430450867052	0.0179375	0.27937804878	173.0	32.0	164.0	0.412513367052	5.0	+	[177604541, 177604527]
chr2	chr2_1_950	58135140.0	58135140.0	ENSG00000028116.16	acceptor	+	right	trans	20	18478742.0	2.59536e-09	0.147981678384	G	C	0.892368421053	0.79908	0.845104166667	190.0	25.0	144.0	0.0932884210526	-39656398.0	2.97601	162.0	TRUE	TRUE	0.0112010482538	359.0	0.866913649025	20	18572837.0	chr20_18572837_C_T_b38	0.366	0.000794548	20	18572837.0	0.000794548	C	T	0.845063829787	0.892488888889	0.878069364162	141.0	45.0	173.0	-0.0474250591017	-39562303.0	+	[58131928, 58132105, 58131942, 58131966]
chr5	chr5_1_866	871564.0	871565.0	ENSG00000028310.17	acceptor	-	left	cis	5	715163.0	2.363397e-14	0.19663830217	A	G	0.706368200837	0.922473684211	0.798401785714	239.0	19.0	112.0	-0.216105483374	156402.0	4.04623	424.0	TRUE	TRUE	0.0233124894083	370.0	0.745324324324	5	871483.0	chr5_871483_T_C_b38	0.082	6.658074e-05	5	871483.0	6.658074e-05	A	G	0.733	0.891	0.807456140351	311.0	2.0	57.0	-0.158	82.0	-	[883937, 876100, 879793, 872916, 875893, 886591]
				ENSG00000029534.19
chr6	chr6_1_950	155314116.0	155314116.0	ENSG00000029639.10	donor	-	right	cis	6	155314147.0	4.93924e-15	0.288595213185	GAAC	C	0.137527272727	0.0220701754386	0.0694105960265	110.0	57.0	151.0	0.115457097289	-31.0	3.92619	181.0	TRUE	TRUE	0.00993448883549	318.0	0.0844874213836	6	155314147.0	chr6_155314147_G_GTTC_b38	0.417	4.93924e-15	6	155314147.0	4.93924e-15	GAAC	C	0.137527272727	0.0220701754386	0.0694105960265	110.0	57.0	151.0	0.115457097289	-31.0	-	[155298585, 155311339, 155313244, 155311334]
chr11	chr11_1_950	47786452.0	47786452.0	ENSG00000030066.13	donor	-	right	trans	3	127193126.0	2.375529e-12	0.144419834086	G	A	0.967137254902	0.731333333333	0.898526315789	306.0	6.0	57.0	0.235803921569	-79406674.0	2.97527	93.0	FALSE	FALSE	0.0104651403853	369.0	0.952704607046	3	127087214.0	chr3_127087214_A_G_b38	0.057	1.927898e-07	3	127087214.0	1.927898e-07	T	C	0.961585365854	0.761	0.884675	328.0	1.0	40.0	0.200585365854	-79300762.0	-	[47785055, 47786070, 47785063]
				ENSG00000030304.13
				ENSG00000031003.10
				ENSG00000031691.6
				ENSG00000032444.15
chr13	chr13_1_317	20615792.0	20615792.0	ENSG00000032742.17	acceptor	+	right	cis	13	20615802.0	1.888532e-30	0.524164791356	G	A	0.932859872611	0.5928	0.766529411765	157.0	5.0	68.0	0.340059872611	10.0	4.82758	293.0	TRUE	TRUE	0.0170651890548	230.0	0.876291304348	13	20615802.0	chr13_20615802_G_A_b38	0.17	1.888532e-30	13	20615802.0	1.888532e-30	G	A	0.932859872611	0.5928	0.766529411765	157.0	5.0	68.0	0.340059872611	10.0	+	[20605105, 20605770, 20609019, 20614910]
				ENSG00000033100.16
chr4	chr4_1_739	67641150.0	67641150.0	ENSG00000033178.12	donor	-	right	trans	21	46165569.0	1.284626e-14	0.204449425927	A	CTCA	0.955011904762	0.639166666667	0.891777777778	252.0	6.0	18.0	0.315845238095	21475581.0	3.91209	82.0	TRUE	TRUE	0.0100967845179	282.0	0.945212765957	21	46623385.0	chr21_46623385_C_A_b38	0.06	0.0002759438	21	46623385.0	0.0002759438	G	T	0.950212	0.514	0.9323	250.0	2.0	30.0	0.436212	21017765.0	-	[67640178, 67638979, 67639124]
chr11	chr11_1_950	78225202.0	78225203.0	ENSG00000033327.12	acceptor	-	left	cis	11	78215263.0	1.277449e-10	0.13974261629	G	A	0.613950570342	0.775714285714	0.734808510638	263.0	7.0	94.0	-0.161763715372	9940.0	3.19762	425.0	TRUE	TRUE	0.0286509727313	364.0	0.648271978022	11	78225120.0	chr11_78225120_A_G_b38	0.184	4.14073e-07	11	78225120.0	4.14073e-07	T	C	0.616148148148	0.731461538462	0.710537037037	243.0	13.0	108.0	-0.115313390313	83.0	-	[78226464, 78225480, 78250156]
				ENSG00000033627.16
				ENSG00000034677.12
chr2	chr2_1_950	242871.0	242872.0	ENSG00000035115.21	acceptor	-	left	cis	2	242793.0	8.1643e-307	0.936665672707	C	G	0.0010619047619	0.786692307692	0.471952755906	210.0	26.0	127.0	-0.78563040293	79.0	4.99958	416.0	TRUE	TRUE	0.0794890983008	363.0	0.222079889807	2	242800.0	chr2_242800_T_C_b38	0.364	9.637822e-17	2	242800.0	9.637822e-17	A	G	0.346438356164	0.00385106382979	0.175611764706	146.0	47.0	170.0	0.342587292335	72.0	-	[247537, 244626, 244790, 243506, 243502]
				ENSG00000035403.17
chr4	chr4_1_739	39321286.0	39321286.0	ENSG00000035928.15	donor	-	right	trans	1	1256490.0	1.008393e-10	0.152895682407	G	A	0.933504032258	0.6335	0.835777777778	248.0	2.0	36.0	0.300004032258	38064796.0	3.58173	190.0	TRUE	TRUE	0.0113935973886	286.0	0.919104895105	1	1431537.0	chr1_1431537_G_C_b38	0.318	0.000330683	1	1431537.0	0.000330683	C	G	0.936387323944	0.889842105263	0.906443396226	142.0	38.0	106.0	0.0465452186805	37889749.0	-	[39320660, 39320669]
chr8	chr8_1_655	2073338.0	2073338.0	ENSG00000036448.9	acceptor	+	right	cis	8	2074936.0	1.334802e-25	0.420885613213	C	T	0.918712	0.710960784314	0.801159574468	125.0	51.0	188.0	0.207751215686	1598.0	4.73234	58.0	TRUE	TRUE	0.0168171307813	364.0	0.82889010989	8	2073341.0	chr8_2073341_G_T_b38	0.405	3.960653e-25	8	2073341.0	3.960653e-25	G	T	0.918112	0.715821428571	0.802546448087	125.0	56.0	183.0	0.202290571429	3.0	+	[2072747, 2059245, 2045168, 2052313, 2069497, 2072509]
chr14	chr14_1_591	99707678.0	99707679.0	ENSG00000036530.8	donor	+	left	cis	14	99702738.0	2.881287e-24	0.465023352802	T	C	0.963318584071	0.779939393939	0.861203389831	113.0	33.0	118.0	0.183379190131	-4941.0	4.67709	137.0	TRUE	TRUE	0.0124450492281	264.0	0.894753787879	14	99707841.0	chr14_99707841_G_A_b38	0.347	6.061852e-24	14	99707841.0	6.061852e-24	G	A	0.962385964912	0.779939393939	0.861239316239	114.0	33.0	117.0	0.182446570973	162.0	+	[99715809, 99707915, 99715556, 99715819, 99707918, 99715343, 99715292]
				ENSG00000037042.8
chr5	chr5_1_866	180615513.0	180615514.0	ENSG00000037280.15	acceptor	-	left	trans	5	171186597.0	1.444429e-10	0.149638363483	A	G	0.0532868525896	0.75	0.151161290323	251.0	1.0	31.0	-0.69671314741	9428917.0	2.99999	63.0	TRUE	TRUE	0.0135433091685	283.0	0.0664699646643	5	171307910.0	chr5_171307910_CT_C_b38	0.26	0.0007179156	5	171307910.0	0.0007179156	G	AG	0.0497320261438	0.151352941176	0.0763628318584	153.0	17.0	113.0	-0.101620915033	9307604.0	-	[180615690, 180615307, 180616014, 180615249, 180615836, 180615646, 180615970, 180615204, 180616102, 180615792, 180615454, 180615159, 180615352, 180616058]
chr5	chr5_1_866	6605408.0	6605409.0	ENSG00000037474.14	acceptor	-	left	cis	5	6605419.0	1.024203e-46	0.569789485523	T	G	0.849192982456	0.501263157895	0.65314375	171.0	38.0	160.0	0.347929824561	-10.0	4.9698	267.0	TRUE	TRUE	0.0340707059437	369.0	0.72835501355	5	6605419.0	chr5_6605419_C_A_b38	0.32	1.024203e-46	5	6605419.0	1.024203e-46	T	G	0.849192982456	0.501263157895	0.65314375	171.0	38.0	160.0	0.347929824561	-10.0	-	[6609825, 6610954, 6606819, 6607199]
				ENSG00000037637.10
				ENSG00000037757.13
				ENSG00000038210.12
				ENSG00000038219.12
chr5	chr5_1_866	14480011.0	14480012.0	ENSG00000038382.18	donor	+	left	trans	19	1097462.0	2.603491e-14	0.165079659054	G	A	0.966041009464	0.045	0.905585365854	317.0	2.0	41.0	0.921041009464	-13382550.0	3.53078	77.0	TRUE	TRUE	0.0135167707099	360.0	0.954038888889	19	1149340.0	chr19_1149340_G_A_b38	0.099	4.521788e-07	19	1149340.0	4.521788e-07	G	A	0.966491408935	0.5075	0.91328358209	291.0	2.0	67.0	0.458991408935	-13330672.0	+	[14481233, 14480178]
				ENSG00000039123.15
				ENSG00000039537.13
chr19	chr19_951_1383	49867053.0	49867053.0	ENSG00000039650.11	donor	-	right	cis	19	49907755.0	1.186404e-10	0.126437045994	G	A	0.929260869565	0.7658	0.858111111111	299.0	5.0	63.0	0.163460869565	-40702.0	2.84578	91.0	FALSE	FALSE	0.00948061616019	367.0	0.914820163488	19	49866849.0	chr19_49866849_T_G_b38	0.447	3.177268e-05	19	49866849.0	3.177268e-05	A	C	0.938283333333	0.88	0.91484939759	120.0	81.0	166.0	0.0582833333333	204.0	-	[49866562, 49865302, 49866504, 49866891, 49866445, 49865426, 49864403, 49865300, 49866518, 49865242, 49866528, 49864236, 49865453]
chr2	chr2_1_950	98582555.0	98582556.0	ENSG00000040933.15	acceptor	-	left	cis	2	98582561.0	2.508122e-37	0.46901244705	G	C	0.0952647058824	0.395413793103	0.250126865672	204.0	29.0	134.0	-0.300149087221	-5.0	4.89134	581.0	TRUE	TRUE	0.0262844019185	367.0	0.175525885559	2	98582561.0	chr2_98582561_C_G_b38	0.262	2.508122e-37	2	98582561.0	2.508122e-37	G	C	0.0952647058824	0.395413793103	0.250126865672	204.0	29.0	134.0	-0.300149087221	-5.0	+	[98582851, 98582791, 98582735, 98582675, 98583060, 98582613, 98582998, 98582940, 98582431, 98582820, 98582706, 98582586, 98582971, 98582524, 98582911]
chr15	chr15_1_570	78540463.0	78540464.0	ENSG00000041357.15	donor	+	left	cis	15	78525105.0	8.27038e-16	0.241380079389	A	T	0.0594339622642	0.217076923077	0.122230088496	212.0	13.0	113.0	-0.157642960813	-15359.0	4.16104	247.0	TRUE	TRUE	0.00863093631175	338.0	0.0864911242604	15	78540450.0	chr15_78540450_G_T_b38	0.413	0.0004741155	15	78540450.0	0.0004741155	G	T	0.111166666667	0.0607818181818	0.0782130177515	114.0	55.0	169.0	0.0503848484848	-14.0	+	[78541904]
				ENSG00000041515.15
chr3	chr3_951_1043	194648804.0	194648805.0	ENSG00000041802.10	acceptor	-	left	cis	3	194648850.0	3.483932e-37	0.424011383553	G	T	0.771776119403	0.4816	0.594033333333	268.0	10.0	90.0	0.290176119403	-45.0	4.91218	157.0	TRUE	TRUE	0.0203527111812	368.0	0.720421195652	3	194648850.0	chr3_194648850_C_A_b38	0.149	3.483932e-37	3	194648850.0	3.483932e-37	G	T	0.771776119403	0.4816	0.594033333333	268.0	10.0	90.0	0.290176119403	-45.0	-	[194650880, 194650891]
				ENSG00000042062.11
chr14	chr14_1_591	88415266.0	88415267.0	ENSG00000042317.16	donor	+	left	trans	2	202104086.0	1.107311e-09	0.220844715788	A	G	0.0921180555556	0.2305	0.196285714286	144.0	2.0	35.0	-0.138381944444	113688819.0	2.62345	200.0	FALSE	FALSE	0.00956803327127	181.0	0.113790055249	2	202004033.0	chr2_202004033_C_T_b38	0.202	0.0009567774	2	202004033.0	0.0009567774	C	T	0.129606837607	0.0457777777778	0.0912727272727	117.0	9.0	55.0	0.0838290598291	113588766.0	+	[88416710]
				ENSG00000042429.11
chr2	chr2_1_950	85344593.0	85344593.0	ENSG00000042445.13	donor	-	right	cis	2	85344587.0	5.277031e-21	0.293542972103	C	T	0.888811059908	0.720708333333	0.8037109375	217.0	24.0	128.0	0.168102726575	6.0	4.40641	142.0	TRUE	TRUE	0.0115125278604	369.0	0.848357723577	2	85344587.0	chr2_85344587_A_G_b38	0.238	5.277031e-21	2	85344587.0	5.277031e-21	C	T	0.888811059908	0.720708333333	0.8037109375	217.0	24.0	128.0	0.168102726575	6.0	-	[85343381, 85344348, 85344165, 85343798, 85344271]
				ENSG00000042493.15
chr5	chr5_1_866	134573762.0	134573763.0	ENSG00000043143.20	donor	+	left	trans	9	28409911.0	1.288547e-15	0.193431908503	AGAGAGAAATAAAGGGAGAAGGAAAGGAAGAGGGAGAAAGGCAGGGAGGGTGTGAGGGAGG	A	0.925533333333	0.471571428571	0.891964285714	285.0	7.0	56.0	0.453961904762	-106163852.0	3.81744	59.0	TRUE	TRUE	0.0126291483215	364.0	0.909851648352	9	28435649.0	chr9_28435649_A_G_b38	0.115	4.906749e-05	9	28435649.0	4.906749e-05	A	G	0.918456140351	0.581	0.898932432432	285.0	5.0	74.0	0.337456140351	-106138114.0	+	[134578496, 134574027, 134574308, 134578539, 134578493, 134576767]
chr1	chr1_1_950	39847547.0	39847547.0	ENSG00000043514.15	donor	-	right	cis	1	39847435.0	2.022692e-09	0.114048313776	C	T	0.892219931271	0.804666666667	0.825211267606	291.0	3.0	71.0	0.0875532646048	112.0	2.51301	62.0	FALSE	FALSE	0.00775508170388	365.0	0.878465753425	1	39847435.0	chr1_39847435_G_A_b38	0.105	2.022692e-09	1	39847435.0	2.022692e-09	C	T	0.892219931271	0.804666666667	0.825211267606	291.0	3.0	71.0	0.0875532646048	112.0	-	[39844640, 39847297, 39844604, 39847289]
chrX	chrX_1_835	18924380.0	18924380.0	ENSG00000044446.11	donor	-	right	trans	3	75221529.0	7.473799e-10	0.123835472602	G	A	0.756850533808	0.516666666667	0.62693220339	281.0	3.0	59.0	0.240183867141	-56297149.0	2.61841	55.0	FALSE	FALSE	0.0255722696156	343.0	0.732402332362	3	74013959.0	chr3_74013959_T_A_b38	0.326	0.0008570138	3	74013959.0	0.0008570138	T	A	0.759605263158	0.670852941176	0.719896103896	152.0	34.0	154.0	0.0887523219814	-55089579.0	-	[18924134]
				ENSG00000044524.10
chrX	chrX_1_835	13753441.0	13753442.0	ENSG00000046651.14	donor	+	left	cis	X	13753457.0	5.34026e-15	0.107511353765	A	G	0.659342629482	0.833078431373	0.754575757576	251.0	51.0	33.0	-0.17373580189	15.0	3.864	73.0	TRUE	TRUE	0.0250032953976	335.0	0.695173134328	X	13753457.0	chrX_13753457_A_G_b38	0.201	5.34026e-15	X	13753457.0	5.34026e-15	A	G	0.659342629482	0.833078431373	0.754575757576	251.0	51.0	33.0	-0.17373580189	15.0	+	[13756577, 13755156, 13755110, 13755150]
chr5	chr5_1_866	113553180.0	113553180.0	ENSG00000047188.15	acceptor	+	right	cis	5	113549055.0	8.401216e-29	0.479169112278	G	A	0.970745098039	0.737380952381	0.85086746988	153.0	21.0	83.0	0.233364145658	-4125.0	4.85905	777.0	TRUE	TRUE	0.0149106755288	257.0	0.912961089494	5	113553368.0	chr5_113553368_G_A_b38	0.243	8.526523e-28	5	113553368.0	8.526523e-28	G	A	0.970552631579	0.73925	0.850847058824	152.0	20.0	85.0	0.231302631579	188.0	+	[113515362, 113549020, 113552701, 113542503]
chr15	chr15_1_570	52658797.0	52658798.0	ENSG00000047346.12	acceptor	-	left	cis	15	52658572.0	4.273458e-17	0.310916740772	TA	A	0.3024	0.0537666666667	0.194176470588	150.0	30.0	85.0	0.248633333333	226.0	4.07071	149.0	TRUE	TRUE	0.0244858182414	265.0	0.239539622642	15	52658969.0	chr15_52658969_G_A_b38	0.092	1.666839e-05	15	52658969.0	1.666839e-05	T	C	0.259054794521	0.0113333333333	0.156069767442	219.0	3.0	43.0	0.247721461187	-171.0	-	[52678061, 52671476, 52678005, 52660213]
chr1	chr1_951_1900	186353687.0	186353687.0	ENSG00000047410.13	donor	-	right	cis	1	186630092.0	8.155999e-14	0.187474189898	G	C	0.938393822394	0.80025	0.8316625	259.0	4.0	80.0	0.138143822394	-276405.0	3.16827	79.0	TRUE	TRUE	0.0138282734405	343.0	0.911889212828	1	186353296.0	chr1_186353296_C_T_b38	0.294	6.485801e-05	1	186353296.0	6.485801e-05	G	A	0.939317365269	0.874692307692	0.8878	167.0	26.0	150.0	0.0646250575772	391.0	-	[186350388, 186352100, 186351470, 186352110, 186352141]
chr16	chr16_1_823	27681398.0	27681398.0	ENSG00000047578.12	acceptor	+	right	trans	5	11984213.0	4.869304e-10	0.25946768774	C	T	0.968669421488	0.744	0.89980952381	121.0	4.0	42.0	0.224669421488	-15697185.0	2.91931	117.0	FALSE	FALSE	0.00838198113952	167.0	0.94597005988	5	12603992.0	chr5_12603992_G_A_b38	0.099	0.0002781253	5	12603992.0	0.0002781253	G	A	0.956718518519	0.643	0.908935483871	135.0	1.0	31.0	0.313718518519	-15077406.0	+	[27677996, 27648735]
chr12	chr12_1_950	5928966.0	5928967.0	ENSG00000047617.14	acceptor	-	left	trans	3	13339113.0	1.617125e-11	0.340770006939	T	C	0.0533831775701	0.971	0.1981	107.0	1.0	10.0	-0.91761682243	-7410146.0	3.18881	193.0	TRUE	TRUE	0.0188858882505	118.0	0.0734237288136	3	13288696.0	chr3_13288696_C_T_b38	0.14	0.0004573336	3	13288696.0	0.0004573336	G	A	0.0548295454545	0.390333333333	0.0988148148148	88.0	3.0	27.0	-0.335503787879	-7359729.0	-	[5929920, 5929188, 5929994, 5929772, 5929554, 5930068, 5929846]
				ENSG00000047849.21
				ENSG00000047932.13
chr5	chr5_1_866	176655020.0	176655021.0	ENSG00000048140.17	donor	+	left	cis	5	176654906.0	5.220622e-22	0.310196135305	C	T	0.916427906977	0.788238095238	0.836830769231	215.0	21.0	130.0	0.128189811739	-115.0	4.59467	116.0	TRUE	TRUE	0.00841153125653	366.0	0.880800546448	5	176654906.0	chr5_176654906_C_T_b38	0.235	5.220622e-22	5	176654906.0	5.220622e-22	C	T	0.916427906977	0.788238095238	0.836830769231	215.0	21.0	130.0	0.128189811739	-115.0	+	[176656708, 176656077, 176656080, 176655570, 176655219, 176655509, 176655962]
chr4	chr4_1_739	15479328.0	15479329.0	ENSG00000048342.15	donor	+	left	trans	5	97049849.0	3.550794e-09	0.169918753776	C	CA	0.16047826087	0.243	0.21075	138.0	42.0	148.0	-0.0825217391304	81570520.0	2.74842	63.0	TRUE	TRUE	0.0135592282031	328.0	0.193728658537	5	97039967.0	chr5_97039967_A_G_b38	0.253	1.05828e-05	5	97039967.0	1.05828e-05	A	G	0.172711111111	0.266388888889	0.212769230769	180.0	18.0	130.0	-0.0936777777778	81560638.0	+	[15480703]
chr8	chr8_1_655	102205939.0	102205939.0	ENSG00000048392.11	donor	-	right	cis	8	102205916.0	8.1643e-307	0.951034341677	AAGCTTATTTATAATAGCAAT	T	0.000235483870968	0.765	0.372452380952	310.0	6.0	42.0	-0.764764516129	23.0	4.99983	335.0	TRUE	TRUE	0.0241872459973	358.0	0.0567206703911	8	102205916.0	chr8_102205916_ATTGCTATTATAAATAAGCTT_A_b38	0.075	0.0	8	102205916.0	0.0	AAGCTTATTTATAATAGCAAT	T	0.000235483870968	0.765	0.372452380952	310.0	6.0	42.0	-0.764764516129	23.0	-	[102205919]
chr6	chr6_1_950	42214192.0	42214193.0	ENSG00000048544.5	acceptor	-	left	cis	6	42198814.0	5.896393e-28	0.422095496639	A	G	0.677843283582	0.916	0.828647398844	134.0	61.0	173.0	-0.238156716418	15379.0	4.88204	317.0	TRUE	TRUE	0.0274090761977	368.0	0.788214673913	6	42214222.0	chr6_42214222_A_C_b38	0.404	6.576592e-28	6	42214222.0	6.576592e-28	G	T	0.676878787879	0.916	0.827651428571	132.0	61.0	175.0	-0.239121212121	-29.0	-	[42217801, 42214279]
chr1	chr1_1_950	9244932.0	9244932.0	ENSG00000049239.12	acceptor	+	right	cis	1	9244919.0	1.891971e-87	0.84538288738	CCCCAGGCA	C	0.000268817204301	0.6015	0.385465116279	186.0	4.0	43.0	-0.601231182796	-13.0	4.99429	184.0	TRUE	TRUE	0.0325251109801	233.0	0.081678111588	1	9244919.0	chr1_9244919_CCCCAGGCA_C_b38	0.109	1.891971e-87	1	9244919.0	1.891971e-87	CCCCAGGCA	C	0.000268817204301	0.6015	0.385465116279	186.0	4.0	43.0	-0.601231182796	-13.0	+	[9244292, 9241929, 9242959, 9240018, 9234964, 9242967, 9242971, 9242973, 9237217, 9242987, 9235066, 9243708]
				ENSG00000049245.12
chr1	chr1_1_950	7785005.0	7785006.0	ENSG00000049246.14	donor	+	left	trans	1	161487232.0	1.939859e-10	0.163149545948	GGA	G	0.915188340807	0.503666666667	0.809785714286	223.0	3.0	28.0	0.411521674141	153702226.0	3.34714	204.0	TRUE	TRUE	0.0172758363817	254.0	0.898708661417	1	160951570.0	chr1_160951570_G_C_b38	0.51	0.0005655254	1	160951570.0	0.0005655254	G	C	0.939205882353	0.858238095238	0.897048780488	68.0	63.0	123.0	0.0809677871148	153166564.0	+	[7785440, 7785104, 7785109, 7786720, 7785447]
chr17	chr17_1_950	50540792.0	50540792.0	ENSG00000049283.17	acceptor	+	right	trans	23	30642143.0	3.536464e-12	0.174906207416	G	A	0.932991666667	0.770909090909	0.853642857143	240.0	11.0	14.0	0.162082575758	-19898649.0	3.41531	65.0	TRUE	TRUE	0.00774806655749	265.0	0.922071698113	X	32302912.0	chrX_32302912_T_A_b38	0.198	0.0008331352	X	32302912.0	0.0008331352	T	A	0.933974489796	0.892361111111	0.883787878788	196.0	36.0	33.0	0.0416133786848	-18237880.0	+	[50539315, 50540613, 50540334]
				ENSG00000049449.8
				ENSG00000049540.16
				ENSG00000049759.17
chr7	chr7_1_878	144371321.0	144371322.0	ENSG00000050327.14	donor	+	left	cis	7	144275581.0	6.102842e-23	0.398649401559	G	A	0.94013372093	0.6285	0.818278846154	172.0	4.0	104.0	0.31163372093	-95741.0	4.25018	573.0	TRUE	TRUE	0.0147983438265	280.0	0.890421428571	7	144370468.0	chr7_144370468_A_T_b38	0.13	7.800016e-07	7	144370468.0	7.800016e-07	A	T	0.911603864734	zero division error	0.830356164384	207.0	0.0	73.0	0.504921821306	-854.0	+	[144371929, 144371876]
chr12	chr12_1_950	51058128.0	51058129.0	ENSG00000050426.15	donor	+	left	trans	1	161279099.0	5.582861e-12	0.133269730494	A	G	0.84226911315	0.547666666667	0.7661	327.0	3.0	40.0	0.294602446483	110220970.0	3.23818	79.0	TRUE	TRUE	0.00905257464573	370.0	0.831645945946	1	161259694.0	chr1_161259694_C_T_b38	0.066	3.18939e-06	1	161259694.0	3.18939e-06	C	T	0.841	0.848	0.763777777778	323.0	2.0	45.0	-0.007	110201565.0	+	[51063427, 51060042, 51077916, 51060190, 51059360, 51059363, 51061736, 51062378, 51058603, 51058606, 51067759, 51060465, 51060147, 51064628, 51067261]
chr9	chr9_1_755	131087717.0	131087717.0	ENSG00000050555.17	acceptor	+	right	cis	9	131092388.0	6.877948e-11	0.33449071092	G	A	0.968576086957	0.770714285714	0.88852173913	92.0	7.0	46.0	0.197861801242	4671.0	3.38096	75.0	FALSE	FALSE	0.0103077785493	145.0	0.933627586207	9	131087714.0	chr9_131087714_A_G_b38	0.372	6.089198e-09	9	131087714.0	6.089198e-09	A	G	0.974631578947	0.8196	0.932794117647	57.0	20.0	68.0	0.155031578947	-3.0	+	[131087622]
				ENSG00000050767.15
chr10	chr10_1_714	97372166.0	97372167.0	ENSG00000052749.13	acceptor	-	left	trans	3	164081372.0	6.696917e-13	0.149463888374	A	G	0.928265822785	0.75	0.820027777778	316.0	1.0	36.0	0.178265822785	-66709205.0	3.07015	63.0	TRUE	TRUE	0.00847733935751	353.0	0.916722379603	3	163814983.0	chr3_163814983_A_C_b38	0.415	0.0007584904	3	163814983.0	0.0007584904	T	G	0.895830769231	0.938671428571	0.924431372549	130.0	70.0	153.0	-0.0428406593407	-66442816.0	-	[97372321, 97373045, 97372735]
chr4	chr4_1_739	158831860.0	158831860.0	ENSG00000052795.12	acceptor	+	right	trans	12	43743623.0	7.316231e-09	0.155845812397	C	T	0.839698412698	0.5436	0.718444444444	189.0	5.0	63.0	0.296098412698	-115088237.0	2.90695	143.0	FALSE	FALSE	0.0359758958349	257.0	0.804214007782	12	43788509.0	chr12_43788509_T_C_b38	0.189	3.029206e-05	12	43788509.0	3.029206e-05	T	C	0.831612716763	0.694923076923	0.757464788732	173.0	13.0	71.0	0.13668963984	-115043351.0	+	[158829225, 158830602, 158829476, 158829218]
				ENSG00000052802.12
chr19	chr19_1_950	17216321.0	17216322.0	ENSG00000053501.12	donor	+	left	cis	19	17505106.0	8.905093e-23	0.337419458073	C	T	0.794048780488	0.957265957447	0.901052287582	123.0	94.0	153.0	-0.163217176959	288784.0	4.63337	55.0	TRUE	TRUE	0.0173228299196	370.0	0.879762162162	19	17452698.0	chr19_17452698_G_A_b38	0.061	7.089767e-06	19	17452698.0	7.089767e-06	G	A	0.890263803681	0.687	0.804627906977	326.0	1.0	43.0	0.203263803681	236376.0	+	[17217425, 17219212, 17218363, 17217452, 17219630]
chr12	chr12_1_950	2830216.0	2830216.0	ENSG00000053702.14	acceptor	+	right	cis	12	2830245.0	9.974963e-14	0.221447492262	A	G	0.226761904762	0.0421666666667	0.095435483871	210.0	6.0	62.0	0.184595238095	29.0	4.08223	271.0	TRUE	TRUE	0.0185742498835	278.0	0.193489208633	12	2830245.0	chr12_2830245_A_G_b38	0.133	9.974963e-14	12	2830245.0	9.974963e-14	A	G	0.226761904762	0.0421666666667	0.095435483871	210.0	6.0	62.0	0.184595238095	29.0	-	[2825733, 2823943, 2824013, 2824213, 2824791, 2821792, 2827884, 2827889, 2824758, 2812856, 2824252]
chr18	chr18_1_263	23907666.0	23907667.0	ENSG00000053747.15	donor	+	left	trans	23	25237394.0	7.567523e-11	0.213637475812	G	A	0.933571428571	0.68925	0.882777777778	168.0	8.0	9.0	0.244321428571	1329727.0	2.37921	57.0	TRUE	TRUE	0.0113222271439	185.0	0.920535135135	X	24459334.0	chrX_24459334_C_A_b38	0.262	0.0004429	X	24459334.0	0.0004429	C	A	0.937803278689	0.866205882353	0.911586206897	122.0	34.0	29.0	0.0715973963356	551667.0	+	[23909152, 23907755]
chr4	chr4_1_739	25392337.0	25392337.0	ENSG00000053900.10	acceptor	+	right	cis	4	25429582.0	1.135441e-10	0.197291922076	G	A	0.889329787234	0.780081395349	0.806226190476	94.0	86.0	168.0	0.109248391885	37245.0	3.20065	265.0	TRUE	TRUE	0.013893288116	348.0	0.822212643678	4	25392267.0	chr4_25392267_C_T_b38	0.486	1.314923e-10	4	25392267.0	1.314923e-10	C	T	0.782402061856	0.892793103448	0.808317073171	97.0	87.0	164.0	-0.110391041593	-70.0	+	[25391826, 25391932, 25391437, 25391015]
				ENSG00000054118.13
chr9	chr9_1_755	136849110.0	136849110.0	ENSG00000054148.17	acceptor	+	right	cis	9	136849184.0	2.358543e-28	0.394800211471	T	TG	0.243551020408	0.381038461538	0.331527027027	196.0	26.0	148.0	-0.13748744113	74.0	4.73867	355.0	TRUE	TRUE	0.00834238647918	370.0	0.288402702703	9	136849045.0	chr9_136849045_T_C_b38	0.336	9.919895e-19	9	136849045.0	9.919895e-19	C	T	0.245478787879	0.354818181818	0.314242236025	165.0	44.0	161.0	-0.109339393939	-65.0	+	[136848827, 136848780, 136848303, 136848855, 136848248, 136848283]
chr9	chr9_1_755	137049989.0	137049990.0	ENSG00000054179.11	acceptor	-	left	trans	3	40661702.0	1.341745e-13	0.227788798951	A	G	0.9199375	0.1235	0.703208333333	208.0	2.0	24.0	0.7964375	96388288.0	3.51143	57.0	TRUE	TRUE	0.0406066356381	234.0	0.890901709402	3	40708377.0	chr3_40708377_A_AAACAG_b38	0.081	9.776503e-05	3	40708377.0	9.776503e-05	T	CTGTTT	0.910045226131	0.568666666667	0.8020625	199.0	3.0	32.0	0.341378559464	96341613.0	-	[137050247, 137050063, 137050067, 137050901, 137050135, 137050139, 137050211, 137050279, 137050283, 137050286, 137050103, 137050175]
chr1	chr1_951_1900	235326968.0	235326969.0	ENSG00000054267.21	acceptor	-	left	trans	7	157283439.0	2.975486e-14	0.404484721101	G	C	0.964889908257	0	0.817454545455	109.0	1.0	11.0	0.964889908257	78043530.0	3.7769	101.0	FALSE	FALSE	0.0183297209207	121.0	0.943512396694	7	157311513.0	chr7_157311513_C_T_b38	0.079	0.0003076784	7	157311513.0	0.0003076784	G	A	0.962362745098	zero division error	0.842315789474	102.0	0.0	19.0	0.184183224115	78015456.0	-	[235327768, 235327159, 235327251, 235327935]
				ENSG00000054282.15
				ENSG00000054523.17
				ENSG00000054690.13
chr7	chr7_1_878	150947878.0	150947879.0	ENSG00000055118.14	acceptor	-	left	cis	7	150926049.0	2.08233e-10	0.1509244731	G	A	0.88331838565	0.780111111111	0.835534482759	223.0	18.0	116.0	0.103207274539	21830.0	2.7839	97.0	FALSE	FALSE	0.0078707856319	357.0	0.862588235294	7	150948594.0	chr7_150948594_G_A_b38	0.417	6.014927e-05	7	150948594.0	6.014927e-05	T	C	0.843090163934	0.888682539683	0.866860465116	122.0	63.0	172.0	-0.0455923757481	-715.0	-	[150951447, 150948443, 150948855]
				ENSG00000055147.18
				ENSG00000055163.19
chr2	chr2_1_950	37141552.0	37141552.0	ENSG00000055332.16	donor	-	right	trans	22	47297951.0	3.821193e-12	0.271386231159	G	A	0.9852	0.455	0.884266666667	150.0	1.0	15.0	0.5302	-10156399.0	3.46525	51.0	TRUE	TRUE	0.00764525798374	166.0	0.972885542169	22	47275278.0	chr22_47275278_A_G_b38	0.117	4.970128e-06	22	47275278.0	4.970128e-06	T	C	0.984946153846	0.718333333333	0.948515151515	130.0	3.0	33.0	0.266612820513	-10133726.0	-	[37141321, 37139757, 37138585]
chr17	chr17_951_1140	78787658.0	78787659.0	ENSG00000055483.19	acceptor	-	left	cis	17	78804100.0	2.336385e-14	0.361850466637	G	C	0.54927027027	0.283627906977	0.446256410256	74.0	43.0	117.0	0.265642363294	-16441.0	3.61165	183.0	TRUE	TRUE	0.0359520999343	234.0	0.448948717949	17	78787560.0	chr17_78787560_A_G_b38	0.368	4.162419e-10	17	78787560.0	4.162419e-10	C	T	0.517725274725	0.269137931034	0.439789473684	91.0	29.0	114.0	0.248587343691	99.0	-	[78790091, 78806155, 78802323, 78788502, 78797785, 78791834, 78796316, 78792034, 78793062, 78806958, 78798384, 78803384, 78787772, 78798399]
				ENSG00000055950.16
chr3	chr3_1_950	52827197.0	52827198.0	ENSG00000055955.15	acceptor	-	left	cis	3	52836602.0	5.658988e-22	0.47201653367	A	T	0.974739130435	0.820333333333	0.875137931034	115.0	12.0	116.0	0.154405797101	-9404.0	4.5795	729.0	TRUE	TRUE	0.00875636061576	243.0	0.919567901235	3	52827195.0	chr3_52827195_A_T_b38	0.292	2.971362e-21	3	52827195.0	2.971362e-21	T	A	0.97451754386	0.824538461538	0.876215517241	114.0	13.0	116.0	0.149979082321	3.0	-	[52830552, 52829114, 52829118]
				ENSG00000056558.10
chr9	chr9_1_755	122865657.0	122865658.0	ENSG00000056586.15	acceptor	-	left	trans	8	5270725.0	2.228006e-10	0.137856616094	C	T	0.522898496241	0.947666666667	0.731541666667	266.0	3.0	48.0	-0.424768170426	117594933.0	2.82388	65.0	TRUE	TRUE	0.0619687483008	317.0	0.558511041009	8	5288437.0	chr8_5288437_T_C_b38	0.21	1.062222e-05	8	5288437.0	1.062222e-05	A	G	0.512556122449	0.716583333333	0.623743119266	196.0	12.0	109.0	-0.204027210884	117577221.0	-	[122872208, 122879754, 122897278, 122877470]
chr3	chr3_1_950	182896699.0	182896699.0	ENSG00000058063.15	acceptor	+	right	cis	3	182793079.0	5.848921e-20	0.285872909387	C	A	0.944116182573	0.647	0.826446428571	241.0	1.0	56.0	0.297116182573	-103620.0	4.402	207.0	TRUE	TRUE	0.00940989257241	298.0	0.921006711409	3	182896705.0	chr3_182896705_T_C_b38	0.106	8.059957e-20	3	182896705.0	8.059957e-20	T	C	0.946025316456	0.8495	0.82293220339	237.0	2.0	59.0	0.0965253164557	6.0	+	[182886010, 182889548]
chr7	chr7_1_878	90595727.0	90595727.0	ENSG00000058091.16	donor	-	right	cis	7	90603383.0	1.923327e-12	0.18710030278	A	C	0.339136752137	0.645	0.528878787879	234.0	3.0	33.0	-0.305863247863	-7656.0	3.15871	125.0	TRUE	TRUE	0.0277260656241	270.0	0.365725925926	7	90603383.0	chr7_90603383_G_T_b38	0.072	1.923327e-12	7	90603383.0	1.923327e-12	A	C	0.339136752137	0.645	0.528878787879	234.0	3.0	33.0	-0.305863247863	-7656.0	+	[90591972, 90579878, 90590728, 90595340, 90593847, 90591868, 90591901]
				ENSG00000058262.9
chr12	chr12_1_950	79810010.0	79810011.0	ENSG00000058272.16	acceptor	-	left	trans	9	136727391.0	2.403184e-10	0.134566884584	G	T	0.918992647059	0.7235	0.848819444444	272.0	2.0	72.0	0.195492647059	-56917380.0	3.39742	76.0	FALSE	FALSE	0.00903123291791	346.0	0.903260115607	9	136720891.0	chr9_136720891_A_G_b38	0.15	1.98356e-06	9	136720891.0	1.98356e-06	C	T	0.917760162602	0.79275	0.870708333333	246.0	4.0	96.0	0.125010162602	-56910880.0	-	[79817393, 79810394, 79820773]
chr7	chr7_1_878	44231688.0	44231688.0	ENSG00000058404.19	donor	-	right	trans	13	87467416.0	3.833131e-13	0.152513996383	C	T	0.00671474358974	0.44275	0.117739130435	312.0	4.0	46.0	-0.43603525641	-43235728.0	3.74712	103.0	FALSE	FALSE	0.021530616892	362.0	0.0256408839779	13	87189421.0	chr13_87189421_G_A_b38	0.464	0.0004486299	13	87189421.0	0.0004486299	T	C	0.0	0.0743595505618	0.0168607594937	115.0	89.0	158.0	-0.0743595505618	-42957733.0	-	[44140401]
chr1	chr1_1_950	16950952.0	16950952.0	ENSG00000058453.16	acceptor	+	right	cis	1	16924496.0	2.79426e-15		T	C	0.76412244898	zero division error	0.583692307692	196.0	0.0	78.0		-26456.0	3.99848	211.0	TRUE	TRUE	0.0334602412489	274.0	0.712759124088	1	16948523.0	chr1_16948523_C_A_b38	0.06	6.079396e-07	1	16948523.0	6.079396e-07	C	A	0.730381742739	zero division error	0.584060606061	241.0	0.0	33.0	-0.146638554217	-2429.0	+	[16949250, 16948524, 16948926, 16946991]
chr16	chr16_1_823	22328587.0	22328588.0	ENSG00000058600.15	donor	+	left	trans	18	75938373.0	2.559531e-09	0.11434954448	C	T	0.796582417582	0.6985	0.698604938272	273.0	16.0	81.0	0.0980824175824	53609785.0	2.55793	55.0	TRUE	TRUE	0.0253658910153	370.0	0.770891891892	18	75879916.0	chr18_75879916_T_C_b38	0.426	0.0008594955	18	75879916.0	0.0008594955	C	T	0.807222222222	0.733056338028	0.759959537572	126.0	71.0	173.0	0.0741658841941	53551328.0	+	[22347264, 22331904, 22333643, 22332068, 22331525, 22329319, 22332020, 22332122, 22332059]
chr1	chr1_951_1900	203702079.0	203702080.0	ENSG00000058668.14	donor	+	left	trans	5	26851554.0	2.766326e-09	0.107225110921	A	G	0.439530744337	0.765	0.573545454545	309.0	1.0	44.0	-0.325469255663	-176850526.0	2.76551	127.0	TRUE	TRUE	0.0231466494941	354.0	0.457107344633	5	26936658.0	chr5_26936658_G_A_b38	0.078	5.709912e-06	5	26936658.0	5.709912e-06	G	A	0.441840531561	0.584	0.542235294118	301.0	2.0	51.0	-0.142159468439	-176765422.0	+	[203702984, 203703651, 203700923]
				ENSG00000058799.14
chr3	chr3_951_1043	186280669.0	186280669.0	ENSG00000058866.14	donor	-	right	trans	5	40667154.0	1.234465e-16	0.310044926532	G	A	0.968916666667	0.180666666667	0.7618125	180.0	3.0	16.0	0.78825	145613515.0	3.08882	125.0	TRUE	TRUE	0.0366975224868	199.0	0.940381909548	5	41521558.0	chr5_41521558_CTT_C_b38	0.168	0.0005547316	5	41521558.0	0.0005547316	AAG	G	0.966217391304	0.716666666667	0.899963636364	138.0	6.0	55.0	0.249550724638	144759111.0	-	[186279973]
chr16	chr16_1_823	2937120.0	2937120.0	ENSG00000059122.16	acceptor	+	right	cis	16	2936322.0	2.589702e-52	0.604102484699	T	C	0.714877192982	0.453051020408	0.551089171975	114.0	98.0	157.0	0.261826172574	-798.0	4.97701	201.0	TRUE	TRUE	0.0223210016231	369.0	0.575653116531	16	2937001.0	chr16_2937001_C_T_b38	0.48	4.073685e-24	16	2937001.0	4.073685e-24	T	C	0.494635514019	0.69275	0.563276470588	107.0	92.0	170.0	-0.198114485981	-119.0	+	[2936425, 2934667, 2936877, 2933582, 2934800, 2933809, 2933979]
chr16	chr16_1_823	1373799.0	1373799.0	ENSG00000059145.18	donor	-	right	cis	16	1376586.0	1.501026e-20	0.326261533212	G	A	0.054180952381	0.524	0.266051724138	210.0	1.0	58.0	-0.469819047619	-2787.0	4.17499	250.0	TRUE	TRUE	0.0297806840701	269.0	0.101609665428	16	1375207.0	chr16_1375207_T_C_b38	0.074	3.491568e-16	16	1375207.0	3.491568e-16	G	A	0.0677161572052	zero division error	0.29565	229.0	0.0	40.0	0.108448412698	-1408.0	-	[1372976, 1373634, 1374019, 1373414, 1373249, 1374184, 1373194, 1373579, 1373964, 1373359, 1373744, 1374129, 1373139, 1373524, 1373909, 1372921, 1373689, 1373469, 1373854]
chr7	chr7_1_878	140027275.0	140027275.0	ENSG00000059378.12	donor	-	right	cis	7	140027335.0	3.198088e-41	0.489715155754	C	T	0.846422727273	0.56344	0.702279661017	220.0	25.0	118.0	0.282982727273	-60.0	4.94422	95.0	TRUE	TRUE	0.0199441538298	363.0	0.780077134986	7	140027335.0	chr7_140027335_G_A_b38	0.231	3.198088e-41	7	140027335.0	3.198088e-41	C	T	0.846422727273	0.56344	0.702279661017	220.0	25.0	118.0	0.282982727273	-60.0	-	[140026409, 140026371, 140026348, 140024885, 140026335]
				ENSG00000059588.9
chr4	chr4_1_739	151716131.0	151716132.0	ENSG00000059691.11	acceptor	-	left	cis	4	151709775.0	2.003024e-10	0.181046661133	G	TATAG	0.701849056604	0.575784090909	0.650922619048	106.0	88.0	168.0	0.126064965695	6357.0	3.40526	623.0	TRUE	TRUE	0.0195802010317	362.0	0.647569060773	4	151714651.0	chr4_151714651_A_G_b38	0.468	4.117075e-10	4	151714651.0	4.117075e-10	C	T	0.69881981982	0.575784090909	0.651423312883	111.0	88.0	163.0	0.123035728911	1481.0	-	[151719424, 151716441, 151716875, 151716223]
chr2	chr2_1_950	69916220.0	69916221.0	ENSG00000059728.10	donor	+	left	trans	8	9309665.0	5.64928e-14	0.205713573282	G	A	0.942694214876	0.087	0.837566666667	242.0	1.0	30.0	0.855694214876	-60606556.0	3.24486	85.0	TRUE	TRUE	0.0124124907888	273.0	0.928007326007	8	9389934.0	chr8_9389934_G_C_b38	0.062	0.0002711444	8	9389934.0	0.0002711444	C	G	0.933489711934	0.6425	0.920692307692	243.0	4.0	26.0	0.290989711934	-60526287.0	+	[69932931, 69919367, 69921735, 69918251, 69937234, 69935350]
chr20	chr20_1_522	62813500.0	62813501.0	ENSG00000060491.16	acceptor	-	left	cis	20	62800151.0	3.537528e-30	0.439120984297	G	A	0.551409448819	0.319589041096	0.455911764706	127.0	73.0	170.0	0.231820407723	13350.0	4.7522	98.0	TRUE	TRUE	0.0223202064573	370.0	0.461794594595	20	62814091.0	chr20_62814091_G_T_b38	0.416	3.255004e-09	20	62814091.0	3.255004e-09	C	A	0.409696296296	0.537931506849	0.470901234568	135.0	73.0	162.0	-0.128235210553	-590.0	+	[62813560, 62813200, 62813380, 62813260]
chr1	chr1_1_950	26794112.0	26794112.0	ENSG00000060642.10	acceptor	+	right	cis	1	25811645.0	7.754352e-28	0.428681011787	A	C	0.368213483146	0.957529411765	0.5295	178.0	17.0	116.0	-0.589315928619	-982467.0	4.75632	223.0	TRUE	TRUE	0.0555199597812	311.0	0.460585209003	1	26388097.0	chr1_26388097_T_G_b38	0.328	0.00040651	1	26388097.0	0.00040651	G	T	0.494978417266	0.34921875	0.451892857143	139.0	32.0	140.0	0.145759667266	-406015.0	+	[26793060, 26788268, 26790893, 26792879, 26788819, 26787989]
chr1	chr1_1_950	29282949.0	29282950.0	ENSG00000060656.19	donor	+	left	trans	2	25943821.0	7.511663e-10	0.134184101809	C	T	0.902077220077	0.512	0.832	259.0	2.0	41.0	0.390077220077	-3339129.0	2.86128	97.0	FALSE	FALSE	0.00996652278409	302.0	0.88998013245	2	26185068.0	chr2_26185068_A_G_b38	0.091	0.0002302474	2	26185068.0	0.0002302474	A	G	0.900336	0.884	0.837510204082	250.0	3.0	49.0	0.016336	-3097882.0	+	[29283744, 29283489, 29283939, 29283942, 29283753, 29284730, 29291868]
				ENSG00000060762.18
				ENSG00000061273.17
chr20	chr20_1_522	35620683.0	35620683.0	ENSG00000061656.9	acceptor	+	right	trans	4	157008271.0	2.192179e-15	0.254052377858	G	A	0.959223809524	0.468333333333	0.888833333333	210.0	3.0	18.0	0.49089047619	121387588.0	3.56829	57.0	TRUE	TRUE	0.010092292011	231.0	0.947363636364	4	155656295.0	chr4_155656295_C_G_b38	0.058	0.0001011425	4	155656295.0	0.0001011425	C	G	0.9572	1	0.8646	205.0	1.0	25.0	-0.0428	120035612.0	+	[35619746, 35619883, 35619887]
				ENSG00000061936.9
chr3	chr3_951_1043	195864654.0	195864655.0	ENSG00000061938.16	acceptor	-	left	cis	3	195862170.0	6.018387e-39	0.543959123958	C	G	0.24881443299	0.0545294117647	0.170388297872	97.0	85.0	188.0	0.194285021225	2485.0	4.87941	508.0	TRUE	TRUE	0.0122750219211	370.0	0.164332432432	3	195864852.0	chr3_195864852_G_A_b38	0.091	1.634428e-05	3	195864852.0	1.634428e-05	C	T	0.17574267101	0.04825	0.112830508475	307.0	4.0	59.0	0.12749267101	-197.0	-	[195865504, 195865569, 195864866, 195865700, 195865769, 195865634, 195864719, 195864784, 195864849, 195864914, 195865044, 195865109, 195865174, 195865239, 195865304, 195865369, 195865435]
chr12	chr12_1_950	62578444.0	62578444.0	ENSG00000061987.14	acceptor	+	right	cis	12	62586800.0	8.654732e-12	0.196934545047	T	A	0.701831168831	0.80912244898	0.762145454545	154.0	49.0	165.0	-0.107291280148	8356.0	3.46676	183.0	TRUE	TRUE	0.0127787324477	368.0	0.743160326087	12	62576702.0	chr12_62576702_A_G_b38	0.353	8.138816e-11	12	62576702.0	8.138816e-11	A	G	0.704407643312	0.806530612245	0.761549382716	157.0	49.0	162.0	-0.102122968933	-1742.0	+	[62577219, 62565380, 62577225, 62571530, 62574861, 62574477, 62572761, 62566031, 62574192, 62566450, 62578107, 62571582]
				ENSG00000062485.18
				ENSG00000062598.17
chr19	chr19_951_1383	48627974.0	48627974.0	ENSG00000063176.15	acceptor	+	right	cis	19	48875151.0	5.765371e-22	0.365230083859	A	G	0.9126015625	0.467771929825	0.643017964072	128.0	57.0	167.0	0.444829632675	247177.0	4.56456	173.0	TRUE	TRUE	0.115523874354	352.0	0.712670454545	19	48837601.0	chr19_48837601_C_T_b38	0.315	9.108474e-07	19	48837601.0	9.108474e-07	C	T	0.801357954545	0.575086956522	0.641284615385	176.0	46.0	130.0	0.226270998024	209627.0	+	[48627841, 48626362, 48620553]
				ENSG00000063180.8
				ENSG00000063241.7
				ENSG00000063245.14
chrX	chrX_1_835	150712365.0	150712366.0	ENSG00000063601.16	donor	+	left	trans	11	68843342.0	7.006116e-09	0.225429003567	G	C	0.870235294118	0.692826086957	0.809336956522	102.0	23.0	92.0	0.177409207161	-81869024.0	2.91921	145.0	FALSE	FALSE	0.018269582875	217.0	0.825612903226	11	68967477.0	chr11_68967477_C_A_b38	0.251	0.000179762	11	68967477.0	0.000179762	C	A	0.855196721311	0.742	0.79550617284	122.0	14.0	81.0	0.113196721311	-81744889.0	+	[150718624, 150714478, 150712943]
chr14	chr14_1_591	77908378.0	77908379.0	ENSG00000063761.15	donor	+	left	cis	14	77908440.0	8.690582e-18	0.305286612149	G	A	0.510385964912	0.21	0.342694214876	171.0	19.0	121.0	0.300385964912	61.0	4.0524	493.0	TRUE	TRUE	0.0442923839704	311.0	0.426790996785	14	77908440.0	chr14_77908440_G_A_b38	0.256	8.690582e-18	14	77908440.0	8.690582e-18	G	A	0.510385964912	0.21	0.342694214876	171.0	19.0	121.0	0.300385964912	61.0	+	[77908544, 77909889, 77914437, 77924456, 77908815, 77914065, 77931517]
chr16	chr16_1_823	1826506.0	1826506.0	ENSG00000063854.12	donor	-	right	cis	16	1843808.0	2.504255e-11	0.155751094724	C	T	0.361369477912	0.24575	0.299841121495	249.0	8.0	107.0	0.115619477912	-17302.0	3.75936	693.0	TRUE	TRUE	0.00854841647755	369.0	0.340460704607	16	1826260.0	chr16_1826260_G_T_b38	0.134	6.602268e-10	16	1826260.0	6.602268e-10	C	A	0.323373188406	0.416833333333	0.389402298851	276.0	6.0	87.0	-0.0934601449275	246.0	-	[1824194, 1823004, 1823037, 1820014]
chr2	chr2_1_950	201282660.0	201282661.0	ENSG00000064012.21	acceptor	-	left	trans	19	46836911.0	8.179789e-19	0.290986116777	G	A	0.00985263157895	0.1265	0.0910508474576	190.0	26.0	118.0	-0.116647368421	154445750.0	4.44881	91.0	TRUE	TRUE	0.00892762487898	334.0	0.047619760479	19	47661666.0	chr19_47661666_A_AG_b38	0.322	0.0004795041	19	47661666.0	0.0004795041	CT	T	0.0324276315789	0.0963939393939	0.0523154362416	152.0	33.0	149.0	-0.063966307815	153620995.0	+	[201283008, 201282786, 201239364, 201283783, 201283913, 201283106, 201282958, 201282831, 201283280, 201283537, 201283829, 201283151, 201239327, 201282876, 201283582, 201283455]
				ENSG00000064205.10
				ENSG00000064225.12
chr8	chr8_1_655	119793365.0	119793365.0	ENSG00000064313.11	donor	-	right	trans	11	9024284.0	1.697569e-09	0.240362197547	T	G	0.915007936508	0.724	0.8174	126.0	3.0	35.0	0.191007936508	110769081.0	2.42952	154.0	TRUE	TRUE	0.0104779116597	164.0	0.890682926829	11	9062413.0	chr11_9062413_T_C_b38	0.36	0.000153067	11	9062413.0	0.000153067	A	G	0.929455882353	0.873909090909	0.860040540541	68.0	22.0	74.0	0.0555467914438	110730952.0	-	[119783633, 119789746, 119791459, 119791428]
chr7	chr7_1_878	128986728.0	128986728.0	ENSG00000064419.13	donor	-	right	cis	7	128402835.0	8.34581e-23	0.276227969036	A	C	0.94664084507	0.542571428571	0.774557142857	284.0	7.0	70.0	0.404069416499	583893.0	4.72914	331.0	TRUE	TRUE	0.030310833373	361.0	0.90543767313	7	128724026.0	chr7_128724026_G_T_b38	0.375	0.0009253885	7	128724026.0	0.0009253885	A	C	0.940037313433	0.833704545455	0.897349726776	134.0	44.0	183.0	0.106332767978	262702.0	-	[128984259, 128984253]
				ENSG00000064490.13
				ENSG00000064652.10
chr19	chr19_1_950	1036562.0	1036563.0	ENSG00000064666.14	donor	+	left	cis	19	1036553.0	2.993137e-42	0.469565616301	C	T	0.621866920152	0.8399	0.745082474227	263.0	10.0	97.0	-0.218033079848	-10.0	4.96427	130.0	TRUE	TRUE	0.00969866910884	370.0	0.660062162162	19	1036553.0	chr19_1036553_T_C_b38	0.158	2.993137e-42	19	1036553.0	2.993137e-42	C	T	0.621866920152	0.8399	0.745082474227	263.0	10.0	97.0	-0.218033079848	-10.0	+	[1036898, 1083086, 1037624, 1036874, 1037714, 1037741, 1036878, 1037997]
chr19	chr19_1_950	1052286.0	1052287.0	ENSG00000064687.12	donor	+	left	trans	12	54736457.0	7.675899e-12	0.285023636618	T	G	0.909580882353	0.4325	0.730588235294	136.0	2.0	17.0	0.477080882353	53684170.0	3.17959	263.0	TRUE	TRUE	0.0214108347971	155.0	0.883793548387	12	53434951.0	chr12_53434951_C_T_b38	0.123	0.0002128373	12	53434951.0	0.0002128373	C	T	0.908872881356	0.857	0.802333333333	118.0	1.0	36.0	0.0518728813559	52382664.0	+	[1053328, 1052938, 1053787, 1053238]
chr1	chr1_951_1900	111762676.0	111762676.0	ENSG00000064703.11	acceptor	+	right	trans	6	4669781.0	2.454426e-10	0.232971087678	C	A	0.842948905109	0.51	0.758580645161	137.0	9.0	62.0	0.332948905109	-107092895.0	3.44865	105.0	TRUE	TRUE	0.0285726138129	208.0	0.803394230769	6	5456718.0	chr6_5456718_G_A_b38	0.298	1.579453e-05	6	5456718.0	1.579453e-05	A	G	0.753567307692	0.8698	0.849273809524	104.0	20.0	84.0	-0.116232692308	-106305958.0	+	[111762337, 111761284]
				ENSG00000064726.9
chr19	chr19_1_950	1165818.0	1165819.0	ENSG00000064932.15	acceptor	-	left	trans	20	61362856.0	2.246799e-09	0.149843205203	C	T	0.0464251207729	0.192777777778	0.095987654321	207.0	9.0	81.0	-0.146352657005	-60197037.0	2.79278	87.0	FALSE	FALSE	0.00832269280912	297.0	0.0643771043771	20	61330657.0	chr20_61330657_C_T_b38	0.141	5.064789e-08	20	61330657.0	5.064789e-08	G	A	0.0509132420091	0.262666666667	0.0888055555556	219.0	6.0	72.0	-0.211753424658	-60164838.0	-	[1165889, 1166088, 1165868, 1166102, 1165981, 1165854, 1166188, 1166159, 1166116, 1165996, 1166130, 1165875, 1166017, 1166024, 1166031, 1166038, 1165911, 1165903, 1166059, 1165932, 1166066, 1165939, 1166145]
chr2	chr2_1_950	189806422.0	189806422.0	ENSG00000064933.17	acceptor	+	right	cis	2	189801179.0	3.907664e-14	0.322891070485	G	A	0.0316129032258	0.211214285714	0.0957012987013	124.0	14.0	77.0	-0.179601382488	-5243.0	3.50474	207.0	TRUE	TRUE	0.00964864843699	215.0	0.0662604651163	2	189806529.0	chr2_189806529_C_T_b38	0.242	9.839786e-13	2	189806529.0	9.839786e-13	C	T	0.0301147540984	0.191	0.103304878049	122.0	11.0	82.0	-0.160885245902	107.0	+	[189805754]
				ENSG00000064995.16
chr6	chr6_1_950	34989316.0	34989317.0	ENSG00000064999.13	donor	+	left	trans	6	78298953.0	8.709747e-13	0.277594680797	G	C	0.933111111111	0.558666666667	0.813642857143	153.0	3.0	14.0	0.374444444444	43309636.0	2.90022	79.0	TRUE	TRUE	0.012817340519	170.0	0.916664705882	6	78165450.0	chr6_78165450_T_C_b38	0.468	0.0005754292	6	78165450.0	0.0005754292	C	T	0.951576923077	0.868804878049	0.918571428571	52.0	41.0	77.0	0.0827720450281	43176133.0	+	[34994301]
chr19	chr19_1_950	2111828.0	2111829.0	ENSG00000065000.15	acceptor	-	left	trans	1	161530922.0	1.711971e-09	0.101222360666	C	A	0.826137313433	0.50725	0.751689655172	335.0	4.0	29.0	0.318887313433	-159419093.0	2.9682	145.0	FALSE	FALSE	0.0128211628999	370.0	0.81662972973	1	161268101.0	chr1_161268101_A_G_b38	0.077	0.0004661208	1	161268101.0	0.0004661208	T	C	0.823791139241	0.567	0.786941176471	316.0	3.0	51.0	0.256791139241	-159156272.0	-	[2112208, 2137010, 2112163, 2113335, 2112200, 2112314, 2112859, 2114124, 2120861, 2112302]
				ENSG00000065054.13
chr1	chr1_1_950	88805890.0	88805890.0	ENSG00000065243.19	acceptor	+	right	cis	1	88820852.0	1.279682e-11	0.272069230595	A	T	0.685253333333	0.868237288136	0.770437956204	75.0	59.0	137.0	-0.182983954802	14962.0	3.4442	279.0	TRUE	TRUE	0.0259651863128	271.0	0.76815498155	1	88805891.0	chr1_88805891_T_C_b38	0.469	1.727523e-11	1	88805891.0	1.727523e-11	C	T	0.686763157895	0.868237288136	0.770220588235	76.0	59.0	136.0	-0.181474130241	1.0	+	[88805671]
chr12	chr12_1_950	55941325.0	55941326.0	ENSG00000065357.19	donor	+	left	cis	12	55887108.0	6.814485e-13	0.17806978557	C	G	0.731081300813	0.876272727273	0.812210526316	246.0	11.0	95.0	-0.14519142646	-54218.0	3.26746	55.0	TRUE	TRUE	0.0125652838891	352.0	0.757514204545	12	55941323.0	chr12_55941323_A_G_b38	0.163	8.736556e-13	12	55941323.0	8.736556e-13	G	A	0.731592741935	0.876272727273	0.812591397849	248.0	11.0	93.0	-0.144679985337	-3.0	+	[55941509, 55941997]
chr2	chr2_1_950	197005693.0	197005693.0	ENSG00000065413.18	donor	-	right	trans	12	97741581.0	7.229627e-10	0.304973777911	G	A	0.902475247525	0.45	0.773928571429	101.0	2.0	14.0	0.452475247525	99264112.0	2.57006	85.0	TRUE	TRUE	0.016065477975	117.0	0.879358974359	12	98182698.0	chr12_98182698_G_A_b38	0.158	0.0002568245	12	98182698.0	0.0002568245	T	C	0.905517647059	0.7834	0.814777777778	85.0	5.0	27.0	0.122117647059	98822995.0	-	[197001840, 197002726]
chr6	chr6_1_950	37316830.0	37316831.0	ENSG00000065491.8	donor	+	left	trans	11	124094738.0	3.392809e-09	0.155959019105	T	C	0.890125	0.747096774194	0.852603773585	168.0	31.0	159.0	0.143028225806	86777907.0	2.67874	101.0	TRUE	TRUE	0.0150823602338	358.0	0.861075418994	11	123813533.0	chr11_123813533_C_T_b38	0.078	0.0001089705	11	123813533.0	0.0001089705	C	T	0.870449511401	0.7214	0.813695652174	307.0	5.0	46.0	0.149049511401	86496702.0	+	[37331043, 37316958, 37317110]
chr1	chr1_1_950	15918925.0	15918925.0	ENSG00000065526.10	acceptor	+	right	trans	2	218381984.0	1.221954e-13	0.241500792427	C	T	0.957441025641	0.0955	0.912409090909	195.0	2.0	22.0	0.861941025641	202463059.0	3.31852	181.0	TRUE	TRUE	0.0128197422072	219.0	0.9450456621	2	218341712.0	chr2_218341712_C_G_b38	0.119	2.506431e-05	2	218341712.0	2.506431e-05	C	G	0.954791907514	0.677	0.9431	173.0	6.0	40.0	0.277791907514	202422787.0	+	[15911301, 15916279]
chr2	chr2_1_950	186506836.0	186506837.0	ENSG00000065548.17	donor	+	left	trans	4	54423304.0	1.25484e-09	0.105610654055	C	T	0.887566978193	0.76025	0.81356097561	321.0	8.0	41.0	0.127316978193	-132083533.0	2.8615	81.0	TRUE	TRUE	0.00945729657414	370.0	0.876613513514	4	54646113.0	chr4_54646113_T_C_b38	0.085	0.000931706	4	54646113.0	0.000931706	T	C	0.882642172524	0.862166666667	0.84131372549	313.0	6.0	51.0	0.0204755058573	-131860724.0	+	[186508560, 186508529, 186507394, 186508810, 186508542]
				ENSG00000065665.20
				ENSG00000065717.14
chr6	chr6_1_950	83239538.0	83239538.0	ENSG00000065833.8	donor	-	right	cis	6	83239542.0	1.223316e-54	0.666315212625	A	G	0.949669642857	0.754274193548	0.853832432432	112.0	62.0	185.0	0.195395449309	-4.0	4.98219	683.0	TRUE	TRUE	0.00895132379482	359.0	0.866537604457	6	83239542.0	chr6_83239542_T_C_b38	0.43	1.223316e-54	6	83239542.0	1.223316e-54	A	G	0.949669642857	0.754274193548	0.853832432432	112.0	62.0	185.0	0.195395449309	-4.0	-	[83228931, 83237830, 83237864, 83237781, 83238488, 83237820]
				ENSG00000065882.15
chr7	chr7_1_878	40063100.0	40063101.0	ENSG00000065883.14	donor	+	left	trans	11	120508779.0	2.094827e-09	0.109199890364	C	T	0.879846905537	0.803	0.755783783784	307.0	2.0	37.0	0.0768469055375	80445678.0	2.66743	87.0	TRUE	TRUE	0.0136441462879	346.0	0.86613583815	11	120287691.0	chr11_120287691_G_GCCTAGAGC_b38	0.184	0.000450021	11	120287691.0	0.000450021	G	GCCTAGAGC	0.880917391304	0.800181818182	0.840666666667	230.0	11.0	105.0	0.0807355731225	80224590.0	+	[40066692, 40063174, 40088125, 40063187, 40078004, 40069309]
				ENSG00000065911.11
chr12	chr12_1_950	8043769.0	8043770.0	ENSG00000065970.8	donor	+	left	trans	3	52841530.0	5.204633e-12	0.161994511448	G	A	0.955949612403	0.721857142857	0.869849315068	258.0	7.0	73.0	0.234092469546	44797760.0	3.23736	187.0	TRUE	TRUE	0.0161018180123	338.0	0.93250591716	3	52761957.0	chr3_52761957_G_A_b38	0.059	0.0001836366	3	52761957.0	0.0001836366	G	A	0.942170568562	0.944	0.856157894737	299.0	1.0	38.0	-0.00182943143813	44718187.0	+	[8043950, 8044759]
chr19	chr19_1_950	10450602.0	10450602.0	ENSG00000065989.15	acceptor	+	right	trans	5	135858534.0	3.719316e-10	0.175298825303	A	G	0.922563829787	0.673636363636	0.831144736842	188.0	11.0	76.0	0.248927466151	125407932.0	3.31298	91.0	TRUE	TRUE	0.025649119524	275.0	0.887341818182	5	135639549.0	chr5_135639549_T_C_b38	0.207	2.296439e-05	5	135639549.0	2.296439e-05	C	T	0.917409356725	0.8125	0.840606382979	171.0	10.0	94.0	0.104909356725	125188947.0	+	[10446542, 10446409, 10450494, 10449150, 10448953]
chr12	chr12_1_950	50675448.0	50675449.0	ENSG00000066084.12	donor	+	left	trans	8	58175554.0	2.581206e-10	0.477335290249	A	G	0.845456521739	0.248125	0.578040816327	46.0	8.0	49.0	0.597331521739	7500105.0	3.09892	159.0	TRUE	TRUE	0.0990471603356	103.0	0.671844660194	8	58158631.0	chr8_58158631_G_A_b38	0.49	0.0005352471	8	58158631.0	0.0005352471	G	A	0.549892857143	0.843115384615	0.650653061224	28.0	26.0	49.0	-0.293222527473	7483182.0	+	[50678678]
chr1	chr1_1_950	43694708.0	43694708.0	ENSG00000066135.12	acceptor	+	right	trans	13	69260174.0	7.23256e-09	0.136506019949	AT	A	0.875990909091	0.69425	0.770580246914	220.0	4.0	81.0	0.181740909091	25565466.0	2.53306	223.0	FALSE	FALSE	0.0233895316012	311.0	0.844864951768	13	69192064.0	chr13_69192064_T_C_b38	0.109	0.0005880369	13	69192064.0	0.0005880369	T	C	0.859008130081	0.691666666667	0.796161290323	246.0	3.0	62.0	0.167341463415	25497356.0	+	[43692957, 43663087, 43694069, 43694102, 43692311]
chr6	chr6_1_950	30062223.0	30062223.0	ENSG00000066379.14	acceptor	+	right	trans	6	31304484.0	5.797835e-27	0.356079606327	T	C	0.0563245614035	0.334833333333	0.0946370967742	228.0	18.0	124.0	-0.27850877193	1242261.0	4.9186	4139.0	TRUE	TRUE	0.0087974206282	370.0	0.0827135135135	6	30539800.0	chr6_30539800_A_AC_b38	0.069	8.50727e-06	6	30539800.0	8.50727e-06	AC	A	0.07341875	0.179	0.141448979592	320.0	1.0	49.0	-0.10558125	477577.0	+	[30061680, 30062017, 30062051, 30061669, 30062014]
chr14	chr14_1_591	92050536.0	92050537.0	ENSG00000066427.21	acceptor	-	left	cis	14	92050341.0	1.915037e-63	0.75441209907	T	G	0.32214084507	0.882904761905	0.644853211009	142.0	21.0	109.0	-0.560763916834	196.0	4.99268	507.0	TRUE	TRUE	0.0552996911224	272.0	0.494757352941	14	92050341.0	chr14_92050341_A_C_b38	0.278	1.915037e-63	14	92050341.0	1.915037e-63	T	G	0.32214084507	0.882904761905	0.644853211009	142.0	21.0	109.0	-0.560763916834	196.0	-	[92093251, 92054922, 92058318, 92070934, 92051352, 92050683, 92053610]
chr10	chr10_1_714	121483803.0	121483804.0	ENSG00000066468.22	acceptor	-	left	trans	12	33098373.0	1.000855e-10	0.325582805421	T	A	0.941057692308	0.636	0.7405	104.0	1.0	12.0	0.305057692308	88385431.0	3.17077	173.0	TRUE	TRUE	0.0141369258529	117.0	0.91788034188	12	33277686.0	chr12_33277686_C_G_b38	0.124	9.017389e-06	12	33277686.0	9.017389e-06	G	C	0.942752808989	0.636	0.846333333333	89.0	1.0	27.0	0.306752808989	88206118.0	-	[121485394, 121485187, 121484532]
chr8	chr8_1_655	134478721.0	134478722.0	ENSG00000066827.15	acceptor	-	left	trans	11	86373968.0	5.787944e-10	0.203478812796	G	A	0.888851612903	0.658888888889	0.840208955224	155.0	9.0	67.0	0.229962724014	48104754.0	2.76587	181.0	TRUE	TRUE	0.0120707150541	231.0	0.865783549784	11	86549046.0	chr11_86549046_T_G_b38	0.111	0.0002822689	11	86549046.0	0.0002822689	A	C	0.879703910615	0.909	0.811346938776	179.0	1.0	49.0	-0.0292960893855	47929676.0	-	[134479328, 134509618, 134501828, 134480357, 134512474, 134481775, 134482156, 134487730, 134507999]
chr18	chr18_1_263	57559144.0	57559144.0	ENSG00000066926.10	donor	-	right	cis	18	57559151.0	4.049595e-22	0.326230135673	G	C	0.781969543147	0.93944	0.848716535433	197.0	25.0	127.0	-0.157470456853	-7.0	4.49057	53.0	TRUE	TRUE	0.00892505652663	349.0	0.817538681948	18	57559151.0	chr18_57559151_G_C_b38	0.254	4.049595e-22	18	57559151.0	4.049595e-22	G	C	0.781969543147	0.93944	0.848716535433	197.0	25.0	127.0	-0.157470456853	-7.0	-	[57554952, 57557873]
chrY	chrY_1_63	12915629.0	12915629.0	ENSG00000067048.16	acceptor	+	right	trans	1	161410911.0	9.19498e-11	0.170637337039	G	C	0.800677272727	0.425	0.71648	220.0	3.0	25.0	0.375677272727	148495282.0	3.11759	189.0	TRUE	TRUE	0.0120512369927	248.0	0.78764516129	1	160916371.0	chr1_160916371_G_T_b38	0.502	0.0005097213	1	160916371.0	0.0005097213	G	T	0.827406779661	0.756862068966	0.783366412214	59.0	58.0	131.0	0.0705447106955	148000742.0	+	[12915227]
chr10	chr10_1_714	3137076.0	3137077.0	ENSG00000067057.16	acceptor	-	left	cis	10	3129665.0	3.530274e-15	0.361993302939	A	G	0.0217051282051	0.193395833333	0.0837821782178	78.0	48.0	101.0	-0.171690705128	7412.0	4.32902	207.0	TRUE	TRUE	0.0154506207767	227.0	0.0856299559471	10	3136997.0	chr10_3136997_A_G_b38	0.269	1.060692e-05	10	3136997.0	1.060692e-05	T	C	0.0605819672131	0.205176470588	0.0972613636364	122.0	17.0	88.0	-0.144594503375	80.0	+	[3137521, 3140686, 3138903]
				ENSG00000067066.16
				ENSG00000067167.7
chr12	chr12_1_950	6330852.0	6330852.0	ENSG00000067182.7	donor	-	right	cis	12	6330843.0	4.563207e-67	0.718921176841	A	G	0.946825	0.74968852459	0.858904761905	120.0	61.0	189.0	0.19713647541	9.0	4.98963	55.0	TRUE	TRUE	0.00780823711468	370.0	0.869413513514	12	6330843.0	chr12_6330843_T_C_b38	0.42	4.563207e-67	12	6330843.0	4.563207e-67	A	G	0.946825	0.74968852459	0.858904761905	120.0	61.0	189.0	0.19713647541	9.0	-	[6329947, 6330295, 6329622, 6330711, 6330616, 6329817, 6329899, 6329852, 6330702]
chr1	chr1_951_1900	218302293.0	218302293.0	ENSG00000067533.5	acceptor	+	right	cis	1	218288703.0	8.1643e-307	0.880894414123	C	G	0.974898360656	0.0555	0.60175	305.0	2.0	36.0	0.919398360656	-13590.0	4.99823	56.0	TRUE	TRUE	0.0200341581144	343.0	0.930373177843	1	218302191.0	chr1_218302191_C_T_b38	0.321	0.0001426457	1	218302191.0	0.0001426457	C	T	0.890810126582	0.966714285714	0.963566666667	158.0	35.0	150.0	-0.075904159132	-102.0	+	[218284807, 218294935, 218285829, 218285455]
				ENSG00000067560.10
chr2	chr2_951_1215	239094455.0	239094456.0	ENSG00000068024.16	donor	+	left	cis	2	239091996.0	4.457676e-75	0.737903294871	G	A	0.011295	0.610230769231	0.37058490566	200.0	13.0	106.0	-0.598935769231	-2460.0	4.99517	151.0	TRUE	TRUE	0.0557355810772	319.0	0.155090909091	2	239094481.0	chr2_239094481_T_C_b38	0.21	6.502734e-75	2	239094481.0	6.502734e-75	T	C	0.00967171717172	0.610230769231	0.366907407407	198.0	13.0	108.0	-0.600559052059	25.0	-	[239094514, 239094396]
				ENSG00000068028.17
				ENSG00000068078.17
				ENSG00000068120.14
				ENSG00000068137.14
				ENSG00000068305.17
				ENSG00000068383.18
chr2	chr2_1_950	86251956.0	86251956.0	ENSG00000068615.17	donor	-	right	cis	2	86247421.0	2.956198e-10	0.193133460785	C	T	0.872765306122	0.753886075949	0.815070422535	98.0	79.0	142.0	0.118879230173	4535.0	3.11291	262.0	FALSE	FALSE	0.0164751575554	319.0	0.817642633229	2	86251912.0	chr2_86251912_A_G_b38	0.473	1.436753e-09	2	86251912.0	1.436753e-09	T	C	0.871385416667	0.753886075949	0.816791666667	96.0	79.0	144.0	0.117499340717	44.0	-	[86233568, 86232802, 86251179, 86217110, 86240071, 86241416, 86240841, 86251627, 86248071, 86241550, 86251471, 86232944, 86233651, 86251572, 86251182, 86240886, 86243820, 86232947, 86232796, 86251837, 86242527]
chr13	chr13_1_317	112871734.0	112871734.0	ENSG00000068650.18	acceptor	+	right	cis	13	113400435.0	2.228297e-20	0.362832004381	C	T	0.903404761905	0.461239130435	0.703297468354	126.0	46.0	158.0	0.44216563147	528701.0	4.62224	99.0	TRUE	TRUE	0.0935986681451	330.0	0.745960606061	13	113361387.0	chr13_113361387_T_C_b38	0.344	0.000702471	13	113361387.0	0.000702471	T	C	0.807932330827	0.6257	0.718209580838	133.0	30.0	167.0	0.182232330827	489653.0	+	[112857920, 112858290, 112869877, 112869223, 112866170, 112867719, 112859452, 112860414, 112862575]
				ENSG00000068697.6
chr2	chr2_1_950	46957007.0	46957008.0	ENSG00000068724.15	donor	+	left	trans	8	112132979.0	3.086388e-09	0.125050597983	C	G	0.832215384615	0.417	0.741244444444	260.0	1.0	45.0	0.415215384615	65175971.0	2.1327	67.0	TRUE	TRUE	0.0127652757593	306.0	0.817480392157	8	111886314.0	chr8_111886314_AAAG_A_b38	0.191	0.0009112473	8	111886314.0	0.0009112473	AAAG	A	0.832955223881	0.75425	0.792193548387	201.0	12.0	93.0	0.0787052238806	64929306.0	+	[46975026, 46958371, 46958454, 46978791, 46993449, 46974972, 46958494, 46957743]
				ENSG00000068745.14
chr2	chr2_1_950	45546360.0	45546361.0	ENSG00000068784.12	acceptor	-	left	cis	2	45546372.0	9.036092e-11	0.291156320923	T	C	0.135298245614	0.0119821428571	0.0904128440367	57.0	56.0	109.0	0.123316102757	-11.0	3.40706	155.0	TRUE	TRUE	0.0110806251928	222.0	0.0821531531532	2	45546372.0	chr2_45546372_A_G_b38	0.502	9.036092e-11	2	45546372.0	9.036092e-11	T	C	0.135298245614	0.0119821428571	0.0904128440367	57.0	56.0	109.0	0.123316102757	-11.0	-	[45546731]
chr5	chr5_1_866	62363899.0	62363900.0	ENSG00000068796.16	donor	+	left	trans	3	125128605.0	2.388146e-09	0.217035281889	G	A	0.919251851852	0.689285714286	0.846191489362	135.0	7.0	47.0	0.229966137566	62764705.0	2.7354	51.0	FALSE	FALSE	0.013893409647	189.0	0.892566137566	3	125106232.0	chr3_125106232_C_T_b38	0.19	7.31262e-07	3	125106232.0	7.31262e-07	C	T	0.918064516129	0.722285714286	0.858603448276	124.0	7.0	58.0	0.195778801843	62742332.0	+	[62365242, 62366413, 62373686]
				ENSG00000068831.18
				ENSG00000068912.13
chr5	chr5_1_866	66930746.0	66930746.0	ENSG00000069020.18	acceptor	+	right	cis	5	66933539.0	2.138992e-11	0.131742045125	A	G	0.405035598706	0.266666666667	0.3061	309.0	6.0	50.0	0.138368932039	2793.0	3.26309	79.0	TRUE	TRUE	0.0117427621242	365.0	0.389208219178	5	66930913.0	chr5_66930913_T_C_b38	0.079	5.317861e-09	5	66930913.0	5.317861e-09	T	C	0.404391025641	0.248	0.305229166667	312.0	5.0	48.0	0.156391025641	167.0	+	[66920768, 66899982, 66902736, 66927281, 66899989, 66917817, 66917018]
				ENSG00000069431.11
chr12	chr12_1_950	9681033.0	9681034.0	ENSG00000069493.14	donor	+	left	cis	12	9685402.0	2.362911e-13	0.312818179411	C	T	0.90218627451	0.706633333333	0.82941025641	102.0	30.0	117.0	0.195552941176	4368.0	3.80171	245.0	TRUE	TRUE	0.0185530402413	249.0	0.844429718876	12	9681032.0	chr12_9681032_C_T_b38	0.43	1.22379e-06	12	9681032.0	1.22379e-06	C	T	0.891294871795	0.770441860465	0.8407265625	78.0	43.0	128.0	0.12085301133	-2.0	+	[9688065, 9681906, 9682116, 9687901]
				ENSG00000069849.10
chr22	chr22_1_421	17149541.0	17149541.0	ENSG00000069998.12	donor	-	right	cis	22	17149499.0	1.407444e-45	0.574016414301	C	G	0.935346153846	0.772971014493	0.852619047619	130.0	69.0	168.0	0.162375139353	42.0	4.94924	186.0	TRUE	TRUE	0.00805400004455	367.0	0.866948228883	22	17149499.0	chr22_17149499_G_C_b38	0.417	1.407444e-45	22	17149499.0	1.407444e-45	C	G	0.935346153846	0.772971014493	0.852619047619	130.0	69.0	168.0	0.162375139353	42.0	-	[17148560, 17148528, 17148603, 17148644, 17148550]
				ENSG00000070010.18
				ENSG00000070061.14
				ENSG00000070081.15
chr19	chr19_1_950	663046.0	663046.0	ENSG00000070423.17	donor	-	right	trans	1	161270182.0	1.672914e-13	0.152950127034	C	T	0.937534161491	0.482	0.886465116279	322.0	3.0	43.0	0.455534161491	-160607136.0	3.51338	161.0	TRUE	TRUE	0.00805064151111	368.0	0.92785326087	1	161265006.0	chr1_161265006_G_A_b38	0.137	4.278042e-05	1	161265006.0	4.278042e-05	C	T	0.935569343066	0.741142857143	0.918574712644	274.0	7.0	87.0	0.194426485923	-160601960.0	-	[652296, 651855, 652884, 655320, 659484, 654940, 653743, 659120, 654903, 650296, 661439]
chr8	chr8_1_655	42355515.0	42355515.0	ENSG00000070501.11	acceptor	+	right	trans	8	82316503.0	1.160248e-11	0.135027381814	C	T	0.951968051118	0.403	0.901166666667	313.0	2.0	48.0	0.548968051118	39960988.0	3.56129	243.0	TRUE	TRUE	0.00802600957737	363.0	0.942225895317	8	82048809.0	chr8_82048809_C_T_b38	0.139	4.296319e-06	8	82048809.0	4.296319e-06	T	C	0.951215613383	0.756714285714	0.929356321839	269.0	7.0	87.0	0.194501327669	39693294.0	+	[42349090, 42350065, 42352568, 42354521, 42345019, 42338685]
chr17	chr17_1_950	68452992.0	68452993.0	ENSG00000070540.12	acceptor	-	left	cis	17	68452981.0	4.396128e-19	0.282829390578	T	C	0.504306220096	0.677235294118	0.598020979021	209.0	17.0	143.0	-0.172929074022	12.0	4.16274	87.0	TRUE	TRUE	0.014400545281	369.0	0.548590785908	17	68452981.0	chr17_68452981_G_A_b38	0.24	4.396128e-19	17	68452981.0	4.396128e-19	T	C	0.504306220096	0.677235294118	0.598020979021	209.0	17.0	143.0	-0.172929074022	12.0	-	[68454340, 68456328, 68456364, 68458038, 68455460, 68457341]
chr5	chr5_1_866	150520867.0	150520867.0	ENSG00000070614.14	acceptor	+	right	trans	5	80534296.0	1.923477e-10	0.142034215782	C	G	0.919713740458	0.092	0.864205882353	262.0	1.0	34.0	0.827713740458	-69986571.0	2.56171	161.0	FALSE	FALSE	0.0080380360054	297.0	0.910572390572	5	80881309.0	chr5_80881309_G_A_b38	0.126	0.0002634124	5	80881309.0	0.0002634124	G	A	0.918425438596	0.762333333333	0.89626984127	228.0	6.0	63.0	0.156092105263	-69639558.0	+	[150508226, 150490379, 150486407, 150520072, 150510217, 150518919, 150489037, 150486894, 150515565, 150519696, 150501048, 150486003, 150486023, 150495802, 150497979, 150490012, 150498239]
				ENSG00000070669.16
chr8	chr8_1_655	42167163.0	42167163.0	ENSG00000070718.11	acceptor	+	right	trans	2	16439719.0	1.653147e-09	0.108302469285	C	T	0.836939490446	0.557	0.72321875	314.0	2.0	32.0	0.279939490446	-25727444.0	2.33723	69.0	TRUE	TRUE	0.0151079782666	348.0	0.824873563218	2	16715016.0	chr2_16715016_A_C_b38	0.055	0.0004081646	2	16715016.0	0.0004081646	A	C	0.832688102894	0.957	0.753694444444	311.0	1.0	36.0	-0.124311897106	-25452147.0	+	[42165560, 42165546, 42162418, 42165702]
chr1	chr1_1_950	45346692.0	45346692.0	ENSG00000070759.16	donor	-	right	cis	1	45628355.0	1.063312e-23	0.423231261715	T	C	0.256280254777	0.834272727273	0.469446808511	157.0	11.0	94.0	-0.577992472496	-281663.0	4.74745	913.0	TRUE	TRUE	0.0607860336373	262.0	0.357026717557	1	45428804.0	chr1_45428804_CT_C_b38	0.468	0.0009841014	1	45428804.0	0.0009841014	AG	G	0.311772727273	0.472265306122	0.338931972789	66.0	49.0	147.0	-0.16049257885	-82112.0	-	[45345994, 45345558]
chr16	chr16_1_823	58196732.0	58196732.0	ENSG00000070770.8	donor	-	right	cis	16	58453591.0	1.261942e-32	0.348342878816	T	A	0.990848297214	0.44	0.8065	323.0	1.0	42.0	0.550848297214	-256859.0	4.73073	117.0	TRUE	TRUE	0.0135456393219	366.0	0.96818852459	16	58209791.0	chr16_58209791_G_C_b38	0.071	4.654439e-06	16	58209791.0	4.654439e-06	C	G	0.977889589905	0.743	0.91602173913	317.0	3.0	46.0	0.234889589905	-13059.0	-	[58186852, 58186856, 58174510, 58167795, 58168693, 58184310]
chr1	chr1_1_950	44880008.0	44880009.0	ENSG00000070785.16	acceptor	-	left	cis	1	45611756.0	7.458732e-37	0.491682109951	G	C	0.769917127072	0.98225	0.9091125	181.0	28.0	160.0	-0.212332872928	-731747.0	4.94245	1101.0	TRUE	TRUE	0.0164373424255	369.0	0.846384823848	1	45363877.0	chr1_45363877_T_G_b38	0.07	3.833383e-05	1	45363877.0	3.833383e-05	A	C	0.83566875	0.939	0.914891304348	320.0	3.0	46.0	-0.10333125	-483868.0	-	[44897354, 44881611, 44926627, 44884638]
chr5	chr5_1_866	150379531.0	150379531.0	ENSG00000070814.17	acceptor	+	right	cis	5	150379533.0	1.145972e-18	0.239864892051	T	C	0.908057692308	0.775	0.822276595745	260.0	15.0	94.0	0.133057692308	2.0	4.21133	107.0	TRUE	TRUE	0.00949354947452	369.0	0.880796747967	5	150379533.0	chr5_150379533_T_C_b38	0.168	1.145972e-18	5	150379533.0	1.145972e-18	T	C	0.908057692308	0.775	0.822276595745	260.0	15.0	94.0	0.133057692308	2.0	+	[150379408, 150379042, 150374811]
				ENSG00000070831.15
chr2	chr2_1_950	101018997.0	101018997.0	ENSG00000071082.10	acceptor	+	right	cis	2	101012951.0	1.53103e-25	0.360157226756	C	G	0.181270833333	0.0275882352941	0.1169375	192.0	34.0	144.0	0.153682598039	-6046.0	4.70231	259.0	TRUE	TRUE	0.00874504988313	370.0	0.142110810811	2	101019076.0	chr2_101019076_C_T_b38	0.286	1.716162e-25	2	101019076.0	1.716162e-25	C	T	0.181098958333	0.0275882352941	0.117166666667	192.0	34.0	144.0	0.153510723039	79.0	+	[101011442, 101006071]
chr14	chr14_1_591	76776273.0	76776274.0	ENSG00000071246.10	donor	+	left	cis	14	77112024.0	5.656655e-13	0.206421141402	G	A	0.96912565445	0.833416666667	0.917565789474	191.0	24.0	152.0	0.135708987784	335750.0	3.44651	57.0	TRUE	TRUE	0.010261362576	367.0	0.938896457766	14	77030276.0	chr14_77030276_G_A_b38	0.301	0.0001853631	14	77030276.0	0.0001853631	G	A	0.958820224719	0.89240625	0.92578343949	178.0	32.0	157.0	0.0664139747191	254002.0	+	[76778945, 76777958, 76776616, 76777546, 76777739, 76777549, 76777462]
				ENSG00000071282.11
chr7	chr7_1_878	73697694.0	73697695.0	ENSG00000071462.11	donor	+	left	cis	7	73751424.0	4.296767e-25	0.399608821105	A	C	0.975697916667	0.764626373626	0.919808743169	96.0	91.0	183.0	0.21107154304	53729.0	4.59526	187.0	TRUE	TRUE	0.0192983875895	370.0	0.896143243243	7	73734902.0	chr7_73734902_TGA_T_b38	0.318	5.192758e-16	7	73734902.0	5.192758e-16	TGA	T	0.949645714286	0.7396	0.876135483871	175.0	40.0	155.0	0.210045714286	37207.0	+	[73697831, 73735240, 73697840, 73703378, 73699033, 73703262]
				ENSG00000071575.11
chr8	chr8_1_655	144396347.0	144396347.0	ENSG00000071894.16	donor	-	right	cis	8	144357324.0	1.370551e-32	0.45357654703	T	C	0.438575221239	0.638115789474	0.519409937888	113.0	95.0	161.0	-0.199540568235	39023.0	4.82708	105.0	TRUE	TRUE	0.0172131779291	369.0	0.525216802168	8	144396341.0	chr8_144396341_G_A_b38	0.474	7.01795e-32	8	144396341.0	7.01795e-32	T	C	0.44289380531	0.641861702128	0.514956790123	113.0	94.0	162.0	-0.198967896818	6.0	-	[144395355, 144396276, 144396173, 144395551]
				ENSG00000071967.11
				ENSG00000071991.8
chr6	chr6_951_1006	170583747.0	170583748.0	ENSG00000071994.10	acceptor	-	left	cis	6	170569705.0	4.641943e-17	0.27810986867	G	A	0.700805309735	0.833730337079	0.751898203593	113.0	89.0	167.0	-0.132925027344	14043.0	4.33096	219.0	TRUE	TRUE	0.0137900432429	369.0	0.755989159892	6	170583760.0	chr6_170583760_A_G_b38	0.47	1.014823e-16	6	170583760.0	1.014823e-16	C	T	0.701621621622	0.833730337079	0.75075739645	111.0	89.0	169.0	-0.132108715457	-12.0	-	[170584065, 170584054, 170588774, 170584298, 170588687, 170584086]
				ENSG00000072110.13
chr2	chr2_1_950	130371198.0	130371198.0	ENSG00000072135.12	acceptor	+	right	trans	1	161573124.0	7.250752e-14	0.172006145734	T	C	0.93906271777	0.695	0.881071428571	287.0	8.0	28.0	0.24406271777	31201926.0	3.62565	195.0	TRUE	TRUE	0.00911231260723	323.0	0.927990712074	1	161268101.0	chr1_161268101_A_G_b38	0.079	3.442496e-05	1	161268101.0	3.442496e-05	A	G	0.935058181818	0.663	0.902466666667	275.0	3.0	45.0	0.272058181818	30896903.0	+	[130370964, 130370623]
chr2	chr2_1_950	127648036.0	127648036.0	ENSG00000072163.19	donor	-	right	cis	2	127648067.0	8.1643e-307	0.817423725702	G	A	0.0639138461538	0.48	0.330818181818	325.0	1.0	44.0	-0.416086153846	-31.0	4.9968	431.0	TRUE	TRUE	0.0097980968298	370.0	0.0967783783784	2	127648067.0	chr2_127648067_C_T_b38	0.062	0.0	2	127648067.0	0.0	G	A	0.0639138461538	0.48	0.330818181818	325.0	1.0	44.0	-0.416086153846	-31.0	-	[127643072, 127647712, 127646498, 127643675, 127644293, 127647814, 127645224, 127643725, 127647727, 127646481, 127647218, 127646836, 127643550, 127643038, 127644143, 127645199, 127643718, 127643358, 127643743]
chr2	chr2_951_1215	219443150.0	219443151.0	ENSG00000072195.14	donor	+	left	trans	2	174690986.0	4.723505e-09	0.140723686543	C	T	0.14851	0.0836	0.0862013888889	200.0	20.0	144.0	0.06491	-44752165.0	2.44031	57.0	FALSE	FALSE	0.00942250974369	364.0	0.120293956044	2	174703991.0	chr2_174703991_C_T_b38	0.15	0.0009234229	2	174703991.0	0.0009234229	C	T	0.130060836502	0.05675	0.0981397849462	263.0	8.0	93.0	0.0733108365019	-44739160.0	+	[219443905, 219443988, 219447973, 219443302, 219444024, 219443320, 219444652, 219444029, 219444045]
chr17	chr17_1_950	19675557.0	19675557.0	ENSG00000072210.18	acceptor	+	right	cis	17	19675560.0	8.1643e-307	0.95530563561	T	A	0.0473720930233	0.84138028169	0.491682352941	129.0	71.0	170.0	-0.794008188667	3.0	4.99983	329.0	TRUE	TRUE	0.0912861716947	370.0	0.403878378378	17	19675560.0	chr17_19675560_A_T_b38	0.422	0.0	17	19675560.0	0.0	T	A	0.0473720930233	0.84138028169	0.491682352941	129.0	71.0	170.0	-0.794008188667	3.0	+	[19673536, 19663499, 19672721, 19671956, 19665047, 19674138, 19649124, 19671854, 19673584, 19673270, 19673275]
chr17	chr17_1_950	17823517.0	17823517.0	ENSG00000072310.16	donor	-	right	trans	4	176857118.0	4.198754e-09	0.156215689183	A	T	0.340227586207	0.46631372549	0.420395209581	145.0	51.0	167.0	-0.126086139283	-159033601.0	2.78804	243.0	FALSE	FALSE	0.0234897815875	363.0	0.39482369146	4	176707838.0	chr4_176707838_A_C_b38	0.168	0.0005897866	4	176707838.0	0.0005897866	G	T	0.377150943396	0.44775	0.440945945946	265.0	24.0	74.0	-0.0705990566038	-158884321.0	-	[17823080, 17820521, 17819725]
chr5	chr5_1_866	132934146.0	132934146.0	ENSG00000072364.12	donor	-	right	trans	18	35281313.0	7.617953e-10	0.147999747377	C	T	0.933575757576	0.7045	0.870392857143	231.0	4.0	28.0	0.229075757576	97652833.0	2.95032	81.0	FALSE	FALSE	0.00752584394743	263.0	0.923365019011	18	35391071.0	chr18_35391071_A_G_b38	0.089	1.290468e-06	18	35391071.0	1.290468e-06	C	T	0.931427272727	0.7045	0.900333333333	220.0	4.0	39.0	0.226927272727	97543075.0	-	[132904404, 132932222, 132932215]
chr11	chr11_1_950	63898280.0	63898281.0	ENSG00000072518.20	donor	+	left	trans	1	161642443.0	1.126141e-11	0.128903268718	T	C	0.92581097561	0.699	0.845846153846	328.0	5.0	26.0	0.22681097561	97744162.0	3.37335	179.0	TRUE	TRUE	0.00877710595045	359.0	0.916860724234	1	161268101.0	chr1_161268101_A_G_b38	0.079	0.0001409355	1	161268101.0	0.0001409355	A	G	0.923449180328	0.719333333333	0.889078431373	305.0	3.0	51.0	0.204115846995	97369820.0	+	[63898762, 63898607]
chr5	chr5_1_866	132227221.0	132227222.0	ENSG00000072682.18	acceptor	-	left	cis	5	132227207.0	6.971739e-42	0.56146951766	G	A	0.295976190476	0.0958524590164	0.187344444444	126.0	61.0	180.0	0.20012373146	15.0	4.93912	2039.0	TRUE	TRUE	0.0124652700666	367.0	0.209433242507	5	132227207.0	chr5_132227207_C_T_b38	0.411	6.971739e-42	5	132227207.0	6.971739e-42	G	A	0.295976190476	0.0958524590164	0.187344444444	126.0	61.0	180.0	0.20012373146	15.0	-	[132227720, 132227538, 132227789]
chr1	chr1_951_1900	161671394.0	161671394.0	ENSG00000072694.20	acceptor	+	right	trans	19	22864155.0	6.942642e-11	0.166435045109	TGTG	T	0.0941548672566	0.442333333333	0.168620689655	226.0	6.0	29.0	-0.348178466077	-138807239.0	3.23091	145.0	TRUE	TRUE	0.0180359236652	261.0	0.110432950192	19	22884678.0	chr19_22884678_C_G_b38	0.123	0.000524449	19	22884678.0	0.000524449	C	G	0.0989702970297	0.3538	0.130777777778	202.0	5.0	54.0	-0.25482970297	-138786716.0	+	[161670272, 161663353, 161588442, 161581549]
				ENSG00000072778.19
chr5	chr5_1_866	171914342.0	171914342.0	ENSG00000072803.17	donor	-	right	trans	6	70240895.0	3.276784e-09	0.117464751928	A	G	0.61584	0.804	0.726924528302	275.0	3.0	53.0	-0.18816	101673447.0	2.85744	113.0	FALSE	FALSE	0.0188761312511	331.0	0.635332326284	6	70249835.0	chr6_70249835_C_T_b38	0.083	7.329961e-06	6	70249835.0	7.329961e-06	G	A	0.621157142857	0.7605	0.709127659574	280.0	4.0	47.0	-0.139342857143	101664507.0	-	[171910797]
				ENSG00000072818.11
chr4	chr4_1_739	5825493.0	5825493.0	ENSG00000072832.14	donor	-	right	cis	4	5883316.0	9.547538e-16	0.25811311158	A	C	0.0657651515152	0.174943661972	0.119694610778	132.0	71.0	167.0	-0.109178510457	-57823.0	3.92214	117.0	TRUE	TRUE	0.00932336704894	370.0	0.111056756757	4	5824870.0	chr4_5824870_A_G_b38	0.243	0.0007618226	4	5824870.0	0.0007618226	T	C	0.0977264573991	0.144424242424	0.127473684211	223.0	33.0	114.0	-0.0466977850251	623.0	-	[5805024, 5821871, 5824432, 5748312, 5821851, 5822719]
chr4	chr4_1_739	5811715.0	5811715.0	ENSG00000072840.12	donor	-	right	cis	4	5810698.0	2.417364e-24	0.327513856877	T	A	0.0384008264463	0.227285714286	0.167915789474	242.0	7.0	95.0	-0.188884887839	1017.0	4.72591	89.0	TRUE	TRUE	0.0141872091671	344.0	0.078011627907	4	5811777.0	chr4_5811777_GAGAGAAATTTCCAGACCATCCCCTCTCACCACAGCCAGGAGAGGCCTTTCCCACCGGT_G_b38	0.151	1.015555e-23	4	5811777.0	1.015555e-23	ACCGGTGGGAAAGGCCTCTCCTGGCTGTGGTGAGAGGGGATGGTCTGGAAATTTCTCTC	C	0.0402267206478	0.227285714286	0.1701	247.0	7.0	90.0	-0.187058993638	-62.0	+	[5812292, 5811655, 5812234, 5812176, 5812060, 5812638, 5812002, 5812580, 5812522, 5812349, 5811889, 5811831, 5811773]
chr11	chr11_1_950	10634071.0	10634072.0	ENSG00000072952.18	acceptor	-	left	cis	11	10634076.0	1.202839e-18	0.628996559108	G	A	0.801293103448	0.3	0.547622222222	58.0	9.0	45.0	0.501293103448	-4.0	4.14662	91.0	TRUE	TRUE	0.0508322777423	112.0	0.659089285714	11	10634076.0	chr11_10634076_C_T_b38	0.281	1.202839e-18	11	10634076.0	1.202839e-18	G	A	0.801293103448	0.3	0.547622222222	58.0	9.0	45.0	0.501293103448	-4.0	-	[10649232, 10687508, 10693461, 10636375, 10690264, 10693535, 10669993, 10652020, 10674423, 10652024, 10693819, 10656958]
				ENSG00000072958.8
chr22	chr22_1_421	50204918.0	50204918.0	ENSG00000073169.13	acceptor	+	right	cis	22	50204348.0	7.113585e-14	0.235373198212	T	C	0.168913385827	0.0744142857143	0.122005847953	127.0	70.0	171.0	0.0944991001125	-570.0	3.71609	101.0	TRUE	TRUE	0.00801502351134	368.0	0.129141304348	22	50204364.0	chr22_50204364_C_G_b38	0.412	7.953019e-13	22	50204364.0	7.953019e-13	G	C	0.166807692308	0.0748307692308	0.121242774566	130.0	65.0	173.0	0.0919769230769	-554.0	+	[50201590, 50204341, 50204182, 50202012, 50202558, 50201855]
chr17	chr17_951_1140	75563178.0	75563179.0	ENSG00000073350.13	donor	+	left	trans	2	154850246.0	3.768353e-13	0.327240652301	C	T	0.970053846154	0.136	0.804055555556	130.0	1.0	18.0	0.834053846154	79287067.0	3.42294	135.0	TRUE	TRUE	0.0197232338183	149.0	0.944402684564	2	154797966.0	chr2_154797966_T_C_b38	0.07	4.065645e-12	2	154797966.0	4.065645e-12	T	C	0.969604651163	0.136	0.815842105263	129.0	1.0	19.0	0.833604651163	79234787.0	+	[75563330, 75563751]
chr17	chr17_1_950	39908214.0	39908215.0	ENSG00000073605.18	acceptor	-	left	cis	17	39867492.0	1.261152e-21	0.451025678968	T	C	0.216375	0.00803333333333	0.118821428571	72.0	60.0	140.0	0.208341666667	40723.0	4.40916	503.0	TRUE	TRUE	0.0180921567074	277.0	0.120075812274	17	39908216.0	chr17_39908216_T_C_b38	0.442	2.840189e-21	17	39908216.0	2.840189e-21	A	G	0.204295454545	0.00248214285714	0.113864661654	88.0	56.0	133.0	0.201813311688	-1.0	-	[39909615, 39909755, 39908957, 39912325]
				ENSG00000073614.12
chr17	chr17_1_950	44759260.0	44759261.0	ENSG00000073670.13	donor	+	left	trans	4	107966983.0	1.216794e-11	0.216093324684	G	A	0.939913978495	0.222	0.782304347826	186.0	1.0	23.0	0.717913978495	63207722.0	2.80994	77.0	TRUE	TRUE	0.0206055503175	210.0	0.919233333333	4	107577683.0	chr4_107577683_C_T_b38	0.238	0.0004551511	4	107577683.0	0.0004551511	C	T	0.889380165289	0.976454545455	0.957474358974	121.0	11.0	78.0	-0.0870743801653	62818422.0	+	[44759721, 44769717, 44771583]
				ENSG00000073711.10
chr3	chr3_951_1043	185696663.0	185696664.0	ENSG00000073792.15	acceptor	-	left	trans	5	40667154.0	4.640704e-22	0.31562193007	G	A	0.974504166667	0.167333333333	0.794695652174	240.0	3.0	23.0	0.807170833333	145029510.0	3.78367	195.0	TRUE	TRUE	0.0270588769998	266.0	0.949853383459	5	41526952.0	chr5_41526952_G_A_b38	0.158	0.0004871315	5	41526952.0	0.0004871315	C	T	0.967468085106	0.717333333333	0.923236111111	188.0	6.0	72.0	0.250134751773	144169712.0	-	[185698298]
chr13	chr13_1_317	32175632.0	32175633.0	ENSG00000073910.19	donor	+	left	trans	6	134871607.0	1.132148e-12	0.239004595032	A	G	0.961644444444	0.781	0.836692307692	180.0	3.0	26.0	0.180644444444	102695974.0	3.33344	273.0	TRUE	TRUE	0.00936497722122	209.0	0.943507177033	6	134717627.0	chr6_134717627_C_CT_b38	0.115	0.0001045821	6	134717627.0	0.0001045821	C	CT	0.955560240964	0.8352	0.905105263158	166.0	5.0	38.0	0.120360240964	102541994.0	+	[32178176, 32177284]
				ENSG00000074071.14
chr19	chr19_1_950	15184294.0	15184294.0	ENSG00000074181.8	donor	-	right	cis	19	15184323.0	1.072117e-24	0.362974973938	T	C	0.814264150943	0.944303571429	0.886287671233	159.0	56.0	146.0	-0.130039420485	-29.0	4.59133	125.0	TRUE	TRUE	0.00896147013912	361.0	0.863565096953	19	15184323.0	chr19_15184323_G_A_b38	0.357	1.072117e-24	19	15184323.0	1.072117e-24	T	C	0.814264150943	0.944303571429	0.886287671233	159.0	56.0	146.0	-0.130039420485	-29.0	-	[15181801, 15182339]
chr11	chr11_1_950	86257596.0	86257597.0	ENSG00000074266.19	donor	+	left	cis	11	86235667.0	3.071141e-10	0.176194255214	G	C	0.947633802817	0.868203703704	0.887783625731	142.0	54.0	171.0	0.0794300991132	-21930.0	3.36867	211.0	TRUE	TRUE	0.00863305907684	367.0	0.908059945504	11	86257581.0	chr11_86257581_C_T_b38	0.384	4.155461e-09	11	86257581.0	4.155461e-09	C	T	0.946207142857	0.8706	0.888988372093	140.0	55.0	172.0	0.0756071428571	-16.0	+	[86306244, 86264171, 86261648, 86263571, 86263286, 86276979, 86260413]
chr17	chr17_1_950	3937636.0	3937637.0	ENSG00000074370.17	acceptor	-	left	cis	17	3937634.0	3.179226e-27	0.390801168383	T	C	0.964769607843	0.804375	0.881504854369	204.0	16.0	103.0	0.160394607843	3.0	4.767	107.0	TRUE	TRUE	0.00750882979804	323.0	0.93027244582	17	3937634.0	chr17_3937634_A_G_b38	0.209	3.179226e-27	17	3937634.0	3.179226e-27	T	C	0.964769607843	0.804375	0.881504854369	204.0	16.0	103.0	0.160394607843	3.0	-	[3939528, 3940970, 3943390]
				ENSG00000074582.12
				ENSG00000074660.15
chr1	chr1_1_950	8870883.0	8870884.0	ENSG00000074800.13	acceptor	-	left	cis	1	8853122.0	1.080682e-15	0.216860013636	A	C	0.132097046414	0.241411764706	0.20223275862100000	237.0	17.0	116.0	-0.109314718292	17762.0	3.98086	363.0	TRUE	TRUE	0.00788771804237	370.0	0.159108108108	1	8871404.0	chr1_8871404_T_C_b38	0.197	1.868164e-14	1	8871404.0	1.868164e-14	G	A	0.133290456432	0.237235294118	0.202803571429	241.0	17.0	112.0	-0.103944837686	-520.0	-	[8871890, 8871035]
chr19	chr19_1_950	17325386.0	17325387.0	ENSG00000074855.10	acceptor	-	left	cis	19	17505106.0	4.557438e-20	0.307206628789	G	A	0.645024390244	0.931252747253	0.79668	123.0	91.0	150.0	-0.286228357009	-179719.0	4.4916	79.0	TRUE	TRUE	0.057641658918	364.0	0.779076923077	19	17452698.0	chr19_17452698_G_A_b38	0.06	5.525852e-05	19	17452698.0	5.525852e-05	C	T	0.796264797508	0.433	0.655952380952	321.0	1.0	42.0	0.363264797508	-127311.0	-	[17327688, 17328161, 17327234, 17326418]
chr1	chr1_1_950	17655878.0	17655878.0	ENSG00000074964.16	acceptor	+	right	cis	1	17697502.0	3.416354e-31	0.393134429924	GC	G	0.826745762712	0.981	0.932389830508	236.0	16.0	118.0	-0.154254237288	41624.0	4.8726	157.0	TRUE	TRUE	0.00934554506939	370.0	0.867108108108	1	17656064.0	chr1_17656064_G_A_b38	0.166	5.459258e-20	1	17656064.0	5.459258e-20	G	A	0.83951171875	0.977777777778	0.924904761905	256.0	9.0	105.0	-0.138266059028	186.0	+	[17654689, 17654722, 17648675, 17640302, 17655128, 17655133]
				ENSG00000075131.9
chr22	chr22_1_421	46292328.0	46292329.0	ENSG00000075234.16	donor	+	left	cis	22	46291962.0	4.139617e-24	0.260780411062	TTAAAAAA	T	0.414144144144	0.051	0.205242424242	333.0	3.0	33.0	0.363144144144	-367.0	4.75176	119.0	TRUE	TRUE	0.0137093176607	369.0	0.392509485095	22	46292311.0	chr22_46292311_C_A_b38	0.051	3.149433e-23	22	46292311.0	3.149433e-23	C	A	0.413562874251	0.051	0.20478125	334.0	3.0	32.0	0.362562874251	-18.0	+	[46292755, 46292790]
chr22	chr22_1_421	46366992.0	46366992.0	ENSG00000075275.16	donor	-	right	cis	22	46685155.0	6.208296e-13	0.388869456665	AAGAG	G	0.995866666667	0.762	0.955036585366	75.0	20.0	82.0	0.233866666667	-318163.0	3.83848	183.0	TRUE	TRUE	0.0145248595231	177.0	0.950525423729	22	46469080.0	chr22_46469080_T_C_b38	0.11	0.0007097169	22	46469080.0	0.0007097169	G	A	0.963971631206	0.769333333333	0.909545454545	141.0	3.0	33.0	0.194638297872	-102088.0	-	[46366480, 46365689, 46366771]
chr2	chr2_1_950	71406262.0	71406263.0	ENSG00000075292.18	donor	+	left	cis	2	71400409.0	5.093158e-16	0.284575639527	T	C	0.78933	0.912292682927	0.840670520231	100.0	82.0	173.0	-0.122962682927	-5854.0	4.171	230.0	TRUE	TRUE	0.0111496793969	355.0	0.842752112676	2	71406259.0	chr2_71406259_C_T_b38	0.456	2.377659e-15	2	71406259.0	2.377659e-15	T	C	0.790921568627	0.924718309859	0.839824175824	102.0	71.0	182.0	-0.133796741232	-4.0	+	[71428546, 71408027, 71408137, 71418601, 71408232, 71408121, 71426459, 71433164, 71422813, 71431326]
chr16	chr16_1_823	89719026.0	89719026.0	ENSG00000075399.13	donor	-	right	cis	16	89718699.0	2.101024e-14	0.221208417974	A	G	0.758067307692	0.551176470588	0.662377192982	208.0	17.0	114.0	0.206890837104	327.0	3.89486	343.0	TRUE	TRUE	0.0200344976114	339.0	0.715513274336	16	89718699.0	chr16_89718699_T_C_b38	0.218	2.101024e-14	16	89718699.0	2.101024e-14	A	G	0.758067307692	0.551176470588	0.662377192982	208.0	17.0	114.0	0.206890837104	327.0	-	[89716624, 89716819, 89716100, 89712805, 89716822, 89718584, 89718876, 89712716, 89712877, 89718581]
				ENSG00000075407.18
				ENSG00000075426.11
chr4	chr4_1_739	48557118.0	48557119.0	ENSG00000075539.13	acceptor	-	left	trans	12	43743623.0	2.491358e-13	0.347218752935	G	A	0.968211864407	0.4805	0.916222222222	118.0	4.0	27.0	0.487711864407	4813496.0	3.57298	119.0	TRUE	TRUE	0.0128940765731	149.0	0.945697986577	12	43827229.0	chr12_43827229_G_A_b38	0.289	0.0006538537	12	43827229.0	0.0006538537	C	T	0.970097560976	0.877315789474	0.931083333333	82.0	19.0	48.0	0.0927817715019	4729890.0	-	[48557452]
				ENSG00000075651.15
chr19	chr19_1_950	36101213.0	36101213.0	ENSG00000075702.16	acceptor	+	right	trans	3	150809486.0	7.739094e-18	0.234704343253	T	C	0.969498168498	0.017	0.862766666667	273.0	1.0	30.0	0.952498168498	114708273.0	3.7798	55.0	TRUE	TRUE	0.0107572909345	304.0	0.955832236842	3	150704682.0	chr3_150704682_G_A_b38	0.296	0.0004769199	3	150704682.0	0.0004769199	G	A	0.96950955414	0.89203030303	0.955464912281	157.0	33.0	114.0	0.0774792511098	114603469.0	+	[36101040, 36099617, 36100875, 36100820, 36101035]
				ENSG00000075711.20
chr10	chr10_1_714	100498704.0	100498704.0	ENSG00000075826.16	donor	-	right	cis	10	100498682.0	3.110427e-19	0.287996812483	G	A	0.632280373832	0.421909090909	0.518054054054	214.0	11.0	111.0	0.210371282923	22.0	4.45176	355.0	TRUE	TRUE	0.0175621001187	336.0	0.587657738095	10	100498682.0	chr10_100498682_C_T_b38	0.198	3.110427e-19	10	100498682.0	3.110427e-19	G	A	0.632280373832	0.421909090909	0.518054054054	214.0	11.0	111.0	0.210371282923	22.0	-	[100498207]
				ENSG00000075945.12
chr2	chr2_1_950	135856727.0	135856727.0	ENSG00000076003.4	donor	-	right	cis	2	135803987.0	3.133112e-10	0.159160755177	T	C	0.9235	0.815363636364	0.874072580645	200.0	22.0	124.0	0.108136363636	52740.0	3.12437	489.0	TRUE	TRUE	0.00929098330215	346.0	0.898910404624	2	135856685.0	chr2_135856685_G_A_b38	0.392	1.053899e-08	2	135856685.0	1.053899e-08	T	C	0.931859259259	0.851033333333	0.888476821192	135.0	60.0	151.0	0.0808259259259	42.0	-	[135852915]
chr12	chr12_1_950	56597596.0	56597597.0	ENSG00000076108.11	donor	+	left	cis	12	56632508.0	7.248817e-64	0.560709888084	A	G	0.00993693693694	0.3978	0.186233333333	333.0	5.0	30.0	-0.387863063063	34911.0	4.85933	77.0	TRUE	TRUE	0.00772953183335	368.0	0.0295788043478	12	56590822.0	chr12_56590822_C_T_b38	0.312	7.568017e-05	12	56590822.0	7.568017e-05	T	C	0.0114636871508	0.0880731707317	0.0352837837838	179.0	41.0	148.0	-0.0766094835809	-6775.0	-	[56597688, 56597633]
chr19	chr19_1_950	33117824.0	33117824.0	ENSG00000076650.6	acceptor	+	right	cis	19	33117827.0	3.365651e-90	0.80317111122	C	A	0.922189655172	0.414772727273	0.664	174.0	22.0	136.0	0.5074169279	3.0	4.99422	407.0	TRUE	TRUE	0.0352255689142	332.0	0.782801204819	19	33117827.0	chr19_33117827_C_A_b38	0.271	3.365651e-90	19	33117827.0	3.365651e-90	C	A	0.922189655172	0.414772727273	0.664	174.0	22.0	136.0	0.5074169279	3.0	+	[33112579, 33114419, 33112613, 33114950, 33117667]
				ENSG00000076685.18
				ENSG00000076706.16
				ENSG00000076924.11
				ENSG00000076944.15
				ENSG00000077009.13
				ENSG00000077147.14
chr16	chr16_1_823	27463592.0	27463593.0	ENSG00000077235.17	acceptor	-	left	cis	16	27587818.0	3.414276e-13	0.170237817114	G	A	0.822814814815	0.6625	0.743695652174	270.0	8.0	92.0	0.160314814815	-124225.0	3.55836	231.0	TRUE	TRUE	0.0115691326516	370.0	0.799675675676	16	27463589.0	chr16_27463589_A_G_b38	0.151	1.439646e-12	16	27463589.0	1.439646e-12	T	C	0.822661654135	0.6625	0.747416666667	266.0	8.0	96.0	0.160161654135	4.0	-	[27464394, 27464099, 27464319]
chr1	chr1_1_950	77736055.0	77736055.0	ENSG00000077254.14	donor	-	right	cis	1	77598604.0	1.261018e-44	0.589798061025	A	G	0.949605633803	0.693782608696	0.829230215827	142.0	46.0	139.0	0.255823025107	137451.0	4.9495	453.0	TRUE	TRUE	0.0170846939371	327.0	0.862449541284	1	77736060.0	chr1_77736060_G_T_b38	0.353	2.79222e-44	1	77736060.0	2.79222e-44	C	A	0.949643356643	0.697936170213	0.827875912409	143.0	47.0	137.0	0.251707186431	-5.0	-	[77734416, 77732200, 77730731, 77734407]
				ENSG00000077380.15
chr10	chr10_1_714	26501111.0	26501112.0	ENSG00000077420.15	donor	+	left	trans	8	59812980.0	4.42715e-12	0.189878724639	G	A	0.869959821429	0.391	0.716351351351	224.0	1.0	37.0	0.478959821429	33311868.0	3.73447	387.0	TRUE	TRUE	0.0207763989424	262.0	0.846438931298	8	58902769.0	chr8_58902769_C_G_b38	0.351	0.0006823012	8	58902769.0	0.0006823012	C	G	0.881784482759	0.807921052632	0.822027777778	116.0	38.0	108.0	0.073863430127	32401657.0	+	[26503176, 26503256, 26511746, 26503196]
chr7	chr7_1_878	100578398.0	100578398.0	ENSG00000077454.15	donor	-	right	trans	7	103851896.0	2.5047e-11	0.172752715403	A	G	0.81921875	0.6978	0.756566433566	192.0	35.0	143.0	0.12141875	-3273498.0	3.88504	261.0	TRUE	TRUE	0.0143407577502	370.0	0.783518918919	7	103821150.0	chr7_103821150_T_A_b38	0.103	6.550302e-05	7	103821150.0	6.550302e-05	A	T	0.794430976431	0.575	0.746157142857	297.0	3.0	70.0	0.219430976431	-3242752.0	-	[100578337, 100578258, 100578293, 100578278, 100577912, 100578313, 100578250, 100578316]
				ENSG00000077549.17
				ENSG00000077585.13
				ENSG00000077616.10
				ENSG00000077782.19
chr10	chr10_1_714	15519289.0	15519289.0	ENSG00000077943.7	donor	-	right	trans	19	43057543.0	2.235466e-19	0.330637718233	C	T	0.978576530612	0.221333333333	0.964272727273	196.0	3.0	22.0	0.757243197279	-27538254.0	4.36036	605.0	TRUE	TRUE	0.00997949526013	221.0	0.966873303167	19	42722608.0	chr19_42722608_A_C_b38	0.183	0.0009806975	19	42722608.0	0.0009806975	T	G	0.980410958904	0.856833333333	0.947797101449	146.0	6.0	69.0	0.123577625571	-27203319.0	-	[15498888, 15510072, 15517244, 15517263]
chr3	chr3_1_950	183086788.0	183086789.0	ENSG00000078070.12	acceptor	-	left	trans	14	73737639.0	1.814485e-10	0.129641637171	A	G	0.881930795848	0.375	0.830075	289.0	2.0	40.0	0.506930795848	109349150.0	2.70764	79.0	TRUE	TRUE	0.00839005244567	331.0	0.872601208459	14	73742207.0	chr14_73742207_A_G_b38	0.278	5.963478e-05	14	73742207.0	5.963478e-05	T	C	0.885786127168	0.803192307692	0.868992424242	173.0	26.0	132.0	0.0825938194753	109344582.0	-	[183087274, 183099351, 183115473, 183090935, 183092408, 183098487, 183094558]
chr10	chr10_1_714	20899377.0	20899377.0	ENSG00000078114.18	donor	-	right	trans	1	182514806.0	3.030114e-10	0.359421035299	C	T	0.201253164557	0.75375	0.43012244898	79.0	4.0	49.0	-0.552496835443	-161615429.0	2.80415	55.0	TRUE	TRUE	0.0706111646006	132.0	0.302954545455	1	182344095.0	chr1_182344095_A_G_b38	0.314	3.799511e-05	1	182344095.0	3.799511e-05	T	C	0.215163934426	0.51675	0.350237288136	61.0	12.0	59.0	-0.301586065574	-161444718.0	-	[20897029, 20898567]
chr18	chr18_1_263	42027442.0	42027442.0	ENSG00000078142.12	acceptor	+	right	trans	14	95649825.0	4.320802e-09	0.148434566105	T	A	0.919566473988	0.824771428571	0.889476510067	173.0	35.0	149.0	0.094795045417	53622383.0	3.18208	57.0	TRUE	TRUE	0.00788149259704	357.0	0.897714285714	14	95640839.0	chr14_95640839_G_A_b38	0.315	2.527273e-08	14	95640839.0	2.527273e-08	G	A	0.918905325444	0.832027027027	0.890092715232	169.0	37.0	151.0	0.0868782984168	53613397.0	+	[42025440, 42020705, 42015566, 42025616, 42025939, 42013596, 42025597]
chr12	chr12_1_950	2939563.0	2939564.0	ENSG00000078246.16	acceptor	-	left	cis	12	2939589.0	8.1643e-307	0.917586405679	T	C	0.014033492823	0.6294375	0.366420689655	209.0	16.0	145.0	-0.615404007177	-25.0	4.99963	289.0	TRUE	TRUE	0.0431073313733	370.0	0.178743243243	12	2939589.0	chr12_2939589_A_G_b38	0.239	0.0	12	2939589.0	0.0	T	C	0.014033492823	0.6294375	0.366420689655	209.0	16.0	145.0	-0.615404007177	-25.0	+	[2939732, 2939620, 2939677, 2939789]
				ENSG00000078269.14
				ENSG00000078304.19
chr10	chr10_1_714	21534494.0	21534495.0	ENSG00000078403.16	donor	+	left	trans	10	65919388.0	2.634787e-09	0.227669545597	G	A	0.294148148148	0.459708333333	0.373955882353	108.0	24.0	68.0	-0.165560185185	44384893.0	2.53	55.0	TRUE	TRUE	0.0197510175	200.0	0.34115	10	64742983.0	chr10_64742983_C_A_b38	0.075	0.0003132496	10	64742983.0	0.0003132496	C	A	0.326651162791	0.456	0.428230769231	172.0	2.0	26.0	-0.129348837209	43208488.0	+	[21534644, 21534655]
chr8	chr8_1_655	17935588.0	17935588.0	ENSG00000078674.17	acceptor	+	right	cis	8	17935344.0	1.584551e-11	0.24616894154	A	G	0.970188679245	0.862977272727	0.91712804878	106.0	44.0	164.0	0.107211406518	-244.0	3.25866	427.0	TRUE	TRUE	0.00905717765427	314.0	0.927452229299	8	17935575.0	chr8_17935575_A_G_b38	0.22	1.841843e-09	8	17935575.0	1.841843e-09	A	G	0.952147368421	0.853428571429	0.894218181818	190.0	14.0	110.0	0.0987187969925	-13.0	+	[17934858, 17924780, 17923188, 17935317, 17935188, 17930426, 17929211]
chr17	chr17_951_1140	78005351.0	78005351.0	ENSG00000078687.17	acceptor	+	right	trans	23	5375661.0	2.964369e-09	0.156357538977	G	A	0.0722487046632	0.228571428571	0.169777777778	193.0	14.0	9.0	-0.156322723908	-72629690.0	2.12838	51.0	FALSE	FALSE	0.0116125524691	216.0	0.0864444444444	X	5434744.0	chrX_5434744_A_G_b38	0.074	0.0003351622	X	5434744.0	0.0003351622	A	G	0.0780051282051	0.181181818182	0.1468	195.0	11.0	10.0	-0.103176689977	-72570607.0	+	[78005079]
chr20	chr20_1_522	33619606.0	33619607.0	ENSG00000078699.21	donor	+	left	trans	8	9929888.0	2.508922e-09	0.158902790114	G	A	0.916399014778	0.818	0.793538461538	203.0	1.0	26.0	0.0983990147783	-23689719.0	2.81544	371.0	FALSE	FALSE	0.0102651801323	230.0	0.902082608696	8	9933039.0	chr8_9933039_T_A_b38	0.254	0.000225716	8	9933039.0	0.000225716	T	A	0.92011023622	0.821142857143	0.88908988764	127.0	14.0	89.0	0.0989673790776	-23686568.0	+	[33623114, 33628349]
				ENSG00000078808.16
chr20	chr20_1_522	35000987.0	35000987.0	ENSG00000078814.15	acceptor	+	right	cis	20	35000895.0	1.836434e-66	0.629321710277	TGAGGCTGGGCAAGGGCTGTGGG	T	0.954407843137	0.686071428571	0.834861386139	255.0	14.0	101.0	0.268336414566	-92.0	4.99065	1043.0	TRUE	TRUE	0.00868192710007	370.0	0.911621621622	20	35000895.0	chr20_35000895_TGAGGCTGGGCAAGGGCTGTGGG_T_b38	0.174	1.836434e-66	20	35000895.0	1.836434e-66	TGAGGCTGGGCAAGGGCTGTGGG	T	0.954407843137	0.686071428571	0.834861386139	255.0	14.0	101.0	0.268336414566	-92.0	+	[35000689, 35000893, 35000830]
chr18	chr18_1_263	215504.0	215505.0	ENSG00000079134.11	acceptor	-	left	cis	18	215974.0	1.082558e-12	0.190010578198	T	G	0.852277777778	0.7536875	0.789637681159	216.0	16.0	138.0	0.0985902777778	-469.0	3.53512	176.0	TRUE	TRUE	0.00854214060628	370.0	0.824651351351	18	215974.0	chr18_215974_A_C_b38	0.23	1.082558e-12	18	215974.0	1.082558e-12	T	G	0.852277777778	0.7536875	0.789637681159	216.0	16.0	138.0	0.0985902777778	-469.0	-	[215945, 216485, 218885]
chr2	chr2_1_950	178477061.0	178477061.0	ENSG00000079150.17	donor	-	right	cis	2	178479275.0	1.35072e-16	0.231364323778	G	TG	0.799281938326	0.90752173913	0.867	227.0	23.0	120.0	-0.108239800804	-2214.0	3.95245	253.0	TRUE	TRUE	0.00805644251278	370.0	0.827972972973	2	178477226.0	chr2_178477226_G_A_b38	0.227	1.45548e-16	2	178477226.0	1.45548e-16	C	T	0.799026548673	0.905416666667	0.867	226.0	24.0	120.0	-0.106390117994	-165.0	-	[178474531, 178469782, 178465931, 178473138, 178473142, 178466137, 178469785]
chr2	chr2_1_950	178395450.0	178395450.0	ENSG00000079156.16	acceptor	+	right	trans	8	107238280.0	1.978381e-09		A	G	0.891625592417	zero division error	0.790730769231	211.0	0.0	52.0		-71157170.0	2.66163	80.0	TRUE	TRUE	0.0125126141769	263.0	0.871676806084	8	107406863.0	chr8_107406863_A_C_b38	0.129	0.0002753174	8	107406863.0	0.0002753174	A	C	0.886246305419	0.830125	0.821192307692	203.0	8.0	52.0	0.0561213054187	-70988587.0	+	[178392538, 178394435, 178394439]
				ENSG00000079215.13
				ENSG00000079277.19
				ENSG00000079308.16
chr10	chr10_1_714	70161738.0	70161739.0	ENSG00000079332.14	acceptor	-	left	trans	4	54423304.0	3.824743e-10	0.111826446884	G	A	0.88391588785	0.7815	0.801170731707	321.0	8.0	41.0	0.10241588785	15738435.0	3.06271	121.0	TRUE	TRUE	0.00843398408327	370.0	0.872532432432	4	54530933.0	chr4_54530933_T_C_b38	0.064	4.217091e-05	4	54530933.0	4.217091e-05	A	G	0.87936	0.768	0.825790697674	325.0	2.0	43.0	0.11136	15630806.0	-	[70165752, 70161857, 70170475, 70170412, 70170073]
chr12	chr12_1_950	47748818.0	47748818.0	ENSG00000079337.15	donor	-	right	cis	12	47748853.0	7.360357e-25	0.309887009547	G	A	0.659985074627	0.362333333333	0.472104166667	268.0	6.0	96.0	0.297651741294	-35.0	4.57716	309.0	TRUE	TRUE	0.0307325501534	370.0	0.606410810811	12	47748853.0	chr12_47748853_C_T_b38	0.146	7.360357e-25	12	47748853.0	7.360357e-25	G	A	0.659985074627	0.362333333333	0.472104166667	268.0	6.0	96.0	0.297651741294	-35.0	-	[47748103, 47748596, 47748118, 47748542, 47748534]
				ENSG00000079393.20
chr8	chr8_1_655	11809666.0	11809666.0	ENSG00000079459.12	acceptor	+	right	cis	8	11809670.0	1.498633e-51	0.536096801989	C	T	0.946355731225	0.755380952381	0.839520833333	253.0	21.0	96.0	0.190974778844	4.0	4.97514	1667.0	TRUE	TRUE	0.0075496426954	370.0	0.907797297297	8	11809670.0	chr8_11809670_C_T_b38	0.186	1.498633e-51	8	11809670.0	1.498633e-51	C	T	0.946355731225	0.755380952381	0.839520833333	253.0	21.0	96.0	0.190974778844	4.0	+	[11796011, 11809490, 11802931, 11809450, 11808891, 11808828, 11809293, 11803518]
chr19	chr19_1_950	10782959.0	10782959.0	ENSG00000079805.16	acceptor	+	right	trans	15	42290819.0	1.674708e-10	0.117385561841	A	G	0.965642633229	0.829833333333	0.885755555556	319.0	6.0	45.0	0.135809299896	31507860.0	2.76088	53.0	FALSE	FALSE	0.00882142670562	370.0	0.953724324324	15	41994573.0	chr15_41994573_A_G_b38	0.119	0.0006008357	15	41994573.0	0.0006008357	G	A	0.963410526316	0.991666666667	0.918670731707	285.0	3.0	82.0	-0.0282561403509	31211614.0	+	[10777216, 10763616, 10777218, 10781795, 10759811, 10772628, 10782133]
				ENSG00000079819.18
chr2	chr2_1_950	151496368.0	151496369.0	ENSG00000080345.17	acceptor	-	left	cis	2	151475485.0	1.197492e-11	0.201895710463	A	C	0.61804516129	0.48641025641	0.553604790419	155.0	39.0	167.0	0.13163490488	20884.0	3.31672	153.0	TRUE	TRUE	0.0153906636806	366.0	0.573612021858	2	151496329.0	chr2_151496329_C_G_b38	0.348	7.253243e-11	2	151496329.0	7.253243e-11	C	G	0.616322368421	0.489365853659	0.556052023121	152.0	41.0	173.0	0.126956514763	40.0	+	[151499297, 151498259, 151503348, 151505477, 151502792, 151497625, 151498490, 151496940, 151501390, 151506165]
				ENSG00000080503.22
chr6	chr6_1_950	109047214.0	109047215.0	ENSG00000080546.13	donor	+	left	trans	12	84584121.0	6.664977e-11	0.175696083523	G	T	0.0329850746269	0.242428571429	0.104935897436	201.0	14.0	78.0	-0.209443496802	-24463094.0	3.32811	291.0	TRUE	TRUE	0.0181110267098	306.0	0.0606437908497	12	85598133.0	chr12_85598133_C_T_b38	0.074	0.0005045912	12	85598133.0	0.0005045912	C	T	0.0499198473282	0.278	0.120930232558	262.0	1.0	43.0	-0.228080152672	-23449082.0	-	[109047468, 109047341, 109047165]
chr19	chr19_1_950	9977593.0	9977593.0	ENSG00000080573.6	donor	-	right	cis	19	9977595.0	2.467949e-96	0.820745092412	G	C	0.956897435897	0.672454545455	0.801802197802	117.0	66.0	182.0	0.284442890443	-2.0	4.99664	167.0	TRUE	TRUE	0.0143260245149	365.0	0.828128767123	19	9977595.0	chr19_9977595_C_G_b38	0.43	2.467949e-96	19	9977595.0	2.467949e-96	G	C	0.956897435897	0.672454545455	0.801802197802	117.0	66.0	182.0	0.284442890443	-2.0	-	[9977472, 9974408]
chr16	chr16_1_823	30712439.0	30712440.0	ENSG00000080603.16	donor	+	left	trans	4	136557724.0	1.997811e-09	0.116170340695	G	C	0.927121107266	0.219	0.804571428571	289.0	1.0	35.0	0.708121107266	105845284.0	3.16311	163.0	TRUE	TRUE	0.0221084240095	325.0	0.911744615385	4	136503942.0	chr4_136503942_A_G_b38	0.12	0.0001707156	4	136503942.0	0.0001707156	A	G	0.927067729084	0.73525	0.866885714286	251.0	4.0	70.0	0.191817729084	105791502.0	+	[30712715, 30712678, 30713207]
chr3	chr3_1_950	98588854.0	98588855.0	ENSG00000080819.6	acceptor	-	left	cis	3	98599549.0	1.131391e-14	0.212296291105	G	A	0.85129004329	0.633333333333	0.770651685393	231.0	12.0	89.0	0.217956709957	-10694.0	3.78209	193.0	TRUE	TRUE	0.0152013737117	332.0	0.821795180723	3	98588852.0	chr3_98588852_T_G_b38	0.172	3.89855e-14	3	98588852.0	3.89855e-14	A	C	0.851068965517	0.657142857143	0.769627906977	232.0	14.0	86.0	0.193926108374	3.0	-	[98589664, 98591011, 98589661, 98590631]
				ENSG00000080822.16
chr14	chr14_1_591	102288034.0	102288035.0	ENSG00000080823.22	acceptor	-	left	trans	5	40667154.0	9.797672e-17	0.302560904297	G	A	0.00372043010753	0.521333333333	0.106590909091	186.0	3.0	22.0	-0.517612903226	61620881.0	3.09341	86.0	TRUE	TRUE	0.0131316636643	211.0	0.0218056872038	5	40816025.0	chr5_40816025_G_A_b38	0.235	0.0001727975	5	40816025.0	0.0001727975	C	T	0.005536	0.155615384615	0.0258356164384	125.0	13.0	73.0	-0.150079384615	61472010.0	-	[102565024]
chr20	chr20_1_522	37056145.0	37056145.0	ENSG00000080839.11	donor	-	right	trans	16	6678449.0	2.513878e-14	0.269102447132	T	C	0.0674254143646	0.683333333333	0.1418	181.0	3.0	15.0	-0.615907918969	30377696.0	3.84044	61.0	TRUE	TRUE	0.0160336635944	199.0	0.0823165829146	16	6716030.0	chr16_6716030_A_G_b38	0.073	2.832674e-06	16	6716030.0	2.832674e-06	T	C	0.0695144508671	0.417333333333	0.134913043478	173.0	3.0	23.0	-0.347818882466	30340115.0	-	[37055656, 37056033, 37050644, 37047190]
chr11	chr11_951_1252	133937375.0	133937375.0	ENSG00000080854.14	donor	-	right	trans	7	109438712.0	2.012907e-10	0.335720725407	C	T	0.947432989691	0.545	0.8209	97.0	1.0	10.0	0.402432989691	24498663.0	2.92609	183.0	FALSE	FALSE	0.00815532398834	108.0	0.931990740741	7	109438712.0	chr7_109438712_G_A_b38	0.056	2.012907e-10	7	109438712.0	2.012907e-10	C	T	0.947432989691	0.545	0.8209	97.0	1.0	10.0	0.402432989691	24498663.0	-	[133934520, 133936194, 133927091, 133932213, 133935762, 133931795, 133922730, 133936141]
				ENSG00000080947.14
chr1	chr1_951_1900	113681197.0	113681197.0	ENSG00000081026.18	acceptor	+	right	trans	7	3161481.0	9.39292e-12	0.358364859937	C	T	0.922362745098	0	0.780214285714	102.0	1.0	14.0	0.922362745098	-110519716.0	3.59519	70.0	FALSE	FALSE	0.0191447619256	117.0	0.89747008547	7	3248254.0	chr7_3248254_T_C_b38	0.051	0.0003884565	7	3248254.0	0.0003884565	T	C	0.912561904762	zero division error	0.765416666667	105.0	0.0	12.0	0.861291866029	-110432943.0	+	[113678977, 113673465, 113659265]
chr2	chr2_951_1215	227025810.0	227025811.0	ENSG00000081052.11	acceptor	-	left	cis	2	227025067.0	3.184442e-23	0.361793407402	A	C	0.893335766423	0.77103125	0.834026315789	137.0	64.0	152.0	0.122304516423	744.0	4.57568	459.0	TRUE	TRUE	0.00795439912045	353.0	0.845623229462	2	227025567.0	chr2_227025567_A_T_b38	0.416	3.258891e-22	2	227025567.0	3.258891e-22	T	A	0.894	0.777780821918	0.835939189189	132.0	73.0	148.0	0.116219178082	244.0	-	[227027144, 227027901, 227026237]
				ENSG00000081154.11
chr3	chr3_1_950	132665868.0	132665869.0	ENSG00000081307.12	donor	+	left	trans	1	227364793.0	6.46313e-09	0.110305670952	C	T	0.685361702128	0.496333333333	0.57530952381	282.0	3.0	84.0	0.189028368794	94698924.0	2.73575	391.0	FALSE	FALSE	0.0252681812413	369.0	0.658772357724	1	227034102.0	chr1_227034102_T_C_b38	0.125	0.0002690299	1	227034102.0	0.0002690299	T	C	0.677885714286	0.632333333333	0.597465116279	280.0	3.0	86.0	0.0455523809524	94368233.0	+	[132668817, 132665983]
chr2	chr2_1_950	196145910.0	196145910.0	ENSG00000081320.10	donor	-	right	trans	10	31110521.0	7.20259e-11	0.228583493463	G	A	0.90515625	0.2915	0.807904761905	160.0	2.0	21.0	0.61365625	165035389.0	2.7633	59.0	FALSE	FALSE	0.0167147849742	183.0	0.887289617486	10	31110521.0	chr10_31110521_C_T_b38	0.068	7.20259e-11	10	31110521.0	7.20259e-11	G	A	0.90515625	0.2915	0.807904761905	160.0	2.0	21.0	0.61365625	165035389.0	-	[196143680, 196143686]
				ENSG00000081665.13
chr12	chr12_951_1002	125142091.0	125142091.0	ENSG00000081760.16	acceptor	+	right	cis	12	124913493.0	4.607851e-50	0.546804327056	C	G	0.0593444976077	0.852604651163	0.105076271186	209.0	43.0	118.0	-0.793260153555	-228598.0	4.94333	95.0	TRUE	TRUE	0.0698888399123	370.0	0.166118918919	12	124929153.0	chr12_124929153_G_C_b38	0.162	0.0003699917	12	124929153.0	0.0003699917	G	C	0.202648648649	0.0628888888889	0.0824705882353	259.0	9.0	102.0	0.13975975976	-212938.0	+	[125134979, 125134852, 125136023, 125141905, 125140887, 125107268, 125136864, 125140720, 125134818, 125140907, 125118765, 125139888, 125134072, 125136953, 125114557]
				ENSG00000081791.8
chr5	chr5_1_866	141123486.0	141123487.0	ENSG00000081818.3	acceptor	-	left	cis	5	141174608.0	1.925355e-13	0.257965124974	C	G	0.0712792792793	0.247610169492	0.166129251701	111.0	59.0	147.0	-0.176330890212	-51121.0	3.79361	191.0	TRUE	TRUE	0.0256335894874	317.0	0.148082018927	5	141141233.0	chr5_141141233_C_A_b38	0.399	1.996435e-11	5	141141233.0	1.996435e-11	G	T	0.0758947368421	0.24856	0.169032679739	114.0	50.0	153.0	-0.172665263158	-17746.0	+	[141157489, 141224996, 141174326, 141201265, 141179528, 141188809, 141136922, 141247069, 141210398]
				ENSG00000082397.17
chr5	chr5_1_866	154902676.0	154902677.0	ENSG00000082516.8	acceptor	-	left	cis	5	154902683.0	5.659226e-15		C	G	0.950985365854	zero division error	0.827032258065	205.0	0.0	31.0		-6.0	3.97955	223.0	TRUE	TRUE	0.00762380185292	236.0	0.934703389831	5	154902675.0	chr5_154902675_T_C_b38	0.072	4.309465e-13	5	154902675.0	4.309465e-13	A	G	0.950727722772	zero division error	0.8395	202.0	0.0	34.0	0.0596081932773	2.0	-	[154902810, 154903079]
chr12	chr12_1_950	1410388.0	1410388.0	ENSG00000082805.19	acceptor	+	right	trans	23	54610429.0	2.32759e-11	0.139526850836	A	G	0.0841228070175	0.273583333333	0.137692307692	285.0	12.0	13.0	-0.189460526316	53200041.0	3.29955	125.0	TRUE	TRUE	0.0100722280541	310.0	0.0937032258065	X	54460575.0	chrX_54460575_T_A_b38	0.076	0.0001864513	X	54460575.0	0.0001864513	T	A	0.0875785714286	0.181058823529	0.111384615385	280.0	17.0	13.0	-0.0934802521008	53050187.0	+	[1408247]
				ENSG00000082898.16
chr9	chr9_1_755	70604667.0	70604667.0	ENSG00000083067.22	acceptor	+	right	cis	9	70604715.0	1.430928e-15	0.533491973593	G	C	0.0183142857143	0.434424242424	0.386156862745	35.0	33.0	102.0	-0.41610995671	48.0	3.81522	149.0	TRUE	TRUE	0.0561956811419	170.0	0.319794117647	9	70604715.0	chr9_70604715_C_G_b38	0.494	1.430928e-15	9	70604715.0	1.430928e-15	G	C	0.0183142857143	0.434424242424	0.386156862745	35.0	33.0	102.0	-0.41610995671	48.0	-	[70604280, 70603603, 70603452]
				ENSG00000083123.14
chr17	chr17_1_950	19846736.0	19846736.0	ENSG00000083290.19	donor	-	right	trans	10	37855330.0	2.220578e-14	0.231864526206	C	T	0.987119266055	0.109	0.88624	218.0	1.0	25.0	0.878119266055	-18008594.0	3.80528	783.0	TRUE	TRUE	0.0111804864788	244.0	0.97318442623	10	36904874.0	chr10_36904874_T_G_b38	0.074	1.753845e-07	10	36904874.0	1.753845e-07	A	C	0.983818181818	0.109	0.933235294118	209.0	1.0	34.0	0.874818181818	-17058138.0	-	[19845377, 19843222]
				ENSG00000083444.16
chr17	chr17_1_950	3685580.0	3685581.0	ENSG00000083454.21	acceptor	-	left	cis	17	3685513.0	8.1643e-307	0.921774391033	G	T	0.0102388663968	0.9421	0.560722222222	247.0	10.0	18.0	-0.931861133603	68.0	4.99853	191.0	TRUE	TRUE	0.048553601005	275.0	0.0801563636364	17	3685513.0	chr17_3685513_C_A_b38	0.069	0.0	17	3685513.0	0.0	G	T	0.0102388663968	0.9421	0.560722222222	247.0	10.0	18.0	-0.931861133603	68.0	-	[3688011]
				ENSG00000083457.11
chr13	chr13_1_317	72908681.0	72908682.0	ENSG00000083535.15	donor	+	left	cis	13	72989400.0	1.952226e-12	0.214657968479	AAAGG	A	0.840564935065	0.953658536585	0.90366025641	154.0	41.0	156.0	-0.11309360152	80718.0	3.53754	178.0	TRUE	TRUE	0.0123179838475	351.0	0.881817663818	13	72909928.0	chr13_72909928_A_T_b38	0.322	1.084443e-11	13	72909928.0	1.084443e-11	A	T	0.843012195122	0.955051282051	0.90552027027	164.0	39.0	148.0	-0.112039086929	1246.0	+	[72916112, 72917075, 72931164, 72909973, 72915571]
chr19	chr19_951_1383	57790400.0	57790401.0	ENSG00000083828.15	donor	+	left	cis	19	57790796.0	2.113361e-20	0.403966979718	T	C	0.303773109244	0.0235	0.158701612903	119.0	30.0	124.0	0.280273109244	395.0	4.49947	234.0	TRUE	TRUE	0.0328734587073	273.0	0.207080586081	19	57790398.0	chr19_57790398_TG_T_b38	0.313	2.074565e-18	19	57790398.0	2.074565e-18	TG	T	0.293653543307	0.00968	0.157	127.0	25.0	121.0	0.283973543307	-3.0	+	[57814659, 57819397, 57791511, 57858575, 57790487, 57814425, 57817114, 57807644, 57791514, 57790878, 57790881, 57846570, 57809067, 57839022, 57819567, 57791798, 57814458, 57799235, 57820493, 57853775, 57791333, 57797606, 57856103, 57856106, 57808625, 57808895]
chr4	chr4_1_739	186627203.0	186627203.0	ENSG00000083857.13	donor	-	right	trans	19	38610168.0	1.376246e-14	0.300799029334	G	A	0.0258282208589	0.769	0.166625	163.0	1.0	16.0	-0.743171779141	148017035.0	3.58425	53.0	TRUE	TRUE	0.0127217825617	180.0	0.0424722222222	19	38797950.0	chr19_38797950_T_G_b38	0.062	0.0001976261	19	38797950.0	0.0001976261	A	C	0.0278709677419	zero division error	0.120318181818	155.0	0.0	22.0	0.26776734104	147829253.0	-	[186626401, 186626755, 186626471, 186627051, 186627339, 186626191, 186626685, 186625981]
				ENSG00000083937.8
chr1	chr1_1_950	39748767.0	39748768.0	ENSG00000084072.16	donor	+	left	cis	1	39747206.0	1.031093e-75	0.728353621096	G	A	0.0209447852761	0.234133333333	0.152895061728	163.0	45.0	162.0	-0.213188548057	-1562.0	4.99166	327.0	TRUE	TRUE	0.00987260707816	370.0	0.104645945946	1	39748703.0	chr1_39748703_G_C_b38	0.478	6.086178e-24	1	39748703.0	6.086178e-24	C	G	0.172838383838	0.0288313253012	0.102207446809	99.0	83.0	188.0	0.144007058537	-65.0	+	[39748902]
				ENSG00000084090.13
chr4	chr4_1_739	56931120.0	56931120.0	ENSG00000084093.16	acceptor	+	right	cis	4	56931142.0	5.305022e-59	0.734245585248	A	C	0.0356868131868	0.821	0.620945945946	182.0	2.0	37.0	-0.785313186813	22.0	4.97857	331.0	TRUE	TRUE	0.0727526340984	221.0	0.140778280543	4	56931142.0	chr4_56931142_A_C_b38	0.093	5.305022e-59	4	56931142.0	5.305022e-59	A	C	0.0356868131868	0.821	0.620945945946	182.0	2.0	37.0	-0.785313186813	22.0	+	[56931072, 56931168, 56931024, 56930823]
chr12	chr12_1_950	108811811.0	108811811.0	ENSG00000084112.14	acceptor	+	right	trans	8	61187977.0	1.523555e-10	0.143319547162	C	T	0.0868435114504	0.5	0.190875	262.0	1.0	40.0	-0.41315648855	-47623834.0	2.7995	61.0	FALSE	FALSE	0.0128467423455	303.0	0.101940594059	8	61790200.0	chr8_61790200_G_A_b38	0.053	0.0001041089	8	61790200.0	0.0001041089	G	A	0.0937389705882	0.276	0.1705	272.0	1.0	30.0	-0.182261029412	-47021611.0	-	[108811425, 108811516, 108802534]
				ENSG00000084234.16
chr12	chr12_1_950	14786129.0	14786129.0	ENSG00000084463.7	acceptor	+	right	trans	13	103606983.0	1.223838e-12	0.313203929017	G	C	0.0410852713178	0.342666666667	0.1739	129.0	3.0	20.0	-0.301581395349	88820854.0	3.37888	87.0	TRUE	TRUE	0.0124013024584	152.0	0.0645131578947	13	103565972.0	chr13_103565972_C_T_b38	0.115	4.439717e-05	13	103565972.0	4.439717e-05	C	T	0.0485	0.295	0.106931034483	120.0	3.0	29.0	-0.2465	88779843.0	-	[14782036]
chr1	chr1_1_950	31698606.0	31698607.0	ENSG00000084636.17	acceptor	-	left	cis	1	31698605.0	4.354445e-24	0.360201575413	C	A	0.683886227545	0.871727272727	0.758026666667	167.0	44.0	150.0	-0.187841045182	2.0	4.65101	54.0	TRUE	TRUE	0.0146746412781	361.0	0.737587257618	1	31698605.0	chr1_31698605_T_G_b38	0.33	4.354445e-24	1	31698605.0	4.354445e-24	C	A	0.683886227545	0.871727272727	0.758026666667	167.0	44.0	150.0	-0.187841045182	2.0	-	[31699812, 31698749]
chr2	chr2_1_950	27059189.0	27059189.0	ENSG00000084693.15	acceptor	+	right	trans	23	96384445.0	2.742668e-12	0.132084754902	G	A	0.919535483871	0.746823529412	0.83675	310.0	34.0	24.0	0.172711954459	69325256.0	3.32119	139.0	TRUE	TRUE	0.0219448917474	368.0	0.898179347826	X	96227978.0	chrX_96227978_A_C_b38	0.122	0.0008352775	X	96227978.0	0.0008352775	A	C	0.907407166124	0.812586206897	0.88721875	307.0	29.0	32.0	0.0948209592272	69168789.0	+	[27058552, 27058602, 27058516, 27057438]
				ENSG00000085063.14
chr3	chr3_1_950	169121055.0	169121055.0	ENSG00000085276.17	donor	-	right	trans	13	108738713.0	3.96735e-09	0.142665252059	T	C	0.921917050691	0.6155	0.857219512195	217.0	4.0	82.0	0.306417050691	60382342.0	3.07023	71.0	FALSE	FALSE	0.0143914193598	303.0	0.900363036304	13	108783002.0	chr13_108783002_C_A_b38	0.155	0.0006337163	13	108783002.0	0.0006337163	G	T	0.913013953488	0.758166666667	0.877597560976	215.0	6.0	82.0	0.154847286822	60338053.0	-	[169102226, 169116739, 169119917, 169115767]
				ENSG00000085377.13
chr1	chr1_951_1900	111414902.0	111414903.0	ENSG00000085465.12	donor	+	left	cis	1	111413801.0	3.275735e-59	0.897585741056	T	C	0.0	0.8499	0.420333333333	75.0	10.0	63.0	-0.8499	-1102.0	4.97738	129.0	TRUE	TRUE	0.0815053765522	148.0	0.236351351351	1	111414925.0	chr1_111414925_GGGTCAGGGTCTTTTCCCCAGGGGTCACAGACTGATAACCCACAGA_G_b38	0.296	9.482943e-52	1	111414925.0	9.482943e-52	GGGTCAGGGTCTTTTCCCCAGGGGTCACAGACTGATAACCCACAGA	G	0.0	0.8499	0.39523880597	70.0	10.0	67.0	-0.8499	22.0	-	[111414971]
chr2	chr2_1_950	55266518.0	55266519.0	ENSG00000085760.14	acceptor	-	left	cis	2	55276264.0	7.372871e-16	0.178276405404	A	G	0.134573667712	0.293545454545	0.250619047619	319.0	11.0	21.0	-0.158971786834	-9745.0	3.8205	65.0	TRUE	TRUE	0.00823590811763	351.0	0.146498575499	2	55268115.0	chr2_55268115_C_T_b38	0.155	2.126484e-09	2	55268115.0	2.126484e-09	G	A	0.130346153846	0.259777777778	0.176095890411	260.0	18.0	73.0	-0.129431623932	-1596.0	-	[55267568, 55268577]
chr1	chr1_1_950	51290004.0	51290004.0	ENSG00000085831.15	donor	-	right	trans	10	120747296.0	1.151526e-12	0.176879987606	C	T	0.969071146245	0.53775	0.913547619048	253.0	4.0	42.0	0.431321146245	-69457292.0	3.30315	89.0	TRUE	TRUE	0.0111947918032	299.0	0.955501672241	10	120707067.0	chr10_120707067_A_G_b38	0.371	0.0006436625	10	120707067.0	0.0006436625	T	C	0.979211864407	0.918780487805	0.946271428571	118.0	41.0	140.0	0.0604313766019	-69417063.0	-	[51288955, 51289884, 51289710]
				ENSG00000085832.16
				ENSG00000085871.8
				ENSG00000086015.20
				ENSG00000086205.16
				ENSG00000086289.11
				ENSG00000086598.10
chr1	chr1_1901_1996	236249967.0	236249968.0	ENSG00000086619.13	acceptor	-	left	cis	1	236249930.0	5.509807e-12	0.297478853365	A	T	0.835234375	0.618716666667	0.737443548387	64.0	60.0	124.0	0.216517708333	38.0	3.65194	385.0	TRUE	TRUE	0.0381130827101	248.0	0.733955645161	1	236249982.0	chr1_236249982_G_A_b38	0.27	4.577534e-08	1	236249982.0	4.577534e-08	C	T	0.675240601504	0.874473684211	0.787489583333	133.0	19.0	96.0	-0.199233082707	-14.0	-	[236252049, 236269874]
chrX	chrX_1_835	53600309.0	53600310.0	ENSG00000086758.15	acceptor	-	left	trans	1	70625432.0	1.078884e-12	0.198302326159	T	C	0.955826666667	0.426	0.812428571429	225.0	3.0	21.0	0.529826666667	-17025122.0	3.0288	81.0	TRUE	TRUE	0.0232721229012	249.0	0.93734939759	1	70524238.0	chr1_70524238_C_T_b38	0.118	3.188405e-05	1	70524238.0	3.188405e-05	A	G	0.955471502591	0.611	0.889830188679	193.0	3.0	53.0	0.344471502591	-16923928.0	-	[53602563, 53602590]
chr11	chr11_1_950	89490553.0	89490554.0	ENSG00000086991.12	acceptor	-	left	trans	6	76615871.0	3.946197e-10	0.250084082237	C	T	0.920961832061	0.701	0.837060606061	131.0	2.0	33.0	0.219961832061	12874683.0	3.23472	57.0	FALSE	FALSE	0.00743463002613	166.0	0.90163253012	6	76642219.0	chr6_76642219_C_G_b38	0.099	1.80451e-08	6	76642219.0	1.80451e-08	G	C	0.917718518519	0.701	0.840586206897	135.0	2.0	29.0	0.216718518519	12848335.0	-	[89492120, 89491939, 89490852, 89491189, 89491112, 89490932, 89497996, 89490942]
				ENSG00000087008.15
chr19	chr19_951_1383	48873224.0	48873224.0	ENSG00000087074.7	acceptor	+	right	cis	19	48875151.0	1.316254e-23	0.370709800267	A	G	0.945072463768	0.79775862069	0.881132183908	138.0	58.0	174.0	0.147313843078	1927.0	4.6599	173.0	TRUE	TRUE	0.0103708650183	370.0	0.891910810811	19	48872643.0	chr19_48872643_T_C_b38	0.386	8.767127e-19	19	48872643.0	8.767127e-19	T	C	0.940382978723	0.810421052632	0.879180232558	141.0	57.0	172.0	0.129961926092	-581.0	+	[48872577, 48872922, 48872651, 48872548]
chr19	chr19_951_1383	48835843.0	48835844.0	ENSG00000087076.8	acceptor	-	left	cis	19	48875151.0	1.437759e-27	0.432236099169	T	C	0.920038461538	0.418232142857	0.619572327044	130.0	56.0	159.0	0.501806318681	-39307.0	4.78708	185.0	TRUE	TRUE	0.114491500912	345.0	0.700110144928	19	48835841.0	chr19_48835841_T_C_b38	0.27	3.856177e-14	19	48835841.0	3.856177e-14	A	G	0.817868421053	0.428129032258	0.587669354839	190.0	31.0	124.0	0.389739388795	3.0	-	[48837240, 48836314, 48836323, 48835999]
				ENSG00000087077.13
chr17	chr17_1_950	28168657.0	28168658.0	ENSG00000087095.12	donor	+	left	trans	23	116031012.0	6.865882e-19		C	T	0.968217125382	zero division error	zero division error	327.0	0.0	0.0		87862354.0	3.99643	87.0	TRUE	TRUE	0.00846386090061	355.0	0.959577464789	X	116013723.0	chrX_116013723_T_C_b38	0.061	7.242017e-16	X	116013723.0	7.242017e-16	T	C	0.968350769231	0.741692307692	0.958470588235	325.0	13.0	17.0	0.226658461538	87845065.0	+	[28185178, 28172516]
				ENSG00000087157.18
chr16	chr16_1_823	56466151.0	56466151.0	ENSG00000087263.16	acceptor	+	right	cis	16	56426734.0	1.180952e-19	0.223144201388	C	G	0.925640625	0.7625	0.809023255814	320.0	2.0	43.0	0.163140625	-39417.0	4.42282	135.0	TRUE	TRUE	0.00744265472697	365.0	0.911008219178	16	56464800.0	chr16_56464800_G_A_b38	0.067	1.605479e-16	16	56464800.0	1.605479e-16	G	A	0.924682389937	0.7625	0.820977777778	318.0	2.0	45.0	0.162182389937	-1351.0	+	[56453408, 56454921, 56462634, 56458594]
				ENSG00000087274.16
chr14	chr14_1_591	52042781.0	52042781.0	ENSG00000087303.17	donor	-	right	cis	14	52042783.0	7.551408e-51	0.655217029276	A	G	0.979314814815	0.771941176471	0.872789473684	162.0	17.0	114.0	0.207373638344	-2.0	4.98259	403.0	TRUE	TRUE	0.00751307213829	293.0	0.925836177474	14	52042783.0	chr14_52042783_T_C_b38	0.253	7.551408e-51	14	52042783.0	7.551408e-51	A	G	0.979314814815	0.771941176471	0.872789473684	162.0	17.0	114.0	0.207373638344	-2.0	-	[52040851, 52042350]
chr2	chr2_1_950	69864899.0	69864899.0	ENSG00000087338.4	acceptor	+	right	trans	1	163536572.0	1.035365e-18	0.314035350404	T	C	0.97604950495	0.313666666667	0.949117647059	202.0	3.0	17.0	0.662382838284	93671673.0	3.55591	51.0	TRUE	TRUE	0.00946522392663	222.0	0.965036036036	1	162423504.0	chr1_162423504_T_TA_b38	0.461	0.000148374	1	162423504.0	0.000148374	TA	T	0.976770491803	0.904090909091	0.981798245614	61.0	44.0	114.0	0.0726795827124	92558605.0	+	[69854960, 69861347, 69849742, 69861342]
chr12	chr12_1_950	32707366.0	32707366.0	ENSG00000087470.17	acceptor	+	right	cis	12	32741324.0	1.906842e-12	0.168950433659	C	T	0.899168627451	0.716857142857	0.844412371134	255.0	7.0	97.0	0.182311484594	33958.0	3.81032	503.0	TRUE	TRUE	0.00803342961336	359.0	0.880818941504	12	32707368.0	chr12_32707368_G_A_b38	0.155	6.45894e-12	12	32707368.0	6.45894e-12	G	A	0.898647058824	0.716857142857	0.845783505155	255.0	7.0	97.0	0.181789915966	2.0	+	[32701472, 32705863, 32679465, 32706642, 32701562, 32706237, 32706814]
chr20	chr20_1_522	56373407.0	56373407.0	ENSG00000087586.17	donor	-	right	trans	15	61601582.0	1.39582e-09	0.270803047205	C	A	0.944606060606	0.805090909091	0.877642857143	99.0	11.0	70.0	0.139515151515	-5228175.0	3.01215	95.0	FALSE	FALSE	0.00930733737654	180.0	0.910038888889	15	61552244.0	chr15_61552244_T_C_b38	0.197	0.0003315764	15	61552244.0	0.0003315764	A	G	0.928469565217	0.841666666667	0.88106779661	115.0	6.0	59.0	0.0868028985507	-5178837.0	-	[56370659]
				ENSG00000087884.14
chr1	chr1_1_950	63414146.0	63414147.0	ENSG00000088035.15	donor	+	left	trans	13	72663832.0	8.430531e-12	0.229214102875	C	A	0.952346590909	0	0.872703703704	176.0	1.0	27.0	0.952346590909	9249685.0	3.23272	291.0	FALSE	FALSE	0.0115236968474	204.0	0.937137254902	13	72548046.0	chr13_72548046_C_T_b38	0.162	0.0005786752	13	72548046.0	0.0005786752	C	T	0.944076388889	0.644166666667	0.951185185185	144.0	6.0	54.0	0.299909722222	9133899.0	+	[63415872, 63419409, 63415893, 63428998, 63419369, 63415817, 63462234, 63428732, 63415821]
chr19	chr19_951_1383	54143749.0	54143750.0	ENSG00000088038.17	donor	+	left	trans	13	23498334.0	5.653025e-10	0.118094907142	T	A	0.909486666667	0.654666666667	0.815507462687	300.0	3.0	67.0	0.25482	-30645416.0	2.71114	71.0	TRUE	TRUE	0.0163556081008	370.0	0.890402702703	13	23609400.0	chr13_23609400_G_A_b38	0.1	7.219218e-05	13	23609400.0	7.219218e-05	G	A	0.901399328859	0.513	0.854371428571	298.0	2.0	70.0	0.388399328859	-30534350.0	+	[54143976, 54144236, 54144005]
chr19	chr19_1_950	6424545.0	6424546.0	ENSG00000088247.17	acceptor	-	left	trans	6	30398237.0	4.440302e-11	0.375465155006	G	A	0.00791954022989	0.3835	0.0871304347826	87.0	2.0	23.0	-0.37558045977	-23973691.0	3.77297	553.0	TRUE	TRUE	0.00814486352041	112.0	0.0308928571429	6	29598592.0	chr6_29598592_A_G_b38	0.268	0.0005328135	6	29598592.0	0.0005328135	C	T	0.00975806451613	0.1127	0.0432	62.0	10.0	40.0	-0.102941935484	-23174046.0	-	[6424681]
				ENSG00000088340.15
chr13	chr13_1_317	98846060.0	98846061.0	ENSG00000088387.18	acceptor	-	left	trans	7	145913862.0	5.716612e-09	0.110192155747	G	A	0.207633451957	0.425857142857	0.256746268657	281.0	7.0	67.0	-0.2182236909	-47067801.0	2.44679	157.0	FALSE	FALSE	0.0110420281373	355.0	0.221205633803	7	145732506.0	chr7_145732506_A_AT_b38	0.093	8.082075e-07	7	145732506.0	8.082075e-07	T	AT	0.210176870748	0.3892	0.264107142857	294.0	5.0	56.0	-0.179023129252	-46886445.0	-	[98853407, 98846507, 98860314, 98846519, 98848591]
				ENSG00000088448.14
				ENSG00000088543.14
chr20	chr20_1_522	6039759.0	6039759.0	ENSG00000088766.11	acceptor	+	right	cis	20	6048820.0	8.493907e-15	0.279721320536	A	G	0.37675	0.147851851852	0.275058823529	116.0	54.0	170.0	0.228898148148	9061.0	4.13244	125.0	TRUE	TRUE	0.0359473122059	340.0	0.28955	20	6040100.0	chr20_6040100_C_G_b38	0.063	3.7842e-05	20	6040100.0	3.7842e-05	C	G	0.273634228188	0.417	0.40212195122	298.0	1.0	41.0	-0.143365771812	341.0	+	[6038696, 6015490, 6037299, 6037143, 6009912, 6034763, 6034555, 6038061]
chr14	chr14_1_591	103797370.0	103797370.0	ENSG00000088808.16	donor	-	right	trans	8	3840578.0	1.420826e-10	0.119787744718	C	T	0.907813291139	0.7202	0.838571428571	316.0	5.0	35.0	0.187613291139	99956792.0	3.39392	61.0	FALSE	FALSE	0.00772374453983	356.0	0.898370786517	8	4619348.0	chr8_4619348_T_C_b38	0.517	0.0001307052	8	4619348.0	0.0001307052	A	G	0.917927835052	0.866729411765	0.902925287356	97.0	85.0	174.0	0.0511984232868	99178022.0	-	[103784932, 103778821, 103794663, 103793064, 103796523, 103784914, 103757751]
chr20	chr20_1_522	3634310.0	3634310.0	ENSG00000088812.17	acceptor	+	right	trans	4	134957261.0	3.190484e-11		C	T	0.946722826087	zero division error	zero division error	184.0	0.0	0.0		131322951.0	3.3415	81.0	TRUE	TRUE	0.00839099059488	207.0	0.93493236715	4	134898015.0	chr4_134898015_G_A_b38	0.077	3.764514e-08	4	134898015.0	3.764514e-08	G	A	0.946713483146	0.711666666667	0.880038461538	178.0	3.0	26.0	0.235046816479	131263705.0	+	[3601024, 3624572, 3604262]
				ENSG00000088833.17
				ENSG00000088888.17
chr20	chr20_1_522	3167798.0	3167798.0	ENSG00000088899.14	donor	-	right	trans	2	214723435.0	2.390203e-17	0.333112658085	G	A	0.00268208092486	0.75	0.0479444444444	173.0	2.0	18.0	-0.747317919075	-211555637.0	4.28293	55.0	TRUE	TRUE	0.00880688104379	193.0	0.0146476683938	2	214713149.0	chr2_214713149_A_T_b38	0.073	9.928392e-13	2	214713149.0	9.928392e-13	A	T	0.0027619047619	0.5	0.0392272727273	168.0	3.0	22.0	-0.497238095238	-211545351.0	-	[3167181]
				ENSG00000088992.17
chr20	chr20_1_522	4869905.0	4869905.0	ENSG00000089057.14	donor	-	right	trans	3	170364887.0	1.01477e-09	0.203172030848	A	G	0.888834394904	0.53225	0.811590909091	157.0	4.0	44.0	0.356584394904	-165494982.0	2.83035	167.0	FALSE	FALSE	0.0156590382867	205.0	0.865297560976	3	170230272.0	chr3_170230272_C_A_b38	0.227	2.304684e-05	3	170230272.0	2.304684e-05	T	G	0.885103174603	0.712928571429	0.859723076923	126.0	14.0	65.0	0.172174603175	-165360367.0	-	[4867875]
				ENSG00000089060.11
				ENSG00000089063.14
				ENSG00000089127.12
				ENSG00000089157.15
				ENSG00000089225.19
chr12	chr12_1_950	111659345.0	111659346.0	ENSG00000089234.15	acceptor	-	left	trans	1	161270182.0	1.544863e-09	0.116468463178	C	T	0.931213058419	0.78	0.8497	291.0	2.0	40.0	0.151213058419	-49610836.0	2.72839	79.0	FALSE	FALSE	0.00769473630387	333.0	0.920513513514	1	161248700.0	chr1_161248700_C_T_b38	0.342	0.0007403967	1	161248700.0	0.0007403967	A	G	0.942721428571	0.904085714286	0.904474683544	140.0	35.0	158.0	0.0386357142857	-49589354.0	-	[111660532, 111660610, 111672660, 111665638, 111660599]
				ENSG00000089335.20
				ENSG00000089351.14
				ENSG00000089486.16
				ENSG00000089639.10
				ENSG00000089737.16
chr19	chr19_1_950	4207500.0	4207500.0	ENSG00000089847.12	acceptor	+	right	trans	10	70895278.0	1.871395e-14	0.421173405734	G	A	0.0354	1	0.1961	105.0	1.0	10.0	-0.9646	66687778.0	3.77155	51.0	TRUE	TRUE	0.0192609176576	116.0	0.0575689655172	10	70795074.0	chr10_70795074_C_T_b38	0.052	1.740886e-08	10	70795074.0	1.740886e-08	C	T	0.0415238095238	1	0.1318	105.0	1.0	10.0	-0.958476190476	66587574.0	+	[4207312]
				ENSG00000089916.17
				ENSG00000090006.17
				ENSG00000090054.13
				ENSG00000090097.21
				ENSG00000090263.15
				ENSG00000090266.12
				ENSG00000090316.15
				ENSG00000090487.10
chr3	chr3_951_1043	189987669.0	189987670.0	ENSG00000090530.9	acceptor	-	left	trans	18	1461144.0	1.687456e-09		A	G	0.945736111111	zero division error	0.812722222222	144.0	0.0	18.0		188526526.0	3.05774	55.0	FALSE	FALSE	0.0085843870218	162.0	0.930956790123	18	1478003.0	chr18_1478003_G_A_b38	0.071	0.000122665	18	1478003.0	0.000122665	C	T	0.942158273381	zero division error	0.863260869565	139.0	0.0	23.0	0.27098744113	188509667.0	-	[189987866, 189988906, 189988901, 189994093]
chr16	chr16_1_823	491268.0	491269.0	ENSG00000090565.15	donor	+	left	cis	16	464407.0	8.284919e-10	0.167884774747	C	A	0.689579310345	0.792730769231	0.745473988439	145.0	52.0	173.0	-0.103151458886	-26862.0	3.24598	126.0	TRUE	TRUE	0.0133482204237	370.0	0.730210810811	16	490515.0	chr16_490515_T_C_b38	0.076	0.0004685641	16	490515.0	0.0004685641	T	C	0.739360759494	0.7325	0.674519230769	316.0	2.0	52.0	0.00686075949367	-754.0	+	[492579, 498914, 495795, 495750, 496823, 491753, 495931, 503003, 491887]
				ENSG00000090612.20
chr19	chr19_1_950	8247444.0	8247444.0	ENSG00000090661.11	acceptor	+	right	cis	19	8252433.0	2.736353e-74	0.626560490501	C	G	0.0040987654321	0.68	0.210475	324.0	1.0	40.0	-0.675901234568	4989.0	4.98695	79.0	TRUE	TRUE	0.00879462905611	365.0	0.0285671232877	19	8247128.0	chr19_8247128_G_T_b38	0.448	2.432631e-05	19	8247128.0	2.432631e-05	G	T	0.00291588785047	0.0633768115942	0.030380952381	107.0	69.0	189.0	-0.0604609237437	-316.0	+	[8244105, 8210862, 8241457, 8240563, 8209494, 8209948, 8238558]
chr5	chr5_1_866	146251875.0	146251876.0	ENSG00000091009.7	donor	+	left	trans	5	14655814.0	1.468176e-09	0.251254934514	A	C	0.857942622951	0.5905	0.713407407407	122.0	2.0	27.0	0.267442622951	-131596062.0	2.58512	57.0	TRUE	TRUE	0.0174733726591	151.0	0.828556291391	5	14712600.0	chr5_14712600_A_T_b38	0.063	0.0001144629	5	14712600.0	0.0001144629	T	A	0.843466165414	0.636	0.723235294118	133.0	1.0	17.0	0.207466165414	-131539276.0	+	[146258448, 146254957, 146254942]
chr7	chr7_1_878	76503587.0	76503588.0	ENSG00000091073.19	donor	+	left	cis	7	76497754.0	1.494366e-43	0.626401662624	T	G	0.948071428571	0.521548387097	0.859196319018	126.0	31.0	163.0	0.426523041475	-5834.0	4.96567	667.0	TRUE	TRUE	0.0255555058984	320.0	0.86148125	7	76503645.0	chr7_76503645_A_G_b38	0.398	1.112093e-12	7	76503645.0	1.112093e-12	G	A	0.783455357143	0.947255319149	0.890720496894	112.0	47.0	161.0	-0.163799962006	57.0	+	[76504355, 76504228, 76505373]
chr18	chr18_1_263	56600365.0	56600366.0	ENSG00000091164.12	acceptor	-	left	trans	3	45450627.0	1.261756e-09	0.244929550599	T	A	0.415193548387	0.22764516129	0.328525252525	93.0	31.0	99.0	0.187548387097	11149739.0	2.83898	243.0	TRUE	TRUE	0.02628326015	223.0	0.35064573991	3	45771773.0	chr3_45771773_T_C_b38	0.448	0.0009928913	3	45771773.0	0.0009928913	A	G	0.400696969697	0.304581395349	0.339043859649	66.0	43.0	114.0	0.0961155743481	10828593.0	-	[56600637]
chr2	chr2_1_950	173030254.0	173030255.0	ENSG00000091428.17	donor	+	left	trans	11	112509557.0	1.374299e-10	0.190337501998	C	T	0.937951612903	0.746	0.875716666667	186.0	5.0	60.0	0.191951612903	-60520698.0	2.84429	55.0	TRUE	TRUE	0.0081885306265	251.0	0.919250996016	11	112585103.0	chr11_112585103_C_T_b38	0.375	0.0002141762	11	112585103.0	0.0002141762	C	T	0.946221153846	0.895609756098	0.901933962264	104.0	41.0	106.0	0.0506113977486	-60445152.0	+	[173033186, 173048599, 173030645, 173031894, 173030647, 173033913, 173036124]
chr4	chr4_1_739	25776360.0	25776361.0	ENSG00000091490.10	acceptor	-	left	trans	4	132679759.0	2.190463e-09	0.320547528677	G	A	0.910209302326	0.66125	0.822260869565	86.0	4.0	23.0	0.248959302326	-106903398.0	3.01855	131.0	TRUE	TRUE	0.0106486216618	113.0	0.883495575221	4	132611419.0	chr4_132611419_A_G_b38	0.133	1.436875e-05	4	132611419.0	1.436875e-05	C	T	0.903470588235	0.625	0.838076923077	85.0	2.0	26.0	0.278470588235	-106835058.0	-	[25782241, 25779002, 25779075, 25802282, 25778247]
chr17	chr17_1_950	5533988.0	5533989.0	ENSG00000091592.15	acceptor	-	left	cis	17	5533965.0	2.009585e-19	0.21631080376	C	T	0.84775	0.517	0.74	328.0	2.0	38.0	0.33075	24.0	4.61911	302.0	TRUE	TRUE	0.00789248062382	368.0	0.834826086957	17	5533965.0	chr17_5533965_G_A_b38	0.057	2.009585e-19	17	5533965.0	2.009585e-19	C	T	0.84775	0.517	0.74	328.0	2.0	38.0	0.33075	24.0	-	[5541856, 5534532, 5536850, 5535541, 5539414, 5534244, 5535547]
chr3	chr3_1_950	112349819.0	112349820.0	ENSG00000091972.18	donor	+	left	trans	10	18163065.0	3.293301e-10	0.166187901771	C	T	0.689845360825	0.432875	0.580847222222	194.0	16.0	144.0	0.256970360825	-94186755.0	3.19058	89.0	TRUE	TRUE	0.0437292822624	354.0	0.633892655367	10	18192115.0	chr10_18192115_C_T_b38	0.119	0.0004724148	10	18192115.0	0.0004724148	C	T	0.656072992701	0.61325	0.555013157895	274.0	4.0	76.0	0.0428229927007	-94157705.0	+	[112361515, 112358868, 112350357, 112361542, 112360775, 112360552, 112352443, 112367564, 112360679]
				ENSG00000092094.10
chr14	chr14_1_591	23347513.0	23347513.0	ENSG00000092096.16	donor	-	right	trans	23	149470216.0	6.823065e-13	0.133825795474	G	T	0.740811377246	0.48632	0.649181818182	334.0	25.0	11.0	0.254491377246	-126122703.0	3.44548	161.0	TRUE	TRUE	0.0320285180424	370.0	0.720891891892	X	149301223.0	chrX_149301223_G_T_b38	0.138	4.058852e-07	X	149301223.0	4.058852e-07	A	C	0.737705501618	0.575341463415	0.7595	309.0	41.0	20.0	0.162364038203	-125953710.0	-	[23346936, 23347155, 23347212]
chr14	chr14_1_591	24147975.0	24147975.0	ENSG00000092098.16	acceptor	+	right	cis	14	23395771.0	1.420095e-15	0.196378899155	A	G	0.882707142857	0.494	0.65597260274	280.0	6.0	73.0	0.388707142857	-752204.0	3.9068	55.0	TRUE	TRUE	0.0620579999379	359.0	0.830105849582	14	24008026.0	chr14_24008026_A_G_b38	0.301	0.0004307976	14	24008026.0	0.0004307976	A	G	0.780648044693	0.892555555556	0.875972222222	179.0	36.0	144.0	-0.111907510863	-139949.0	+	[24146817, 24146722, 24147557, 24147591, 24147890, 24146907]
				ENSG00000092108.20
chr14	chr14_1_591	21360972.0	21360973.0	ENSG00000092201.9	acceptor	-	left	cis	14	21360970.0	1.560643e-29	0.324995657401	C	G	0.73926433121	1	0.87556	314.0	3.0	50.0	-0.26073566879	3.0	4.72554	113.0	TRUE	TRUE	0.00901163089785	367.0	0.759964577657	14	21360970.0	chr14_21360970_C_G_b38	0.076	1.560643e-29	14	21360970.0	1.560643e-29	C	G	0.73926433121	1	0.87556	314.0	3.0	50.0	-0.26073566879	3.0	-	[21361077]
				ENSG00000092529.23
				ENSG00000092841.18
chr17	chr17_951_1140	75843483.0	75843483.0	ENSG00000092929.11	donor	-	right	trans	23	20493502.0	5.274026e-12	0.158637366042	G	A	0.927060606061	0.694727272727	0.895428571429	264.0	11.0	14.0	0.232333333333	55349981.0	3.43372	53.0	FALSE	FALSE	0.0120649423738	289.0	0.916685121107	X	20587293.0	chrX_20587293_G_A_b38	0.138	0.0003756784	X	20587293.0	0.0003756784	C	T	0.925304347826	0.84336	0.905178571429	230.0	25.0	28.0	0.0819443478261	55256190.0	-	[75843248, 75843073, 75843266, 75843122, 75843285]
				ENSG00000092964.17
chr1	chr1_951_1900	217491679.0	217491679.0	ENSG00000092978.10	donor	-	right	trans	1	108418806.0	6.214337e-12		C	T	0.936653409091	zero division error	0.78584	176.0	0.0	25.0		109072873.0	2.61691	61.0	FALSE	FALSE	0.0116921831143	201.0	0.917895522388	1	108637416.0	chr1_108637416_A_T_b38	0.08	0.0007843549	1	108637416.0	0.0007843549	T	A	0.926644970414	zero division error	0.8716875	169.0	0.0	32.0	-0.720798245614	108854263.0	-	[217453632, 217449360, 217431365, 217487305, 217449337, 217453242, 217468844, 217487260, 217471802, 217451756]
				ENSG00000093000.18
				ENSG00000093010.13
chr22	chr22_1_421	17188447.0	17188448.0	ENSG00000093072.15	acceptor	-	left	trans	16	19981494.0	7.455116e-10	0.14224502848	T	A	0.917051948052	0.789818181818	0.864029126214	231.0	11.0	103.0	0.127233766234	-2793046.0	3.0264	106.0	TRUE	TRUE	0.0090725089351	345.0	0.897165217391	16	19861600.0	chr16_19861600_A_G_b38	0.499	0.0004498115	16	19861600.0	0.0004498115	C	T	0.918161290323	0.869239130435	0.90101875	93.0	92.0	160.0	0.0489221598878	-2673152.0	-	[17189473, 17191682, 17189941, 17189839, 17189962, 17188619, 17199548, 17189951]
chr3	chr3_1_950	37102923.0	37102923.0	ENSG00000093167.17	donor	-	right	cis	3	37220206.0	7.687958e-32	0.476598560786	G	C	0.661516129032	0.429637362637	0.544806451613	93.0	91.0	186.0	0.231878766395	-117283.0	4.84388	663.0	TRUE	TRUE	0.0213671067641	370.0	0.545816216216	3	37103044.0	chr3_37103044_C_A_b38	0.505	4.249938e-29	3	37103044.0	4.249938e-29	T	G	0.655126315789	0.433417582418	0.544967391304	95.0	91.0	184.0	0.221708733372	-121.0	-	[37100297, 37083806, 37096660, 37066325, 37096636, 37094908, 37096766]
				ENSG00000093183.13
chrX	chrX_1_835	48814833.0	48814833.0	ENSG00000094631.18	acceptor	+	right	trans	3	192073428.0	3.466922e-09	0.104267824951	G	A	0.526864516129	0.3166	0.44112962963	310.0	5.0	54.0	0.210264516129	143258595.0	2.31585	67.0	FALSE	FALSE	0.0156656474027	369.0	0.511468834688	3	192039663.0	chr3_192039663_G_A_b38	0.28	4.951572e-05	3	192039663.0	4.951572e-05	G	A	0.533030456853	0.4502	0.496116788321	197.0	35.0	137.0	0.0828304568528	143224830.0	+	[48814756, 48814474, 48814740, 48814674, 48814566]
chr1	chr1_951_1900	171185707.0	171185707.0	ENSG00000094963.13	acceptor	+	right	cis	1	171185820.0	1.211796e-27	0.305217549644	A	G	0.880558359621	0.538	0.750434782609	317.0	3.0	46.0	0.342558359621	113.0	4.75577	187.0	TRUE	TRUE	0.00961639769029	366.0	0.861396174863	1	171185820.0	chr1_171185820_A_G_b38	0.071	1.211796e-27	1	171185820.0	1.211796e-27	A	G	0.880558359621	0.538	0.750434782609	317.0	3.0	46.0	0.342558359621	113.0	+	[171185436, 171154214, 171185359]
chr1	chr1_951_1900	172585857.0	172585857.0	ENSG00000094975.13	acceptor	+	right	trans	8	15740973.0	4.070632e-10	0.193117969398	A	G	0.937527777778	0.769	0.812894736842	180.0	1.0	19.0	0.168527777778	-156844884.0	3.12877	167.0	TRUE	TRUE	0.008209290975	200.0	0.924845	8	16113450.0	chr8_16113450_G_A_b38	0.072	2.870593e-05	8	16113450.0	2.870593e-05	G	A	0.936511627907	1	0.847740740741	172.0	1.0	27.0	-0.063488372093	-156472407.0	+	[172579267, 172585086]
chr9	chr9_1_755	120826764.0	120826764.0	ENSG00000095261.13	donor	-	right	trans	11	39690735.0	5.149077e-09	0.136572571414	T	A	0.822330434783	0.357	0.682875	230.0	1.0	32.0	0.465330434783	81136029.0	2.88593	55.0	FALSE	FALSE	0.0221616481661	263.0	0.803593155894	11	39868675.0	chr11_39868675_A_G_b38	0.057	8.592318e-07	11	39868675.0	8.592318e-07	T	C	0.817826271186	0.560666666667	0.694	236.0	3.0	24.0	0.25715960452	80958089.0	-	[120821464, 120824685, 120824911]
chr9	chr9_1_755	114505051.0	114505052.0	ENSG00000095397.13	acceptor	-	left	cis	9	114505192.0	2.287939e-33	0.606145808712	C	A	0.0352159090909	0.335868421053	0.194550724638	88.0	38.0	138.0	-0.300652511962	-140.0	4.8555	211.0	TRUE	TRUE	0.0240864820363	264.0	0.16178030303	9	114505192.0	chr9_114505192_G_T_b38	0.405	2.287939e-33	9	114505192.0	2.287939e-33	C	A	0.0352159090909	0.335868421053	0.194550724638	88.0	38.0	138.0	-0.300652511962	-140.0	-	[114505194]
chr10	chr10_1_714	100267001.0	100267001.0	ENSG00000095485.16	donor	-	right	trans	11	56755908.0	1.482653e-10	0.253263159624	G	A	0.0408175182482	0.25	0.142214285714	137.0	1.0	28.0	-0.209182481752	43511093.0	2.86592	97.0	TRUE	TRUE	0.00747826854406	166.0	0.0591807228916	11	56855241.0	chr11_56855241_C_A_b38	0.425	0.0009297764	11	56855241.0	0.0009297764	G	T	0.0278867924528	0.089	0.0688705882353	53.0	28.0	85.0	-0.0611132075472	43411760.0	-	[100253539, 100256476, 100260319, 100262063]
chr10	chr10_1_714	100981543.0	100981544.0	ENSG00000095539.15	acceptor	-	left	cis	10	100984457.0	3.611158e-13	0.182513569813	A	G	0.776299145299	0.866523809524	0.851300884956	234.0	21.0	113.0	-0.0902246642247	-2913.0	3.81241	85.0	TRUE	TRUE	0.00960924409263	368.0	0.80447826087	10	100980514.0	chr10_100980514_T_C_b38	0.209	8.919764e-13	10	100980514.0	8.919764e-13	A	G	0.776484978541	0.863263157895	0.851077586207	233.0	19.0	116.0	-0.086778179354	1030.0	+	[100983625, 100983754, 100986748, 100983742, 100982383]
chr10	chr10_1_714	95337294.0	95337295.0	ENSG00000095637.21	acceptor	-	left	trans	5	26851554.0	7.61957e-11	0.122832337859	T	C	0.638752351097	0.0665	0.527755102041	319.0	2.0	49.0	0.572252351097	68485741.0	3.09249	115.0	FALSE	FALSE	0.0231329902484	370.0	0.620959459459	5	26936488.0	chr5_26936488_C_A_b38	0.082	0.0001909439	5	26936488.0	0.0001909439	G	T	0.634106109325	0.584	0.550526315789	311.0	2.0	57.0	0.0501061093248	68400807.0	-	[95351208, 95339132]
				ENSG00000095787.21
				ENSG00000095917.13
				ENSG00000096093.15
chr6	chr6_1_950	33683206.0	33683206.0	ENSG00000096433.10	acceptor	+	right	cis	6	33709779.0	6.21411e-10	0.141903719763	C	A	0.926581818182	0.81868	0.884794117647	220.0	25.0	102.0	0.107901818182	26573.0	3.19022	283.0	TRUE	TRUE	0.00905597850659	347.0	0.906524495677	6	33683500.0	chr6_33683500_C_T_b38	0.231	1.652823e-05	6	33683500.0	1.652823e-05	C	T	0.888054726368	0.951214285714	0.929909090909	201.0	14.0	132.0	-0.0631595593461	294.0	+	[33682640, 33680680, 33682770, 33682644, 33682831]
chr6	chr6_1_950	7576293.0	7576293.0	ENSG00000096696.13	acceptor	+	right	cis	6	7576294.0	2.413352e-38	0.530466036078	A	G	0.745891891892	0.977214285714	0.875278846154	185.0	14.0	104.0	-0.231322393822	1.0	4.93199	97.0	TRUE	TRUE	0.0120709140934	303.0	0.80099009901	6	7576294.0	chr6_7576294_G_A_b38	0.218	2.413352e-38	6	7576294.0	2.413352e-38	A	G	0.745891891892	0.977214285714	0.875278846154	185.0	14.0	104.0	-0.231322393822	1.0	+	[7575488, 7574252]
chr9	chr9_1_755	26978263.0	26978264.0	ENSG00000096872.15	donor	+	left	cis	9	26944327.0	7.955476e-33	0.47069966565	AT	A	0.964479069767	0.705666666667	0.770285714286	215.0	3.0	28.0	0.258812403101	-33937.0	4.85898	195.0	TRUE	TRUE	0.00977800059488	246.0	0.939219512195	9	26978261.0	chr9_26978261_A_G_b38	0.071	3.456837e-31	9	26978261.0	3.456837e-31	A	G	0.964313084112	0.705666666667	0.778206896552	214.0	3.0	29.0	0.258646417445	-3.0	+	[26984256, 26980570, 26978987]
chr19	chr19_1_950	10833213.0	10833214.0	ENSG00000099203.6	acceptor	-	left	trans	2	137089175.0	1.572789e-09	0.103578983198	C	A	0.807048338369	0.34	0.689973684211	331.0	1.0	38.0	0.467048338369	-126255961.0	2.47688	119.0	TRUE	TRUE	0.0169914515413	370.0	0.793762162162	2	136280321.0	chr2_136280321_G_A_b38	0.072	0.0001855374	2	136280321.0	0.0001855374	C	T	0.804504731861	zero division error	0.729509433962	317.0	0.0	53.0	-0.332708972845	-125447107.0	-	[10836097, 10834818, 10834931, 10834933, 10835255, 10836008, 10833783, 10834082]
				ENSG00000099204.18
				ENSG00000099251.14
chr10	chr10_1_714	24858391.0	24858391.0	ENSG00000099256.18	donor	-	right	trans	22	41008966.0	9.145396e-11		C	T	0.82987804878	zero division error	0.693432432432	287.0	0.0	37.0		-16150575.0	2.84938	77.0	TRUE	TRUE	0.0148637949246	324.0	0.814296296296	22	40686474.0	chr22_40686474_G_A_b38	0.065	3.469619e-06	22	40686474.0	3.469619e-06	C	T	0.826667844523	0.758	0.728175	283.0	1.0	40.0	0.068667844523	-15828083.0	-	[24857865, 24858162, 24856995, 24858117]
				ENSG00000099260.10
chr10	chr10_1_714	50099977.0	50099977.0	ENSG00000099290.15	acceptor	+	right	cis	10	50102417.0	4.285011e-75	0.72800539695	G	A	0.910058064516	0.494509803922	0.757435582822	155.0	51.0	163.0	0.415548260595	2440.0	4.99824	481.0	TRUE	TRUE	0.0298416648967	369.0	0.78520596206	10	50099142.0	chr10_50099142_C_T_b38	0.335	1.154077e-14	10	50099142.0	1.154077e-14	C	T	0.731451219512	0.907380952381	0.807809815951	164.0	42.0	163.0	-0.175929732869	-835.0	+	[50097760, 50097802, 50098963, 50098051, 50099863]
chr19	chr19_1_950	18145865.0	18145866.0	ENSG00000099308.10	donor	+	left	trans	5	1691821.0	4.63584e-10	0.220686065632	G	A	0.89125170068	0.58	0.73574025974	147.0	3.0	77.0	0.31125170068	-16454045.0	3.11014	53.0	FALSE	FALSE	0.0392945105086	227.0	0.834387665198	5	1724943.0	chr5_1724943_C_T_b38	0.291	1.871994e-07	5	1724943.0	1.871994e-07	C	T	0.900252252252	0.7028125	0.78233	111.0	16.0	100.0	0.197439752252	-16420923.0	+	[18146880, 18147442]
				ENSG00000099326.8
chr19	chr19_1_950	17228255.0	17228255.0	ENSG00000099330.8	acceptor	+	right	cis	19	17505106.0	7.607048e-19	0.288013607656	C	T	0.718414634146	0.91920212766	0.843072368421	123.0	94.0	152.0	-0.200787493513	276851.0	4.41329	55.0	TRUE	TRUE	0.0312078569781	369.0	0.820913279133	19	17477678.0	chr19_17477678_G_A_b38	0.203	3.989192e-06	19	17477678.0	3.989192e-06	G	A	0.790106837607	0.9264	0.8678	234.0	15.0	120.0	-0.136293162393	249423.0	+	[17227933, 17226353, 17226869, 17228005, 17218391, 17226316, 17228141, 17227199]
chr19	chr19_1_950	17187934.0	17187934.0	ENSG00000099331.13	acceptor	+	right	cis	19	17505106.0	2.879055e-22	0.332533785954	C	T	0.693573770492	0.965563829787	0.858079470199	122.0	94.0	151.0	-0.271990059295	317172.0	4.6085	53.0	TRUE	TRUE	0.0484078143427	367.0	0.830923705722	19	17452698.0	chr19_17452698_G_A_b38	0.061	3.364887e-06	19	17452698.0	3.364887e-06	G	A	0.849247678019	0.507	0.700813953488	323.0	1.0	43.0	0.342247678019	264764.0	+	[17186001, 17184987, 17186825, 17187007, 17186873]
				ENSG00000099785.10
				ENSG00000099804.8
				ENSG00000099810.18
chr19	chr19_1_950	632938.0	632939.0	ENSG00000099821.13	acceptor	-	left	trans	1	161275697.0	6.847947e-11	0.125791560119	C	G	0.932266025641	0.391666666667	0.873675675676	312.0	3.0	37.0	0.540599358974	-160642758.0	3.22525	193.0	FALSE	FALSE	0.0138695625	352.0	0.9215	1	160826537.0	chr1_160826537_C_T_b38	0.057	0.0003350092	1	160826537.0	0.0003350092	G	A	0.929516025641	zero division error	0.858975	312.0	0.0	40.0	0.423164912281	-160193598.0	-	[633424, 642938, 633199]
				ENSG00000099822.2
chr19	chr19_1_950	2097251.0	2097251.0	ENSG00000099840.13	acceptor	+	right	cis	19	2127273.0	7.779427e-12	0.243558683848	A	G	0.958177304965	0.62805	0.90635	141.0	20.0	80.0	0.330127304965	30022.0	3.67228	77.0	TRUE	TRUE	0.0334353810368	241.0	0.913576763485	19	2099821.0	chr19_2099821_A_G_b38	0.34	0.0002831126	19	2099821.0	0.0002831126	G	A	0.85545	0.944217391304	0.95686440678	100.0	23.0	118.0	-0.0887673913043	2570.0	+	[2097162, 2097166]
				ENSG00000099889.13
chr22	chr22_1_421	20139315.0	20139316.0	ENSG00000099904.15	donor	+	left	trans	10	97926217.0	3.518891e-12	0.176920634104	T	G	0.956238938053	0.7274	0.928674603175	226.0	15.0	126.0	0.228838938053	77786901.0	3.45883	67.0	TRUE	TRUE	0.0100382276207	367.0	0.937422343324	10	97898165.0	chr10_97898165_T_C_b38	0.402	7.539406e-05	10	97898165.0	7.539406e-05	T	C	0.951099236641	0.879288135593	0.946677966102	131.0	59.0	177.0	0.071811101048	77758849.0	+	[20139435, 20139477, 20139719]
chr22	chr22_1_421	20870533.0	20870534.0	ENSG00000099940.11	donor	+	left	trans	22	23309717.0	1.82735e-10	0.14439158659	A	G	0.882484978541	0.691545454545	0.809495652174	233.0	22.0	115.0	0.190939523995	2439183.0	3.42658	61.0	TRUE	TRUE	0.0206354470782	370.0	0.848445945946	22	23155487.0	chr22_23155487_T_C_b38	0.234	0.0005298636	22	23155487.0	0.0005298636	C	T	0.871737327189	0.7981	0.818015037594	217.0	20.0	133.0	0.0736373271889	2284953.0	+	[20872260, 20870854, 20880999, 20883470, 20881048, 20881082, 20887678]
chr22	chr22_1_421	20995872.0	20995873.0	ENSG00000099949.18	donor	+	left	trans	22	23319608.0	7.095254e-15	0.205452477911	G	A	0.894206896552	0.717695652174	0.808095652174	232.0	23.0	115.0	0.176511244378	2323735.0	4.30405	75.0	TRUE	TRUE	0.0159254112783	370.0	0.85647027027	22	23155487.0	chr22_23155487_T_C_b38	0.234	6.317898e-05	22	23155487.0	6.317898e-05	C	T	0.879207373272	0.79865	0.828067669173	217.0	20.0	133.0	0.0805573732719	2159614.0	+	[20995962, 20995938]
chr22	chr22_1_421	23971285.0	23971285.0	ENSG00000099974.7	acceptor	+	right	cis	22	23924680.0	4.899831e-69	0.778115913787	A	G	0.0162959183673	0.793339622642	0.428900621118	98.0	53.0	161.0	-0.777043704274	-46605.0	4.996	391.0	TRUE	TRUE	0.113064370059	312.0	0.361208333333	22	23971679.0	chr22_23971679_C_G_b38	0.077	4.28888e-08	22	23971679.0	4.28888e-08	C	G	0.320840148699	0.7586	0.594684210526	269.0	5.0	38.0	-0.437759851301	394.0	+	[23968224, 23967561, 23967022, 23967775]
chr22	chr22_1_421	23980309.0	23980310.0	ENSG00000099977.13	donor	+	left	cis	22	23951344.0	2.220461e-35	0.46731772975	C	G	0.654963190184	0.870350877193	0.813647482014	163.0	57.0	139.0	-0.215387687009	-28966.0	4.95467	337.0	TRUE	TRUE	0.0211347354847	359.0	0.750601671309	22	23987221.0	chr22_23987221_C_A_b38	0.201	6.311549e-18	22	23987221.0	6.311549e-18	C	A	0.702956521739	0.8794	0.829780701754	230.0	15.0	114.0	-0.176443478261	6911.0	-	[23961168, 23982627, 23980402, 23980947, 23980534, 23980952, 23980506, 23960988]
				ENSG00000099984.11
chr22	chr22_1_421	30375663.0	30375664.0	ENSG00000099999.14	donor	+	left	cis	22	30384947.0	6.89038e-13	0.60800976272	G	T	0.271857142857	0.697357142857	0.576324675325	28.0	14.0	77.0	-0.4255	9283.0	3.74088	417.0	TRUE	TRUE	0.0532197169691	119.0	0.518924369748	22	30375469.0	chr22_30375469_T_C_b38	0.462	1.684755e-12	22	30375469.0	1.684755e-12	T	C	0.254961538462	0.677705882353	0.573710526316	26.0	17.0	76.0	-0.422744343891	-195.0	-	[30376258]
chr22	chr22_1_421	21695496.0	21695497.0	ENSG00000100023.18	donor	+	left	cis	22	21695494.0	7.540037e-61	0.661900829227	C	T	0.714122580645	0.39762	0.583640243902	155.0	50.0	164.0	0.316502580645	-3.0	4.98302	187.0	TRUE	TRUE	0.0207887751999	369.0	0.613243902439	22	21695494.0	chr22_21695494_C_T_b38	0.358	7.540037e-61	22	21695494.0	7.540037e-61	C	T	0.714122580645	0.39762	0.583640243902	155.0	50.0	164.0	0.316502580645	-3.0	+	[21695873, 21695842, 21742595, 21711382, 21695846, 21696808, 21696746, 21697099, 21696802, 21738192, 21696884, 21696694, 21697335, 21696756, 21695866, 21696030]
chr22	chr22_1_421	24577060.0	24577061.0	ENSG00000100028.11	acceptor	-	left	trans	6	28606638.0	4.240519e-11	0.341338529624	G	A	0.05327	0.55	0.161166666667	100.0	2.0	18.0	-0.49673	-4029577.0	2.75139	100.0	FALSE	FALSE	0.0140991122222	120.0	0.0777333333333	6	28206624.0	chr6_28206624_C_T_b38	0.083	0.0009855994	6	28206624.0	0.0009855994	G	A	0.0604356435644	0	0.179111111111	101.0	1.0	18.0	0.0604356435644	-3629563.0	+	[24583658, 24580203, 24588213, 24583309]
				ENSG00000100029.17
				ENSG00000100031.18
chr22	chr22_1_421	18919597.0	18919598.0	ENSG00000100033.16	acceptor	-	left	trans	12	9943487.0	6.53255e-10	0.12658876266	C	G	0.848315217391	0.73425	0.723302325581	276.0	4.0	43.0	0.114065217391	8976111.0	3.09827	85.0	FALSE	FALSE	0.015933777569	323.0	0.83026006192	12	10020994.0	chr12_10020994_C_T_b38	0.152	0.0004712667	12	10020994.0	0.0004712667	G	A	0.841606060606	0.638166666667	0.813186046512	231.0	6.0	86.0	0.203439393939	8898604.0	-	[18919705]
				ENSG00000100058.12
chr22	chr22_1_421	37518108.0	37518109.0	ENSG00000100065.14	acceptor	-	left	trans	5	123452419.0	1.122959e-15	0.274325435442	A	TA	0.974897435897	0.755333333333	0.791136363636	195.0	3.0	22.0	0.219564102564	-85934310.0	3.92956	93.0	TRUE	TRUE	0.0132487583471	220.0	0.953527272727	5	123429891.0	chr5_123429891_G_C_b38	0.057	3.162737e-07	5	123429891.0	3.162737e-07	C	G	0.965974747475	0.755333333333	0.855105263158	198.0	3.0	19.0	0.210641414141	-85911782.0	-	[37545698, 37518828, 37518965, 37519342]
chr22	chr22_1_421	19361931.0	19361932.0	ENSG00000100084.14	acceptor	-	left	cis	22	19297974.0	3.096742e-12	0.166589166762	T	C	0.89833976834	0.846	0.822775510204	259.0	2.0	98.0	0.0523397683398	63958.0	3.50523	128.0	TRUE	TRUE	0.00852090107929	359.0	0.877420612813	22	19363091.0	chr22_19363091_G_A_b38	0.188	6.977669e-07	22	19363091.0	6.977669e-07	C	T	0.89358974359	0.7945	0.851730434783	234.0	10.0	115.0	0.0990897435897	-1159.0	-	[19383619, 19375196, 19362030, 19375630, 19362019]
				ENSG00000100100.12
				ENSG00000100106.19
				ENSG00000100109.16
chr22	chr22_1_421	37809948.0	37809948.0	ENSG00000100116.16	acceptor	+	right	cis	22	37809982.0	8.900232e-56	0.629672404084	T	C	0.082546961326	0.287586206897	0.224841059603	181.0	29.0	151.0	-0.205039245571	34.0	4.97775	391.0	TRUE	TRUE	0.0115450796265	361.0	0.158537396122	22	37809982.0	chr22_37809982_T_C_b38	0.289	8.900232e-56	22	37809982.0	8.900232e-56	T	C	0.082546961326	0.287586206897	0.224841059603	181.0	29.0	151.0	-0.205039245571	34.0	+	[37808596, 37808163, 37809043]
chr22	chr22_1_421	22647594.0	22647594.0	ENSG00000100121.12	acceptor	+	right	cis	22	23319613.0	2.563244e-32	0.512753047799	G	A	0.802469565217	0.287921568627	0.459958083832	115.0	51.0	167.0	0.51454799659	672019.0	4.92699	255.0	TRUE	TRUE	0.101282262226	333.0	0.551894894895	22	22946163.0	chr22_22946163_C_T_b38	0.483	6.434154e-05	22	22946163.0	6.434154e-05	C	T	0.477862068966	0.678802631579	0.533047058824	87.0	76.0	170.0	-0.200940562613	298569.0	+	[22647290]
				ENSG00000100170.9
				ENSG00000100181.22
				ENSG00000100211.10
chr22	chr22_1_421	32491085.0	32491085.0	ENSG00000100225.17	acceptor	+	right	cis	22	32501244.0	1.339037e-16	0.287000510282	A	G	0.898320895522	0.786339622642	0.849737704918	134.0	53.0	183.0	0.111981272881	10159.0	4.24069	103.0	TRUE	TRUE	0.00792512330898	370.0	0.858251351351	22	32491011.0	chr22_32491011_T_C_b38	0.392	2.337749e-16	22	32491011.0	2.337749e-16	T	C	0.898871212121	0.787442307692	0.849220430108	132.0	52.0	186.0	0.111428904429	-74.0	+	[32485209, 32487828, 32490262]
				ENSG00000100239.15
				ENSG00000100243.20
				ENSG00000100258.17
				ENSG00000100263.13
				ENSG00000100266.18
chr22	chr22_1_421	43059527.0	43059528.0	ENSG00000100271.16	acceptor	-	left	cis	22	43064453.0	4.645455e-32	0.464507837958	G	A	0.972797814208	0.800176470588	0.880484375	183.0	17.0	128.0	0.172621343619	-4925.0	4.78819	217.0	TRUE	TRUE	0.00818507650766	328.0	0.927826219512	22	43059525.0	chr22_43059525_C_T_b38	0.248	1.556284e-31	22	43059525.0	1.556284e-31	G	A	0.972648351648	0.800176470588	0.881410852713	182.0	17.0	129.0	0.17247188106	3.0	-	[43063417, 43063812, 43064189, 43060334]
				ENSG00000100280.16
				ENSG00000100288.19
				ENSG00000100294.12
				ENSG00000100296.13
chr22	chr22_1_421	50626760.0	50626761.0	ENSG00000100299.17	acceptor	-	left	cis	22	50625049.0	2.016761e-10	0.117690933197	A	G	0.710528125	0.414	0.636673469388	320.0	1.0	49.0	0.296528125	1712.0	2.5919	52.0	TRUE	TRUE	0.00764708356465	370.0	0.699945945946	22	50626487.0	chr22_50626487_G_A_b38	0.161	5.375946e-06	22	50626487.0	5.375946e-06	C	T	0.713101167315	0.631666666667	0.672177570093	257.0	6.0	107.0	0.0814345006485	274.0	-	[50626833, 50627555, 50627165, 50626829]
				ENSG00000100300.17
				ENSG00000100304.12
				ENSG00000100307.12
				ENSG00000100312.10
				ENSG00000100319.12
				ENSG00000100325.14
				ENSG00000100345.20
chr22	chr22_1_421	36497990.0	36497990.0	ENSG00000100350.14	donor	-	right	cis	22	36473304.0	6.793985e-31		C	A	0.940858490566	zero division error	0.362058823529	106.0	0.0	17.0		24686.0	4.83997	113.0	TRUE	TRUE	0.0595751760196	123.0	0.860861788618	22	36497588.0	chr22_36497588_A_C_b38	0.264	1.861603e-05	22	36497588.0	1.861603e-05	T	G	0.94996875	0.733166666667	0.767716981132	64.0	6.0	53.0	0.216802083333	402.0	-	[36496208, 36493803, 36497911]
chr22	chr22_1_421	40779125.0	40779126.0	ENSG00000100372.14	acceptor	-	left	trans	1	207672723.0	4.828298e-11	0.128418234424	C	T	0.858752411576	0.6875	0.736891891892	311.0	2.0	37.0	0.171252411576	-166893597.0	2.4457	69.0	TRUE	TRUE	0.0129964853551	350.0	0.844891428571	1	207137291.0	chr1_207137291_A_G_b38	0.07	0.0006013935	1	207137291.0	0.0006013935	T	C	0.852990131579	0.765333333333	0.793186046512	304.0	3.0	43.0	0.0876567982456	-166358165.0	-	[40784512, 40779232, 40797283, 40797253, 40809105, 40779724, 40781844, 40792524, 40779757, 40799022, 40794513, 40817202, 40818580, 40788884, 40819194, 40818907, 40792572, 40819197, 40784862, 40792543]
chr22	chr22_1_421	45328063.0	45328064.0	ENSG00000100376.11	donor	+	left	cis	22	45328846.0	1.558077e-69	0.684175323845	G	A	0.17138150289	0.955169811321	0.273951048951	173.0	53.0	143.0	-0.783788308431	782.0	4.99284	397.0	TRUE	TRUE	0.0803551826294	369.0	0.323707317073	22	45327973.0	chr22_45327973_C_G_b38	0.457	1.433832e-46	22	45327973.0	1.433832e-46	G	C	0.140390243902	0.706692307692	0.244329032258	123.0	91.0	155.0	-0.56630206379	-91.0	+	[45340385, 45328355, 45328391, 45332424, 45328167, 45330602, 45336327, 45328109, 45328331, 45329229, 45328273, 45328085, 45332535, 45328249, 45335349, 45328191, 45329311]
				ENSG00000100417.11
chr22	chr22_1_421	46735508.0	46735509.0	ENSG00000100422.13	acceptor	-	left	cis	22	46738367.0	7.981079e-11	0.20099488107	CG	G	0.226375	0.09424	0.208577380952	104.0	75.0	168.0	0.132135	-2858.0	3.16498	63.0	TRUE	TRUE	0.017068752967	347.0	0.189198847262	22	46735500.0	chr22_46735500_G_C_b38	0.473	5.785667e-10	22	46735500.0	5.785667e-10	G	C	0.22486	0.102654320988	0.209945783133	100.0	81.0	166.0	0.122205679012	9.0	-	[46737345, 46740909, 46737550, 46736820, 46736302, 46738006, 46736857]
chr14	chr14_1_591	24441795.0	24441796.0	ENSG00000100441.9	acceptor	-	left	cis	14	24450638.0	3.741582e-25	0.29109625736	A	G	0.751164383562	0.5415	0.671560606061	292.0	12.0	66.0	0.209664383562	-8842.0	4.74633	419.0	TRUE	TRUE	0.00816585660336	370.0	0.730164864865	14	24441768.0	chr14_24441768_T_A_b38	0.128	2.314846e-24	14	24441768.0	2.314846e-24	T	A	0.75162283737	0.561714285714	0.672805970149	289.0	14.0	67.0	0.189908551656	28.0	+	[24442177, 24442345, 24442349, 24441884, 24442097, 24442108]
				ENSG00000100445.17
chr14	chr14_1_591	22905659.0	22905660.0	ENSG00000100461.17	acceptor	-	left	cis	14	22939628.0	6.987016e-47	0.581718841335	C	G	0.452111111111	0.817554216867	0.622763313609	117.0	83.0	169.0	-0.365443105756	-33968.0	4.96529	201.0	TRUE	TRUE	0.0401563032293	369.0	0.612468834688	14	22905653.0	chr14_22905653_C_T_b38	0.455	1.650645e-43	14	22905653.0	1.650645e-43	A	G	0.451739495798	0.799686046512	0.630920731707	119.0	86.0	164.0	-0.347946550713	7.0	-	[22909482, 22908332, 22906194, 22918998, 22906264, 22913723, 22911327]
chr14	chr14_1_591	67586949.0	67586950.0	ENSG00000100564.8	donor	+	left	trans	3	118465178.0	2.023378e-09	0.326754977116	A	G	0.0660632911392	0.362714285714	0.108627906977	79.0	7.0	43.0	-0.296650994575	50878228.0	2.96508	71.0	FALSE	FALSE	0.0123968938165	129.0	0.0963488372093	3	118406199.0	chr3_118406199_T_C_b38	0.318	0.0001358133	3	118406199.0	0.0001358133	C	T	0.0707903225806	0.2058	0.09525	62.0	15.0	52.0	-0.135009677419	50819249.0	-	[67587080, 67587073]
				ENSG00000100592.15
				ENSG00000100600.14
				ENSG00000100603.13
chr14	chr14_1_591	69352170.0	69352171.0	ENSG00000100626.16	donor	+	left	cis	14	69352174.0	3.270018e-70	0.654200871169	G	A	0.541726190476	0.902818181818	0.7504	252.0	11.0	105.0	-0.361091991342	3.0	4.98872	237.0	TRUE	TRUE	0.0196302899043	368.0	0.612059782609	14	69352174.0	chr14_69352174_G_A_b38	0.173	3.270018e-70	14	69352174.0	3.270018e-70	G	A	0.541726190476	0.902818181818	0.7504	252.0	11.0	105.0	-0.361091991342	3.0	+	[69354080, 69355842, 69356740, 69361110, 69359174, 69356743, 69373800, 69353770, 69362795, 69353964, 69353154, 69353354, 69353424, 69353331, 69379733, 69352278, 69353348, 69353914, 69386045]
				ENSG00000100644.16
chr14	chr14_1_591	95115821.0	95115822.0	ENSG00000100697.14	acceptor	-	left	trans	4	173846645.0	6.937724e-10	0.251808271123	C	T	0.977181818182	0.883431034483	0.93772826087	66.0	58.0	92.0	0.0937507836991	-78730823.0	2.8875	79.0	TRUE	TRUE	0.0076441622085	216.0	0.935203703704	4	173740387.0	chr4_173740387_A_G_b38	0.319	0.0006689904	4	173740387.0	0.0006689904	C	T	0.91198	0.956909090909	0.954829787234	100.0	22.0	94.0	-0.0449290909091	-78624565.0	-	[95116452]
				ENSG00000100711.13
chr14	chr14_1_591	88608032.0	88608033.0	ENSG00000100722.18	acceptor	-	left	cis	14	88607700.0	5.375819e-14	0.225001029287	A	G	0.0325838150289	0.137210526316	0.108710691824	173.0	38.0	159.0	-0.104626711287	333.0	3.70541	337.0	TRUE	TRUE	0.01133679813	370.0	0.0760432432432	14	88607700.0	chr14_88607700_C_T_b38	0.318	5.375819e-14	14	88607700.0	5.375819e-14	A	G	0.0325838150289	0.137210526316	0.108710691824	173.0	38.0	159.0	-0.104626711287	333.0	+	[88607620, 88608212, 88608270, 88607444, 88607895, 88607388, 88608186, 88608160, 88608103, 88607463, 88608300, 88608241, 88608084, 88608058, 88607419]
				ENSG00000100726.14
chr14	chr14_1_591	96379788.0	96379789.0	ENSG00000100744.14	donor	+	left	cis	14	96379755.0	8.1643e-307	0.876692894818	A	G	0.958330097087	0	0.491133333333	206.0	5.0	45.0	0.958330097087	-34.0	4.99651	133.0	TRUE	TRUE	0.0539105858002	256.0	0.85748828125	14	96379755.0	chr14_96379755_G_A_b38	0.107	0.0	14	96379755.0	0.0	A	G	0.958330097087	0	0.491133333333	206.0	5.0	45.0	0.958330097087	-34.0	+	[96382257, 96382246]
				ENSG00000100749.7
				ENSG00000100764.13
				ENSG00000100804.18
				ENSG00000100814.17
				ENSG00000100815.12
				ENSG00000100842.12
				ENSG00000100883.11
				ENSG00000100902.10
chr14	chr14_1_591	24146207.0	24146207.0	ENSG00000100911.15	donor	-	right	cis	14	24146226.0	8.712316e-23	0.343831582805	A	G	0.859369942197	0.663605263158	0.772012578616	173.0	38.0	159.0	0.195764679039	-19.0	4.4593	73.0	TRUE	TRUE	0.0151405726516	370.0	0.801724324324	14	24146226.0	chr14_24146226_T_C_b38	0.318	8.712316e-23	14	24146226.0	8.712316e-23	A	G	0.859369942197	0.663605263158	0.772012578616	173.0	38.0	159.0	0.195764679039	-19.0	-	[24145896, 24145921, 24145911, 24145752, 24145465, 24145739, 24145772, 24145273, 24143671]
chr14	chr14_1_591	24173041.0	24173042.0	ENSG00000100918.12	donor	+	left	cis	14	23395771.0	1.441893e-11	0.217990055147	A	G	0.695644067797	0.06925	0.409892857143	177.0	4.0	56.0	0.626394067797	-777271.0	3.23722	55.0	TRUE	TRUE	0.110464534138	237.0	0.617552742616	14	23432043.0	chr14_23432043_G_A_b38	0.133	6.127943e-06	14	23432043.0	6.127943e-06	G	A	0.673282608696	0.4395	0.420488372093	184.0	10.0	43.0	0.233782608696	-740999.0	+	[24173125, 24173093]
chr14	chr14_1_591	24190653.0	24190654.0	ENSG00000100926.14	acceptor	-	left	cis	14	23395771.0	4.854081e-14	0.173498871386	T	C	0.77356097561	0.582	0.642802631579	287.0	6.0	76.0	0.19156097561	794883.0	3.71637	153.0	TRUE	TRUE	0.0219863961193	369.0	0.743514905149	14	24008026.0	chr14_24008026_A_G_b38	0.301	0.0003672545	14	24008026.0	0.0003672545	T	C	0.71564673913	0.791702702703	0.766114864865	184.0	37.0	148.0	-0.0760559635723	182628.0	-	[24195345, 24192642, 24209889, 24192010, 24192885, 24192647, 24192867, 24192170, 24210347, 24194674]
				ENSG00000100968.13
				ENSG00000100979.14
chr20	chr20_1_522	35021356.0	35021357.0	ENSG00000100991.11	acceptor	-	left	cis	20	35013798.0	1.948445e-13	0.208025752653	C	T	0.581134715026	0.676172413793	0.637932432432	193.0	29.0	148.0	-0.0950376987672	7559.0	3.77632	269.0	TRUE	TRUE	0.00779937323594	370.0	0.611302702703	20	35022342.0	chr20_35022342_C_G_b38	0.278	2.401175e-13	20	35022342.0	2.401175e-13	C	G	0.581134715026	0.675724137931	0.63802027027	193.0	29.0	148.0	-0.0945894229051	-985.0	-	[35025697, 35035122, 35030612, 35030641, 35044504, 35034219, 35033613, 35030623]
				ENSG00000100994.11
				ENSG00000100997.18
chr20	chr20_1_522	35176697.0	35176697.0	ENSG00000101000.5	acceptor	+	right	cis	20	35176751.0	1.202534e-58	0.558286607655	A	G	0.753304054054	0.3486	0.503264705882	296.0	5.0	68.0	0.404704054054	54.0	4.98284	961.0	TRUE	TRUE	0.0215878009268	369.0	0.701742547425	20	35176751.0	chr20_35176751_A_G_b38	0.106	1.202534e-58	20	35176751.0	1.202534e-58	A	G	0.753304054054	0.3486	0.503264705882	296.0	5.0	68.0	0.404704054054	54.0	+	[35176369, 35176446, 35176591]
chr20	chr20_1_522	25455786.0	25455787.0	ENSG00000101004.14	acceptor	-	left	cis	20	25444072.0	2.22583e-11	0.219053364996	G	C	0.677526315789	0.462526315789	0.569145454545	114.0	57.0	165.0	0.215	11715.0	3.49008	722.0	TRUE	TRUE	0.0432445620372	337.0	0.588771513353	20	25455647.0	chr20_25455647_C_G_b38	0.182	0.0003603256	20	25455647.0	0.0003603256	G	C	0.613052631579	0.430142857143	0.553873684211	228.0	14.0	95.0	0.182909774436	140.0	-	[25457625, 25455970, 25456806, 25458382]
				ENSG00000101017.13
				ENSG00000101019.21
				ENSG00000101158.13
				ENSG00000101160.13
				ENSG00000101161.7
				ENSG00000101166.15
chr20	chr20_1_522	62203083.0	62203083.0	ENSG00000101181.17	acceptor	+	right	cis	20	62203169.0	2.499289e-50	0.568619554503	G	T	0.833727699531	0.54335	0.688552238806	213.0	20.0	134.0	0.290377699531	86.0	4.97967	71.0	TRUE	TRUE	0.0165283925488	367.0	0.764896457766	20	62203152.0	chr20_62203152_G_T_b38	0.238	3.543175e-50	20	62203152.0	3.543175e-50	G	T	0.833966981132	0.54335	0.689251851852	212.0	20.0	135.0	0.290616981132	69.0	+	[62199257, 62202843, 62198852, 62197967, 62199283]
chr20	chr20_1_522	62857394.0	62857394.0	ENSG00000101190.12	donor	-	right	cis	20	62865095.0	5.458782e-10	0.145976585899	T	C	0.879962616822	0.791791666667	0.82942519685	214.0	24.0	127.0	0.0881709501558	-7701.0	3.3641	73.0	TRUE	TRUE	0.0084075256596	365.0	0.856580821918	20	62857433.0	chr20_62857433_T_C_b38	0.223	8.07766e-09	20	62857433.0	8.07766e-09	A	G	0.877677130045	0.797666666667	0.827925619835	223.0	21.0	121.0	0.0800104633782	-39.0	-	[62842097, 62852722, 62846147, 62846117, 62856225, 62852888, 62856249, 62856172, 62854157]
chr20	chr20_1_522	62926438.0	62926438.0	ENSG00000101191.16	donor	-	right	cis	20	62926430.0	8.1643e-307	0.907321053264	CCTGCGGT	T	0.0283076923077	0.715047619048	0.349115702479	221.0	21.0	121.0	-0.68673992674	8.0	4.99949	367.0	TRUE	TRUE	0.0461097953843	363.0	0.174972451791	20	62926430.0	chr20_62926430_ACCGCAGG_A_b38	0.225	0.0	20	62926430.0	0.0	CCTGCGGT	T	0.0283076923077	0.715047619048	0.349115702479	221.0	21.0	121.0	-0.68673992674	8.0	-	[62914406]
chr20	chr20_1_522	62966702.0	62966702.0	ENSG00000101194.17	acceptor	+	right	trans	10	112727108.0	4.454659e-10	0.160550970866	A	G	0.931872146119	0.736	0.8466	219.0	2.0	25.0	0.195872146119	49760406.0	2.93338	69.0	TRUE	TRUE	0.00793503379272	246.0	0.921613821138	10	112131720.0	chr10_112131720_C_T_b38	0.051	0.0002438732	10	112131720.0	0.0002438732	C	T	0.926625	0.719666666667	0.894421052632	224.0	3.0	19.0	0.206958333333	49165018.0	+	[62966580]
				ENSG00000101199.12
				ENSG00000101247.17
				ENSG00000101294.16
chr20	chr20_1_522	32031000.0	32031000.0	ENSG00000101331.15	acceptor	+	right	cis	20	32030984.0	2.238511e-14	0.2196186668	T	C	0.856420289855	0.6965	0.780152380952	207.0	20.0	105.0	0.159920289855	-16.0	3.65371	59.0	TRUE	TRUE	0.0138056803872	332.0	0.822665662651	20	32030984.0	chr20_32030984_T_C_b38	0.218	2.238511e-14	20	32030984.0	2.238511e-14	T	C	0.856420289855	0.6965	0.780152380952	207.0	20.0	105.0	0.159920289855	-16.0	+	[32029124, 32022795, 32029838, 32019409, 32030162, 32030174, 32025919]
chr20	chr20_1_522	32073318.0	32073318.0	ENSG00000101336.13	acceptor	+	right	trans	8	59875502.0	4.622129e-12	0.270306196727	G	T	0.957391891892	0.3	0.837428571429	148.0	1.0	28.0	0.657391891892	27802184.0	3.65826	381.0	TRUE	TRUE	0.0139580741805	177.0	0.934700564972	8	59547681.0	chr8_59547681_C_T_b38	0.319	0.0008731625	8	59547681.0	0.0008731625	C	T	0.957	0.85	0.93148	83.0	19.0	75.0	0.107	27474363.0	+	[32052486, 32071782]
chr20	chr20_1_522	36890395.0	36890396.0	ENSG00000101342.9	acceptor	-	left	cis	20	36910155.0	8.910136e-14	0.233009519646	T	C	0.0981446540881	0	0.0268273809524	159.0	39.0	168.0	0.0981446540881	-19759.0	3.66854	181.0	TRUE	TRUE	0.00985987736272	366.0	0.0549508196721	20	36890036.0	chr20_36890036_T_G_b38	0.161	6.596205e-07	20	36890036.0	6.596205e-07	C	A	0.07161003861	0	0.0163020833333	259.0	11.0	96.0	0.07161003861	360.0	+	[36985415]
chr20	chr20_1_522	36919363.0	36919363.0	ENSG00000101347.8	donor	-	right	trans	4	162072248.0	4.671199e-10	0.147998259145	G	A	0.799595	0.565277777778	0.679669172932	200.0	36.0	133.0	0.234317222222	-125152885.0	2.91396	149.0	TRUE	TRUE	0.0614235940835	369.0	0.733509485095	4	161819895.0	chr4_161819895_C_A_b38	0.146	1.281812e-07	4	161819895.0	1.281812e-07	G	T	0.772902985075	0.491285714286	0.639234042553	268.0	7.0	94.0	0.281617270789	-124900532.0	-	[36898544, 36912552, 36897959, 36917096, 36917049, 36918794, 36917036, 36917069, 36916830, 36917215]
				ENSG00000101353.14
chr20	chr20_1_522	2658837.0	2658838.0	ENSG00000101365.20	acceptor	-	left	trans	10	70498431.0	2.997322e-10	0.11852890009	C	T	0.305893548387	0.5115	0.399586206897	310.0	2.0	58.0	-0.205606451613	-67839593.0	2.61074	63.0	FALSE	FALSE	0.0132249320964	370.0	0.321691891892	10	69456813.0	chr10_69456813_G_A_b38	0.103	8.983199e-05	10	69456813.0	8.983199e-05	C	T	0.309828282828	0.365666666667	0.370142857143	297.0	3.0	70.0	-0.0558383838384	-66797975.0	-	[2660067, 2659108, 2660262, 2659542, 2659000, 2659524, 2659204, 2660029]
				ENSG00000101384.11
chr20	chr20_1_522	33394066.0	33394067.0	ENSG00000101391.20	acceptor	-	left	cis	20	33415072.0	8.228029e-18	0.272676044754	G	C	0.914775757576	0.798833333333	0.854379310345	165.0	54.0	145.0	0.115942424242	-21005.0	4.19641	205.0	TRUE	TRUE	0.00963837060741	364.0	0.873516483516	20	33394043.0	chr20_33394043_T_C_b38	0.345	1.906221e-16	20	33394043.0	1.906221e-16	G	A	0.912807228916	0.800245283019	0.855317241379	166.0	53.0	145.0	0.112561945897	24.0	-	[33396760, 33401427, 33395012]
				ENSG00000101407.12
chr20	chr20_1_522	38048347.0	38048347.0	ENSG00000101413.11	acceptor	+	right	trans	2	106326500.0	4.178892e-09	0.157908788868	C	T	0.921305084746	0.828052631579	0.874105263158	177.0	19.0	95.0	0.0932524531668	68278153.0	2.85871	65.0	FALSE	FALSE	0.00738198358546	291.0	0.899807560137	2	106275390.0	chr2_106275390_CA_C_b38	0.216	4.316453e-06	2	106275390.0	4.316453e-06	C	CA	0.917756756757	0.8603	0.87038372093	185.0	20.0	86.0	0.0574567567568	68227043.0	+	[38040568, 38040401, 38034098, 38040564]
				ENSG00000101452.14
				ENSG00000101463.5
chr20	chr20_1_522	45843721.0	45843722.0	ENSG00000101473.16	acceptor	-	left	cis	20	45843524.0	1.014724e-10	0.185973716774	G	A	0.6820234375	0.778893939394	0.7095625	128.0	66.0	176.0	-0.0968705018939	198.0	2.62458	63.0	TRUE	TRUE	0.0095085053981	370.0	0.712402702703	20	45843524.0	chr20_45843524_C_T_b38	0.416	1.014724e-10	20	45843524.0	1.014724e-10	G	A	0.6820234375	0.778893939394	0.7095625	128.0	66.0	176.0	-0.0968705018939	198.0	-	[45844256, 45844284, 45844262, 45844399]
				ENSG00000101546.12
				ENSG00000101557.14
chr18	chr18_1_263	2547354.0	2547354.0	ENSG00000101574.14	donor	-	right	trans	8	16973425.0	4.664337e-16	0.315114623393	C	T	0.890556213018	0.17	0.758052631579	169.0	3.0	19.0	0.720556213018	-14426071.0	3.59229	59.0	TRUE	TRUE	0.0243437296675	191.0	0.866057591623	8	16698524.0	chr8_16698524_C_A_b38	0.065	0.0002118159	8	16698524.0	0.0002118159	G	T	0.87880239521	0.1	0.806826086957	167.0	1.0	23.0	0.77880239521	-14151170.0	-	[2510482, 2508147, 2510580, 2544725, 2524558, 2544759, 2539145, 2517597, 2544286, 2540861]
chr18	chr18_1_263	2667031.0	2667032.0	ENSG00000101596.14	donor	+	left	trans	4	70651159.0	3.076788e-19	0.361888354816	G	C	0.959068965517	0.201333333333	0.886066666667	174.0	3.0	15.0	0.757735632184	67984127.0	4.23305	89.0	TRUE	TRUE	0.0169584576552	192.0	0.941526041667	4	70607382.0	chr4_70607382_T_TA_b38	0.083	2.587256e-06	4	70607382.0	2.587256e-06	T	TA	0.954239520958	0.699428571429	0.917722222222	167.0	7.0	18.0	0.25481094953	67940350.0	+	[2673280, 2697031, 2688393, 2673016, 2668061, 2694526]
chr18	chr18_1_263	13059081.0	13059081.0	ENSG00000101639.18	acceptor	+	right	cis	18	13091662.0	9.984134e-15	0.411170751207	C	T	0.950885714286	0.6985	0.806592592593	70.0	32.0	81.0	0.252385714286	32581.0	3.93091	265.0	TRUE	TRUE	0.0298924840993	183.0	0.842885245902	18	13059495.0	chr18_13059495_T_A_b38	0.396	2.084714e-14	18	13059495.0	2.084714e-14	A	T	0.955	0.707580645161	0.80021686747	69.0	31.0	83.0	0.247419354839	414.0	+	[13056698, 13058435, 13057733, 13053090]
				ENSG00000101665.8
chr18	chr18_1_263	54283921.0	54283921.0	ENSG00000101751.10	acceptor	+	right	cis	18	54253250.0	5.203027e-15	0.26522514654	A	G	0.808659863946	0.954153846154	0.864711538462	147.0	39.0	156.0	-0.145493982208	-30671.0	4.10856	769.0	TRUE	TRUE	0.0122104642112	342.0	0.85081871345	18	54283771.0	chr18_54283771_T_A_b38	0.285	6.605495e-11	18	54283771.0	6.605495e-11	T	A	0.821709302326	0.95644	0.867137931034	172.0	25.0	145.0	-0.134730697674	-150.0	+	[54277853, 54283815, 54283455, 54283015]
chr18	chr18_1_263	21830619.0	21830619.0	ENSG00000101752.11	donor	-	right	trans	7	131781932.0	2.246531e-10	0.134445088434	T	C	0.614616541353	0.282555555556	0.5215	266.0	9.0	76.0	0.332060985798	-109951313.0	3.34759	93.0	FALSE	FALSE	0.0339813667909	351.0	0.58594017094	7	131768766.0	chr7_131768766_G_A_b38	0.137	9.225371e-09	7	131768766.0	9.225371e-09	C	T	0.614422053232	0.350375	0.5158625	263.0	8.0	80.0	0.264047053232	-109938147.0	+	[21829738, 21829934, 21829452, 21830358, 21829518]
chr18	chr18_1_263	22993639.0	22993640.0	ENSG00000101773.18	donor	+	left	trans	13	90764485.0	4.580244e-10	0.177176267186	G	C	0.95503125	0.6685	0.90368	192.0	4.0	50.0	0.28653125	67770845.0	2.42442	67.0	FALSE	FALSE	0.00836302015996	246.0	0.93993495935	13	90743662.0	chr13_90743662_C_T_b38	0.081	0.0002724866	13	90743662.0	0.0002724866	C	T	0.947747619048	0.84475	0.9005625	210.0	4.0	32.0	0.102997619048	67750022.0	+	[22993720, 22996373]
chrX	chrX_1_835	123906987.0	123906987.0	ENSG00000101966.12	acceptor	+	right	trans	11	71444595.0	4.427379e-09	0.144709893568	G	A	0.917433179724	0.5225	0.843888888889	217.0	2.0	27.0	0.394933179724	-52462392.0	2.68576	125.0	FALSE	FALSE	0.0119609245324	246.0	0.906150406504	11	71566935.0	chr11_71566935_G_A_b38	0.098	4.667994e-05	11	71566935.0	4.667994e-05	G	A	0.918410891089	0.782	0.85665	202.0	4.0	40.0	0.136410891089	-52340052.0	+	[123906857, 123903423, 123900693, 123892773]
chrX	chrX_1_835	15517993.0	15517994.0	ENSG00000102010.14	donor	+	left	trans	11	102876060.0	5.953536e-12	0.171852271228	G	GA	0.854142276423	0.5275	0.693854166667	246.0	2.0	48.0	0.326642276423	87358066.0	3.31632	51.0	TRUE	TRUE	0.0316330406204	296.0	0.825942567568	11	102810106.0	chr11_102810106_C_T_b38	0.291	0.0002706036	11	102810106.0	0.0002706036	C	T	0.859035211268	0.715555555556	0.806	142.0	18.0	136.0	0.143479655712	87292112.0	+	[15521505, 15525287, 15522345, 15519111, 15518220, 15522351, 15518358]
chrX	chrX_1_835	153943894.0	153943894.0	ENSG00000102032.12	donor	-	right	cis	X	56914983.0	8.309032e-11	0.150469101854	C	T	0.956375384615	0.809631578947	0.941611111111	325.0	19.0	18.0	0.146743805668	97028911.0	3.13476	889.0	TRUE	TRUE	0.00858943829553	362.0	0.947939226519	X	57596174.0	chrX_57596174_G_A_b38	0.355	3.576028e-05	X	57596174.0	3.576028e-05	C	T	0.963157894737	0.917125	0.948428571429	209.0	104.0	49.0	0.0460328947368	96347720.0	-	[153943629, 153943718, 153943623]
chrX	chrX_1_835	48898093.0	48898094.0	ENSG00000102103.15	donor	+	left	cis	X	49036570.0	8.824495e-25	0.0905514328484	C	T	0.102457227139	0.523714285714	0.183	339.0	14.0	17.0	-0.421257058576	138476.0	3.92441	109.0	TRUE	TRUE	0.0241609689116	370.0	0.122097297297	X	48894759.0	chrX_48894759_G_A_b38	0.396	1.352531e-05	X	48894759.0	1.352531e-05	G	A	0.0907150259067	0.16875	0.132672131148	193.0	116.0	61.0	-0.0780349740933	-3335.0	+	[48898491, 48901189]
chr12	chr12_1_950	92776133.0	92776134.0	ENSG00000102189.16	acceptor	-	left	trans	11	60795910.0	2.136391e-10	0.130937979678	T	G	0.927445652174	0.726	0.881319444444	276.0	8.0	72.0	0.201445652174	31980224.0	3.11336	69.0	TRUE	TRUE	0.00898007899886	356.0	0.91358988764	11	60914294.0	chr11_60914294_T_C_b38	0.369	0.0005562448	11	60914294.0	0.0005562448	A	G	0.932117241379	0.882980769231	0.906704402516	145.0	52.0	159.0	0.0491364721485	31861840.0	-	[92776843, 92777542]
chrX	chrX_1_835	72186460.0	72186460.0	ENSG00000102309.12	acceptor	+	right	cis	X	72189372.0	1.58445e-113	0.156270814365	T	C	0.954475206612	0.748951807229	0.845377777778	242.0	83.0	45.0	0.205523399383	2912.0	4.99856	261.0	TRUE	TRUE	0.00957116242513	370.0	0.895102702703	X	72186451.0	chrX_72186451_T_C_b38	0.26	2.19121e-104	X	72186451.0	2.19121e-104	T	C	0.956778242678	0.743558823529	0.847775510204	239.0	68.0	49.0	0.213219419148	-9.0	+	[72181828, 72186312, 72182801, 72184672, 72181925, 72181416, 72181865, 72182955, 72181167, 72181672, 72185531]
chrX	chrX_1_835	100686678.0	100686678.0	ENSG00000102362.15	donor	-	right	trans	8	12983840.0	5.325054e-11	0.218196688826	C	G	0.94938372093	0.638	0.837086956522	172.0	1.0	23.0	0.31138372093	87702838.0	2.97051	129.0	TRUE	TRUE	0.00901426122334	198.0	0.935277777778	8	13932081.0	chr8_13932081_C_T_b38	0.346	0.0009406437	8	13932081.0	0.0009406437	G	A	0.950238636364	0.870814814815	0.940385542169	88.0	27.0	83.0	0.0794238215488	86754597.0	-	[100678599, 100686596, 100686077, 100686151]
				ENSG00000102452.15
				ENSG00000102547.18
chr13	chr13_1_317	95895304.0	95895305.0	ENSG00000102595.19	acceptor	-	left	cis	13	95821381.0	1.657492e-17	0.340436377737	T	C	0.9689	0.851	0.882555555556	130.0	31.0	117.0	0.1179	73924.0	4.1631	683.0	TRUE	TRUE	0.00904522815848	278.0	0.919413669065	13	95894910.0	chr13_95894910_G_A_b38	0.437	0.0005253134	13	95894910.0	0.0005253134	C	T	0.909023809524	0.966204081633	0.909620689655	84.0	49.0	145.0	-0.0571802721088	395.0	-	[95895840, 95899298, 95902853, 95900806, 95898440, 95900589, 95925679]
chr13	chr13_1_317	23320636.0	23320636.0	ENSG00000102683.7	acceptor	+	right	cis	13	23318647.0	4.728372e-14	0.235660661838	A	G	0.928692857143	0.828283333333	0.881530864198	140.0	60.0	162.0	0.10040952381	-1989.0	3.96547	139.0	TRUE	TRUE	0.00847524004151	362.0	0.890944751381	13	23320245.0	chr13_23320245_A_G_b38	0.2	3.158497e-07	13	23320245.0	3.158497e-07	A	G	0.912188034188	0.872529411765	0.848981981982	234.0	17.0	111.0	0.0396586224233	-391.0	+	[23308296, 23319433, 23306960, 23303636, 23298965, 23314081, 23302883, 23310249, 23318152, 23319860, 23279478, 23295487]
				ENSG00000102699.5
				ENSG00000102710.19
chr13	chr13_1_317	28308927.0	28308928.0	ENSG00000102755.11	acceptor	-	left	cis	13	28308924.0	1.303817e-36	0.469817809544	T	C	0.759542713568	0.963448275862	0.856488372093	199.0	29.0	129.0	-0.203905562294	4.0	4.92787	95.0	TRUE	TRUE	0.011050701049	357.0	0.811137254902	13	28308924.0	chr13_28308924_G_A_b38	0.262	1.303817e-36	13	28308924.0	1.303817e-36	T	C	0.759542713568	0.963448275862	0.856488372093	199.0	29.0	129.0	-0.203905562294	4.0	-	[28317497, 28311589]
chr13	chr13_1_317	41570706.0	41570707.0	ENSG00000102763.17	acceptor	-	left	cis	13	41563311.0	1.008577e-12	0.191839916267	A	C	0.908796116505	0.804	0.842692307692	206.0	25.0	117.0	0.104796116505	7396.0	3.67279	135.0	TRUE	TRUE	0.00983561021106	348.0	0.879043103448	13	41570717.0	chr13_41570717_A_G_b38	0.24	5.617331e-11	13	41570717.0	5.617331e-11	T	C	0.9085	0.827925925926	0.83703539823	208.0	27.0	113.0	0.0805740740741	-10.0	-	[41575739, 41574095]
chr13	chr13_1_317	51430383.0	51430384.0	ENSG00000102786.14	acceptor	-	left	trans	2	214814041.0	3.454212e-11	0.198625447159	G	A	0.944295918367	0	0.87285	196.0	1.0	20.0	0.944295918367	-163383657.0	3.25606	61.0	FALSE	FALSE	0.0108286449914	217.0	0.933359447005	2	214713149.0	chr2_214713149_A_T_b38	0.062	2.812342e-09	2	214713149.0	2.812342e-09	A	T	0.944328125	0.4165	0.886739130435	192.0	2.0	23.0	0.527828125	-163282765.0	-	[51451024, 51451977, 51452414, 51430968]
chr13	chr13_1_317	51797825.0	51797825.0	ENSG00000102796.10	donor	-	right	cis	13	51791049.0	3.352561e-22	0.274696627185	C	G	0.600885185185	0.313307692308	0.472364705882	270.0	13.0	85.0	0.287577492877	6776.0	4.36611	115.0	TRUE	TRUE	0.0231944195342	368.0	0.56104076087	13	51797618.0	chr13_51797618_G_A_b38	0.148	1.220682e-20	13	51797618.0	1.220682e-20	C	T	0.598886029412	0.313307692308	0.475819277108	272.0	13.0	83.0	0.285578337104	207.0	-	[51791257, 51774034, 51793593, 51797585, 51777353]
				ENSG00000102858.12
				ENSG00000102870.5
				ENSG00000102878.16
chr16	chr16_1_823	30112522.0	30112522.0	ENSG00000102886.14	donor	-	right	trans	6	52383342.0	5.501019e-12	0.140575406548	A	T	0.0640290322581	0.643	0.235571428571	310.0	1.0	49.0	-0.578970967742	-22270820.0	2.95917	97.0	TRUE	TRUE	0.0335255192515	360.0	0.0889861111111	6	52161111.0	chr6_52161111_G_A_b38	0.181	0.0007208903	6	52161111.0	0.0007208903	C	T	0.0693959183673	0.205933333333	0.11944	245.0	15.0	100.0	-0.136537414966	-22048589.0	-	[30112424]
chr16	chr16_1_823	56831841.0	56831841.0	ENSG00000102900.12	acceptor	+	right	trans	13	91050585.0	2.445337e-09	0.10392130806	A	G	0.877470404984	0.4385	0.817135135135	321.0	2.0	37.0	0.438970404984	34218744.0	2.77613	137.0	FALSE	FALSE	0.00960016890601	361.0	0.869008310249	13	90200746.0	chr13_90200746_A_G_b38	0.064	0.000292478	13	90200746.0	0.000292478	A	G	0.874337539432	0.5415	0.844380952381	317.0	2.0	42.0	0.332837539432	33368905.0	+	[56830608, 56830685, 56823846, 56829109]
				ENSG00000102967.11
chr16	chr16_1_823	67657761.0	67657761.0	ENSG00000102977.13	donor	-	right	cis	16	67657765.0	4.987092e-28	0.42667476623	C	T	0.760466666667	0.895137931034	0.831170454545	105.0	87.0	176.0	-0.134671264368	-4.0	4.55812	740.0	TRUE	TRUE	0.00842415418242	368.0	0.826119565217	16	67657765.0	chr16_67657765_A_G_b38	0.476	4.987092e-28	16	67657765.0	4.987092e-28	C	T	0.760466666667	0.895137931034	0.831170454545	105.0	87.0	176.0	-0.134671264368	-4.0	-	[67657684, 67657701, 67657671]
chr16	chr16_1_823	58002478.0	58002478.0	ENSG00000103005.11	acceptor	+	right	cis	16	58453591.0	1.107509e-26	0.300144094367	A	T	0.982640127389	0.341	0.871261904762	314.0	1.0	42.0	0.641640127389	451113.0	4.57759	299.0	TRUE	TRUE	0.00753397415437	357.0	0.967739495798	16	58023723.0	chr16_58023723_A_G_b38	0.391	3.011519e-05	16	58023723.0	3.011519e-05	G	A	0.979774647887	0.917328125	0.97778807947	142.0	64.0	151.0	0.0624465228873	21245.0	+	[58001873, 57985546, 57999683, 58001588, 57985941, 58001194, 58001596, 58001581, 57999786]
chr16	chr16_1_823	58279690.0	58279690.0	ENSG00000103021.9	acceptor	+	right	cis	16	58453591.0	4.691924e-19	0.556209932953	A	T	0.924902173913	0.071	0.37019047619	92.0	1.0	21.0	0.853902173913	173901.0	4.05093	279.0	TRUE	TRUE	0.10066870237	114.0	0.815228070175	16	58279321.0	chr16_58279321_A_C_b38	0.066	5.789144e-08	16	58279321.0	5.789144e-08	A	C	0.874808080808	zero division error	0.422	99.0	0.0	15.0	-0.11805	-369.0	+	[58278637]
chr16	chr16_1_823	58464467.0	58464468.0	ENSG00000103034.14	donor	+	left	cis	16	58427461.0	1.9454e-09	0.144332104419	A	G	0.430807291667	0.306333333333	0.387558823529	192.0	33.0	136.0	0.124473958333	-37007.0	3.14989	73.0	TRUE	TRUE	0.0135313195264	361.0	0.403135734072	16	58450723.0	chr16_58450723_T_G_b38	0.323	6.444593e-05	16	58450723.0	6.444593e-05	G	T	0.426897590361	0.354052631579	0.389891719745	166.0	38.0	157.0	0.0728449587825	-13745.0	+	[58475611, 58503797, 58482823, 58503705, 58487755, 58479515, 58464821, 58494963]
chr16	chr16_1_823	58516201.0	58516201.0	ENSG00000103037.11	acceptor	+	right	cis	16	58433949.0	4.66176e-17	0.287005956848	A	G	0.890115151515	0.50375	0.76699122807	165.0	32.0	114.0	0.386365151515	-82252.0	4.22541	83.0	TRUE	TRUE	0.0633681954694	311.0	0.80522829582	16	58438394.0	chr16_58438394_CGTGT_C_b38	0.248	1.9751e-11	16	58438394.0	1.9751e-11	C	CGTGT	0.866405555556	0.493043478261	0.76975	180.0	23.0	108.0	0.373362077295	-77807.0	+	[58515880, 58516097, 58515564]
				ENSG00000103043.14
				ENSG00000103051.18
				ENSG00000103064.13
				ENSG00000103091.14
				ENSG00000103111.14
chr16	chr16_1_823	80981805.0	80981805.0	ENSG00000103121.8	donor	-	right	cis	16	80981955.0	1.42591e-19	0.2641039958	A	G	0.680140495868	0.577357142857	0.600228070175	242.0	14.0	114.0	0.102783353011	-150.0	4.50453	315.0	TRUE	TRUE	0.00785574127831	370.0	0.65162972973	16	80981955.0	chr16_80981955_C_T_b38	0.192	1.42591e-19	16	80981955.0	1.42591e-19	A	G	0.680140495868	0.577357142857	0.600228070175	242.0	14.0	114.0	0.102783353011	-150.0	-	[80978703, 80980913, 80976179, 80976172, 80981004, 80980858, 80978415, 80980883, 80980879]
chr16	chr16_1_823	138355.0	138355.0	ENSG00000103148.15	acceptor	+	right	cis	16	140969.0	1.858238e-26	0.430290400882	A	G	0.0379290780142	0.486307692308	0.224620689655	141.0	39.0	145.0	-0.448378614294	2614.0	4.4713	80.0	TRUE	TRUE	0.0756397376947	325.0	0.175027692308	16	137510.0	chr16_137510_A_G_b38	0.428	2.502772e-23	16	137510.0	2.502772e-23	A	G	0.00859259259259	0.390901639344	0.20583974359	108.0	61.0	156.0	-0.382309046752	-845.0	-	[138291, 138578, 138323]
				ENSG00000103150.5
chr16	chr16_1_823	84180344.0	84180345.0	ENSG00000103168.16	acceptor	-	left	cis	16	84180359.0	1.737113e-49	0.60668017835	C	T	0.358859375	0.629803030303	0.489420454545	128.0	66.0	176.0	-0.270943655303	-14.0	4.9658	399.0	TRUE	TRUE	0.0201112294302	370.0	0.469294594595	16	84180359.0	chr16_84180359_G_A_b38	0.416	1.737113e-49	16	84180359.0	1.737113e-49	C	T	0.358859375	0.629803030303	0.489420454545	128.0	66.0	176.0	-0.270943655303	-14.0	-	[84180867, 84181327, 84181042, 84180495, 84181054, 84180863]
				ENSG00000103194.15
chr16	chr16_1_823	84820133.0	84820134.0	ENSG00000103196.11	donor	+	left	trans	8	83781885.0	8.150377e-12	0.146641875834	C	T	0.965493150685	0.333	0.865818181818	292.0	1.0	33.0	0.632493150685	-1038249.0	3.02318	180.0	FALSE	FALSE	0.0117205737984	326.0	0.953463190184	8	83876471.0	chr8_83876471_A_AT_b38	0.207	0.0001042518	8	83876471.0	0.0001042518	A	AT	0.963897058824	0.788461538462	0.953614678899	204.0	13.0	109.0	0.175435520362	-943663.0	+	[84828929, 84820807, 84854728, 84831437, 84836176, 84838421, 84845785, 84821664, 84866896, 84828072, 84823984, 84823486, 84830817, 84838589, 84836222]
				ENSG00000103199.13
				ENSG00000103202.12
chr16	chr16_1_823	16071641.0	16071641.0	ENSG00000103222.18	acceptor	+	right	trans	15	31646607.0	1.278848e-12	0.164384078903	T	C	0.961043478261	0.1235	0.90555	276.0	2.0	40.0	0.837543478261	15574966.0	3.08785	173.0	TRUE	TRUE	0.0128723009869	318.0	0.948795597484	15	31551110.0	chr15_31551110_TACTC_T_b38	0.055	5.202629e-10	15	31551110.0	5.202629e-10	TACTC	T	0.959602112676	0.065	0.882575757576	284.0	1.0	33.0	0.894602112676	15479469.0	+	[16052816, 16069449, 16068845, 16068302, 16056295]
chr16	chr16_1_823	922843.0	922844.0	ENSG00000103227.18	donor	+	left	cis	16	934003.0	6.268476e-43	0.466858234552	G	C	0.0252277580071	0.3282	0.268333333333	281.0	5.0	66.0	-0.302972241993	11159.0	4.95841	303.0	TRUE	TRUE	0.0228615609504	352.0	0.0751136363636	16	922587.0	chr16_922587_C_T_b38	0.215	0.0002837894	16	922587.0	0.0002837894	C	T	0.096798245614	0.0322058823529	0.0235	228.0	34.0	78.0	0.0645923632611	-257.0	-	[922973, 923038]
				ENSG00000103245.13
chr16	chr16_1_823	86547568.0	86547569.0	ENSG00000103248.18	acceptor	-	left	cis	16	86547669.0	1.564333e-39	0.508119339222	T	G	0.0271361702128	0.251	0.251033333333	235.0	2.0	30.0	-0.223863829787	-100.0	4.87993	189.0	TRUE	TRUE	0.0103982088401	267.0	0.0539700374532	16	86547669.0	chr16_86547669_A_C_b38	0.064	1.564333e-39	16	86547669.0	1.564333e-39	T	G	0.0271361702128	0.251	0.251033333333	235.0	2.0	30.0	-0.223863829787	-100.0	-	[86548034, 86548463]
chr16	chr16_1_823	1459187.0	1459188.0	ENSG00000103249.17	acceptor	-	left	cis	16	1462256.0	1.063763e-11	0.149745029982	G	C	0.696444043321	0.966666666667	0.79595505618	277.0	3.0	89.0	-0.270222623345	-3068.0	3.52617	119.0	TRUE	TRUE	0.0190772324674	369.0	0.722642276423	16	1459122.0	chr16_1459122_G_A_b38	0.122	2.468693e-10	16	1459122.0	2.468693e-10	C	T	0.699187943262	0.966666666667	0.792666666667	282.0	3.0	84.0	-0.267478723404	66.0	-	[1460417, 1459990, 1461404, 1461602, 1459498, 1459883, 1459568, 1459955, 1460025, 1460603, 1459708]
chr16	chr16_1_823	732373.0	732374.0	ENSG00000103253.17	acceptor	-	left	cis	16	733864.0	1.781191e-22	0.299820519542	G	T	0.839790598291	0.6189	0.735739130435	234.0	20.0	115.0	0.220890598291	-1490.0	4.53741	280.0	TRUE	TRUE	0.017671181043	369.0	0.795390243902	16	732397.0	chr16_732397_C_T_b38	0.236	3.736259e-05	16	732397.0	3.736259e-05	G	A	0.774825688073	0.85852173913	0.8190703125	218.0	23.0	128.0	-0.083696051057	-23.0	+	[733135, 734736, 733297, 734228, 732603, 733629]
chr16	chr16_1_823	722134.0	722135.0	ENSG00000103254.9	donor	+	left	cis	16	722061.0	9.03572e-57	0.66979917201	C	T	0.460297029703	0.682653846154	0.587489473684	101.0	78.0	190.0	-0.222356816451	-74.0	4.98297	274.0	TRUE	TRUE	0.0122516664831	369.0	0.572791327913	16	722141.0	chr16_722141_G_C_b38	0.503	3.16191e-53	16	722141.0	3.16191e-53	C	G	0.673722222222	0.454295454545	0.579827225131	90.0	88.0	191.0	0.219426767677	6.0	+	[722227, 722339, 722308, 727411, 722239]
chr16	chr16_1_823	87840428.0	87840428.0	ENSG00000103257.8	donor	-	right	trans	9	34931099.0	3.764277e-09	0.130245226898	G	A	0.901918803419	0.738	0.833022727273	234.0	11.0	88.0	0.163918803419	52909329.0	2.57011	147.0	FALSE	FALSE	0.0157283410437	333.0	0.878297297297	9	35562552.0	chr9_35562552_G_A_b38	0.435	2.655898e-05	9	35562552.0	2.655898e-05	C	T	0.841112149533	0.918765625	0.88687037037	107.0	64.0	162.0	-0.0776534754673	52277876.0	-	[87839728, 87839825]
				ENSG00000103275.19
chr16	chr16_1_823	22251322.0	22251323.0	ENSG00000103319.11	donor	+	left	trans	13	28432233.0	3.30882e-09		C	A	0.878477732794	zero division error	0.618263157895	247.0	0.0	38.0		6180910.0	3.02253	89.0	FALSE	FALSE	0.0671612439027	285.0	0.84378245614	13	28321387.0	chr13_28321387_G_C_b38	0.102	3.053061e-06	13	28321387.0	3.053061e-06	G	C	0.880482758621	0.7598	0.675145833333	232.0	5.0	48.0	0.120682758621	6070064.0	+	[22256747, 22260461]
				ENSG00000103335.21
				ENSG00000103342.12
				ENSG00000103356.15
				ENSG00000103415.11
chr16	chr16_1_823	4426092.0	4426093.0	ENSG00000103423.13	donor	+	left	cis	16	4426088.0	1.241789e-71	0.704234878874	C	T	0.660778350515	0.977	0.825335616438	194.0	23.0	146.0	-0.316221649485	-5.0	4.99049	385.0	TRUE	TRUE	0.016624892562	363.0	0.747	16	4426088.0	chr16_4426088_T_C_b38	0.264	1.241789e-71	16	4426088.0	1.241789e-71	C	T	0.660778350515	0.977	0.825335616438	194.0	23.0	146.0	-0.316221649485	-5.0	+	[4437401, 4441505, 4426409, 4431598, 4434383]
				ENSG00000103429.10
chr16	chr16_1_823	53467057.0	53467057.0	ENSG00000103479.15	acceptor	+	right	cis	16	53492639.0	3.622073e-21	0.352196456479	T	C	0.832356435644	0.650611764706	0.706296703297	101.0	85.0	182.0	0.181744670938	25582.0	4.44878	183.0	TRUE	TRUE	0.0198482761106	368.0	0.728032608696	16	53468034.0	chr16_53468034_G_A_b38	0.495	2.568878e-18	16	53468034.0	2.568878e-18	G	A	0.654021505376	0.831426966292	0.715564516129	93.0	89.0	186.0	-0.177405460916	977.0	+	[53464363, 53465602, 53465811]
				ENSG00000103494.12
chr16	chr16_1_823	14889215.0	14889216.0	ENSG00000103512.14	donor	+	left	trans	16	16212335.0	5.187379e-27	0.341409218986	G	T	0.872852	0.578461538462	0.710252336449	250.0	13.0	107.0	0.294390461538	1323119.0	4.60756	177.0	TRUE	TRUE	0.0272936768444	370.0	0.815486486486	16	16186919.0	chr16_16186919_G_C_b38	0.134	7.901003e-06	16	16186919.0	7.901003e-06	G	C	0.833870036101	0.544666666667	0.775632183908	277.0	6.0	87.0	0.289203369434	1297703.0	+	[14891539, 14894997, 14904726, 14894999, 14895513, 14895003, 14893220, 14894771, 14901941, 14889912, 14894777, 14893370, 14889919, 14910915, 14889892, 14895972, 14901223, 14890609, 14894711, 14894970, 14901630, 14893439]
				ENSG00000103528.16
				ENSG00000103544.14
chr16	chr16_1_823	19707221.0	19707222.0	ENSG00000103550.13	acceptor	-	left	cis	16	19743170.0	2.378456e-18	0.263482989953	G	ATTTG	0.746336244541	0.447636363636	0.524684210526	229.0	11.0	95.0	0.298699880905	-35948.0	4.18711	289.0	TRUE	TRUE	0.0547448485347	338.0	0.674349112426	16	19707403.0	chr16_19707403_T_A_b38	0.197	1.80734e-13	16	19707403.0	1.80734e-13	A	T	0.740445454545	0.529333333333	0.554291262136	220.0	15.0	103.0	0.211112121212	-181.0	-	[19714117, 19710508, 19708362, 19711371, 19710412, 19710289]
chr15	chr15_1_570	67202898.0	67202899.0	ENSG00000103591.12	acceptor	-	left	trans	21	26831332.0	4.628873e-09	0.116643118459	A	G	0.90483269962	0.8337	0.834677083333	263.0	10.0	96.0	0.0711326996198	40371567.0	2.63927	59.0	FALSE	FALSE	0.00990255717863	369.0	0.884653116531	21	26833470.0	chr21_26833470_G_A_b38	0.153	8.885816e-09	21	26833470.0	8.885816e-09	C	T	0.904520754717	0.845111111111	0.832978947368	265.0	9.0	95.0	0.0594096436059	40369429.0	-	[67231813, 67235978, 67204043, 67231229, 67208561, 67203547, 67203530]
				ENSG00000103671.9
				ENSG00000103811.15
				ENSG00000103852.12
chr15	chr15_1_570	80152905.0	80152906.0	ENSG00000103876.11	donor	+	left	cis	15	80149546.0	1.153481e-26	0.475573265288	C	T	0.526993197279	0.895333333333	0.69696	147.0	12.0	100.0	-0.368340136054	-3360.0	4.60816	85.0	TRUE	TRUE	0.0294025329676	259.0	0.609683397683	15	80152950.0	chr15_80152950_G_C_b38	0.237	3.270416e-26	15	80152950.0	3.270416e-26	G	C	0.528412162162	0.895333333333	0.696555555556	148.0	12.0	99.0	-0.366921171171	44.0	+	[80153000, 80153025]
				ENSG00000103966.10
chr15	chr15_1_570	49631058.0	49631059.0	ENSG00000104047.14	donor	+	left	cis	15	49630829.0	3.735587e-18	0.305196342861	G	C	0.211362831858	0.0852564102564	0.150162921348	113.0	78.0	178.0	0.126106421602	-230.0	4.31898	849.0	TRUE	TRUE	0.0108101720023	369.0	0.155184281843	15	49630829.0	chr15_49630829_C_G_b38	0.453	3.735587e-18	15	49630829.0	3.735587e-18	G	C	0.211362831858	0.0852564102564	0.150162921348	113.0	78.0	178.0	0.126106421602	-230.0	+	[49634603, 49632158, 49634535]
chr15	chr15_1_570	50301220.0	50301220.0	ENSG00000104064.16	donor	-	right	trans	2	24653781.0	3.290842e-09	0.139346283504	C	T	0.237469298246	0.513666666667	0.361543478261	228.0	3.0	46.0	-0.276197368421	25647439.0	2.56104	127.0	FALSE	FALSE	0.0235484289903	277.0	0.261064981949	2	25362462.0	chr2_25362462_CCT_C_b38	0.067	0.0005660546	2	25362462.0	0.0005660546	AGG	G	0.2486625	zero division error	0.341513513514	240.0	0.0	37.0	0.369369057212	24938758.0	-	[50300902]
chr15	chr15_1_570	48152284.0	48152285.0	ENSG00000104177.17	acceptor	-	left	trans	4	81704566.0	1.24942e-09	0.1876992093	AC	C	0.753478873239	0.577785714286	0.686233576642	142.0	28.0	137.0	0.175693158954	-33552281.0	2.7842	51.0	TRUE	TRUE	0.0231151200755	307.0	0.707446254072	4	81660741.0	chr4_81660741_A_C_b38	0.192	0.0004059638	4	81660741.0	0.0004059638	T	G	0.68462254902	0.764333333333	0.750659090909	204.0	15.0	88.0	-0.0797107843137	-33508456.0	-	[48153791]
				ENSG00000104228.12
chr8	chr8_1_655	81721248.0	81721248.0	ENSG00000104231.10	donor	-	right	cis	8	81633531.0	4.584384e-09	0.114185965475	A	G	0.209177777778	0.0759	0.152892857143	270.0	10.0	84.0	0.133277777778	87717.0	2.9884	115.0	FALSE	FALSE	0.0107739140804	364.0	0.192527472527	8	81721217.0	chr8_81721217_C_G_b38	0.137	6.704604e-09	8	81721217.0	6.704604e-09	G	C	0.208262773723	0.0759	0.1532125	274.0	10.0	80.0	0.132362773723	31.0	-	[81718224, 81715114]
				ENSG00000104324.15
chr8	chr8_1_655	98217038.0	98217038.0	ENSG00000104361.9	donor	-	right	trans	5	124086164.0	6.518162e-12	0.262689263111	G	C	0.0906530612245	0.255666666667	0.218326530612	147.0	3.0	49.0	-0.165013605442	-25869126.0	3.50135	55.0	TRUE	TRUE	0.0148838218227	199.0	0.124577889447	5	123961590.0	chr5_123961590_A_C_b38	0.136	0.0004066079	5	123961590.0	0.0004066079	T	G	0.10752027027	0.199666666667	0.172479166667	148.0	3.0	48.0	-0.0921463963964	-25744552.0	-	[98215833, 98212501, 98205246]
chr8	chr8_1_655	42305186.0	42305186.0	ENSG00000104365.13	acceptor	+	right	trans	2	107401840.0	1.544532e-09	0.148090127213	A	G	0.867073863636	0.789244444444	0.829849315068	176.0	45.0	146.0	0.0778294191919	65096654.0	2.75451	271.0	TRUE	TRUE	0.00803045681533	367.0	0.842722070845	2	107396868.0	chr2_107396868_A_G_b38	0.304	1.888846e-09	2	107396868.0	1.888846e-09	G	A	0.866167597765	0.7794	0.829777777778	179.0	35.0	153.0	0.0867675977654	65091682.0	+	[42293568, 42302405, 42293512, 42272205, 42297940, 42288728, 42290273, 42298083, 42305000, 42271469, 42298612, 42298489, 42274173]
				ENSG00000104408.9
chr8	chr8_1_655	101887140.0	101887140.0	ENSG00000104490.17	donor	-	right	cis	8	101887222.0	1.78689e-52	0.910078909242	A	G	0.00467857142857	0.881	0.482952380952	56.0	19.0	42.0	-0.876321428571	-82.0	4.97974	322.0	TRUE	TRUE	0.124242629557	117.0	0.318675213675	8	101887222.0	chr8_101887222_T_C_b38	0.342	1.78689e-52	8	101887222.0	1.78689e-52	A	G	0.00467857142857	0.881	0.482952380952	56.0	19.0	42.0	-0.876321428571	-82.0	-	[101719648, 101842281, 101844716, 101882830, 101852670]
chr8	chr8_1_655	102361626.0	102361627.0	ENSG00000104517.12	acceptor	-	left	trans	4	82708919.0	5.020568e-09	0.264648442876	GGTAGCTATTATTA	A	0.9448	0.782	0.884411764706	100.0	8.0	34.0	0.1628	19652708.0	3.01266	201.0	FALSE	FALSE	0.00809328129339	142.0	0.921169014085	4	82711820.0	chr4_82711820_A_G_b38	0.225	6.467464e-08	4	82711820.0	6.467464e-08	C	T	0.946709302326	0.782	0.898604166667	86.0	8.0	48.0	0.164709302326	19649807.0	-	[102392773, 102363208, 102412172, 102391053, 102396367, 102402258, 102365081, 102365093, 102394545, 102400170, 102400046, 102390960, 102366833, 102411383]
chr8	chr8_1_655	143557425.0	143557425.0	ENSG00000104518.10	acceptor	+	right	cis	8	143554779.0	1.560174e-29	0.484143614981	C	T	0.0204	0.320481927711	0.174889655172	85.0	83.0	145.0	-0.300081927711	-2646.0	4.89169	323.0	TRUE	TRUE	0.0359259222611	313.0	0.17154313099	8	143557782.0	chr8_143557782_C_T_b38	0.184	2.131508e-09	8	143557782.0	2.131508e-09	C	T	0.128848341232	0.325	0.250348314607	211.0	13.0	89.0	-0.196151658768	357.0	+	[143557404]
				ENSG00000104522.15
				ENSG00000104529.17
				ENSG00000104679.10
chr8	chr8_1_655	30754787.0	30754788.0	ENSG00000104691.14	donor	+	left	trans	8	113910446.0	3.708165e-09	0.11392360197	T	C	0.827042553191	0.6035	0.746666666667	282.0	4.0	39.0	0.223542553191	83155658.0	2.67122	91.0	TRUE	TRUE	0.0117655763314	325.0	0.814646153846	8	113900091.0	chr8_113900091_A_C_b38	0.063	9.758662e-08	8	113900091.0	9.758662e-08	C	A	0.826616197183	zero division error	0.731731707317	284.0	0.0	41.0	0.100744424568	83145303.0	+	[30766226, 30756051, 30756165, 30760887, 30755847, 30756185, 30756235, 30756764, 30756045]
				ENSG00000104695.12
chr8	chr8_1_655	671704.0	671705.0	ENSG00000104714.13	acceptor	-	left	cis	8	625241.0	5.58578e-18	0.229428638734	G	A	0.0643722627737	0.1672	0.224988095238	274.0	5.0	84.0	-0.102827737226	46464.0	4.41344	165.0	TRUE	TRUE	0.0219371165145	363.0	0.102955922865	8	671658.0	chr8_671658_C_T_b38	0.544	0.0002723058	8	671658.0	0.0002723058	A	G	0.0694424778761	0.147716049383	0.103911242604	113.0	81.0	169.0	-0.0782735715066	47.0	-	[671472, 671761, 671646, 671414, 671530, 671819, 671356, 671349, 671182, 671877]
				ENSG00000104723.20
chr8	chr8_1_655	1874737.0	1874738.0	ENSG00000104728.15	donor	+	left	cis	8	1874841.0	4.117075e-11	0.140575063985	G	A	0.0161067615658	0	0.132647058824	281.0	3.0	68.0	0.0161067615658	103.0	3.106	77.0	TRUE	TRUE	0.014333170164	352.0	0.0384829545455	8	1874841.0	chr8_1874841_G_A_b38	0.105	4.117075e-11	8	1874841.0	4.117075e-11	G	A	0.0161067615658	0	0.132647058824	281.0	3.0	68.0	0.0161067615658	103.0	+	[1875209, 1875150, 1875032, 1874973, 1875232, 1874914, 1875173, 1874855, 1874796, 1874996, 1874678, 1874937, 1874619]
chr16	chr16_1_823	87730644.0	87730645.0	ENSG00000104731.13	acceptor	-	left	cis	16	87730661.0	1.28986e-82	0.777012445959	T	A	0.990028846154	0.579395348837	0.778211180124	104.0	86.0	161.0	0.410633497317	-16.0	4.98919	289.0	TRUE	TRUE	0.034774311702	351.0	0.792259259259	16	87730661.0	chr16_87730661_A_T_b38	0.474	1.28986e-82	16	87730661.0	1.28986e-82	T	A	0.990028846154	0.579395348837	0.778211180124	104.0	86.0	161.0	0.410633497317	-16.0	-	[87748672, 87740581, 87739666, 87737301, 87755193, 87746463, 87761948, 87748578, 87748677, 87765791]
chr8	chr8_1_655	18071299.0	18071299.0	ENSG00000104763.18	donor	-	right	cis	8	18071302.0	8.1643e-307	0.958400199035	G	A	0.958351351351	0.712263888889	0.833577540107	111.0	72.0	187.0	0.246087462462	-3.0	4.99989	1009.0	TRUE	TRUE	0.00798342972243	370.0	0.847402702703	8	18071302.0	chr8_18071302_C_T_b38	0.447	0.0	8	18071302.0	0.0	G	A	0.958351351351	0.712263888889	0.833577540107	111.0	72.0	187.0	0.246087462462	-3.0	-	[18069872, 18067298, 18069878]
				ENSG00000104765.15
				ENSG00000104774.12
				ENSG00000104863.11
				ENSG00000104870.12
chr19	chr19_1_950	7462151.0	7462151.0	ENSG00000104880.17	acceptor	+	right	trans	11	6775307.0	4.976425e-14	0.215299690553	A	C	0.956218340611	0.494	0.848384615385	229.0	3.0	26.0	0.462218340611	-686844.0	2.98453	57.0	TRUE	TRUE	0.0146281157382	258.0	0.939976744186	11	6775307.0	chr11_6775307_A_C_b38	0.062	4.976425e-14	11	6775307.0	4.976425e-14	A	C	0.956218340611	0.494	0.848384615385	229.0	3.0	26.0	0.462218340611	-686844.0	+	[7459994, 7460684, 7458690, 7460671]
chr19	chr19_1_950	45353155.0	45353156.0	ENSG00000104884.14	acceptor	-	left	trans	23	91928255.0	5.345304e-12	0.124429151355	A	G	0.956225146199	0.707125	0.946625	342.0	16.0	8.0	0.249100146199	-46575099.0	3.11074	79.0	FALSE	FALSE	0.0190493885754	366.0	0.94512568306	X	91717804.0	chrX_91717804_A_ATTT_b38	0.089	1.87206e-05	X	91717804.0	1.87206e-05	T	AAAT	0.953604938272	0.810782608696	0.963157894737	324.0	23.0	19.0	0.142822329576	-46364648.0	-	[45353241]
chr19	chr19_1_950	2230612.0	2230613.0	ENSG00000104885.17	acceptor	-	left	trans	7	16421268.0	4.505882e-09	0.150426974942	A	C	0.126915662651	0.238578947368	0.16362962963	166.0	38.0	162.0	-0.111663284718	-14190655.0	2.73084	83.0	TRUE	TRUE	0.0119686525725	366.0	0.154759562842	7	16373000.0	chr7_16373000_G_A_b38	0.443	0.000500219	7	16373000.0	0.000500219	C	T	0.137838983051	0.180184210526	0.15513372093	118.0	76.0	172.0	-0.0423452274755	-14142387.0	+	[2232579, 2233997, 2235761, 2235604, 2234009, 2236154, 2233530]
chr19	chr19_1_950	12806800.0	12806801.0	ENSG00000104889.5	donor	+	left	trans	22	41346308.0	3.635404e-10		C	T	0.828659836066	zero division error	0.631516129032	244.0	0.0	31.0		28539507.0	2.40269	65.0	FALSE	FALSE	0.0289455404959	275.0	0.806436363636	22	41013623.0	chr22_41013623_A_AT_b38	0.058	1.244547e-06	22	41013623.0	1.244547e-06	A	AT	0.824536885246	0.76	0.660766666667	244.0	1.0	30.0	0.0645368852459	28206822.0	+	[12807055, 12807205, 12807007]
				ENSG00000104904.12
				ENSG00000104907.12
chr19	chr19_1_950	45770204.0	45770205.0	ENSG00000104936.17	acceptor	-	left	cis	19	45779632.0	8.1643e-307	0.981537247833	T	A	0.00923312883436	0.774727272727	0.465638157895	163.0	55.0	152.0	-0.765494143893	-9427.0	4.9999	461.0	TRUE	TRUE	0.0833119145069	370.0	0.310518918919	19	45770913.0	chr19_45770913_A_C_b38	0.503	8.273613e-67	19	45770913.0	8.273613e-67	G	T	0.0118365384615	0.588656862745	0.32693902439	104.0	102.0	164.0	-0.576820324284	-708.0	-	[45770249, 45770228, 45770231]
				ENSG00000104946.12
				ENSG00000104957.13
				ENSG00000104964.14
chr19	chr19_951_1383	54636538.0	54636539.0	ENSG00000104972.15	donor	+	left	cis	19	54251127.0	9.693454e-19	0.387806517859	C	G	0.520060240964	0.100568965517	0.438030674847	83.0	58.0	163.0	0.419491275447	-385412.0	4.41942	67.0	TRUE	TRUE	0.0780464356713	304.0	0.396042763158	19	54663551.0	chr19_54663551_G_T_b38	0.194	0.0007282741	19	54663551.0	0.0007282741	G	T	0.426442211055	0.164461538462	0.363010869565	199.0	13.0	92.0	0.261980672594	27012.0	+	[54667872, 54636731, 54667468, 54667679]
chr19	chr19_951_1383	55146680.0	55146680.0	ENSG00000105048.16	donor	-	right	cis	19	55103555.0	1.851739e-13	0.221069291791	A	G	0.90500877193	0.736391304348	0.857720496894	114.0	92.0	161.0	0.168617467582	43125.0	3.48549	53.0	TRUE	TRUE	0.0270170953381	367.0	0.841994550409	19	55139620.0	chr19_55139620_G_A_b38	0.304	1.367847e-11	19	55139620.0	1.367847e-11	C	T	0.893122994652	0.733186046512	0.806357664234	187.0	43.0	137.0	0.159936948141	7060.0	-	[55141920, 55146466, 55143141, 55140912, 55146457, 55145562, 55145565]
				ENSG00000105058.11
chr19	chr19_951_1383	55247109.0	55247110.0	ENSG00000105063.18	acceptor	-	left	cis	19	55103555.0	7.83244e-22	0.364314482852	A	G	0.844485148515	0.423705882353	0.646848275862	101.0	85.0	145.0	0.420779266162	143555.0	4.33419	85.0	TRUE	TRUE	0.098584808901	331.0	0.649851963746	19	55147893.0	chr19_55147893_C_G_b38	0.285	0.0001028779	19	55147893.0	0.0001028779	C	G	0.562956790123	0.738608695652	0.724071942446	162.0	23.0	139.0	-0.175651905529	99217.0	-	[55257664, 55258434, 55247410, 55249886, 55256950, 55255674, 55252093, 55251406, 55265277]
				ENSG00000105135.15
chr19	chr19_951_1383	57492211.0	57492212.0	ENSG00000105136.20	donor	+	left	cis	19	57492212.0	1.767003e-56	0.69508117781	G	A	0.58748630137	0	0.322582191781	146.0	23.0	146.0	0.58748630137	0.0	4.99032	443.0	TRUE	TRUE	0.0547604716553	315.0	0.42180952381	19	57492212.0	chr19_57492212_G_A_b38	0.305	1.767003e-56	19	57492212.0	1.767003e-56	G	A	0.58748630137	0	0.322582191781	146.0	23.0	146.0	0.58748630137	0.0	+	[57504656, 57492562, 57504659, 57492855, 57505400, 57492507, 57492370, 57494367]
chr19	chr19_951_1383	57234152.0	57234152.0	ENSG00000105146.12	acceptor	+	right	trans	10	9703761.0	6.368397e-11	0.193292689019	G	C	0.0274897959184	0.438	0.177153846154	196.0	1.0	26.0	-0.410510204082	-47530391.0	2.90897	109.0	FALSE	FALSE	0.0167338966837	224.0	0.0465714285714	10	9874347.0	chr10_9874347_C_T_b38	0.062	2.697977e-07	10	9874347.0	2.697977e-07	C	T	0.0315837563452	0.438	0.145076923077	197.0	1.0	26.0	-0.406416243655	-47359805.0	+	[57220738]
				ENSG00000105171.9
				ENSG00000105176.17
				ENSG00000105185.11
				ENSG00000105223.19
				ENSG00000105245.9
				ENSG00000105254.11
chr19	chr19_1_950	36027271.0	36027272.0	ENSG00000105270.14	acceptor	-	left	trans	2	154368670.0	7.629199e-17	0.196985736893	T	C	0.958278846154	0.0925	0.914540540541	312.0	2.0	37.0	0.865778846154	-118341398.0	3.79367	123.0	TRUE	TRUE	0.00862017196289	351.0	0.948735042735	2	154356675.0	chr2_154356675_C_T_b38	0.313	0.0001367091	2	154356675.0	0.0001367091	A	G	0.96063190184	0.8844375	0.949493589744	163.0	32.0	156.0	0.0761944018405	-118329403.0	-	[36032191]
chr19	chr19_951_1383	46778908.0	46778909.0	ENSG00000105281.12	acceptor	-	left	cis	19	46778905.0	1.680662e-13	0.194494685722	C	T	0.909185840708	0.692176470588	0.810144	226.0	17.0	125.0	0.21700937012	4.0	3.33068	83.0	TRUE	TRUE	0.0250887387686	368.0	0.865519021739	19	46778905.0	chr19_46778905_G_A_b38	0.216	1.680662e-13	19	46778905.0	1.680662e-13	C	T	0.909185840708	0.692176470588	0.810144	226.0	17.0	125.0	0.21700937012	4.0	-	[46784096, 46782144, 46781891, 46782382, 46782385, 46779314]
				ENSG00000105287.12
				ENSG00000105298.13
chr19	chr19_1_950	3536983.0	3536984.0	ENSG00000105325.13	donor	+	left	trans	23	25760248.0	5.666493e-12	0.332832328987	A	G	0.03866	0.187294117647	0.108	100.0	17.0	6.0	-0.148634117647	22223264.0	3.14115	85.0	TRUE	TRUE	0.00889884433869	123.0	0.0625853658537	X	25044431.0	chrX_25044431_A_G_b38	0.065	0.0005352737	X	25044431.0	0.0005352737	A	G	0.054375	0.162	0.133	112.0	5.0	6.0	-0.107625	21507447.0	+	[3538335]
chr8	chr8_1_655	141160787.0	141160788.0	ENSG00000105339.10	donor	+	left	cis	8	141160785.0	4.683575e-35	0.494805649745	C	T	0.914130434783	0.682621621622	0.808518248175	161.0	37.0	137.0	0.231508813161	-3.0	4.85687	53.0	TRUE	TRUE	0.0155783943328	335.0	0.845370149254	8	141160785.0	chr8_141160785_C_T_b38	0.315	4.683575e-35	8	141160785.0	4.683575e-35	C	T	0.914130434783	0.682621621622	0.808518248175	161.0	37.0	137.0	0.231508813161	-3.0	+	[141165185, 141161986, 141163332, 141165222, 141166189, 141163342]
chr19	chr19_1_950	41433434.0	41433435.0	ENSG00000105341.18	acceptor	-	left	cis	19	41427885.0	8.1643e-307	0.897857846891	A	CTCA	0.479954198473	0.951274193548	0.689271186441	131.0	62.0	177.0	-0.471319995075	5550.0	4.99922	209.0	TRUE	TRUE	0.0315678606574	370.0	0.659064864865	19	41433392.0	chr19_41433392_C_G_b38	0.405	0.0	19	41433392.0	0.0	G	C	0.479954198473	0.95262295082	0.690280898876	131.0	61.0	178.0	-0.472668752346	43.0	-	[41433536, 41433532]
chr19	chr19_951_1383	50259660.0	50259661.0	ENSG00000105357.15	acceptor	-	left	trans	13	113409212.0	1.270335e-25	0.321765326676	G	A	0.0045	0.23075	0.190438596491	270.0	4.0	57.0	-0.22625	-63149551.0	4.46901	95.0	TRUE	TRUE	0.018212648324	333.0	0.039018018018	13	113362413.0	chr13_113362413_C_T_b38	0.074	5.462327e-05	13	113362413.0	5.462327e-05	G	A	0.0261859649123	0	0.117659574468	285.0	1.0	47.0	0.0261859649123	-63102752.0	+	[50295107]
				ENSG00000105383.14
chr19	chr19_1_950	17273903.0	17273903.0	ENSG00000105393.15	acceptor	+	right	cis	19	17505106.0	1.400854e-17	0.271020560059	C	T	0.844113821138	0.942085106383	0.902294117647	123.0	94.0	153.0	-0.0979712852448	231203.0	4.17132	51.0	TRUE	TRUE	0.00790799343316	370.0	0.893062162162	19	17286891.0	chr19_17286891_A_C_b38	0.18	0.0001114314	19	17286891.0	0.0001114314	C	A	0.902157480315	0.807294117647	0.884454545455	254.0	17.0	99.0	0.0948633626679	12988.0	+	[17267516, 17267527, 17269091, 17273451, 17271655]
				ENSG00000105397.13
				ENSG00000105426.16
chr19	chr19_1_950	42358954.0	42358955.0	ENSG00000105429.12	donor	+	left	cis	19	42358883.0	2.975363e-12	0.143350100369	A	G	0.156448387097	0	0.0719807692308	310.0	2.0	52.0	0.156448387097	-72.0	3.28417	145.0	TRUE	TRUE	0.00782180446202	364.0	0.143521978022	19	42358883.0	chr19_42358883_A_G_b38	0.077	2.975363e-12	19	42358883.0	2.975363e-12	A	G	0.156448387097	0	0.0719807692308	310.0	2.0	52.0	0.156448387097	-72.0	+	[42359097, 42359205, 42359125]
chr19	chr19_951_1383	48390524.0	48390525.0	ENSG00000105438.8	acceptor	-	left	cis	19	48875151.0	1.923217e-19	0.317396502103	T	C	0.903811594203	0.792982758621	0.848063218391	138.0	58.0	174.0	0.110828835582	-484626.0	4.4591	175.0	TRUE	TRUE	0.00741961574872	370.0	0.860221621622	19	48837601.0	chr19_48837601_C_T_b38	0.309	7.772188e-08	19	48837601.0	7.772188e-08	G	A	0.882345744681	0.818276595745	0.844014814815	188.0	47.0	135.0	0.0640691489362	-447076.0	-	[48391641, 48391267, 48392997, 48394054, 48392551, 48390963, 48390859, 48390892, 48390749]
chr19	chr19_951_1383	48470500.0	48470501.0	ENSG00000105443.13	donor	+	left	cis	19	48875151.0	1.221731e-25	0.39481883383	A	G	0.949913043478	0.631327586207	0.781959537572	138.0	58.0	173.0	0.318585457271	404650.0	4.71958	183.0	TRUE	TRUE	0.0491325357187	369.0	0.821094850949	19	48837601.0	chr19_48837601_C_T_b38	0.309	1.164279e-07	19	48837601.0	1.164279e-07	C	T	0.882031914894	0.719829787234	0.771119402985	188.0	47.0	134.0	0.16220212766	367100.0	+	[48473297, 48470602, 48472324, 48472333, 48470606]
chr19	chr19_951_1383	48446843.0	48446844.0	ENSG00000105447.12	donor	+	left	cis	19	48875151.0	6.285457e-24	0.377273170384	A	G	0.943323529412	0.542103448276	0.719768786127	136.0	58.0	173.0	0.401220081136	428307.0	4.68492	209.0	TRUE	TRUE	0.0855271425729	367.0	0.774534059946	19	48826176.0	chr19_48826176_C_T_b38	0.326	0.0004168612	19	48826176.0	0.0004168612	T	C	0.72169047619	0.8807	0.803660377358	168.0	40.0	159.0	-0.15900952381	379332.0	+	[48450312, 48450665, 48450167]
chr19	chr19_951_1383	48402502.0	48402502.0	ENSG00000105464.3	acceptor	+	right	trans	7	14483147.0	9.20093e-17	0.456936413293	T	A	0.0047	0.9235	0	110.0	2.0	9.0	-0.9188	-33919355.0	3.29285	65.0	TRUE	TRUE	0.0141827114268	121.0	0.0195371900826	7	14524992.0	chr7_14524992_AC_A_b38	0.132	0.0001255088	7	14524992.0	0.0001255088	AC	A	0.00394623655914	0.22725	0.0453333333333	93.0	4.0	24.0	-0.223303763441	-33877510.0	+	[48208762, 48408119]
chr19	chr19_951_1383	48231659.0	48231659.0	ENSG00000105483.17	donor	-	right	cis	19	48875151.0	8.010486e-25	0.387947519675	T	C	0.922742647059	0.553655172414	0.709606936416	136.0	58.0	173.0	0.369087474645	-643492.0	4.68497	179.0	TRUE	TRUE	0.0702921247912	367.0	0.763942779292	19	48835841.0	chr19_48835841_T_C_b38	0.279	9.227304e-08	19	48835841.0	9.227304e-08	A	G	0.831464646465	0.619055555556	0.702639097744	198.0	36.0	133.0	0.212409090909	-604182.0	-	[48219012, 48231049, 48215384, 48231006, 48221855, 48229616, 48230697, 48230700, 48230830, 48219120, 48230900, 48223868]
chr19	chr19_951_1383	48115872.0	48115872.0	ENSG00000105486.13	donor	-	right	cis	19	48875151.0	8.953923e-29	0.488358461811	T	C	0.970963963964	0.44674	0.627226950355	111.0	50.0	141.0	0.524223963964	-759279.0	4.77471	194.0	TRUE	TRUE	0.111675877867	302.0	0.723685430464	19	48826176.0	chr19_48826176_C_T_b38	0.325	0.0009075484	19	48826176.0	0.0009075484	A	G	0.657035460993	0.869828571429	0.757674603175	141.0	35.0	126.0	-0.212793110436	-710304.0	-	[48115732]
chr19	chr19_1_950	11335664.0	11335664.0	ENSG00000105514.7	donor	-	right	trans	18	34116793.0	1.225036e-10	0.211064115611	A	T	0.905456140351	0.519	0.636833333333	171.0	2.0	24.0	0.386456140351	-22781129.0	2.58605	104.0	TRUE	TRUE	0.0458363282744	197.0	0.868807106599	18	33909381.0	chr18_33909381_T_G_b38	0.216	0.0001616123	18	33909381.0	0.0001616123	A	C	0.894	0.479444444444	0.875611940299	121.0	9.0	67.0	0.414555555556	-22573717.0	-	[11335571, 11335555]
chr19	chr19_951_1383	48635579.0	48635579.0	ENSG00000105516.10	donor	-	right	cis	19	48875151.0	1.22693e-22	0.436485094745	T	C	0.894262626263	0.391387755102	0.544503759398	99.0	49.0	133.0	0.502874871161	-239572.0	4.62604	197.0	TRUE	TRUE	0.131433145097	281.0	0.641028469751	19	48800958.0	chr19_48800958_C_T_b38	0.29	8.468757e-05	19	48800958.0	8.468757e-05	G	A	0.734466666667	0.542470588235	0.55623255814	135.0	17.0	129.0	0.191996078431	-165379.0	-	[48631052, 48633678, 48633655]
				ENSG00000105518.13
				ENSG00000105520.10
chr19	chr19_951_1383	48721853.0	48721853.0	ENSG00000105538.9	donor	-	right	cis	19	48875151.0	9.965651e-25	0.385410886715	T	C	0.932715328467	0.647775862069	0.787666666667	137.0	58.0	174.0	0.284939466398	-153298.0	4.68722	237.0	TRUE	TRUE	0.0394930240965	369.0	0.819531165312	19	48763549.0	chr19_48763549_C_T_b38	0.123	0.0006069395	19	48763549.0	0.0006069395	G	A	0.806919298246	0.901142857143	0.858792207792	285.0	7.0	77.0	-0.0942235588972	-41696.0	-	[48721027, 48720997, 48716743, 48721259, 48721069, 48721509]
chr19	chr19_951_1383	48796718.0	48796719.0	ENSG00000105552.14	acceptor	-	left	cis	19	48875151.0	2.85616e-23	0.366614055316	T	C	0.955050724638	0.679568965517	0.806718390805	138.0	58.0	174.0	0.27548175912	-78432.0	4.63865	173.0	TRUE	TRUE	0.0407163958291	370.0	0.842110810811	19	48835841.0	chr19_48835841_T_C_b38	0.278	7.442923e-07	19	48835841.0	7.442923e-07	A	G	0.89028	0.745472222222	0.796179104478	200.0	36.0	134.0	0.144807777778	-39122.0	-	[48796936, 48797190]
				ENSG00000105556.11
chr19	chr19_951_1383	48865502.0	48865502.0	ENSG00000105559.11	donor	-	right	cis	19	48875151.0	3.133827e-24	0.378204466842	T	C	0.922724637681	0.597844827586	0.747540229885	138.0	58.0	174.0	0.324879810095	-9649.0	4.70816	185.0	TRUE	TRUE	0.0518047560336	370.0	0.789413513514	19	48865586.0	chr19_48865586_T_C_b38	0.374	7.82024e-18	19	48865586.0	7.82024e-18	A	G	0.899256410256	0.636873015873	0.73957615894	156.0	63.0	151.0	0.262383394383	-84.0	-	[48860455, 48861473, 48861718, 48861687, 48854264, 48861497, 48860459, 48861692, 48861501]
				ENSG00000105607.12
chr19	chr19_951_1383	54252053.0	54252053.0	ENSG00000105609.16	donor	-	right	cis	19	54251127.0	7.106088e-18	0.313645039807	C	G	0.435801980198	0.2012625	0.313202312139	101.0	80.0	173.0	0.234539480198	926.0	4.52321	105.0	TRUE	TRUE	0.0362818481678	354.0	0.322884180791	19	54252048.0	chr19_54252048_C_T_b38	0.233	8.355379e-09	19	54252048.0	8.355379e-09	G	A	0.36220657277	0.140458333333	0.288717948718	213.0	24.0	117.0	0.221748239437	5.0	-	[54251169, 54217474, 54250932, 54217477, 54217239, 54251960, 54251930, 54251164, 54251166]
				ENSG00000105619.13
chr19	chr19_1_950	17837931.0	17837931.0	ENSG00000105639.18	donor	-	right	trans	6	141692316.0	1.177617e-09	0.323547891068	G	T	0.833273809524	0.285333333333	0.564926829268	84.0	6.0	41.0	0.54794047619	-123854385.0	3.05886	133.0	TRUE	TRUE	0.0975854368627	131.0	0.724190839695	6	141472022.0	chr6_141472022_G_C_b38	0.233	4.578808e-05	6	141472022.0	4.578808e-05	C	G	0.819052631579	0.566333333333	0.596387755102	76.0	6.0	49.0	0.252719298246	-123634091.0	-	[17832929, 17833158, 17831400, 17835215, 17836051, 17837213]
				ENSG00000105650.21
chr19	chr19_1_950	18436479.0	18436480.0	ENSG00000105655.18	acceptor	-	left	cis	19	18428934.0	2.457316e-12	0.217646526961	G	A	0.648623188406	0.756078431373	0.691569060773	138.0	51.0	181.0	-0.107455242967	7546.0	3.72619	213.0	TRUE	TRUE	0.00947921975164	370.0	0.684443243243	19	18436495.0	chr19_18436495_T_A_b38	0.411	1.202047e-11	19	18436495.0	1.202047e-11	A	T	0.646568181818	0.74146969697	0.691627906977	132.0	66.0	172.0	-0.0949015151515	-15.0	-	[18437760, 18438092, 18436683, 18436556, 18437715, 18436694, 18443801, 18436827, 18444701, 18437598, 18437859, 18436972]
				ENSG00000105669.13
				ENSG00000105671.11
				ENSG00000105698.15
chr7	chr7_1_878	32580890.0	32580891.0	ENSG00000105778.18	donor	+	left	cis	7	32502144.0	5.901303e-12	0.162743153402	G	A	0.896138888889	0.730888888889	0.841268041237	252.0	9.0	97.0	0.16525	-78747.0	3.59625	483.0	TRUE	TRUE	0.00870191361069	358.0	0.877117318436	7	32580041.0	chr7_32580041_T_A_b38	0.43	0.0009458218	7	32580041.0	0.0009458218	A	T	0.892549180328	0.844930555556	0.879768292683	122.0	72.0	164.0	0.0476186247723	-850.0	+	[32585272, 32587445, 32583796, 32582869, 32583791]
chr7	chr7_1_878	90309367.0	90309368.0	ENSG00000105792.19	donor	+	left	cis	7	90322057.0	2.549331e-76	0.761128985447	GT	G	0.478936	0.939796875	0.710971830986	125.0	64.0	142.0	-0.460860875	12689.0	4.99451	1213.0	TRUE	TRUE	0.0441843508183	331.0	0.667589123867	7	90309366.0	chr7_90309366_C_T_b38	0.412	3.012833e-76	7	90309366.0	3.012833e-76	T	C	0.478936	0.934417910448	0.708625899281	125.0	67.0	139.0	-0.455481910448	-2.0	+	[90310067, 90319916]
chr7	chr7_1_878	90355085.0	90355085.0	ENSG00000105793.15	acceptor	+	right	cis	7	90336884.0	2.56329e-12	0.223701460054	A	T	0.586223214286	0.787763888889	0.679820143885	112.0	72.0	139.0	-0.201540674603	-18201.0	3.60857	642.0	TRUE	TRUE	0.0372707462546	323.0	0.671427244582	7	90355095.0	chr7_90355095_A_G_b38	0.418	8.628572e-12	7	90355095.0	8.628572e-12	G	A	0.590491525424	0.793507692308	0.682964285714	118.0	65.0	140.0	-0.203016166884	10.0	+	[90353009, 90354549, 90346774, 90354537]
				ENSG00000105808.17
				ENSG00000105854.12
chr7	chr7_1_878	107169185.0	107169186.0	ENSG00000105856.13	donor	+	left	cis	7	107193992.0	2.820055e-09	0.178507604547	G	A	0.55412037037	0.435698412698	0.478708994709	108.0	63.0	189.0	0.118421957672	24806.0	2.76182	373.0	FALSE	FALSE	0.0184925177469	360.0	0.493805555556	7	107169439.0	chr7_107169439_G_C_b38	0.285	1.397266e-05	7	107169439.0	1.397266e-05	G	C	0.466784946237	0.559096774194	0.514797202797	186.0	31.0	143.0	-0.092311827957	253.0	+	[107178756, 107170187, 107173456, 107171091, 107177884, 107200159, 107182372, 107179878, 107179816, 107190172, 107179882, 107174447, 107195833]
chr7	chr7_1_878	135195084.0	135195085.0	ENSG00000105875.13	acceptor	-	left	cis	7	135210427.0	3.897926e-10	0.170727214313	A	T	0.857882352941	0.95471875	0.904311594203	170.0	32.0	138.0	-0.0968363970588	-15342.0	3.10854	135.0	TRUE	TRUE	0.00870038653979	340.0	0.885841176471	7	135195078.0	chr7_135195078_G_A_b38	0.301	8.043326e-10	7	135195078.0	8.043326e-10	T	C	0.858676646707	0.9579375	0.90165248227	167.0	32.0	141.0	-0.0992608532934	7.0	-	[135196139, 135196143]
chr7	chr7_1_878	139187539.0	139187540.0	ENSG00000105948.13	donor	+	left	trans	13	35802165.0	1.634511e-11	0.378844013999	T	C	0.963838709677	0.25	0.871363636364	93.0	1.0	11.0	0.713838709677	-103385375.0	2.84084	107.0	FALSE	FALSE	0.00989645678005	105.0	0.947352380952	13	35823878.0	chr13_35823878_G_C_b38	0.162	1.608932e-05	13	35823878.0	1.608932e-05	G	C	0.964808219178	0.525	0.933033333333	73.0	2.0	30.0	0.439808219178	-103363662.0	+	[139189320, 139188121, 139189322]
chr7	chr7_1_878	44675177.0	44675177.0	ENSG00000105953.14	acceptor	+	right	trans	12	50879909.0	6.202462e-10	0.111413239028	T	C	0.898475	0.8665	0.793291666667	320.0	2.0	48.0	0.031975	6204732.0	2.75034	63.0	FALSE	FALSE	0.0109705605625	370.0	0.884656756757	12	50795836.0	chr12_50795836_T_C_b38	0.07	0.0001652665	12	50795836.0	0.0001652665	T	C	0.890971698113	zero division error	0.846038461538	318.0	0.0	52.0	0.120268694097	6120659.0	+	[44674474, 44645518, 44647759, 44673941, 44674622, 44674557, 44675070]
chr7	chr7_1_878	156675942.0	156675943.0	ENSG00000105982.16	donor	+	left	cis	7	156676926.0	2.909767e-22	0.585737168646	T	C	0.00225714285714	0.301318181818	0.111153846154	70.0	22.0	65.0	-0.299061038961	983.0	4.53939	95.0	TRUE	TRUE	0.0208809382936	157.0	0.0892484076433	7	156675962.0	chr7_156675962_G_A_b38	0.347	1.0481e-19	7	156675962.0	1.0481e-19	G	A	0.00228985507246	0.284857142857	0.117492537313	69.0	21.0	67.0	-0.282567287785	19.0	+	[156676025]
chr7	chr7_1_878	156680574.0	156680575.0	ENSG00000105983.20	acceptor	-	left	trans	5	157995388.0	7.291368e-10	0.208556461909	C	G	0.557025316456	0.1495	0.3693	158.0	2.0	30.0	0.407525316456	-1314813.0	2.99958	90.0	TRUE	TRUE	0.0335877068144	190.0	0.523094736842	5	157928264.0	chr5_157928264_A_T_b38	0.35	0.0006163007	5	157928264.0	0.0006163007	T	A	0.563518518519	0.416458333333	0.514682352941	81.0	24.0	85.0	0.147060185185	-1247689.0	-	[156683868, 156683802, 156681828, 156681722]
				ENSG00000105993.14
chr7	chr7_1_878	2604880.0	2604880.0	ENSG00000106012.17	acceptor	+	right	cis	7	2604885.0	1.757953e-13	0.248808882509	C	T	0.885875776398	0.715263157895	0.811858333333	161.0	19.0	120.0	0.170612618503	5.0	3.81706	65.0	TRUE	TRUE	0.0142736086556	300.0	0.845463333333	7	2604885.0	chr7_2604885_C_T_b38	0.263	1.757953e-13	7	2604885.0	1.757953e-13	C	T	0.885875776398	0.715263157895	0.811858333333	161.0	19.0	120.0	0.170612618503	5.0	+	[2601464]
chr7	chr7_1_878	159077332.0	159077333.0	ENSG00000106018.13	donor	+	left	trans	11	97367306.0	6.275822e-09	0.106633317105	TAACA	T	0.132356401384	0.342625	0.200229508197	289.0	8.0	61.0	-0.210268598616	-61710027.0	2.58423	93.0	FALSE	FALSE	0.0157737104335	358.0	0.148620111732	11	97426814.0	chr11_97426814_T_A_b38	0.239	0.0006074772	11	97426814.0	0.0006074772	A	T	0.132194570136	0.199941176471	0.166922330097	221.0	34.0	103.0	-0.0677466063348	-61650519.0	-	[159077536, 159077434, 159077740, 159077485, 159077383]
				ENSG00000106025.8
chr7	chr7_1_878	121136039.0	121136039.0	ENSG00000106034.17	acceptor	+	right	cis	7	121133173.0	4.001977e-34	0.592197459334	C	T	0.9855	0.780214285714	0.895273381295	80.0	56.0	139.0	0.205285714286	-2866.0	4.91659	399.0	TRUE	TRUE	0.0119550353719	275.0	0.898090909091	7	121136043.0	chr7_121136043_C_G_b38	0.451	1.195912e-33	7	121136043.0	1.195912e-33	C	G	0.985679012346	0.780592592593	0.892735714286	81.0	54.0	140.0	0.205086419753	4.0	+	[121133893]
chr7	chr7_1_878	73736382.0	73736382.0	ENSG00000106077.18	acceptor	+	right	cis	7	73743151.0	7.514129e-28	0.433830865666	C	A	0.00169892473118	0.285130434783	0.110448087432	93.0	92.0	183.0	-0.283431510051	6769.0	4.73865	209.0	TRUE	TRUE	0.0337856554525	368.0	0.126635869565	7	73736364.0	chr7_73736364_A_C_b38	0.499	2.723405e-27	7	73736364.0	2.723405e-27	C	A	0.282064516129	0.000739130434783	0.11093989071	93.0	92.0	183.0	0.281325385694	-18.0	-	[73710568, 73274522, 73356923, 73238837, 73714543]
				ENSG00000106078.17
chr7	chr7_1_878	73705224.0	73705225.0	ENSG00000106089.11	acceptor	-	left	cis	7	73738248.0	2.714542e-11	0.380359585933	T	GT	0.0951095890411	0.712818181818	0.274520547945	73.0	11.0	73.0	-0.617708592777	-33023.0	3.17843	165.0	TRUE	TRUE	0.0845538743154	157.0	0.221808917197	7	73734902.0	chr7_73734902_TGA_T_b38	0.468	2.106843e-06	7	73734902.0	2.106843e-06	TCA	A	0.404302325581	0.0759393939394	0.184358024691	43.0	33.0	81.0	0.328362931642	-29677.0	-	[73705612, 73705763, 73708588, 73706988]
chr7	chr7_1_878	30463698.0	30463699.0	ENSG00000106100.10	acceptor	-	left	cis	7	30463664.0	5.042178e-20	0.371348392539	G	A	0.0325060240964	0.336926829268	0.180736434109	83.0	82.0	129.0	-0.304420805172	35.0	4.49703	99.0	TRUE	TRUE	0.051948111678	294.0	0.182452380952	7	30463664.0	chr7_30463664_T_C_b38	0.498	5.042178e-20	7	30463664.0	5.042178e-20	G	A	0.0325060240964	0.336926829268	0.180736434109	83.0	82.0	129.0	-0.304420805172	35.0	-	[30475847, 30469452, 30497068, 30478605, 30470543, 30463985, 30464123]
				ENSG00000106125.14
				ENSG00000106133.17
chr7	chr7_1_878	99433418.0	99433419.0	ENSG00000106246.17	acceptor	-	left	trans	4	66241465.0	1.620192e-10		T	C	0.917488636364	zero division error	0.69746875	264.0	0.0	32.0		33191954.0	3.21815	73.0	TRUE	TRUE	0.035613891344	296.0	0.893702702703	4	66251726.0	chr4_66251726_T_C_b38	0.084	1.383105e-06	4	66251726.0	1.383105e-06	A	G	0.91512145749	0.944	0.7824375	247.0	1.0	48.0	-0.0288785425101	33181693.0	-	[99433582, 99434789, 99433926, 99434495]
				ENSG00000106290.14
				ENSG00000106305.9
chr7	chr7_1_878	128339632.0	128339632.0	ENSG00000106344.8	donor	-	right	cis	7	128858737.0	2.692059e-85	0.701035976795	G	A	0.94165625	0.29275	0.284314285714	288.0	4.0	70.0	0.64890625	-519105.0	4.98773	203.0	TRUE	TRUE	0.101058632337	362.0	0.807375690608	7	128739155.0	chr7_128739155_G_T_b38	0.254	2.238617e-06	7	128739155.0	2.238617e-06	C	A	0.869353233831	0.596391304348	0.752268115942	201.0	23.0	138.0	0.272961929483	-399523.0	-	[128339312, 128339321]
chr7	chr7_1_878	128395130.0	128395130.0	ENSG00000106348.16	donor	-	right	cis	7	128858737.0	1.217244e-75	0.651408414018	G	A	0.949598639456	0.313	0.336305555556	294.0	4.0	72.0	0.636598639456	-463607.0	4.98119	195.0	TRUE	TRUE	0.0973181473776	370.0	0.823372972973	7	128740085.0	chr7_128740085_G_T_b38	0.258	1.1617e-05	7	128740085.0	1.1617e-05	C	A	0.87815270936	0.617875	0.780097902098	203.0	24.0	143.0	0.26027770936	-344955.0	-	[128394361, 128395057, 128394998, 128394599, 128395033, 128394507, 128394973, 128394510]
				ENSG00000106392.10
chr7	chr7_1_878	101210673.0	101210674.0	ENSG00000106397.11	acceptor	-	left	trans	18	47446098.0	2.467085e-09	0.105811135961	G	C	0.862608974359	0.6055	0.81137037037	312.0	4.0	54.0	0.257108974359	53764576.0	2.61484	65.0	FALSE	FALSE	0.00865783871439	370.0	0.852351351351	18	47568760.0	chr18_47568760_C_G_b38	0.157	0.0001592609	18	47568760.0	0.0001592609	G	C	0.85992481203	0.734	0.845891304348	266.0	12.0	92.0	0.12592481203	53641914.0	-	[101211590, 101211429, 101210854, 101211592, 101211540, 101211674, 101211845]
chr7	chr7_1_878	7640828.0	7640829.0	ENSG00000106399.11	donor	+	left	cis	7	7666674.0	6.299729e-41	0.564052913981	A	G	0.29187394958	0.0516363636364	0.162668965517	119.0	66.0	145.0	0.240237585943	25845.0	4.95207	570.0	TRUE	TRUE	0.0186574758127	330.0	0.187054545455	7	7641317.0	chr7_7641317_G_A_b38	0.489	1.714317e-25	7	7641317.0	1.714317e-25	G	A	0.0896237623762	0.277808510638	0.196755555556	101.0	94.0	135.0	-0.188184748262	488.0	-	[7673345, 7673351, 7673354, 7673357, 7673312, 7673318, 7673321, 7673324, 7673327, 7673330, 7673333, 7673336, 7673339, 7673342]
				ENSG00000106400.11
chr7	chr7_1_878	11169415.0	11169415.0	ENSG00000106443.15	acceptor	+	right	trans	1	161321438.0	2.508594e-11	0.126759578395	C	T	0.864687306502	0.58175	0.783371428571	323.0	4.0	35.0	0.282937306502	150152023.0	3.25713	107.0	TRUE	TRUE	0.0109095640319	362.0	0.853698895028	1	161259694.0	chr1_161259694_C_T_b38	0.066	1.424347e-06	1	161259694.0	1.424347e-06	C	T	0.863655063291	0.7285	0.787886363636	316.0	2.0	44.0	0.135155063291	150090279.0	+	[11134658, 11166404, 11062085, 11143640, 11167701, 11168920, 11164391, 11155882, 11111467, 11137716, 11166838, 11149183]
chr7	chr7_1_878	150286540.0	150286541.0	ENSG00000106526.10	acceptor	-	left	trans	7	70878861.0	6.706927e-12	0.253312084755	G	A	0.957377358491	0	0.8921875	159.0	1.0	16.0	0.957377358491	79407680.0	3.81841	67.0	TRUE	TRUE	0.0103294430527	176.0	0.946011363636	7	71046433.0	chr7_71046433_C_T_b38	0.051	0.0003298851	7	71046433.0	0.0003298851	G	A	0.955208860759	zero division error	0.865277777778	158.0	0.0	18.0	0.488816901408	79240108.0	-	[150289544, 150289449, 150287891, 150295251, 150293311]
				ENSG00000106538.9
chr7	chr7_1_878	150800968.0	150800969.0	ENSG00000106565.17	donor	+	left	cis	7	150800957.0	4.399758e-41	0.524633011005	A	G	0.414547619048	0.249534883721	0.339132075472	168.0	43.0	159.0	0.165012735327	-12.0	4.93979	255.0	TRUE	TRUE	0.00757963640614	370.0	0.362962162162	7	150800957.0	chr7_150800957_A_G_b38	0.331	4.399758e-41	7	150800957.0	4.399758e-41	A	G	0.414547619048	0.249534883721	0.339132075472	168.0	43.0	159.0	0.165012735327	-12.0	-	[150801504, 150801560, 150802214, 150801535]
				ENSG00000106591.3
chr7	chr7_1_878	43624517.0	43624517.0	ENSG00000106603.18	acceptor	+	right	cis	7	43583524.0	3.688442e-24	0.387199708	C	G	0.856851851852	0.670264150943	0.803972527473	135.0	53.0	182.0	0.186587700908	-40993.0	4.62156	579.0	TRUE	TRUE	0.0132089006282	370.0	0.804113513514	7	43624599.0	chr7_43624599_A_G_b38	0.188	3.812084e-14	7	43624599.0	3.812084e-14	A	G	0.829444444444	0.60075	0.771808695652	243.0	12.0	115.0	0.228694444444	82.0	-	[43623888, 43619723]
				ENSG00000106605.10
				ENSG00000106610.14
chr7	chr7_1_878	151570225.0	151570226.0	ENSG00000106617.13	acceptor	-	left	trans	4	54429680.0	5.705417e-10	0.109162275119	T	C	0.907984662577	0.7436	0.822894736842	326.0	5.0	38.0	0.164384662577	97140546.0	3.00794	81.0	TRUE	TRUE	0.00989123032293	369.0	0.896994579946	4	54530253.0	chr4_54530253_G_A_b38	0.066	0.0001108258	4	54530253.0	0.0001108258	C	T	0.90353250774	0.740333333333	0.858813953488	323.0	3.0	43.0	0.163199174407	97039973.0	-	[151576370, 151574890, 151572663]
chr7	chr7_1_878	44113351.0	44113352.0	ENSG00000106624.10	donor	+	left	trans	14	66016741.0	1.218952e-10	0.115907229275	G	A	0.90212012012	0.2895	0.800914285714	333.0	2.0	35.0	0.61262012012	21903389.0	3.50767	101.0	TRUE	TRUE	0.0196469798466	370.0	0.889235135135	14	66012537.0	chr14_66012537_A_G_b38	0.101	0.0008418599	14	66012537.0	0.0008418599	A	G	0.8970625	0.699444444444	0.877456140351	304.0	9.0	57.0	0.197618055556	21899185.0	+	[44113593, 44113571, 44113555, 44113597, 44113829]
				ENSG00000106628.10
chr7	chr7_1_878	73537390.0	73537391.0	ENSG00000106635.7	acceptor	-	left	cis	7	73743151.0	1.423746e-24	0.393433755656	G	T	0.970126315789	0.72175	0.90256284153	95.0	92.0	183.0	0.248376315789	-205760.0	4.57775	187.0	TRUE	TRUE	0.0274619597955	370.0	0.874951351351	7	73734902.0	chr7_73734902_TGA_T_b38	0.318	4.475826e-15	7	73734902.0	4.475826e-15	TCA	A	0.937234285714	0.69475	0.851135483871	175.0	40.0	155.0	0.242484285714	-197511.0	-	[73539881, 73543547, 73537933]
chr7	chr7_1_878	73572843.0	73572843.0	ENSG00000106638.15	donor	-	right	cis	7	73743151.0	4.173004e-28	0.439663512889	G	T	0.947054347826	0.460406593407	0.784203296703	92.0	91.0	182.0	0.486647754419	-170308.0	4.71905	191.0	TRUE	TRUE	0.0942834713755	365.0	0.744523287671	7	73734902.0	chr7_73734902_TGA_T_b38	0.321	4.775344e-18	7	73734902.0	4.775344e-18	TCA	A	0.87530994152	0.4123	0.685590909091	171.0	40.0	154.0	0.46300994152	-162059.0	-	[73571312, 73571361, 73571442, 73572035, 73571393, 73571457, 73571563, 73570972, 73571341]
chr9	chr9_1_755	75069813.0	75069814.0	ENSG00000106733.20	acceptor	-	left	cis	9	75069774.0	8.1643e-307	0.823193191754	G	T	0.97975	0.591913043478	0.737211764706	128.0	69.0	170.0	0.387836956522	40.0	4.99518	264.0	TRUE	TRUE	0.0288583969144	367.0	0.794485013624	9	75069774.0	chr9_75069774_A_C_b38	0.42	0.0	9	75069774.0	0.0	G	T	0.97975	0.591913043478	0.737211764706	128.0	69.0	170.0	0.387836956522	40.0	-	[75069916, 75077158, 75069894]
chr9	chr9_1_755	109087172.0	109087172.0	ENSG00000106771.12	donor	-	right	trans	8	3279311.0	7.020222e-11	0.182615302126	C	T	0.94145177665	0.747125	0.896516129032	197.0	8.0	93.0	0.19432677665	105807861.0	3.42381	86.0	FALSE	FALSE	0.00786988483627	298.0	0.922211409396	8	3476218.0	chr8_3476218_C_A_b38	0.378	0.0007038527	8	3476218.0	0.0007038527	T	G	0.938345132743	0.87765	0.921931034483	113.0	40.0	145.0	0.0606951327434	105610954.0	-	[109086020, 109084071, 109084075, 109080943, 109064567, 109073438]
chr9	chr9_1_755	92459631.0	92459631.0	ENSG00000106819.11	donor	-	right	trans	12	2057937.0	1.959416e-12	0.144254416542	T	C	0.850444444444	0.083	0.751459459459	315.0	1.0	37.0	0.767444444444	90401694.0	3.68286	75.0	TRUE	TRUE	0.0131518105434	353.0	0.837895184136	12	2061205.0	chr12_2061205_C_T_b38	0.076	4.217133e-07	12	2061205.0	4.217133e-07	G	A	0.850678929766	zero division error	0.767111111111	299.0	0.0	54.0	0.242470249836	90398426.0	-	[92433929, 92457485]
chr9	chr9_1_755	111599338.0	111599338.0	ENSG00000106853.18	donor	-	right	cis	9	111599427.0	2.510222e-15	0.195709726417	C	G	0.737107407407	0.568818181818	0.671511363636	270.0	11.0	88.0	0.168289225589	-89.0	3.767	53.0	TRUE	TRUE	0.0090221821667	369.0	0.716447154472	9	111599379.0	chr9_111599379_G_C_b38	0.144	7.215903e-15	9	111599379.0	7.215903e-15	C	G	0.736380952381	0.5647	0.670813953488	273.0	10.0	86.0	0.171680952381	-41.0	-	[111597423, 111598322, 111597429, 111597432, 111574842, 111598204, 111586165]
chr9	chr9_1_755	128234107.0	128234108.0	ENSG00000106976.20	donor	+	left	trans	17	4889757.0	2.478135e-10	0.128427772633	C	T	0.958087108014	0.811333333333	0.84684375	287.0	3.0	32.0	0.146753774681	-123344351.0	3.23526	133.0	TRUE	TRUE	0.0105052850199	322.0	0.945664596273	17	4991281.0	chr17_4991281_C_T_b38	0.106	5.121784e-05	17	4991281.0	5.121784e-05	C	T	0.955907335907	0.8198	0.910775862069	259.0	5.0	58.0	0.136107335907	-123242827.0	+	[128239444, 128234837, 128235734, 128236185, 128238676, 128239727, 128238204, 128234815]
				ENSG00000107020.9
chr9	chr9_1_755	128790734.0	128790734.0	ENSG00000107021.15	acceptor	+	right	trans	20	63021728.0	1.57508e-10	0.141184856863	C	G	0.878641509434	0.338	0.792871794872	265.0	2.0	39.0	0.540641509434	-65769006.0	2.94527	78.0	FALSE	FALSE	0.0150919100346	306.0	0.864176470588	20	63265672.0	chr20_63265672_G_A_b38	0.062	0.0004163827	20	63265672.0	0.0004163827	G	A	0.873546468401	0.818	0.795444444444	269.0	1.0	36.0	0.0555464684015	-65525062.0	+	[128788780, 128788407]
chr9	chr9_1_755	5753199.0	5753199.0	ENSG00000107036.11	acceptor	+	right	trans	7	72587222.0	1.003264e-10	0.189252763259	C	A	0.895370165746	0.728785714286	0.84419047619	181.0	14.0	63.0	0.16658445146	66834023.0	2.89864	117.0	FALSE	FALSE	0.0118724799742	258.0	0.873833333333	7	72427885.0	chr7_72427885_T_C_b38	0.213	0.000847949	7	72427885.0	0.000847949	C	T	0.888120253165	0.7735	0.8599	158.0	10.0	90.0	0.114620253165	66674686.0	+	[5747505, 5748714, 5743737]
				ENSG00000107104.18
chr9	chr9_1_755	130217831.0	130217831.0	ENSG00000107130.9	acceptor	+	right	trans	19	8006955.0	1.338258e-09	0.11630597843	C	T	0.928167235495	0.659	0.865	293.0	3.0	34.0	0.269167235495	-122210876.0	3.30876	51.0	FALSE	FALSE	0.00803945803489	330.0	0.919212121212	19	8040636.0	chr19_8040636_A_G_b38	0.453	0.0001957914	19	8040636.0	0.0001957914	G	A	0.937171717172	0.885205882353	0.922490797546	99.0	68.0	163.0	0.0519658348188	-122177195.0	+	[130181707, 130200982, 130172727, 130208058, 130201867, 130200979, 130211597, 130201517]
chr9	chr9_1_755	32487470.0	32487470.0	ENSG00000107201.9	donor	-	right	trans	10	20587791.0	2.173487e-10	0.214691819646	C	A	0.956155279503	0.67225	0.874	161.0	4.0	24.0	0.283905279503	11899679.0	2.77772	71.0	FALSE	FALSE	0.0108760559335	189.0	0.939714285714	10	20764799.0	chr10_20764799_C_T_b38	0.09	0.0005056354	10	20764799.0	0.0005056354	G	A	0.9487625	0.787	0.911208333333	160.0	5.0	24.0	0.1617625	11722671.0	-	[32481497, 32485279]
				ENSG00000107263.18
				ENSG00000107281.9
chr9	chr9_1_755	132269845.0	132269846.0	ENSG00000107290.13	donor	+	left	cis	9	132279421.0	3.323391e-11	0.165425245525	G	A	0.00748863636364	0.105366666667	0.0556641791045	176.0	60.0	134.0	-0.097878030303	9575.0	3.34779	183.0	TRUE	TRUE	0.0139534361505	370.0	0.0408081081081	9	132270417.0	chr9_132270417_A_G_b38	0.339	4.335401e-11	9	132270417.0	4.335401e-11	A	G	0.00748863636364	0.10698245614	0.0560802919708	176.0	57.0	137.0	-0.0994938197767	571.0	-	[132269767, 132270091, 132269968, 132270296, 132270173, 132270050, 132269927, 132270255, 132269808, 132270132, 132270009, 132269886]
chr9	chr9_1_755	137022701.0	137022701.0	ENSG00000107331.16	donor	-	right	trans	6	30487544.0	3.096289e-10	0.137675422822	A	G	0.911696969697	0.3	0.698244897959	264.0	1.0	49.0	0.611696969697	106535157.0	2.24072	103.0	FALSE	FALSE	0.0582712272303	314.0	0.876439490446	6	30595773.0	chr6_30595773_C_T_b38	0.076	0.0004527053	6	30595773.0	0.0004527053	G	A	0.898242537313	0.9855	0.738681818182	268.0	2.0	44.0	-0.0872574626866	106426928.0	-	[137022393, 137022478, 137022447]
				ENSG00000107371.12
				ENSG00000107438.8
chr10	chr10_1_714	98429790.0	98429790.0	ENSG00000107521.18	donor	-	right	cis	10	98429811.0	9.358563e-25		G	T	0.479180124224	zero division error	0.633208333333	322.0	0.0	48.0		-21.0	4.42798	63.0	TRUE	TRUE	0.0108490764061	370.0	0.499162162162	10	98429811.0	chr10_98429811_C_A_b38	0.065	9.358563e-25	10	98429811.0	9.358563e-25	G	T	0.479180124224	zero division error	0.633208333333	322.0	0.0	48.0	0.127354388096	-21.0	-	[98427264, 98429642, 98429635, 98429631, 98429639]
				ENSG00000107537.13
chr10	chr10_1_714	44984021.0	44984021.0	ENSG00000107551.20	acceptor	+	right	cis	10	44982644.0	4.608576e-18	0.242080305734	A	G	0.587826612903	0.715538461538	0.661532110092	248.0	13.0	109.0	-0.127711848635	-1377.0	4.07414	107.0	TRUE	TRUE	0.008002858729	370.0	0.614027027027	10	44983986.0	chr10_44983986_G_A_b38	0.188	8.447991e-17	10	44983986.0	8.447991e-17	G	A	0.587774590164	0.712846153846	0.659345132743	244.0	13.0	113.0	-0.125071563682	-35.0	+	[44982663, 44971848, 44982474, 44982613, 44976438, 44970264, 44959866]
				ENSG00000107562.16
chr10	chr10_1_714	100183837.0	100183838.0	ENSG00000107566.13	acceptor	-	left	trans	8	10526877.0	3.38437e-13	0.202750949475	G	A	0.957956709957	0.692	0.84008	231.0	1.0	25.0	0.265956709957	89656961.0	3.08989	200.0	TRUE	TRUE	0.00781020130509	257.0	0.945455252918	8	11404008.0	chr8_11404008_C_G_b38	0.051	2.690751e-05	8	11404008.0	2.690751e-05	G	C	0.951672413793	0.542	0.902166666667	232.0	1.0	24.0	0.409672413793	88779830.0	-	[100183920, 100185513, 100185961]
				ENSG00000107651.12
chr10	chr10_1_714	72068301.0	72068302.0	ENSG00000107742.12	acceptor	-	left	trans	1	233020186.0	6.184702e-09	0.143272028932	C	G	0.860478672986	0.4528	0.722104166667	211.0	5.0	48.0	0.407678672986	-160951884.0	2.90825	91.0	FALSE	FALSE	0.0439285281795	264.0	0.827598484848	1	232996561.0	chr1_232996561_G_T_b38	0.265	3.102813e-05	1	232996561.0	3.102813e-05	C	A	0.867433566434	0.664789473684	0.802078431373	143.0	19.0	102.0	0.202644092749	-160928259.0	-	[72068946, 72070291, 72070311, 72069209, 72068730, 72070314, 72069054, 72072143]
				ENSG00000107745.17
				ENSG00000107796.13
chr10	chr10_1_714	101002496.0	101002496.0	ENSG00000107816.17	acceptor	+	right	cis	10	101002499.0	2.588272e-66	0.690516721573	C	T	0.827727272727	0.575840425532	0.688463855422	110.0	94.0	166.0	0.251886847195	3.0	4.98306	219.0	TRUE	TRUE	0.0156936759971	370.0	0.701254054054	10	101002499.0	chr10_101002499_C_T_b38	0.478	2.588272e-66	10	101002499.0	2.588272e-66	C	T	0.827727272727	0.575840425532	0.688463855422	110.0	94.0	166.0	0.251886847195	3.0	+	[101001859, 100998410, 100999435, 100999952, 100997662, 100991010, 100998705, 100997175, 100996671, 100998721, 100998981, 100997574, 101000907, 100990543, 100994008, 100997967, 101001692, 101000673, 100997224, 100998124, 100997234, 101001726]
chr10	chr10_1_714	101062115.0	101062116.0	ENSG00000107821.14	donor	+	left	trans	1	28893763.0	5.329749e-11	0.172207163053	C	T	0.963524663677	0.590666666667	0.876366666667	223.0	3.0	30.0	0.37285799701	-72168353.0	3.09355	57.0	TRUE	TRUE	0.012676375473	256.0	0.94894140625	1	29077728.0	chr1_29077728_T_C_b38	0.357	0.0009639986	1	29077728.0	0.0009639986	T	C	0.97159047619	0.89984375	0.942159663866	105.0	32.0	119.0	0.0717467261905	-71984388.0	+	[101064260, 101064500, 101062985, 101064825, 101064505, 101067247, 101062541, 101064205]
				ENSG00000107854.5
chr10	chr10_1_714	102362664.0	102362665.0	ENSG00000107862.4	donor	+	left	trans	1	219764620.0	3.826902e-09	0.131031020902	C	T	0.842229357798	0.769791666667	0.787516666667	218.0	24.0	120.0	0.0724376911315	117401955.0	2.61045	131.0	TRUE	TRUE	0.00847458713867	362.0	0.819290055249	1	219635603.0	chr1_219635603_A_G_b38	0.14	0.0001749134	1	219635603.0	0.0001749134	A	G	0.829732342007	0.75425	0.792364705882	269.0	8.0	85.0	0.0754823420074	117272938.0	+	[102363226, 102365396, 102363709, 102362878, 102363255]
				ENSG00000107874.10
chr10	chr10_1_714	27006916.0	27006916.0	ENSG00000107890.16	donor	-	right	trans	1	164083553.0	1.484632e-09	0.145832022922	A	G	0.933511210762	0.784	0.875315789474	223.0	5.0	76.0	0.149511210762	-137076637.0	2.97315	87.0	FALSE	FALSE	0.00799444077865	304.0	0.916503289474	1	163982302.0	chr1_163982302_T_C_b38	0.072	0.0009385684	1	163982302.0	0.0009385684	A	G	0.922425287356	0.682	0.885285714286	261.0	1.0	42.0	0.240425287356	-136975386.0	-	[26995080, 26995147, 26995085, 26985233, 27006420, 27005723, 26982813, 27005984, 26977249, 26980839, 26976042, 26980726, 26981498]
				ENSG00000107949.16
chr10	chr10_1_714	3148291.0	3148292.0	ENSG00000107959.15	acceptor	-	left	cis	10	3148307.0	1.044354e-33	0.371307724304	T	A	0.832514950166	0.49175	0.686307692308	301.0	4.0	65.0	0.340764950166	-15.0	4.85199	144.0	TRUE	TRUE	0.0124349300511	370.0	0.803145945946	10	3148307.0	chr10_3148307_A_T_b38	0.099	1.044354e-33	10	3148307.0	1.044354e-33	T	A	0.832514950166	0.49175	0.686307692308	301.0	4.0	65.0	0.340764950166	-15.0	-	[3187920, 3149620, 3148901, 3149503]
chr10	chr10_1_714	106671236.0	106671236.0	ENSG00000108018.15	donor	-	right	trans	1	64538156.0	7.590938e-11	0.366322243933	A	G	0.833186813187	0	0.352111111111	91.0	1.0	9.0	0.833186813187	42133080.0	2.8361	52.0	FALSE	FALSE	0.0708780447015	101.0	0.782069306931	1	65128375.0	chr1_65128375_C_G_b38	0.119	0.0003310264	1	65128375.0	0.0003310264	G	C	0.836285714286	zero division error	0.608125	77.0	0.0	24.0	0.352292307692	41542861.0	-	[106652553, 106667802, 106667827]
chr10	chr10_1_714	110573706.0	110573706.0	ENSG00000108055.9	acceptor	+	right	trans	22	32900550.0	2.269978e-11	0.222220135785	C	CT	0.950445714286	0.333	0.85428	175.0	1.0	25.0	0.617445714286	-77673156.0	3.39924	123.0	TRUE	TRUE	0.0101610384396	201.0	0.935412935323	22	33041405.0	chr22_33041405_T_C_b38	0.204	0.000168787	22	33041405.0	0.000168787	T	C	0.945893129771	0.78375	0.943120689655	131.0	12.0	58.0	0.162143129771	-77532301.0	+	[110569013]
				ENSG00000108100.17
chr10	chr10_1_714	79162052.0	79162052.0	ENSG00000108175.16	acceptor	+	right	trans	1	161487232.0	3.114014e-11	0.130266891412	GGA	G	0.877524271845	0.5676	0.823581395349	309.0	5.0	43.0	0.309924271845	82325180.0	3.42179	99.0	TRUE	TRUE	0.0101926522766	357.0	0.86668627451	1	161410911.0	chr1_161410911_G_C_b38	0.056	1.849767e-05	1	161410911.0	1.849767e-05	G	C	0.872327102804	0.613	0.8418125	321.0	4.0	32.0	0.259327102804	82248859.0	+	[79119024, 79139777, 79149951, 79149078, 79158897]
chr10	chr10_1_714	80512269.0	80512270.0	ENSG00000108219.14	donor	+	left	trans	15	39211323.0	4.209913e-09	0.0971117307544	T	C	0.907785074627	0.7345	0.818181818182	335.0	2.0	33.0	0.173285074627	-41300947.0	2.4103	77.0	FALSE	FALSE	0.00890565245435	370.0	0.898856756757	15	39225839.0	chr15_39225839_C_T_b38	0.073	0.0004251791	15	39225839.0	0.0004251791	C	T	0.905567823344	0.731	0.861173076923	317.0	1.0	52.0	0.174567823344	-41286431.0	+	[80514018, 80512714, 80516203, 80513762, 80512718, 80517904]
chr10	chr10_1_714	94522453.0	94522454.0	ENSG00000108239.8	donor	+	left	trans	1	80344895.0	3.419078e-10	0.176136067074	A	C	0.878467661692	0.385	0.74548	201.0	1.0	25.0	0.493467661692	-14177559.0	2.43423	56.0	FALSE	FALSE	0.0157525454016	227.0	0.861647577093	1	81712367.0	chr1_81712367_G_A_b38	0.449	0.0004661387	1	81712367.0	0.0004661387	G	A	0.88859375	0.794658536585	0.870024590164	64.0	41.0	122.0	0.0939352134146	-12810087.0	+	[94531201, 94533027, 94523657, 94545425, 94531219, 94524853]
chr17	chr17_1_950	39261567.0	39261568.0	ENSG00000108306.11	acceptor	-	left	trans	6	29901333.0	1.907671e-11	0.298127813598	A	G	0.899276422764	0.43275	0.818571428571	123.0	4.0	7.0	0.466526422764	9360235.0	3.68687	504.0	FALSE	FALSE	0.0195461013589	134.0	0.881134328358	6	30121352.0	chr6_30121352_A_T_b38	0.082	0.0004406746	6	30121352.0	0.0004406746	T	A	0.898787610619	0.688	0.79105	113.0	1.0	20.0	0.210787610619	9140216.0	-	[39268826, 39263548, 39264174]
chr17	chr17_1_950	40184213.0	40184213.0	ENSG00000108352.11	acceptor	+	right	trans	21	25842244.0	4.251758e-10	0.325541776207	C	CGAGA	0.828474226804	0.143	0.425454545455	97.0	1.0	11.0	0.685474226804	-14341969.0	2.76679	67.0	TRUE	TRUE	0.060114818618	109.0	0.781513761468	21	26914271.0	chr21_26914271_G_T_b38	0.11	0.0006306272	21	26914271.0	0.0006306272	G	T	0.817755813953	0.143	0.668863636364	86.0	1.0	22.0	0.674755813953	-13269942.0	+	[40181694]
chr17	chr17_1_950	3481602.0	3481602.0	ENSG00000108381.10	acceptor	+	right	trans	3	57562409.0	2.390102e-13		C	T	0.923102564103	zero division error	0.698555555556	117.0	0.0	18.0		54080807.0	3.23014	93.0	TRUE	TRUE	0.0174996475171	135.0	0.893162962963	3	57169500.0	chr3_57169500_G_A_b38	0.085	4.691604e-07	3	57169500.0	4.691604e-07	G	A	0.916646017699	0.6	0.780761904762	113.0	1.0	21.0	0.316646017699	53687898.0	+	[3481466, 3476395, 3476300, 3474174, 3477615]
				ENSG00000108406.9
				ENSG00000108433.16
				ENSG00000108439.9
chr17	chr17_1_950	59934169.0	59934169.0	ENSG00000108443.13	acceptor	+	right	trans	1	227345824.0	6.926128e-09	0.10795050914	A	T	0.898770833333	0.803	0.808680555556	288.0	3.0	72.0	0.0957708333333	167411655.0	2.49755	239.0	FALSE	FALSE	0.0137536242212	363.0	0.880110192837	1	227030024.0	chr1_227030024_C_T_b38	0.153	0.0007918399	1	227030024.0	0.0007918399	C	T	0.893531007752	0.904666666667	0.843646464646	258.0	6.0	99.0	-0.0111356589147	167095855.0	+	[59930432, 59926579, 59931750, 59931735, 59931722, 59933591, 59931052, 59931885, 59930174]
				ENSG00000108448.20
chr17	chr17_1_950	61962971.0	61962972.0	ENSG00000108510.9	acceptor	-	left	cis	17	61962968.0	2.518928e-30	0.507775519767	G	A	0.966421686747	0.768166666667	0.835344827586	166.0	6.0	58.0	0.19825502008	4.0	4.7181	309.0	TRUE	TRUE	0.0087361573724	230.0	0.928195652174	17	61962968.0	chr17_61962968_C_T_b38	0.152	2.518928e-30	17	61962968.0	2.518928e-30	G	A	0.966421686747	0.768166666667	0.835344827586	166.0	6.0	58.0	0.19825502008	4.0	-	[61965005]
				ENSG00000108515.17
				ENSG00000108523.15
chr17	chr17_1_950	4898962.0	4898963.0	ENSG00000108556.7	acceptor	-	left	cis	17	4898960.0	8.1643e-307	0.908383599695	GGGTGGAGCGAGGCAGAGGCC	C	0.000110749185668	0.5332	0.303452830189	307.0	5.0	53.0	-0.533089250814	3.0	4.9996	391.0	TRUE	TRUE	0.0162732128054	365.0	0.0514602739726	17	4898960.0	chr17_4898960_GGCCTCTGCCTCGCTCCACCC_G_b38	0.086	0.0	17	4898960.0	0.0	GGGTGGAGCGAGGCAGAGGCC	C	0.000110749185668	0.5332	0.303452830189	307.0	5.0	53.0	-0.533089250814	3.0	-	[4898982]
chr17	chr17_1_950	17683703.0	17683704.0	ENSG00000108557.18	donor	+	left	cis	17	17665972.0	5.727428e-10	0.357414489993	G	A	0.0393333333333	0.203161290323	0.103835616438	48.0	31.0	73.0	-0.163827956989	-17732.0	2.83742	407.0	TRUE	TRUE	0.0143530947022	152.0	0.103723684211	17	17684081.0	chr17_17684081_A_G_b38	0.434	1.282306e-09	17	17684081.0	1.282306e-09	A	G	0.0409411764706	0.198806451613	0.107357142857	51.0	31.0	70.0	-0.157865275142	377.0	+	[17684064, 17684066, 17712932, 17684070, 17699239, 17724027]
chr17	chr17_1_950	5386707.0	5386707.0	ENSG00000108559.11	donor	-	right	cis	17	5386713.0	1.426935e-94	0.80960858656	A	G	0.9116171875	0.55631147541	0.735850828729	128.0	61.0	181.0	0.35530571209	-6.0	4.99849	1035.0	TRUE	TRUE	0.0219080535354	370.0	0.767056756757	17	5386713.0	chr17_5386713_T_C_b38	0.409	1.426935e-94	17	5386713.0	1.426935e-94	A	G	0.9116171875	0.55631147541	0.735850828729	128.0	61.0	181.0	0.35530571209	-6.0	-	[5383175, 5377288, 5386254, 5383185, 5386269, 5383582, 5362086, 5384490, 5384500, 5384503, 5381240, 5386292, 5377214]
chr17	chr17_1_950	30490125.0	30490125.0	ENSG00000108587.15	acceptor	+	right	trans	6	53729089.0	2.583684e-10	0.135438870967	G	C	0.900608527132	0.745083333333	0.846147368421	258.0	12.0	95.0	0.155525193798	23238964.0	3.22673	145.0	TRUE	TRUE	0.0112294628515	367.0	0.881019073569	6	53531364.0	chr6_53531364_G_A_b38	0.112	0.0007943925	6	53531364.0	0.0007943925	G	A	0.871210344828	0.9198	0.917833333333	290.0	5.0	72.0	-0.0485896551724	23041239.0	+	[30481257, 30484770, 30489445, 30487918]
chr17	chr17_1_950	19936430.0	19936431.0	ENSG00000108599.14	acceptor	-	left	trans	10	37855330.0	1.832683e-15	0.207898788604	C	T	0.981996254682	0.5585	0.889833333333	267.0	2.0	30.0	0.423496254682	-17918899.0	3.96375	777.0	TRUE	TRUE	0.00836015688863	299.0	0.96991638796	10	37526086.0	chr10_37526086_G_A_b38	0.239	8.073622e-05	10	37526086.0	8.073622e-05	C	T	0.984541176471	0.889	0.958147826087	170.0	14.0	115.0	0.0955411764706	-17589655.0	-	[19939712, 19941825, 19947406, 19958013, 19940886, 19968413]
				ENSG00000108604.15
				ENSG00000108651.9
chr17	chr17_1_950	32337896.0	32337896.0	ENSG00000108666.9	donor	-	right	trans	14	64538600.0	6.057155e-10	0.116242042486	C	T	0.889401960784	0.459	0.8178125	306.0	2.0	48.0	0.430401960784	-32200704.0	2.88383	97.0	FALSE	FALSE	0.0114693732799	356.0	0.877331460674	14	64413946.0	chr14_64413946_T_C_b38	0.173	0.0003182362	14	64413946.0	0.0003182362	G	A	0.886024489796	0.727666666667	0.87395959596	245.0	12.0	99.0	0.158357823129	-32076050.0	-	[32335442, 32298755, 32337292, 32335349]
chr17	chr17_1_950	42102215.0	42102215.0	ENSG00000108771.12	donor	-	right	cis	17	42403921.0	6.687977e-33	0.489130214953	A	T	0.948617449664	0.390736842105	0.587881944444	149.0	38.0	144.0	0.557880607559	-301706.0	4.88594	535.0	TRUE	TRUE	0.123790068784	331.0	0.727634441088	17	42101078.0	chr17_42101078_G_T_b38	0.062	7.549487e-07	17	42101078.0	7.549487e-07	C	A	0.762367697595	0.274	0.480102564103	291.0	1.0	39.0	0.488367697595	1137.0	-	[42101946]
chr17	chr17_1_950	42120370.0	42120371.0	ENSG00000108773.10	acceptor	-	left	cis	17	42406645.0	6.246617e-36	0.412032365773	C	T	0.940666666667	0.581	0.724615384615	273.0	6.0	91.0	0.359666666667	-286274.0	4.86572	521.0	TRUE	TRUE	0.0289418597224	370.0	0.881697297297	17	42119952.0	chr17_42119952_A_G_b38	0.288	0.0006721261	17	42119952.0	0.0006721261	T	C	0.901989690722	0.788513513514	0.878179856115	194.0	37.0	139.0	0.113476177208	419.0	-	[42120816, 42120705, 42120738, 42128260, 42120965, 42120720, 42120459, 42126754]
chr17	chr17_1_950	42126754.0	42126754.0	ENSG00000108774.14	donor	-	right	cis	17	42406645.0	1.447484e-35	0.408849689306	C	T	0.902787545788	0.677333333333	0.755846153846	273.0	6.0	91.0	0.225454212454	-279891.0	4.84322	631.0	TRUE	TRUE	0.013099283718	370.0	0.862991891892	17	42126504.0	chr17_42126504_C_T_b38	0.195	0.0001925912	17	42126504.0	0.0001925912	G	A	0.877941908714	0.796066666667	0.840192982456	241.0	15.0	114.0	0.081875242047	250.0	-	[42120370, 42126051, 42126628, 42125893, 42126293, 42125898, 42125890, 42126463]
chr17	chr17_1_950	42552567.0	42552567.0	ENSG00000108786.10	donor	-	right	cis	17	42569342.0	8.1643e-307	0.851259612957	T	G	0.653336206897	0.0361571428571	0.454895953757	116.0	70.0	173.0	0.617179064039	-16775.0	4.99805	591.0	TRUE	TRUE	0.0583141823543	359.0	0.437367688022	17	42552545.0	chr17_42552545_G_A_b38	0.432	2.41987e-108	17	42552545.0	2.41987e-108	T	C	0.650169491525	0.0312463768116	0.454296511628	118.0	69.0	172.0	0.618923114714	22.0	+	[42546452, 42546397, 42546390]
				ENSG00000108799.12
				ENSG00000108819.10
				ENSG00000108823.15
				ENSG00000108826.15
chr17	chr17_1_950	7002483.0	7002483.0	ENSG00000108839.11	donor	-	right	cis	17	7000944.0	1.560598e-14	0.292315274726	A	G	0.380735294118	0.179842105263	0.288209302326	102.0	57.0	129.0	0.200893188854	1539.0	3.87373	57.0	TRUE	TRUE	0.027914804579	288.0	0.29953125	17	7002324.0	chr17_7002324_T_C_b38	0.432	9.344886e-14	17	7002324.0	9.344886e-14	G	A	0.379010309278	0.181034482759	0.293240601504	97.0	58.0	133.0	0.19797582652	159.0	+	[6998723, 6985540, 7002402, 6997070, 6996817, 6994708, 6997081, 7001823, 6989088, 6999586, 6997073, 6999591, 6997166, 7002293, 6992506]
chr17	chr17_1_950	43879331.0	43879331.0	ENSG00000108852.14	acceptor	+	right	cis	17	43892823.0	1.537234e-20	0.27269755087	C	T	0.029437007874	0.329285714286	0.12928125	254.0	7.0	96.0	-0.299848706412	13492.0	4.29043	405.0	TRUE	TRUE	0.0148643844518	357.0	0.0621652661064	17	43879615.0	chr17_43879615_T_C_b38	0.172	2.88036e-18	17	43879615.0	2.88036e-18	C	T	0.0301639344262	0.2962	0.115252427184	244.0	10.0	103.0	-0.266036065574	284.0	-	[43878920, 43875894, 43878165, 43872622]
				ENSG00000108946.14
				ENSG00000108950.11
				ENSG00000108953.16
chr17	chr17_1_950	55414150.0	55414150.0	ENSG00000108960.7	donor	-	right	cis	17	55330426.0	3.807956e-24	0.461297440196	C	T	0.995666666667	0.3614	0.70312195122	153.0	5.0	41.0	0.634266666667	83724.0	4.7043	57.0	TRUE	TRUE	0.0537694140047	199.0	0.919457286432	17	55430936.0	chr17_55430936_T_C_b38	0.138	0.0002679886	17	55430936.0	0.0002679886	A	G	0.945084415584	0.6604	0.880714285714	154.0	10.0	35.0	0.284684415584	-16786.0	-	[55411417, 55407820]
				ENSG00000108963.17
				ENSG00000109046.14
				ENSG00000109065.11
chr17	chr17_1_950	28329172.0	28329172.0	ENSG00000109083.13	donor	-	right	trans	1	184402516.0	1.903048e-10	0.113327382475	G	A	0.71824024024	0.495	0.627911764706	333.0	3.0	34.0	0.22324024024	-156073344.0	3.1285	99.0	TRUE	TRUE	0.00995981019722	370.0	0.70812972973	1	184184305.0	chr1_184184305_C_T_b38	0.065	0.0003417016	1	184184305.0	0.0003417016	G	A	0.715030959752	0.585	0.662347826087	323.0	1.0	46.0	0.130030959752	-155855133.0	-	[28328578, 28329068, 28328657, 28328626, 28328629, 28328758, 28328733]
				ENSG00000109107.13
chr17	chr17_1_950	28682726.0	28682726.0	ENSG00000109111.14	acceptor	+	right	cis	17	28682731.0	3.178069e-33	0.474213335012	T	C	0.835407407407	0.975224719101	0.888060606061	108.0	89.0	165.0	-0.139817311694	5.0	4.81746	301.0	TRUE	TRUE	0.00783393303776	362.0	0.893781767956	17	28682731.0	chr17_28682731_C_T_b38	0.474	3.178069e-33	17	28682731.0	3.178069e-33	T	C	0.835407407407	0.975224719101	0.888060606061	108.0	89.0	165.0	-0.139817311694	5.0	+	[28681980]
				ENSG00000109113.18
				ENSG00000109184.14
chr4	chr4_1_739	102690771.0	102690772.0	ENSG00000109323.8	acceptor	-	left	trans	11	96329512.0	5.718845e-12	0.169415015669	C	T	0.948507936508	0.381	0.888153846154	252.0	2.0	26.0	0.567507936508	6361260.0	2.84584	63.0	TRUE	TRUE	0.0093043775	280.0	0.93885	11	96486791.0	chr11_96486791_C_T_b38	0.188	0.0008880782	11	96486791.0	0.0008880782	G	A	0.949345744681	0.855846153846	0.92753164557	188.0	13.0	79.0	0.0934995908347	6203981.0	-	[102723861, 102693988, 102714437, 102722870, 102690879]
				ENSG00000109332.19
chr4	chr4_1_739	139301291.0	139301291.0	ENSG00000109390.11	donor	-	right	cis	4	139396239.0	3.579947e-28	0.362420517159	G	A	0.0590634920635	0.2395	0.159662921348	252.0	4.0	89.0	-0.180436507937	-94948.0	4.61259	201.0	TRUE	TRUE	0.00737744067213	345.0	0.0871072463768	4	139301326.0	chr4_139301326_T_C_b38	0.138	4.244242e-27	4	139301326.0	4.244242e-27	G	A	0.0599724409449	0.2395	0.15932183908	254.0	4.0	87.0	-0.179527559055	-35.0	-	[139295960]
chr4	chr4_1_739	140670719.0	140670719.0	ENSG00000109436.7	donor	-	right	trans	5	41174323.0	4.227834e-11	0.186214357456	G	C	0.932798076923	0.467	0.83628125	208.0	1.0	32.0	0.465798076923	99496396.0	3.22315	61.0	FALSE	FALSE	0.011374462251	241.0	0.918049792531	5	41258143.0	chr5_41258143_G_T_b38	0.058	9.135378e-09	5	41258143.0	9.135378e-09	C	A	0.930154205607	0.467	0.835769230769	214.0	1.0	26.0	0.463154205607	99412576.0	-	[140669784, 140669769, 140669787, 140669804]
				ENSG00000109475.16
chr4	chr4_1_739	189955036.0	189955036.0	ENSG00000109536.11	acceptor	+	right	cis	4	189972991.0	8.934436e-21	0.323042112012	CT	C	0.807608938547	0.652714285714	0.71627607362	179.0	28.0	163.0	0.154894652833	17955.0	4.76143	369.0	TRUE	TRUE	0.0129005027684	370.0	0.755651351351	4	189955040.0	chr4_189955040_C_T_b38	0.281	1.424599e-19	4	189955040.0	1.424599e-19	C	T	0.806851648352	0.66145	0.711398809524	182.0	20.0	168.0	0.145401648352	4.0	+	[189943272, 189954873, 189941071, 189953125, 189952287]
chr4	chr4_1_739	169687757.0	169687758.0	ENSG00000109572.13	donor	+	left	trans	23	126275744.0	6.726226e-12	0.137015125782	T	C	0.942217241379	0.819137931034	0.922421052632	290.0	29.0	19.0	0.123079310345	-43412014.0	3.02437	161.0	TRUE	TRUE	0.0086516503974	338.0	0.930544378698	X	126311901.0	chrX_126311901_G_C_b38	0.072	5.188327e-08	X	126311901.0	5.188327e-08	G	C	0.938100977199	0.816944444444	0.909384615385	307.0	18.0	13.0	0.121156532754	-43375857.0	+	[169687840, 169689042]
chr4	chr4_1_739	26754872.0	26754872.0	ENSG00000109680.10	acceptor	+	right	trans	14	73654496.0	7.620193e-10	0.113814153845	C	T	0.898588424437	0	0.827171428571	311.0	1.0	35.0	0.898588424437	46899624.0	2.53893	91.0	FALSE	FALSE	0.0122292751372	347.0	0.888795389049	14	72938044.0	chr14_72938044_G_C_b38	0.091	0.0005837039	14	72938044.0	0.0005837039	G	C	0.89556993007	0.435	0.871338983051	286.0	2.0	59.0	0.46056993007	46183172.0	+	[26754305, 26753890, 26748526]
				ENSG00000109736.14
chr4	chr4_1_739	15731739.0	15731739.0	ENSG00000109743.10	acceptor	+	right	cis	4	15737767.0	8.754122e-26	0.366252830686	T	G	0.630994594595	0.812973684211	0.733402777778	185.0	38.0	144.0	-0.181979089616	6028.0	4.83111	239.0	TRUE	TRUE	0.0141635609441	367.0	0.690019073569	4	15731397.0	chr4_15731397_G_A_b38	0.099	1.476562e-05	4	15731397.0	1.476562e-05	G	A	0.675555555556	0.714333333333	0.753044776119	297.0	3.0	67.0	-0.0387777777778	-342.0	+	[15723527, 15722892, 15718993, 15728788, 15727262, 15729314, 15711889, 15723562, 15728881, 15729523, 15722934, 15722938]
				ENSG00000109771.15
chr4	chr4_1_739	185402082.0	185402083.0	ENSG00000109775.10	acceptor	-	left	cis	4	185502483.0	4.991414e-24	0.328681968977	T	C	0.332342222222	0	0.189689922481	225.0	16.0	129.0	0.332342222222	-100400.0	4.48116	85.0	TRUE	TRUE	0.0246604447115	370.0	0.268235135135	4	185487785.0	chr4_185487785_G_T_b38	0.157	7.437424e-05	4	185487785.0	7.437424e-05	C	A	0.283204633205	0.1196	0.238669811321	259.0	5.0	106.0	0.163604633205	-85702.0	-	[185504476]
				ENSG00000109787.12
				ENSG00000109790.16
				ENSG00000109814.11
				ENSG00000109846.7
chr11	chr11_1_950	20364236.0	20364236.0	ENSG00000109854.13	acceptor	+	right	cis	11	20358417.0	2.89556e-10	0.207061688779	G	C	0.588288888889	0.729527777778	0.662452941176	90.0	72.0	170.0	-0.141238888889	-5819.0	3.01513	95.0	TRUE	TRUE	0.0200117569586	332.0	0.656894578313	11	20364060.0	chr11_20364060_G_A_b38	0.471	2.965886e-10	11	20364060.0	2.965886e-10	A	G	0.588288888889	0.729943661972	0.66267251462	90.0	71.0	171.0	-0.141654773083	-176.0	+	[20363749, 20363783, 20363912, 20363881, 20363563, 20363798]
				ENSG00000110011.13
chr11	chr11_1_950	64909270.0	64909270.0	ENSG00000110046.12	donor	-	right	trans	9	24461770.0	1.066222e-10	0.133922566271	C	T	0.941156794425	0.545	0.858571428571	287.0	1.0	42.0	0.396156794425	40447500.0	2.98548	277.0	FALSE	FALSE	0.0088613500551	330.0	0.929445454545	9	25078516.0	chr9_25078516_A_C_b38	0.062	0.0001330165	9	25078516.0	0.0001330165	T	G	0.935745704467	0.727	0.890837837838	291.0	2.0	37.0	0.208745704467	39830754.0	-	[64909120, 64909125, 64909166, 64907890, 64909012, 64909145, 64909150]
				ENSG00000110063.8
chr11	chr11_951_1252	126277070.0	126277070.0	ENSG00000110074.10	acceptor	+	right	trans	2	139872908.0	1.180069e-10	0.114860704141	A	G	0.829110447761	0.477	0.789322580645	335.0	4.0	31.0	0.352110447761	13595838.0	3.01593	99.0	FALSE	FALSE	0.00835294776479	370.0	0.82197027027	2	139395055.0	chr2_139395055_T_C_b38	0.054	3.873618e-07	2	139395055.0	3.873618e-07	T	C	0.827718562874	0.5455	0.79653125	334.0	4.0	32.0	0.282218562874	13117985.0	+	[126271657, 126276523, 126276219, 126276246]
chr11	chr11_1_950	60173027.0	60173027.0	ENSG00000110077.14	donor	-	right	cis	11	60178829.0	1.327607e-11	0.125257431232	A	G	0.542988059701	0.763333333333	0.675185185185	335.0	6.0	27.0	-0.220345273632	-5802.0	2.4236	83.0	TRUE	TRUE	0.0159763265522	368.0	0.556279891304	11	60172481.0	chr11_60172481_C_A_b38	0.06	5.789954e-09	11	60172481.0	5.789954e-09	T	G	0.544663636364	0.774166666667	0.63521875	330.0	6.0	32.0	-0.229503030303	546.0	-	[60161602, 60144260, 60169815, 60160856, 60172251, 60172253, 60172384, 60161506, 60172773, 60152797, 60172350, 60172278, 60172285, 60160382]
				ENSG00000110080.18
				ENSG00000110090.12
chr11	chr11_1_950	90206747.0	90206747.0	ENSG00000110172.11	donor	-	right	trans	16	13298060.0	3.021987e-09	0.122406941888	A	G	0.103876494024	0.236571428571	0.152548076923	251.0	14.0	104.0	-0.132694934548	76908687.0	2.33178	53.0	TRUE	TRUE	0.0104298865461	369.0	0.122628726287	16	13428956.0	chr16_13428956_C_G_b38	0.141	0.0002206277	16	13428956.0	0.0002206277	G	C	0.112589090909	0.2115	0.144916666667	275.0	10.0	84.0	-0.0989109090909	76777791.0	-	[90206272, 90206420]
chr11	chr11_951_1252	119677554.0	119677554.0	ENSG00000110400.10	donor	-	right	trans	8	5083215.0	2.558467e-12	0.295817809974	G	C	0.940759124088	0.312	0.809823529412	137.0	1.0	17.0	0.628759124088	114594339.0	3.32967	51.0	TRUE	TRUE	0.0123471411446	155.0	0.922341935484	8	5323715.0	chr8_5323715_G_C_b38	0.1	4.927954e-05	8	5323715.0	4.927954e-05	C	G	0.940120967742	zero division error	0.851225806452	124.0	0.0	31.0	0.180904631083	114353839.0	-	[119677219]
chr11	chr11_1_950	44083423.0	44083423.0	ENSG00000110455.13	acceptor	+	right	cis	11	44164366.0	5.832278e-14	0.221681720285	T	C	0.767253968254	0.871807692308	0.822664335664	189.0	26.0	143.0	-0.104553724054	80943.0	3.6053	143.0	TRUE	TRUE	0.00743967838863	358.0	0.796980446927	11	44083431.0	chr11_44083431_C_T_b38	0.415	3.26002e-09	11	44083431.0	3.26002e-09	C	T	0.826682926829	0.749112903226	0.79301734104	123.0	62.0	173.0	0.0775700236035	8.0	+	[44081320, 44082192, 44083311]
				ENSG00000110492.15
chr11	chr11_1_950	46418052.0	46418053.0	ENSG00000110497.14	acceptor	-	left	trans	16	54148832.0	6.152021e-15	0.176492094602	G	A	0.95587012987	0.363666666667	0.918444444444	308.0	3.0	36.0	0.592203463203	-7730779.0	3.25354	57.0	TRUE	TRUE	0.00848212075509	347.0	0.946867435159	16	53996673.0	chr16_53996673_T_A_b38	0.053	1.489734e-06	16	53996673.0	1.489734e-06	A	T	0.952379421222	0.071	0.922914285714	311.0	1.0	35.0	0.881379421222	-7578620.0	-	[46434848, 46433473, 46430337, 46430890, 46430035, 46422206, 46443487]
chr11	chr11_1_950	47276202.0	47276203.0	ENSG00000110514.19	donor	+	left	trans	9	122591284.0	2.228086e-14	0.164675809817	G	A	0.975426791277	0.149	0.880057142857	321.0	1.0	35.0	0.826426791277	75315081.0	3.96922	193.0	TRUE	TRUE	0.0109153186608	357.0	0.963761904762	9	122510229.0	chr9_122510229_A_G_b38	0.074	7.345532e-11	9	122510229.0	7.345532e-11	A	G	0.976013114754	0.149	0.906470588235	305.0	1.0	51.0	0.827013114754	75234026.0	+	[47276704, 47276731, 47276743]
chr11	chr11_1_950	2922101.0	2922101.0	ENSG00000110628.13	acceptor	+	right	cis	11	2915722.0	2.092113e-56	0.545867097324	G	A	0.90713220339	0.46975	0.710887323944	295.0	4.0	71.0	0.43738220339	-6379.0	4.97912	316.0	TRUE	TRUE	0.0154318381592	370.0	0.864745945946	11	2921885.0	chr11_2921885_G_A_b38	0.442	3.62025e-05	11	2921885.0	3.62025e-05	A	G	0.834074380165	0.906628205128	0.86734502924	121.0	78.0	171.0	-0.0725538249629	-216.0	+	[2903489, 2921933, 2909710, 2918095, 2922006, 2922014, 2920036, 2919848, 2919407, 2920616, 2921845, 2919927]
chr11	chr11_1_950	2301755.0	2301755.0	ENSG00000110665.11	donor	-	right	cis	11	2301799.0	2.834854e-11	0.140864246921	G	A	0.131587412587	0.391	0.219192307692	286.0	3.0	52.0	-0.259412587413	-44.0	3.26708	98.0	TRUE	TRUE	0.0109298831623	341.0	0.147228739003	11	2301799.0	chr11_2301799_T_C_b38	0.085	2.834854e-11	11	2301799.0	2.834854e-11	G	A	0.131587412587	0.391	0.219192307692	286.0	3.0	52.0	-0.259412587413	-44.0	-	[2297921, 2300735, 2300613, 2300809, 2301323, 2300556, 2301340, 2300768, 2301301, 2300601, 2299707, 2297916, 2301237]
				ENSG00000110713.15
				ENSG00000110719.9
chr11	chr11_1_950	18283794.0	18283794.0	ENSG00000110756.17	donor	-	right	cis	11	18268811.0	4.717645e-11	0.134760638875	G	T	0.924640410959	0.6696	0.869604651163	292.0	5.0	43.0	0.255040410959	14983.0	2.98414	73.0	TRUE	TRUE	0.0086535950173	340.0	0.913929411765	11	18287065.0	chr11_18287065_T_C_b38	0.113	7.832627e-07	11	18287065.0	7.832627e-07	A	G	0.923379182156	0.712833333333	0.893384615385	269.0	6.0	65.0	0.210545848823	-3271.0	-	[18279942, 18258059, 18282220, 18268368, 18248819, 18282268]
chr12	chr12_1_950	6837422.0	6837422.0	ENSG00000110811.19	acceptor	+	right	cis	12	6837381.0	3.766164e-39	0.541594374347	A	C	0.867016260163	0.611451612903	0.718891891892	123.0	62.0	185.0	0.255564647259	-41.0	4.9074	157.0	TRUE	TRUE	0.0218847345215	370.0	0.75012972973	12	6837381.0	chr12_6837381_C_A_b38	0.418	3.766164e-39	12	6837381.0	3.766164e-39	A	C	0.867016260163	0.611451612903	0.718891891892	123.0	62.0	185.0	0.255564647259	-41.0	+	[6834049, 6833644, 6837086, 6834023]
chr12	chr12_1_950	9755261.0	9755262.0	ENSG00000110848.8	acceptor	-	left	trans	7	70984545.0	5.449202e-10	0.298920524649	T	A	0.81340952381	0.3	0.6338	105.0	2.0	15.0	0.51340952381	-61229283.0	2.87178	55.0	FALSE	FALSE	0.0257977377721	122.0	0.782909836066	7	70979886.0	chr7_70979886_A_G_b38	0.074	9.731438e-09	7	70979886.0	9.731438e-09	C	T	0.809905660377	0.3	0.6475	106.0	2.0	14.0	0.509905660377	-61224624.0	-	[9756296]
chr12	chr12_1_950	9862573.0	9862574.0	ENSG00000110852.4	acceptor	-	left	cis	12	9862578.0	1.614253e-14	0.260524315428	C	T	0.814233870968	0.946810344828	0.881351648352	124.0	58.0	182.0	-0.13257647386	-4.0	3.98739	73.0	TRUE	TRUE	0.0136477954051	364.0	0.868917582418	12	9862578.0	chr12_9862578_A_G_b38	0.409	1.614253e-14	12	9862578.0	1.614253e-14	C	T	0.814233870968	0.946810344828	0.881351648352	124.0	58.0	182.0	-0.13257647386	-4.0	-	[9869539, 9872782, 9871794, 9870547, 9869204, 9872764]
chr12	chr12_1_950	108623887.0	108623888.0	ENSG00000110876.9	acceptor	-	left	cis	12	108623874.0	3.481104e-53	0.750376188558	AACCAGTGCCCACGGAGGCACAGACCACTCC	C	0.249962962963	0.897625	0.521054054054	135.0	8.0	74.0	-0.647662037037	14.0	4.96865	113.0	TRUE	TRUE	0.0401276142199	217.0	0.366285714286	12	108623874.0	chr12_108623874_GGAGTGGTCTGTGCCTCCGTGGGCACTGGTT_G_b38	0.207	3.481104e-53	12	108623874.0	3.481104e-53	AACCAGTGCCCACGGAGGCACAGACCACTCC	C	0.249962962963	0.897625	0.521054054054	135.0	8.0	74.0	-0.647662037037	14.0	-	[108623737, 108623587, 108623917, 108623797]
				ENSG00000110880.10
chr12	chr12_1_950	30719225.0	30719226.0	ENSG00000110888.17	acceptor	-	left	cis	12	30719596.0	1.631752e-17	0.201165261966	C	T	0.521066455696	0.833	0.62954	316.0	3.0	50.0	-0.311933544304	-370.0	4.06057	201.0	TRUE	TRUE	0.0112100748232	369.0	0.538300813008	12	30719244.0	chr12_30719244_G_A_b38	0.073	5.084029e-17	12	30719244.0	5.084029e-17	C	T	0.521666666667	0.833	0.630083333333	318.0	3.0	48.0	-0.311333333333	-18.0	-	[30728647, 30720810, 30725965, 30720654, 30720214, 30723258]
				ENSG00000110906.12
chr12	chr12_1_950	50994630.0	50994631.0	ENSG00000110911.14	acceptor	-	left	trans	4	136482130.0	8.491425e-14	0.162377364284	C	T	0.871284789644	0.6835	0.738113207547	309.0	2.0	53.0	0.187784789644	-85487499.0	3.87062	63.0	TRUE	TRUE	0.0163177613513	364.0	0.850862637363	4	136463570.0	chr4_136463570_C_T_b38	0.177	0.0005775781	4	136463570.0	0.0005775781	G	A	0.864828571429	0.7483	0.828880733945	245.0	10.0	109.0	0.116528571429	-85468939.0	-	[50995778, 51026309, 51026314, 50995628, 50996816, 51004787, 51008475]
chr12	chr12_1_950	109581550.0	109581551.0	ENSG00000110921.13	donor	+	left	cis	12	109449956.0	1.216489e-15	0.184595594555	AT	A	0.841769480519	0.529	0.7177	308.0	3.0	40.0	0.312769480519	-131595.0	3.8572	245.0	TRUE	TRUE	0.0135843656951	351.0	0.824957264957	12	109581428.0	chr12_109581428_G_A_b38	0.056	6.178795e-15	12	109581428.0	6.178795e-15	G	A	0.839831746032	0.529	0.709878787879	315.0	3.0	33.0	0.310831746032	-123.0	+	[109586753, 109586021, 109583754, 109590770, 109595027, 109582357]
chr12	chr12_1_950	51299714.0	51299715.0	ENSG00000110934.10	acceptor	-	left	cis	12	52013279.0	3.068669e-12	0.406697718363	T	C	0.35666	0.87990625	0.539072916667	50.0	32.0	96.0	-0.52324625	-713564.0	3.19027	65.0	TRUE	TRUE	0.118203106584	178.0	0.549106741573	12	51931974.0	chr12_51931974_T_C_b38	0.32	0.0001093214	12	51931974.0	0.0001093214	A	G	0.459534883721	0.748545454545	0.596471428571	86.0	22.0	70.0	-0.289010570825	-632259.0	-	[51302064, 51302019, 51301972, 51302685]
				ENSG00000110987.8
chr12	chr12_1_950	122506923.0	122506924.0	ENSG00000111011.17	acceptor	-	left	cis	12	122517596.0	1.867732e-22	0.323603501978	A	G	0.895869565217	0.74075	0.825097902098	207.0	20.0	143.0	0.155119565217	-10672.0	4.71714	395.0	TRUE	TRUE	0.00857190948868	370.0	0.860132432432	12	122506931.0	chr12_122506931_C_G_b38	0.253	1.310652e-21	12	122506931.0	1.310652e-21	C	G	0.895886699507	0.74075	0.827	203.0	20.0	147.0	0.155136699507	-7.0	-	[122521384, 122508217, 122511108, 122507694]
				ENSG00000111058.7
chr12	chr12_1_950	57467332.0	57467332.0	ENSG00000111087.9	acceptor	+	right	cis	12	57747819.0	1.269156e-38	0.836771749405	C	T	0.887477272727	0.113733333333	0.178745098039	44.0	15.0	102.0	0.773743939394	280487.0	4.79712	146.0	TRUE	TRUE	0.125793514834	161.0	0.366378881988	12	57582864.0	chr12_57582864_C_G_b38	0.23	0.0007510059	12	57582864.0	0.0007510059	C	G	0.300612903226	0.769166666667	0.426048387097	93.0	6.0	62.0	-0.468553763441	115532.0	+	[57466389, 57466447]
				ENSG00000111215.11
				ENSG00000111229.15
				ENSG00000111321.10
chr12	chr12_951_1002	123659515.0	123659515.0	ENSG00000111358.13	acceptor	+	right	trans	1	232125339.0	1.857026e-10	0.199464853174	T	C	0.734117117117	0.544984126984	0.6352	111.0	63.0	150.0	0.189132990133	108465824.0	3.4117	115.0	TRUE	TRUE	0.0392953157579	324.0	0.651546296296	1	232043413.0	chr1_232043413_A_G_b38	0.287	6.975941e-05	1	232043413.0	6.975941e-05	A	G	0.694962732919	0.575086956522	0.614178571429	161.0	23.0	140.0	0.119875776398	108383898.0	+	[123655824, 123656298, 123655078, 123654998, 123652735]
chr12	chr12_1_950	123606072.0	123606072.0	ENSG00000111364.15	acceptor	+	right	cis	12	123613219.0	3.964026e-10	0.159904202763	A	G	0.567488262911	0.843875	0.684193548387	213.0	8.0	62.0	-0.276386737089	7147.0	3.20448	201.0	TRUE	TRUE	0.0306854069348	283.0	0.600869257951	12	123606058.0	chr12_123606058_ACT_A_b38	0.134	2.053267e-09	12	123606058.0	2.053267e-09	A	ACT	0.568728971963	0.835857142857	0.685274193548	214.0	7.0	62.0	-0.267128170895	-14.0	+	[123602256, 123605994, 123605981]
chr12	chr12_1_950	46204417.0	46204418.0	ENSG00000111371.15	acceptor	-	left	trans	10	33485113.0	4.496638e-12	0.202651477201	G	A	0.953550239234	0.278	0.866818181818	209.0	1.0	22.0	0.675550239234	12719305.0	3.42622	51.0	TRUE	TRUE	0.00872645808561	232.0	0.942413793103	10	33655919.0	chr10_33655919_G_A_b38	0.054	0.0007973622	10	33655919.0	0.0007973622	C	T	0.950072115385	1	0.870652173913	208.0	1.0	23.0	-0.0499278846154	12548499.0	-	[46204531, 46206079]
chr12	chr12_951_1002	130804543.0	130804544.0	ENSG00000111450.13	acceptor	-	left	cis	12	130804562.0	3.208281e-55	0.643239274197	C	G	0.268018181818	0.0111666666667	0.158589595376	110.0	84.0	173.0	0.256851515152	-18.0	4.98411	369.0	TRUE	TRUE	0.0173156565421	367.0	0.157645776567	12	130804562.0	chr12_130804562_C_G_b38	0.465	3.208281e-55	12	130804562.0	3.208281e-55	C	G	0.268018181818	0.0111666666667	0.158589595376	110.0	84.0	173.0	0.256851515152	-18.0	-	[130806981, 130808630]
				ENSG00000111452.12
				ENSG00000111540.15
				ENSG00000111554.14
chr12	chr12_1_950	70243065.0	70243065.0	ENSG00000111596.11	donor	-	right	cis	12	70243049.0	1.479229e-10	0.188157390934	C	T	0.358137566138	0.608	0.511603448276	189.0	4.0	58.0	-0.249862433862	16.0	3.38997	265.0	TRUE	TRUE	0.0311000520944	251.0	0.397581673307	12	70243049.0	chr12_70243049_G_A_b38	0.131	1.479229e-10	12	70243049.0	1.479229e-10	C	T	0.358137566138	0.608	0.511603448276	189.0	4.0	58.0	-0.249862433862	16.0	+	[70242893]
chr12	chr12_1_950	75505197.0	75505197.0	ENSG00000111615.13	donor	-	right	trans	7	119600633.0	2.534035e-09	0.17678583801	G	T	0.935030612245	0.852236842105	0.903189473684	98.0	76.0	190.0	0.0827937701396	-44095436.0	2.57788	191.0	TRUE	TRUE	0.00842364130993	364.0	0.901123626374	7	118727169.0	chr7_118727169_C_T_b38	0.501	0.0005741415	7	118727169.0	0.0005741415	A	G	0.868147727273	0.917528735632	0.908925925926	88.0	87.0	189.0	-0.0493810083595	-43221972.0	-	[75504072, 75502000, 75504074, 75504154, 75504105]
				ENSG00000111639.7
chr12	chr12_1_950	6561070.0	6561071.0	ENSG00000111641.11	acceptor	-	left	trans	6	6119760.0	9.380596e-13	0.14462093733	C	T	0.894053125	0.367	0.811976744186	320.0	4.0	43.0	0.527053125	441311.0	3.03546	79.0	TRUE	TRUE	0.0194969869403	367.0	0.878692098093	6	6154464.0	chr6_6154464_G_T_b38	0.238	0.0001383625	6	6154464.0	0.0001383625	C	A	0.892797235023	0.74684	0.880576	217.0	25.0	125.0	0.145957235023	406607.0	-	[6567815, 6561883, 6561644, 6561445, 6561663]
				ENSG00000111652.9
chr12	chr12_1_950	6653229.0	6653229.0	ENSG00000111653.19	donor	-	right	trans	3	55837842.0	5.96252e-11	0.121814496235	T	C	0.86775	0.447	0.843170731707	324.0	4.0	41.0	0.42075	-49184613.0	3.43651	167.0	TRUE	TRUE	0.00784979295099	369.0	0.86045799458	3	55769073.0	chr3_55769073_G_C_b38	0.084	2.893458e-05	3	55769073.0	2.893458e-05	C	G	0.865047318612	0.7062	0.862547619048	317.0	10.0	42.0	0.158847318612	-49115844.0	-	[6653050]
chr12	chr12_1_950	6845585.0	6845585.0	ENSG00000111664.10	acceptor	+	right	cis	12	6845711.0	3.702753e-17	0.283589103302	C	T	0.325361702128	0.521913793103	0.427039473684	141.0	58.0	152.0	-0.196552090976	126.0	4.12558	125.0	TRUE	TRUE	0.0247310291475	351.0	0.401871794872	12	6845460.0	chr12_6845460_G_A_b38	0.38	3.819925e-17	12	6845460.0	3.819925e-17	G	A	0.325361702128	0.522298245614	0.427516339869	141.0	57.0	153.0	-0.196936543486	-125.0	+	[6843978, 6845420, 6845319]
chr12	chr12_1_950	101742396.0	101742396.0	ENSG00000111666.10	acceptor	+	right	cis	12	101825699.0	7.21861e-11	0.51482274926	CGTTAT	C	0.375344827586	0.0617	0.221540983607	29.0	20.0	61.0	0.313644827586	83303.0	3.47414	231.0	TRUE	TRUE	0.033653423604	113.0	0.228610619469	12	101742429.0	chr12_101742429_A_G_b38	0.456	5.322147e-10	12	101742429.0	5.322147e-10	G	A	0.35771875	0.0699545454545	0.217745762712	32.0	22.0	59.0	0.287764204545	33.0	+	[101730636, 101740013]
chr12	chr12_1_950	6872237.0	6872237.0	ENSG00000111671.9	donor	-	right	trans	2	40510047.0	4.613056e-09	0.115824458454	G	A	0.74552173913	0.1015	0.526137931034	276.0	2.0	29.0	0.64402173913	-33637810.0	2.70331	71.0	FALSE	FALSE	0.0601284609704	307.0	0.720602605863	2	40168811.0	chr2_40168811_C_T_b38	0.454	0.0007983386	2	40168811.0	0.0007983386	A	G	0.783287356322	0.646966101695	0.713714285714	87.0	59.0	161.0	0.136321254627	-33296574.0	-	[6867601, 6871319]
chr12	chr12_1_950	6960435.0	6960436.0	ENSG00000111679.16	donor	+	left	trans	21	46165569.0	1.948535e-12	0.140281066933	T	TGAG	0.921836477987	0.72225	0.837481481481	318.0	8.0	27.0	0.199586477987	39205133.0	3.84776	169.0	TRUE	TRUE	0.00997768052731	361.0	0.91108033241	21	46056002.0	chr21_46056002_T_C_b38	0.187	1.960306e-05	21	46056002.0	1.960306e-05	T	C	0.924882352941	0.818	0.89154954955	238.0	12.0	111.0	0.106882352941	39095566.0	+	[6960616, 6960805, 6960662, 6961125]
chr12	chr12_1_950	21508561.0	21508562.0	ENSG00000111711.9	donor	+	left	cis	12	21508708.0	4.484654e-11	0.153241941337	G	T	0.795730290456	0.595071428571	0.727509090909	241.0	14.0	110.0	0.200658861885	146.0	3.06315	57.0	TRUE	TRUE	0.0187557596002	366.0	0.767948087432	12	21508574.0	chr12_21508574_A_G_b38	0.243	2.934688e-08	12	21508574.0	2.934688e-08	A	G	0.795836448598	0.653769230769	0.744142857143	214.0	26.0	126.0	0.142067217829	12.0	+	[21512294, 21512327]
				ENSG00000111725.10
chr12	chr12_1_950	8135736.0	8135737.0	ENSG00000111729.13	donor	+	left	trans	15	80325356.0	4.717696e-10	0.307681839797	T	C	0.894048543689	0.333	0.588466666667	103.0	1.0	15.0	0.561048543689	72189619.0	2.43858	75.0	FALSE	FALSE	0.0442485876704	119.0	0.85081512605	15	80278704.0	chr15_80278704_T_G_b38	0.265	0.0002083289	15	80278704.0	0.0002083289	T	G	0.911274193548	0.652	0.800705882353	62.0	6.0	51.0	0.259274193548	72142967.0	+	[8136802, 8136787, 8138139]
chr12	chr12_1_950	8921600.0	8921600.0	ENSG00000111752.10	acceptor	+	right	cis	12	9004750.0	2.347703e-09	0.142940991914	G	A	0.886610169492	0.801708333333	0.843221428571	177.0	48.0	140.0	0.0849018361582	83150.0	3.23858	190.0	TRUE	TRUE	0.00956975286921	365.0	0.858802739726	12	8921663.0	chr12_8921663_C_T_b38	0.312	1.239707e-08	12	8921663.0	1.239707e-08	T	C	0.831324022346	0.91119047619	0.877680555556	179.0	42.0	144.0	-0.0798664538441	63.0	+	[8921065, 8921339, 8921069]
				ENSG00000111788.10
chr6	chr6_1_950	26443381.0	26443381.0	ENSG00000111801.15	acceptor	+	right	cis	6	26386359.0	3.155066e-15	0.222479416491	G	GA	0.593094827586	0.126555555556	0.402267605634	232.0	9.0	71.0	0.466539272031	-57022.0	4.10012	499.0	TRUE	TRUE	0.0427484616617	312.0	0.536211538462	6	26443386.0	chr6_26443386_T_G_b38	0.062	7.096308e-10	6	26443386.0	7.096308e-10	T	G	0.56606405694	0.037625	0.344913043478	281.0	8.0	23.0	0.52843905694	5.0	+	[26428785, 26396356, 26439973, 26440648, 26434831, 26390829, 26431768, 26440719]
chr6	chr6_1_950	24653153.0	24653154.0	ENSG00000111802.13	acceptor	-	left	cis	6	24687537.0	3.477494e-37	0.494421132608	C	T	0.770410404624	0.942972222222	0.850552795031	173.0	36.0	161.0	-0.172561817598	-34383.0	4.909	269.0	TRUE	TRUE	0.00844650008035	370.0	0.822072972973	6	24653148.0	chr6_24653148_G_A_b38	0.315	7.517129e-37	6	24653148.0	7.517129e-37	T	C	0.770215116279	0.943114285714	0.850803680982	172.0	35.0	163.0	-0.172899169435	6.0	-	[24653361, 24654411, 24654417]
				ENSG00000111817.16
				ENSG00000111843.13
				ENSG00000111850.10
				ENSG00000111859.16
				ENSG00000111879.18
				ENSG00000111906.17
				ENSG00000111907.20
chr6	chr6_1_950	36486882.0	36486882.0	ENSG00000112078.13	acceptor	+	right	trans	8	4975144.0	1.17131e-09	0.13396076252	T	C	0.918189516129	0.841	0.847914893617	248.0	5.0	94.0	0.077189516129	-31511738.0	3.52105	85.0	TRUE	TRUE	0.009528724597	347.0	0.898040345821	8	4989727.0	chr8_4989727_C_G_b38	0.205	2.336753e-05	8	4989727.0	2.336753e-05	C	G	0.913018181818	0.826666666667	0.878178571429	220.0	15.0	112.0	0.0863515151515	-31497155.0	+	[36484824, 36443111, 36485270, 36475062, 36481759]
chr6	chr6_951_1006	159712549.0	159712549.0	ENSG00000112096.16	donor	-	right	trans	4	12938726.0	2.888153e-15	0.393301139954	T	A	0.0238429752066	0.382	0.433230769231	121.0	2.0	13.0	-0.358157024793	146773823.0	3.53443	59.0	TRUE	TRUE	0.0375906543577	136.0	0.0682426470588	4	12992327.0	chr4_12992327_A_C_b38	0.085	1.160794e-05	4	12992327.0	1.160794e-05	G	T	0.0372931034483	0.254666666667	0.246529411765	116.0	3.0	17.0	-0.217373563218	146720222.0	-	[159710850, 159711769, 159711643, 159711518, 159711392, 159712674, 159711267, 159711141, 159712299, 159712173, 159711924, 159711811, 159711685, 159711560, 159711434, 159711309, 159711183, 159711057, 159711966, 159712507, 159711852, 159711476, 159712382, 159712632, 159711225, 159711099, 159710974]
chr6	chr6_951_1006	159790939.0	159790939.0	ENSG00000112110.9	acceptor	+	right	cis	6	159687783.0	1.816541e-21		C	A	0.973132307692	zero division error	0.835377777778	325.0	0.0	45.0		-103156.0	4.33732	119.0	TRUE	TRUE	0.00928431088386	370.0	0.956378378378	6	159785074.0	chr6_159785074_G_A_b38	0.054	2.489416e-06	6	159785074.0	2.489416e-06	G	A	0.963906626506	0.964	0.886527777778	332.0	2.0	36.0	-9.33734939758e-05	-5865.0	+	[159789888, 159790768, 159790787, 159789604, 159790807, 159790204, 159790060, 159789011, 159790639]
chr6	chr6_1_950	37381354.0	37381355.0	ENSG00000112130.16	donor	+	left	cis	6	37381144.0	2.029967e-38	0.522353056616	C	T	0.76437037037	0.929057471264	0.855868571429	108.0	87.0	175.0	-0.164687100894	-211.0	4.88384	194.0	TRUE	TRUE	0.00979120614317	370.0	0.84637027027	6	37381290.0	chr6_37381290_G_A_b38	0.07	1.288729e-12	6	37381290.0	1.288729e-12	G	A	0.860369565217	0.71325	0.756022727273	322.0	4.0	44.0	0.147119565217	-65.0	+	[37389536, 37388065, 37404642, 37390627, 37390004, 37390741, 37386020, 37390746, 37389838]
				ENSG00000112167.9
chr6	chr6_1_950	57090894.0	57090895.0	ENSG00000112200.16	donor	+	left	trans	15	50509058.0	1.558601e-10	0.234443144141	CG	C	0.818709302326	0.922983050847	0.889308333333	86.0	59.0	120.0	-0.104273748522	-6581837.0	3.0519	569.0	TRUE	TRUE	0.010725505817	265.0	0.873894339623	15	51243688.0	chr15_51243688_G_A_b38	0.072	0.0007646455	15	51243688.0	0.0007646455	G	A	0.882247826087	0.797333333333	0.82103125	230.0	3.0	32.0	0.0849144927536	-5847207.0	+	[57098563, 57141947, 57099060, 57124733]
chr6	chr6_1_950	98880552.0	98880552.0	ENSG00000112234.8	donor	-	right	trans	7	13179137.0	7.585514e-10	0.15573544477	G	A	0.863114427861	0.744625	0.807442028986	201.0	16.0	138.0	0.118489427861	85701415.0	3.09782	96.0	FALSE	FALSE	0.0123727514858	355.0	0.836132394366	7	13236819.0	chr7_13236819_G_T_b38	0.442	0.0002753165	7	13236819.0	0.0002753165	C	A	0.865485714286	0.803734375	0.830709677419	105.0	64.0	186.0	0.0617513392857	85643733.0	-	[98847680, 98876993, 98875492, 98875749, 98831281, 98874441, 98878917, 98875727]
chr6	chr6_1_950	100646614.0	100646614.0	ENSG00000112249.13	donor	-	right	trans	14	94176080.0	4.664806e-10		T	C	0.929788944724	zero division error	0.810555555556	199.0	0.0	27.0		6470534.0	2.66333	57.0	TRUE	TRUE	0.0091478586616	226.0	0.915544247788	14	94471577.0	chr14_94471577_T_C_b38	0.115	7.889323e-05	14	94471577.0	7.889323e-05	A	G	0.927435028249	0.759333333333	0.87997826087	177.0	3.0	46.0	0.168101694915	6175037.0	-	[100644129, 100644116, 100642749, 100642601]
chr6	chr6_1_950	70252119.0	70252119.0	ENSG00000112280.15	donor	-	right	cis	6	70253453.0	3.327681e-27	0.571998659364	A	C	0.974906666667	0.806105263158	0.890086614173	75.0	38.0	127.0	0.168801403509	-1334.0	4.80638	159.0	TRUE	TRUE	0.00820683331597	240.0	0.903295833333	6	70252130.0	chr6_70252130_T_C_b38	0.412	6.159522e-27	6	70252130.0	6.159522e-27	A	G	0.973153846154	0.804833333333	0.888182539683	78.0	36.0	126.0	0.168320512821	-11.0	-	[70251377, 70242715, 70242710]
chr6	chr6_1_950	24780662.0	24780662.0	ENSG00000112312.9	acceptor	+	right	trans	3	118387796.0	1.87474e-09	0.159807459971	G	A	0.83229	0.6356	0.700829268293	200.0	5.0	41.0	0.19669	93607134.0	2.70699	130.0	FALSE	FALSE	0.021312252363	246.0	0.806382113821	3	118116021.0	chr3_118116021_A_G_b38	0.285	0.00027448	3	118116021.0	0.00027448	A	G	0.830925373134	0.720964285714	0.795702380952	134.0	28.0	84.0	0.10996108742	93335359.0	+	[24775112, 24775244, 24780013, 24780400, 24777297, 24779934]
chr6	chr6_1_950	142438364.0	142438365.0	ENSG00000112414.14	donor	+	left	trans	1	227477558.0	1.609737e-09	0.204033987048	T	C	0.857278145695	0.5472	0.733895833333	151.0	5.0	48.0	0.310078145695	85039193.0	2.70812	188.0	FALSE	FALSE	0.0288746205306	204.0	0.820647058824	1	227137174.0	chr1_227137174_T_C_b38	0.086	0.0008625745	1	227137174.0	0.0008625745	T	C	0.8033	1	0.904575757576	170.0	1.0	33.0	-0.1967	84698809.0	+	[142440315, 142440884, 142443340, 142440743, 142443336, 142440761, 142440907, 142441068, 142443801]
				ENSG00000112530.11
chr6	chr6_1_950	41992041.0	41992042.0	ENSG00000112576.12	acceptor	-	left	cis	6	41992055.0	4.087611e-87	0.731883896451	C	T	0.00554042553191	0.257913043478	0.112527777778	235.0	23.0	108.0	-0.252372617946	-13.0	4.99566	341.0	TRUE	TRUE	0.0076037340694	366.0	0.0529699453552	6	41992055.0	chr6_41992055_G_A_b38	0.21	4.087611e-87	6	41992055.0	4.087611e-87	C	T	0.00554042553191	0.257913043478	0.112527777778	235.0	23.0	108.0	-0.252372617946	-13.0	-	[42030008, 41998210, 42048500, 42011661, 42003399]
chr6	chr6_951_1006	170398361.0	170398362.0	ENSG00000112584.13	donor	+	left	cis	6	170387297.0	1.015426e-15	0.259618741897	G	A	0.240765100671	0.0621923076923	0.156650887574	149.0	52.0	169.0	0.178572792979	-11065.0	4.11795	291.0	TRUE	TRUE	0.0227236084441	370.0	0.177248648649	6	170398265.0	chr6_170398265_T_C_b38	0.399	1.221058e-15	6	170398265.0	1.221058e-15	C	T	0.240085714286	0.0668307692308	0.16743030303	140.0	65.0	165.0	0.173254945055	-97.0	+	[170398400, 170399681, 170399874, 170398595, 170399176, 170399371, 170399566, 170399759, 170399952, 170400147, 170398868, 170399254, 170399449, 170398556, 170398751, 170398944, 170399139, 170399332, 170398439, 170399720, 170399527, 170400108, 170398829, 170399215, 170399605, 170399798, 170398712, 170398905, 170400186, 170399100, 170399293, 170398517]
				ENSG00000112599.8
chr6	chr6_1_950	43139135.0	43139135.0	ENSG00000112655.15	acceptor	+	right	trans	16	17638768.0	1.597956e-12	0.234744018917	T	C	0.957276470588	0.750454545455	0.917353846154	170.0	11.0	65.0	0.206821925134	-25500367.0	3.52915	97.0	TRUE	TRUE	0.00824291625355	246.0	0.937479674797	16	17720017.0	chr16_17720017_T_C_b38	0.319	0.0004510607	16	17720017.0	0.0004510607	C	T	0.954025423729	0.888	0.932252525253	118.0	29.0	99.0	0.0660254237288	-25419118.0	+	[43138982, 43132687]
chr6	chr6_1_950	43196862.0	43196863.0	ENSG00000112659.13	donor	+	left	trans	5	111336865.0	1.831473e-10	0.169094945351	A	G	0.88412962963	0.4	0.79792	216.0	2.0	25.0	0.48412962963	68140002.0	2.93356	85.0	TRUE	TRUE	0.012394026859	243.0	0.871275720165	5	111320097.0	chr5_111320097_A_G_b38	0.475	0.0008786829	5	111320097.0	0.0008786829	A	G	0.890661971831	0.823644067797	0.88396460177	71.0	59.0	113.0	0.0670179040344	68123234.0	+	[43198608, 43198689, 43198435, 43198614, 43199265, 43197504, 43202715, 43199928]
				ENSG00000112685.13
chr6	chr6_1_950	26465184.0	26465184.0	ENSG00000112763.15	acceptor	+	right	cis	6	26465156.0	7.843755e-55	0.519481042817	T	G	0.837777429467	0.345	0.545020833333	319.0	1.0	48.0	0.492777429467	-28.0	4.97908	1411.0	TRUE	TRUE	0.0211049497209	368.0	0.798252717391	6	26465156.0	chr6_26465156_T_G_b38	0.068	7.843755e-55	6	26465156.0	7.843755e-55	T	G	0.837777429467	0.345	0.545020833333	319.0	1.0	48.0	0.492777429467	-28.0	+	[26463736, 26426523, 26459828, 26463525, 26464847]
				ENSG00000112769.18
chr12	chr12_951_1002	132563428.0	132563428.0	ENSG00000112787.12	donor	-	right	cis	12	132563651.0	3.933829e-12	0.204127499638	C	T	0.149019417476	0.0113469387755	0.0657951807229	103.0	98.0	166.0	0.1376724787	-223.0	3.52933	131.0	TRUE	TRUE	0.0213493434802	367.0	0.0746130790191	12	132563554.0	chr12_132563554_G_A_b38	0.293	1.048465e-05	12	132563554.0	1.048465e-05	C	T	0.102989528796	0.00228205128205	0.0556423357664	191.0	39.0	137.0	0.100707477514	-126.0	+	[132563201, 132563012, 132563401, 132563147, 132563093, 132563228, 132563039, 132563174, 132563374, 132563120, 132563255, 132563321, 132563066]
chr5	chr5_1_866	141096287.0	141096288.0	ENSG00000112852.6	acceptor	-	left	cis	5	141204706.0	9.324753e-16	0.375273450781	G	A	0.37981443299	0	0.159318584071	97.0	27.0	113.0	0.37981443299	-108418.0	4.10931	161.0	TRUE	TRUE	0.0696312467375	237.0	0.23141350211	5	141141813.0	chr5_141141813_T_G_b38	0.243	0.0003637333	5	141141813.0	0.0003637333	A	C	0.186205673759	0.429526315789	0.265311688312	141.0	19.0	77.0	-0.243320642031	-45525.0	+	[141201265, 141224996, 141096086, 141157489, 141179528, 141188809, 141136922, 141102140, 141247069]
chr5	chr5_1_866	648880.0	648880.0	ENSG00000112877.7	acceptor	+	right	trans	23	84001802.0	8.650291e-15	0.241707516246	A	C	0.0311601941748	0.299454545455	0.0509	206.0	11.0	10.0	-0.26829435128	83352922.0	3.01084	93.0	TRUE	TRUE	0.0121107347319	227.0	0.0450308370044	X	83382235.0	chrX_83382235_T_A_b38	0.244	4.741295e-05	X	83382235.0	4.741295e-05	T	A	0.0290700636943	0.110853658537	0.0383793103448	157.0	41.0	29.0	-0.0817835948423	82733355.0	+	[650756, 649221, 651015, 648694, 650252, 649419, 649754, 649500, 650537, 649015, 648252, 651069, 649792, 648774, 648520, 649035, 650211, 650332, 650596, 649446, 649580, 649325, 648814, 649075, 650359, 649338, 650108, 648573, 649869, 648339, 648854, 650648, 649115, 649128, 650418, 649907, 649141, 649405, 648641, 649154, 650443, 649974, 649671, 650184, 648907, 649167, 648920, 649433, 649947, 649181…
chr5	chr5_1_866	40928635.0	40928636.0	ENSG00000112936.18	donor	+	left	trans	16	81143702.0	1.087616e-15	0.175222587266	G	A	0.970449848024	0.5855	0.887512820513	329.0	2.0	39.0	0.384949848024	40215066.0	3.88024	61.0	TRUE	TRUE	0.00744692035062	370.0	0.959627027027	16	81115608.0	chr16_81115608_CTA_C_b38	0.422	0.0006776319	16	81115608.0	0.0006776319	CTA	C	0.941837209302	0.977225352113	0.965776470588	129.0	71.0	170.0	-0.0353881428104	40186972.0	+	[40964740, 40931077, 40949903, 40936337, 40934430, 40929260, 40972402, 40930226, 40934324, 40931063, 40934332, 40929917]
chr5	chr5_1_866	6739852.0	6739853.0	ENSG00000112941.13	donor	+	left	trans	6	100496770.0	2.253395e-10	0.169792206737	A	G	0.888196172249	0.72	0.788846153846	209.0	4.0	52.0	0.168196172249	93756917.0	3.05475	73.0	TRUE	TRUE	0.0130435774439	265.0	0.866162264151	6	100431775.0	chr6_100431775_C_T_b38	0.349	0.0004123624	6	100431775.0	0.0004123624	T	C	0.895618181818	0.847933333333	0.844616	110.0	30.0	125.0	0.0476848484848	93691922.0	+	[6742489, 6742466, 6746213]
chr5	chr5_1_866	42629103.0	42629104.0	ENSG00000112964.13	donor	+	left	cis	5	42631162.0	1.048981e-71	0.892957643948	T	C	0.962641509434	0.00757142857143	0.586950819672	106.0	7.0	61.0	0.955070080863	2058.0	4.99402	1025.0	TRUE	TRUE	0.0663819395231	174.0	0.792511494253	5	42628223.0	chr5_42628223_C_G_b38	0.233	7.477571e-57	5	42628223.0	7.477571e-57	C	G	0.961923076923	0.229	0.598949152542	104.0	11.0	59.0	0.732923076923	-881.0	+	[42694916, 42631177, 42686901, 42688889, 42687514, 42646331]
				ENSG00000112977.15
				ENSG00000112992.16
				ENSG00000113048.16
				ENSG00000113068.9
				ENSG00000113140.10
chr5	chr5_1_866	75347309.0	75347310.0	ENSG00000113161.15	donor	+	left	trans	23	88183715.0	1.325698e-14	0.405310845128	C	G	0.953690909091	0.5205	0.9406	110.0	4.0	5.0	0.433190909091	12836405.0	3.25746	225.0	TRUE	TRUE	0.0119583444672	119.0	0.938579831933	X	87913573.0	chrX_87913573_A_AT_b38	0.151	7.754187e-07	X	87913573.0	7.754187e-07	A	AT	0.953231578947	0.799083333333	0.962083333333	95.0	12.0	12.0	0.154148245614	12566263.0	+	[75350041, 75348708, 75350257]
chr5	chr5_1_866	141137183.0	141137184.0	ENSG00000113209.8	acceptor	-	left	cis	5	141230095.0	9.370974e-11	0.212846779517	C	G	0.0942295081967	0.304613636364	0.156006369427	122.0	44.0	157.0	-0.210384128167	-92911.0	3.14088	111.0	TRUE	TRUE	0.0303567205667	323.0	0.152916408669	5	141143248.0	chr5_141143248_C_T_b38	0.401	2.075086e-09	5	141143248.0	2.075086e-09	A	G	0.102889908257	0.305133333333	0.144650887574	109.0	45.0	169.0	-0.202243425076	-6064.0	+	[141241672, 141236306, 141174587]
chr5	chr5_1_866	141151742.0	141151743.0	ENSG00000113211.5	acceptor	-	left	cis	5	141151271.0	2.336083e-10	0.171194128167	C	G	0.164124352332	0.337866666667	0.338631067961	193.0	15.0	103.0	-0.173742314335	472.0	3.26093	177.0	TRUE	TRUE	0.0513645311566	311.0	0.23029903537	5	141152165.0	chr5_141152165_C_G_b38	0.375	3.66463e-05	5	141152165.0	3.66463e-05	C	G	0.267892857143	0.0385294117647	0.244296969697	112.0	34.0	165.0	0.229363445378	-422.0	+	[141179528, 141188809, 141247069, 141210398, 141201123, 141224996, 141201265, 141102185, 141157489, 141184050, 141174326, 141194043, 141241407]
chr5	chr5_1_866	141174371.0	141174372.0	ENSG00000113212.6	acceptor	-	left	cis	5	141183999.0	6.442322e-23	0.388511879584	T	C	0.0704915254237	0.373931034483	0.146524590164	118.0	58.0	183.0	-0.303439509059	-9627.0	4.65337	285.0	TRUE	TRUE	0.0367912291028	359.0	0.158272980501	5	141174338.0	chr5_141174338_C_A_b38	0.15	1.652998e-06	5	141174338.0	1.652998e-06	G	T	0.188790874525	0.0725833333333	0.0749642857143	263.0	12.0	84.0	0.116207541191	34.0	+	[141210398, 141247114, 141215659, 141241452, 141179573, 141188854, 141201310]
chr5	chr5_1_866	141247069.0	141247069.0	ENSG00000113248.5	donor	-	right	cis	5	141247059.0	2.572489e-77	0.775394750982	T	C	0.820966101695	0.00787719298246	0.559843373494	118.0	57.0	166.0	0.813088908712	10.0	4.99479	433.0	TRUE	TRUE	0.108604180958	341.0	0.557938416422	5	141247059.0	chr5_141247059_G_A_b38	0.411	2.572489e-77	5	141247059.0	2.572489e-77	T	C	0.820966101695	0.00787719298246	0.559843373494	118.0	57.0	166.0	0.813088908712	10.0	+	[141201265, 141210398, 141151742, 141123486, 141188809, 141241407, 141102140, 141236045, 141215614, 141096287]
chr5	chr5_1_866	78885128.0	78885129.0	ENSG00000113273.15	acceptor	-	left	cis	5	78833558.0	2.213224e-17	0.299871904553	C	A	0.0403485714286	0.219588235294	0.132168539326	175.0	17.0	89.0	-0.179239663866	51571.0	4.07706	91.0	TRUE	TRUE	0.0136809676169	281.0	0.0802740213523	5	78884913.0	chr5_78884913_T_C_b38	0.219	2.288099e-16	5	78884913.0	2.288099e-16	A	G	0.0408959537572	0.224666666667	0.13023655914	173.0	15.0	93.0	-0.183770712909	216.0	-	[78885583]
chr5	chr5_1_866	80056032.0	80056033.0	ENSG00000113296.14	donor	+	left	cis	5	80053582.0	8.283035e-22	0.549661497337	C	G	0.959584615385	0.777323529412	0.900365853659	65.0	34.0	82.0	0.182261085973	-2451.0	4.61996	283.0	TRUE	TRUE	0.00957639327249	181.0	0.898519337017	5	80056036.0	chr5_80056036_G_A_b38	0.588	3.866653e-21	5	80056036.0	3.866653e-21	G	A	0.959584615385	0.778545454545	0.898397590361	65.0	33.0	83.0	0.181039160839	3.0	+	[80058707, 80058205]
chr5	chr5_1_866	80873115.0	80873115.0	ENSG00000113318.9	acceptor	+	right	cis	5	80852062.0	1.168004e-11	0.199485546313	T	A	0.751896551724	0.933875	0.837150684932	174.0	24.0	146.0	-0.181978448276	-21053.0	3.66274	147.0	TRUE	TRUE	0.0238011388504	344.0	0.800776162791	5	80873118.0	chr5_80873118_G_A_b38	0.281	9.23233e-11	5	80873118.0	9.23233e-11	A	G	0.755195402299	0.939695652174	0.832993197279	174.0	23.0	147.0	-0.184500249875	3.0	+	[80854316, 80872238, 80864942, 80869687]
chr5	chr5_1_866	31531449.0	31531449.0	ENSG00000113360.16	donor	-	right	cis	5	31531512.0	1.755555e-15	0.339088796547	T	C	0.663893129771	0.973538461538	0.789736111111	131.0	13.0	72.0	-0.309645331767	-63.0	3.60834	81.0	TRUE	TRUE	0.0283201198345	216.0	0.724476851852	5	31531512.0	chr5_31531512_A_G_b38	0.227	1.755555e-15	5	31531512.0	1.755555e-15	T	C	0.663893129771	0.973538461538	0.789736111111	131.0	13.0	72.0	-0.309645331767	-63.0	-	[31530900, 31530924, 31529105]
chr5	chr5_1_866	128965977.0	128965977.0	ENSG00000113396.12	acceptor	+	right	cis	5	128966049.0	1.195688e-12	0.292488369484	A	C	0.323853211009	0.144888888889	0.254145454545	109.0	27.0	110.0	0.17896432212	72.0	4.15707	627.0	TRUE	TRUE	0.0161753967215	246.0	0.273040650407	5	128966049.0	chr5_128966049_A_C_b38	0.333	1.195688e-12	5	128966049.0	1.195688e-12	A	C	0.323853211009	0.144888888889	0.254145454545	109.0	27.0	110.0	0.17896432212	72.0	+	[128965697, 128965363, 128965153, 128965752, 128965689, 128965547, 128965692, 128965278]
				ENSG00000113407.13
chr5	chr5_1_866	59292844.0	59292845.0	ENSG00000113448.18	acceptor	-	left	cis	5	59292754.0	2.487114e-22	0.464062057439	T	C	0.00110294117647	0.4084	0.126072727273	136.0	5.0	55.0	-0.407297058824	91.0	4.50474	83.0	TRUE	TRUE	0.0157846544148	196.0	0.0465612244898	5	59292754.0	chr5_59292754_A_G_b38	0.166	2.487114e-22	5	59292754.0	2.487114e-22	T	C	0.00110294117647	0.4084	0.126072727273	136.0	5.0	55.0	-0.407297058824	91.0	-	[59309959, 59356757, 59293943]
chr5	chr5_1_866	1083041.0	1083041.0	ENSG00000113504.20	acceptor	+	right	cis	5	1088757.0	1.237547e-10	0.180065420726	T	A	0.0173787878788	0.104014705882	0.0464666666667	132.0	68.0	165.0	-0.0866359180036	5716.0	2.91036	119.0	FALSE	FALSE	0.00810876407581	365.0	0.0466684931507	5	1082996.0	chr5_1082996_G_A_b38	0.427	6.239222e-07	5	1082996.0	6.239222e-07	G	A	0.0788130081301	0.0203571428571	0.0343895348837	123.0	70.0	172.0	0.0584558652729	-45.0	-	[1082499, 1082378, 1082891, 1082257, 1083011, 1082136, 1082651, 1082015, 1082530, 1082408, 1082921, 1082288, 1082681, 1082045, 1082560, 1082951, 1082318, 1082831, 1082197, 1082711, 1082590, 1082468, 1082981, 1082348, 1082861, 1082227, 1082105, 1082620]
chr5	chr5_1_866	142010974.0	142010974.0	ENSG00000113552.15	acceptor	+	right	cis	5	142000346.0	1.431769e-11	0.156157189561	A	T	0.05019921875	0.15125	0.123759036145	256.0	8.0	83.0	-0.10105078125	-10628.0	3.63985	133.0	TRUE	TRUE	0.00885323824631	347.0	0.0701239193084	5	142007955.0	chr5_142007955_A_G_b38	0.304	0.0009126223	5	142007955.0	0.0009126223	A	G	0.0853373493976	0.0306	0.0612516556291	166.0	30.0	151.0	0.0547373493976	-3019.0	-	[141997548, 141984933, 141973742, 141987975]
chr5	chr5_1_866	37330037.0	37330037.0	ENSG00000113569.15	donor	-	right	trans	3	183846449.0	3.386414e-14	0.354151901769	G	A	0.981418604651	0.273	0.89	129.0	1.0	13.0	0.708418604651	-146516412.0	3.549	107.0	TRUE	TRUE	0.00781654975793	143.0	0.968153846154	3	183801015.0	chr3_183801015_A_T_b38	0.052	9.910152e-05	3	183801015.0	9.910152e-05	T	A	0.978015625	zero division error	0.884	128.0	0.0	15.0	0.492811046512	-146470978.0	-	[37329278]
chr5	chr5_1_866	142697912.0	142697912.0	ENSG00000113578.17	donor	-	right	cis	5	142697902.0	5.903218e-13	0.199916540304	GGGTA	A	0.770142857143	0.96472	0.872836065574	203.0	25.0	61.0	-0.194577142857	10.0	3.38493	57.0	TRUE	TRUE	0.0151826079669	289.0	0.808650519031	5	142697902.0	chr5_142697902_TACCC_T_b38	0.192	5.903218e-13	5	142697902.0	5.903218e-13	GGGTA	A	0.770142857143	0.96472	0.872836065574	203.0	25.0	61.0	-0.194577142857	10.0	-	[142697712, 142614161, 142686088, 142697715, 142691629]
chr5	chr5_1_866	38496381.0	38496381.0	ENSG00000113594.9	donor	-	right	cis	5	38475405.0	1.136679e-17	0.368150240357	C	T	0.901628099174	0.664111111111	0.756318181818	121.0	27.0	88.0	0.237516988062	20976.0	3.99948	75.0	TRUE	TRUE	0.0281376213732	236.0	0.820271186441	5	38496160.0	chr5_38496160_T_C_b38	0.294	7.014845e-17	5	38496160.0	7.014845e-17	A	G	0.900795081967	0.67136	0.751719101124	122.0	25.0	89.0	0.229435081967	221.0	-	[38495808, 38490291, 38496296, 38493770, 38493811, 38493785, 38482218]
				ENSG00000113595.14
chr5	chr5_1_866	40716498.0	40716499.0	ENSG00000113638.13	acceptor	-	left	cis	5	40667154.0	3.669309e-18	0.218254703878	G	A	0.900744186047	0.0603333333333	0.735387096774	301.0	3.0	31.0	0.840410852713	49345.0	3.82312	315.0	TRUE	TRUE	0.0324850974916	335.0	0.87791641791	5	40716051.0	chr5_40716051_C_A_b38	0.264	0.0002334531	5	40716051.0	0.0002334531	T	G	0.89982320442	0.713347826087	0.876541984733	181.0	23.0	131.0	0.186475378333	448.0	-	[40741863, 40746797, 40755823, 40721169, 40730261, 40728344, 40746013]
chr5	chr5_1_866	136147906.0	136147907.0	ENSG00000113658.16	donor	+	left	cis	5	136137306.0	2.366689e-21	0.433843544415	C	T	0.392788135593	0.734923076923	0.573988764045	118.0	26.0	89.0	-0.34213494133	-10601.0	4.55221	313.0	TRUE	TRUE	0.043466697121	233.0	0.500180257511	5	136148163.0	chr5_136148163_T_G_b38	0.305	1.132794e-20	5	136148163.0	1.132794e-20	T	G	0.394316239316	0.734923076923	0.569988888889	117.0	26.0	90.0	-0.340606837607	256.0	+	[136152674, 136153591]
chr5	chr5_1_866	150026705.0	150026705.0	ENSG00000113716.12	acceptor	+	right	cis	5	150000596.0	1.028522e-17	0.25313066549	C	G	0.740637931034	0.92	0.838096153846	232.0	10.0	104.0	-0.179362068966	-26109.0	4.03677	101.0	TRUE	TRUE	0.0136524375021	346.0	0.775115606936	5	150026708.0	chr5_150026708_C_T_b38	0.176	4.424238e-17	5	150026708.0	4.424238e-17	T	C	0.741034334764	0.911111111111	0.839701923077	233.0	9.0	104.0	-0.170076776347	3.0	+	[150024680, 150018697, 150021972, 150024448]
				ENSG00000113721.13
				ENSG00000113739.10
				ENSG00000113845.9
chr3	chr3_1_950	132682818.0	132682819.0	ENSG00000113971.19	acceptor	-	left	cis	3	132682756.0	4.820984e-35	0.385478339793	G	A	0.871239726027	0.6435	0.752417910448	292.0	10.0	67.0	0.227739726027	63.0	4.94297	487.0	TRUE	TRUE	0.00939234209502	369.0	0.843493224932	3	132682756.0	chr3_132682756_C_T_b38	0.118	4.820984e-35	3	132682756.0	4.820984e-35	G	A	0.871239726027	0.6435	0.752417910448	292.0	10.0	67.0	0.227739726027	63.0	-	[132684553, 132683498, 132686259, 132683398]
chr3	chr3_1_950	134357763.0	134357764.0	ENSG00000114019.14	acceptor	-	left	cis	3	134357312.0	1.990015e-11	0.18801296938	A	C	0.880651428571	0.77225	0.843577639752	175.0	32.0	161.0	0.108401428571	452.0	3.42218	99.0	TRUE	TRUE	0.00789203257916	368.0	0.855005434783	3	134358159.0	chr3_134358159_G_A_b38	0.31	7.456734e-11	3	134358159.0	7.456734e-11	T	C	0.87986627907	0.77225	0.845079268293	172.0	32.0	164.0	0.10761627907	-395.0	-	[134358400, 134359282, 134358539, 134357871]
				ENSG00000114023.15
chr3	chr3_1_950	9756470.0	9756470.0	ENSG00000114026.21	acceptor	+	right	cis	3	9756456.0	7.155226e-11	0.171572780564	C	G	0.796433497537	0.6984	0.721291666667	203.0	15.0	144.0	0.0980334975369	-14.0	3.03109	51.0	TRUE	TRUE	0.012702774488	362.0	0.762480662983	3	9756456.0	chr3_9756456_C_G_b38	0.24	7.155226e-11	3	9756456.0	7.155226e-11	C	G	0.796433497537	0.6984	0.721291666667	203.0	15.0	144.0	0.0980334975369	-14.0	+	[9751957, 9750423, 9754885, 9751949]
chr15	chr15_1_570	25371812.0	25371813.0	ENSG00000114062.18	acceptor	-	left	trans	18	77537242.0	3.673936e-13	0.151195739254	C	T	0.952956112853	0.176	0.871820512821	319.0	1.0	39.0	0.776956112853	-52165429.0	3.42169	87.0	TRUE	TRUE	0.00970890758141	359.0	0.941977715877	18	77532360.0	chr18_77532360_CA_C_b38	0.074	1.176741e-10	18	77532360.0	1.176741e-10	TG	G	0.953247557003	0.176	0.889156862745	307.0	1.0	51.0	0.777247557003	-52160547.0	-	[25375464, 25374282, 25411907, 25405460, 25373590]
chr3	chr3_1_950	138241782.0	138241782.0	ENSG00000114098.17	acceptor	+	right	trans	1	161472645.0	5.274961e-09	0.0954539438241	C	T	0.864259701493	0.599	0.804482758621	335.0	4.0	29.0	0.265259701493	23230863.0	2.80618	123.0	FALSE	FALSE	0.00944703230594	368.0	0.85666576087	1	161266932.0	chr1_161266932_A_G_b38	0.076	5.692439e-05	1	161266932.0	5.692439e-05	A	G	0.862876190476	0.562333333333	0.8352	315.0	3.0	50.0	0.300542857143	23025150.0	+	[138239528, 138235114, 138237572, 138223733, 138241070]
chr3	chr3_1_950	138525564.0	138525565.0	ENSG00000114107.8	acceptor	-	left	cis	3	138525558.0	1.290385e-49	0.6148054233	G	A	0.981371681416	0.815461538462	0.897042944785	113.0	78.0	163.0	0.165910142954	7.0	4.96294	609.0	TRUE	TRUE	0.00787749415079	354.0	0.905985875706	3	138525558.0	chr3_138525558_C_T_b38	0.451	1.290385e-49	3	138525558.0	1.290385e-49	G	A	0.981371681416	0.815461538462	0.897042944785	113.0	78.0	163.0	0.165910142954	7.0	-	[138542690, 138528731, 138529374, 138529198, 138570317]
				ENSG00000114125.13
chr3	chr3_1_950	141954057.0	141954057.0	ENSG00000114126.17	acceptor	+	right	trans	10	70969141.0	1.251054e-09	0.109496104469	T	C	0.0716136363636	0.330625	0.156166666667	308.0	8.0	54.0	-0.259011363636	-70984916.0	3.01777	117.0	TRUE	TRUE	0.0216131714025	370.0	0.0895540540541	10	71016987.0	chr10_71016987_G_A_b38	0.066	6.539203e-05	10	71016987.0	6.539203e-05	G	A	0.0828036809816	0.4938	0.0941538461538	326.0	5.0	39.0	-0.410996319018	-70937070.0	-	[141922864, 141924850]
chr3	chr3_1_950	48578452.0	48578452.0	ENSG00000114270.17	donor	-	right	trans	1	11772566.0	1.053186e-19	0.268345005693	G	C	0.959386100386	0.223	0.794862068966	259.0	2.0	29.0	0.736386100386	36805886.0	4.3236	75.0	TRUE	TRUE	0.0205871100595	290.0	0.937855172414	1	11855692.0	chr1_11855692_A_G_b38	0.134	0.0009499781	1	11855692.0	0.0009499781	T	C	0.952817351598	0.846857142857	0.896609375	219.0	7.0	64.0	0.105960208741	36722760.0	-	[48577027, 48578365, 48578381]
chr3	chr3_1_950	48752317.0	48752318.0	ENSG00000114302.15	acceptor	-	left	trans	6	32444069.0	2.476515e-09	0.155824952134	C	G	0.751489130435	0.51595	0.672941666667	184.0	20.0	120.0	0.235539130435	16308249.0	3.48436	757.0	TRUE	TRUE	0.0343080662628	324.0	0.707858024691	6	32653058.0	chr6_32653058_C_T_b38	0.177	0.0001179488	6	32653058.0	0.0001179488	G	A	0.677837962963	0.731	0.770455445545	216.0	7.0	101.0	-0.053162037037	16099260.0	-	[48756378, 48765003, 48756402, 48753470, 48764823]
				ENSG00000114316.12
				ENSG00000114353.16
				ENSG00000114354.13
				ENSG00000114446.4
chr3	chr3_1_950	69334466.0	69334467.0	ENSG00000114541.14	acceptor	-	left	cis	3	69307377.0	2.80932e-12	0.24820548977	C	T	0.2836015625	0.483212121212	0.397550724638	128.0	33.0	138.0	-0.199610558712	27090.0	3.35497	103.0	TRUE	TRUE	0.0303780066442	299.0	0.358224080268	3	69333862.0	chr3_69333862_A_G_b38	0.363	4.608859e-06	3	69333862.0	4.608859e-06	C	T	0.389008474576	0.248416666667	0.360434482759	118.0	36.0	145.0	0.14059180791	605.0	-	[69385827, 69353543, 69335023, 69364213, 69336504, 69432633, 69352175]
				ENSG00000114544.16
				ENSG00000114626.17
chr3	chr3_1_950	47287219.0	47287219.0	ENSG00000114648.11	acceptor	+	right	cis	3	47287254.0	3.633858e-30	0.36141396001	C	T	0.8476996337	0.278	0.725097560976	273.0	5.0	82.0	0.5696996337	35.0	4.65116	345.0	TRUE	TRUE	0.0179768473765	360.0	0.811861111111	3	47287254.0	chr3_47287254_C_T_b38	0.128	3.633858e-30	3	47287254.0	3.633858e-30	C	T	0.8476996337	0.278	0.725097560976	273.0	5.0	82.0	0.5696996337	35.0	+	[47285902, 47283094]
				ENSG00000114650.18
chr3	chr3_1_950	129034163.0	129034163.0	ENSG00000114654.7	acceptor	+	right	trans	1	159606317.0	8.485561e-10	0.259922329364	C	T	0.904528455285	0.7	0.6765	123.0	1.0	14.0	0.204528455285	30572154.0	2.32247	61.0	TRUE	TRUE	0.0191117170762	138.0	0.879913043478	1	159368282.0	chr1_159368282_G_A_b38	0.087	0.0005972121	1	159368282.0	0.0005972121	G	A	0.897495726496	0.771666666667	0.783666666667	117.0	3.0	18.0	0.125829059829	30334119.0	+	[129030860, 129004077, 129032966]
				ENSG00000114686.8
				ENSG00000114698.14
				ENSG00000114735.9
chr3	chr3_1_950	39069642.0	39069642.0	ENSG00000114742.13	acceptor	+	right	cis	3	39046273.0	2.209276e-32	0.491371927044	A	G	0.96997037037	0.811166666667	0.878547445255	135.0	48.0	137.0	0.158803703704	-23369.0	4.90732	633.0	TRUE	TRUE	0.00924730303711	320.0	0.907009375	3	39069649.0	chr3_39069649_C_A_b38	0.366	5.460578e-32	3	39069649.0	5.460578e-32	C	A	0.96997037037	0.812387755102	0.878602941176	135.0	49.0	136.0	0.157582615268	7.0	+	[39052073, 39068859, 39066630, 39063190]
				ENSG00000114745.13
chr3	chr3_1_950	183927443.0	183927444.0	ENSG00000114770.16	acceptor	-	left	cis	3	183927874.0	2.098389e-49	0.603897800738	G	A	0.953440677966	0.762641025641	0.846549132948	118.0	78.0	173.0	0.190799652325	-430.0	4.97691	483.0	TRUE	TRUE	0.0104664769354	369.0	0.862994579946	3	183927874.0	chr3_183927874_C_T_b38	0.446	2.098389e-49	3	183927874.0	2.098389e-49	G	A	0.953440677966	0.762641025641	0.846549132948	118.0	78.0	173.0	0.190799652325	-430.0	-	[183927785, 183928746, 183928748, 183937900, 183927558]
				ENSG00000114779.19
				ENSG00000114790.12
chr3	chr3_1_950	183636220.0	183636220.0	ENSG00000114796.15	acceptor	+	right	cis	3	183636220.0	4.491067e-22	0.289737836847	G	A	0.39358984375	0	0.247326315789	256.0	6.0	95.0	0.39358984375	0.0	4.6354	311.0	TRUE	TRUE	0.0263051092123	357.0	0.348053221289	3	183636220.0	chr3_183636220_G_A_b38	0.15	4.491067e-22	3	183636220.0	4.491067e-22	G	A	0.39358984375	0	0.247326315789	256.0	6.0	95.0	0.39358984375	0.0	+	[183635793, 183636059, 183635747, 183635756, 183635709]
chr3	chr3_1_950	52392463.0	52392463.0	ENSG00000114841.17	acceptor	+	right	trans	6	65578528.0	1.480391e-12	0.189644655225	T	C	0.940566523605	0.123	0.810677419355	233.0	3.0	31.0	0.817566523605	13186065.0	2.87756	53.0	FALSE	FALSE	0.0370101424343	267.0	0.916299625468	6	65434421.0	chr6_65434421_C_T_b38	0.073	5.436349e-10	6	65434421.0	5.436349e-10	C	T	0.940039130435	0.1095	0.8064	230.0	2.0	35.0	0.830539130435	13041958.0	+	[52391328, 52391603]
chr3	chr3_1_950	42602097.0	42602098.0	ENSG00000114857.17	acceptor	-	left	cis	3	42641627.0	3.455407e-54	0.650739504058	G	T	0.0813333333333	0.499714285714	0.34506122449	192.0	7.0	98.0	-0.418380952381	-39529.0	4.97361	287.0	TRUE	TRUE	0.0308603853872	299.0	0.179076923077	3	42602108.0	chr3_42602108_G_A_b38	0.187	3.960874e-53	3	42602108.0	3.960874e-53	C	T	0.0836597938144	0.499714285714	0.34506122449	194.0	7.0	98.0	-0.4160544919	-10.0	+	[42612291, 42603244, 42607109]
chr3	chr3_1_950	52763624.0	52763625.0	ENSG00000114904.12	acceptor	-	left	cis	3	52775509.0	3.040313e-11	0.373447989014	A	G	0.988796296296	0.857903225806	0.914835294118	54.0	31.0	85.0	0.13089307049	-11884.0	3.30233	581.0	TRUE	TRUE	0.00916466190311	170.0	0.927947058824	3	52763618.0	chr3_52763618_G_C_b38	0.403	5.362032e-09	3	52763618.0	5.362032e-09	C	G	0.983245901639	0.873392857143	0.905160493827	61.0	28.0	81.0	0.109853044496	7.0	-	[52766177, 52765886]
				ENSG00000114956.19
chr2	chr2_1_950	74427168.0	74427168.0	ENSG00000114993.16	donor	-	right	trans	4	185869985.0	2.549612e-09	0.129014151741	T	G	0.807586666667	0.695777777778	0.760769230769	225.0	27.0	117.0	0.111808888889	-111442817.0	3.18785	121.0	TRUE	TRUE	0.0111610159297	369.0	0.78456097561	4	185842448.0	chr4_185842448_C_T_b38	0.279	4.911335e-05	4	185842448.0	4.911335e-05	G	A	0.799874371859	0.72025	0.779097014925	199.0	36.0	134.0	0.0796243718593	-111415280.0	-	[74426656, 74416241, 74426994, 74426355, 74426311, 74426759, 74426679, 74426574]
				ENSG00000115042.9
chr2	chr2_1_950	97658878.0	97658878.0	ENSG00000115073.7	donor	-	right	cis	2	97658891.0	1.419571e-19	0.227505372086	C	T	0.718938511327	0.535	0.602482758621	309.0	3.0	58.0	0.183938511327	-13.0	4.06812	178.0	TRUE	TRUE	0.00998154966399	370.0	0.699191891892	2	97658891.0	chr2_97658891_G_A_b38	0.086	1.419571e-19	2	97658891.0	1.419571e-19	C	T	0.718938511327	0.535	0.602482758621	309.0	3.0	58.0	0.183938511327	-13.0	-	[97658737, 97658643, 97637716, 97658677, 97658785, 97658632, 97658732, 97658762, 97658316]
chr2	chr2_1_950	97737994.0	97737994.0	ENSG00000115085.13	acceptor	+	right	trans	8	4261357.0	4.620244e-10	0.292705752311	A	T	0.935327272727	0.636	0.785692307692	110.0	1.0	13.0	0.299327272727	-93476637.0	3.12579	63.0	TRUE	TRUE	0.0100254490114	124.0	0.917225806452	8	4476695.0	chr8_4476695_G_A_b38	0.202	0.0002999601	8	4476695.0	0.0002999601	A	G	0.939766233766	0.776333333333	0.887386363636	77.0	3.0	44.0	0.163432900433	-93261299.0	+	[97737897, 97737788, 97737665]
chr2	chr2_1_950	120174840.0	120174840.0	ENSG00000115109.13	acceptor	+	right	trans	2	37335132.0	2.551414e-11	0.24920229618	C	T	0.789815789474	0.036	0.57464	152.0	1.0	25.0	0.753815789474	-82839708.0	3.12149	85.0	TRUE	TRUE	0.0357441965661	178.0	0.755359550562	2	37343309.0	chr2_37343309_T_TAAAAAAAA_b38	0.067	3.489147e-08	2	37343309.0	3.489147e-08	T	TAAAAAAAAA	0.789852348993	zero division error	0.643	149.0	0.0	2.0	-0.367209827834	-82831531.0	+	[120168007, 120127851, 120160974, 120167507, 120164910, 120167990, 120168383]
chr2	chr2_1_950	152135603.0	152135604.0	ENSG00000115145.9	acceptor	-	left	trans	2	55808203.0	3.599138e-09	0.168767906874	C	T	0.882515873016	0.769678571429	0.850865079365	126.0	56.0	126.0	0.112837301587	96327401.0	3.01707	85.0	TRUE	TRUE	0.0136103869118	308.0	0.849051948052	2	55828236.0	chr2_55828236_A_G_b38	0.063	0.0005901112	2	55828236.0	0.0005901112	T	C	0.856227941176	0.659	0.807181818182	272.0	3.0	33.0	0.197227941176	96307368.0	-	[152136535, 152175602, 152137902, 152143826, 152144887, 152139646]
chr2	chr2_1_950	157430652.0	157430653.0	ENSG00000115165.9	acceptor	-	left	trans	13	24379145.0	6.330399e-09	0.261651281336	ATAT	T	0.802743589744	0.584592592593	0.660532467532	78.0	27.0	77.0	0.218150997151	133051508.0	3.19206	371.0	TRUE	TRUE	0.0397980145212	182.0	0.710214285714	13	24517325.0	chr13_24517325_G_T_b38	0.198	1.987219e-05	13	24517325.0	1.987219e-05	C	A	0.75213559322	0.518125	0.649321428571	118.0	8.0	56.0	0.23401059322	132913328.0	-	[157434369, 157430859, 157430877, 157443846]
				ENSG00000115183.14
chr2	chr2_1_950	27275251.0	27275252.0	ENSG00000115194.10	acceptor	-	left	trans	3	182225759.0	8.062514e-13	0.246123675754	T	G	0.0574252873563	0.33925	0.191702702703	174.0	4.0	37.0	-0.281824712644	-154950507.0	3.46201	59.0	TRUE	TRUE	0.0201193641103	215.0	0.085776744186	3	181923573.0	chr3_181923573_T_C_b38	0.079	1.528491e-05	3	181923573.0	1.528491e-05	A	G	0.0679505494505	0.182	0.18415625	182.0	1.0	32.0	-0.114049450549	-154648321.0	-	[27275529, 27275636]
chr2	chr2_1_950	160270201.0	160270201.0	ENSG00000115221.10	donor	-	right	cis	2	160265623.0	1.105489e-41	0.603775817188	C	T	0.0403082706767	0.27975	0.204567375887	133.0	32.0	141.0	-0.239441729323	4578.0	4.91475	338.0	TRUE	TRUE	0.0174422111261	306.0	0.141035947712	2	160270221.0	chr2_160270221_A_C_b38	0.325	4.161271e-40	2	160270221.0	4.161271e-40	G	T	0.0421407407407	0.277214285714	0.207734265734	135.0	28.0	143.0	-0.235073544974	-20.0	-	[160266418, 160267206, 160266279, 160266330, 160266359, 160267181, 160258046, 160262303]
chr2	chr2_1_950	27494350.0	27494350.0	ENSG00000115226.9	donor	-	right	trans	5	113326276.0	2.50458e-09	0.113902009529	G	C	0.914937716263	0.739666666667	0.854404255319	289.0	3.0	47.0	0.175271049596	-85831926.0	2.75576	97.0	FALSE	FALSE	0.00769195276755	339.0	0.904994100295	5	113210201.0	chr5_113210201_C_G_b38	0.153	0.0002202224	5	113210201.0	0.0002202224	G	C	0.913359183673	0.8685	0.88494047619	245.0	10.0	84.0	0.0448591836735	-85715851.0	-	[27493478, 27494134]
chr19	chr19_1_950	1491384.0	1491385.0	ENSG00000115255.10	donor	+	left	trans	23	126283073.0	9.007773e-11	0.354266830656	C	T	0.890088888889	0.201	0.841	90.0	6.0	5.0	0.689088888889	124791688.0	2.77966	147.0	FALSE	FALSE	0.0678280023527	101.0	0.846722772277	X	126008829.0	chrX_126008829_G_T_b38	0.109	0.0003701339	X	126008829.0	0.0003701339	G	T	0.87708045977	0.521875	0.839666666667	87.0	8.0	6.0	0.35520545977	124517444.0	+	[1495293]
chr2	chr2_1_950	162279995.0	162279995.0	ENSG00000115267.5	donor	-	right	trans	3	161205856.0	3.7247e-12	0.316524921581	G	A	0.9705	0.654	0.8322	124.0	2.0	10.0	0.3165	1074139.0	3.11882	85.0	TRUE	TRUE	0.00872520415225	136.0	0.955676470588	3	161395079.0	chr3_161395079_A_G_b38	0.136	0.0008803438	3	161395079.0	0.0008803438	T	C	0.965442307692	0.8328	0.940814814815	104.0	5.0	27.0	0.132642307692	884916.0	-	[162278328, 162277693]
				ENSG00000115274.14
				ENSG00000115275.11
				ENSG00000115310.17
				ENSG00000115318.11
				ENSG00000115350.11
chr2	chr2_951_1215	210441443.0	210441444.0	ENSG00000115365.11	acceptor	-	left	trans	9	5289549.0	6.016329e-10	0.147402125521	C	G	0.923355855856	0.757230769231	0.889254716981	222.0	13.0	106.0	0.166125086625	205151895.0	3.05625	51.0	TRUE	TRUE	0.00832422636544	341.0	0.90642228739	9	5313800.0	chr9_5313800_T_C_b38	0.224	4.582488e-07	9	5313800.0	4.582488e-07	A	G	0.92222815534	0.811777777778	0.893153846154	206.0	18.0	117.0	0.110450377562	205127644.0	-	[210455106, 210442055, 210446882, 210471958, 210442063]
				ENSG00000115380.19
chr2	chr2_1_950	58165723.0	58165723.0	ENSG00000115392.11	donor	-	right	cis	2	58146767.0	5.607246e-21	0.260307877056	CAT	T	0.90185106383	0.6702	0.800818181818	282.0	5.0	55.0	0.23165106383	18956.0	4.3469	162.0	TRUE	TRUE	0.00891869002428	342.0	0.882216374269	2	58165355.0	chr2_58165355_A_T_b38	0.102	2.943548e-19	2	58165355.0	2.943548e-19	T	A	0.90226618705	0.711833333333	0.80374137931	278.0	6.0	58.0	0.190432853717	368.0	-	[58163074, 58162947, 58163493, 58161638, 58163539, 58165011, 58163517]
				ENSG00000115414.18
				ENSG00000115419.12
chr2	chr2_1_950	98609755.0	98609755.0	ENSG00000115446.11	acceptor	+	right	cis	2	98608535.0	2.597193e-42	0.511773172669	C	G	0.81623902439	0.614576923077	0.703690647482	205.0	26.0	139.0	0.201662101313	-1220.0	4.94239	290.0	TRUE	TRUE	0.0110360652228	370.0	0.759786486486	2	98609710.0	chr2_98609710_T_A_b38	0.262	1.961742e-40	2	98609710.0	1.961742e-40	T	A	0.815709359606	0.618740740741	0.7059	203.0	27.0	140.0	0.196968618865	-45.0	+	[98609011, 98608661, 98608726, 98608345, 98608536, 98609225, 98577143, 98608958]
chr2	chr2_1_950	61405707.0	61405707.0	ENSG00000115464.14	donor	-	right	trans	12	52509328.0	5.748165e-11	0.277616335612	G	A	0.93196875	0.4155	0.8622	128.0	2.0	20.0	0.51646875	8896379.0	2.94671	145.0	FALSE	FALSE	0.0103660249333	150.0	0.91578	12	52532710.0	chr12_52532710_C_T_b38	0.077	4.012142e-06	12	52532710.0	4.012142e-06	G	A	0.931653543307	zero division error	0.828130434783	127.0	0.0	23.0	-0.0571694915254	8872997.0	-	[61397889, 61395233, 61398358, 61397895]
chr2	chr2_1_950	85847562.0	85847563.0	ENSG00000115525.17	acceptor	-	left	cis	2	85847389.0	6.978861e-10	0.2021657475	T	C	0.125161764706	0.03156	0.0698852459016	136.0	25.0	122.0	0.0936017647059	174.0	2.74655	69.0	FALSE	FALSE	0.00826817970008	283.0	0.0930636042403	2	85847389.0	chr2_85847389_A_G_b38	0.304	6.978861e-10	2	85847389.0	6.978861e-10	T	C	0.125161764706	0.03156	0.0698852459016	136.0	25.0	122.0	0.0936017647059	174.0	-	[85847860]
				ENSG00000115561.15
chr2	chr2_1_950	88096594.0	88096594.0	ENSG00000115593.14	acceptor	+	right	cis	2	88096601.0	3.33013e-17	0.298002960888	G	A	0.890063380282	0.76375	0.832404761905	142.0	44.0	168.0	0.126313380282	7.0	4.52514	65.0	TRUE	TRUE	0.00934915254237	354.0	0.847	2	88096601.0	chr2_88096601_G_A_b38	0.362	3.33013e-17	2	88096601.0	3.33013e-17	G	A	0.890063380282	0.76375	0.832404761905	142.0	44.0	168.0	0.126313380282	7.0	+	[88088625, 88093555, 88091142, 88068001, 88095256, 88088075, 88084492, 88095869, 88095565]
				ENSG00000115594.11
chr2	chr2_951_1215	237534563.0	237534563.0	ENSG00000115648.13	acceptor	+	right	cis	2	237534583.0	3.835847e-10	0.149873349459	A	G	0.638245	0.738828571429	0.687563909774	200.0	35.0	133.0	-0.100583571429	20.0	3.32742	259.0	FALSE	FALSE	0.0107280358873	368.0	0.665635869565	2	237534583.0	chr2_237534583_A_G_b38	0.276	3.835847e-10	2	237534583.0	3.835847e-10	A	G	0.638245	0.738828571429	0.687563909774	200.0	35.0	133.0	-0.100583571429	20.0	+	[237493536, 237527522, 237527511, 237518648, 237533946, 237527516, 237520029, 237525805]
chr2	chr2_951_1215	241228410.0	241228411.0	ENSG00000115677.16	acceptor	-	left	cis	2	241229561.0	1.667064e-12	0.168907170502	A	G	0.313467741935	0.189066666667	0.25323364486	248.0	15.0	107.0	0.124401075269	-1150.0	3.32552	119.0	TRUE	TRUE	0.00904875132213	370.0	0.291005405405	2	241227922.0	chr2_241227922_T_C_b38	0.166	2.829397e-10	2	241227922.0	2.829397e-10	A	G	0.309655172414	0.190357142857	0.2546	261.0	14.0	95.0	0.119298029557	489.0	-	[241229832, 241228538, 241229639, 241229055]
				ENSG00000115756.12
chr2	chr2_1_950	32473239.0	32473240.0	ENSG00000115760.13	donor	+	left	trans	17	5313554.0	7.738356e-13	0.307126735971	T	C	0.971525925926	0.202333333333	0.828277777778	135.0	3.0	18.0	0.769192592593	-27159686.0	3.518	161.0	TRUE	TRUE	0.0355683425378	156.0	0.940205128205	17	5494539.0	chr17_5494539_G_A_b38	0.135	0.0009569363	17	5494539.0	0.0009569363	G	A	0.966182608696	0.4	0.879025	115.0	1.0	40.0	0.566182608696	-26978701.0	+	[32476185, 32478634, 32476212]
				ENSG00000115761.15
chr2	chr2_1_950	37253085.0	37253085.0	ENSG00000115825.9	acceptor	+	right	cis	2	37253106.0	1.144828e-27	0.396500862609	A	G	0.0569840425532	0.1875	0.14288961039	188.0	26.0	154.0	-0.130515957447	21.0	4.64551	253.0	TRUE	TRUE	0.00787271242173	368.0	0.102154891304	2	37253106.0	chr2_37253106_A_G_b38	0.28	1.144828e-27	2	37253106.0	1.144828e-27	A	G	0.0569840425532	0.1875	0.14288961039	188.0	26.0	154.0	-0.130515957447	21.0	-	[37248426]
chr2	chr2_1_950	37359858.0	37359859.0	ENSG00000115828.15	donor	+	left	cis	2	37204360.0	7.256474e-15	0.2878875683	C	CTCTGCCT	0.990709090909	0.823857142857	0.900561403509	165.0	7.0	57.0	0.166851948052	-155499.0	3.74963	149.0	TRUE	TRUE	0.00904708453309	229.0	0.963170305677	2	37365485.0	chr2_37365485_C_T_b38	0.513	3.806306e-05	2	37365485.0	3.806306e-05	T	C	0.920723076923	0.989338983051	0.974742857143	65.0	59.0	105.0	-0.0686159061278	5626.0	+	[37367267, 37369684, 37367231]
chr2	chr2_1_950	38748897.0	38748897.0	ENSG00000115875.18	donor	-	right	trans	6	53796118.0	2.425722e-09	0.121749026649	T	C	0.222186770428	0.372846153846	0.29095	257.0	13.0	100.0	-0.150659383418	-15047221.0	2.85152	167.0	FALSE	FALSE	0.0162632768736	370.0	0.246064864865	6	53705269.0	chr6_53705269_G_A_b38	0.134	9.855266e-05	6	53705269.0	9.855266e-05	C	T	0.233792114695	0.397375	0.272734939759	279.0	8.0	83.0	-0.163582885305	-14956372.0	-	[38748653]
chr2	chr2_1_950	197963952.0	197963952.0	ENSG00000115896.15	donor	-	right	trans	13	43777135.0	9.702348e-13	0.254353883824	T	C	0.0032899408284	0.8145	0.0425384615385	169.0	2.0	26.0	-0.811210059172	154186817.0	3.23434	177.0	FALSE	FALSE	0.0112265326084	197.0	0.0167055837563	13	43965225.0	chr13_43965225_T_C_b38	0.236	0.0007832616	13	43965225.0	0.0007832616	A	G	0.0049203539823	0.181	0.0147466666667	113.0	9.0	75.0	-0.176079646018	153998727.0	+	[197494543]
chr2	chr2_1_950	200941247.0	200941247.0	ENSG00000115942.8	donor	-	right	trans	2	148550584.0	5.08628e-11	0.143194926075	T	C	0.968468634686	0.7622	0.871083333333	271.0	5.0	60.0	0.206268634686	52390663.0	3.32623	59.0	TRUE	TRUE	0.0157123659917	336.0	0.948008928571	2	148613996.0	chr2_148613996_G_A_b38	0.083	1.454527e-09	2	148613996.0	1.454527e-09	C	T	0.964088028169	0.7205	0.871833333333	284.0	4.0	48.0	0.243588028169	52327251.0	-	[200940912, 200935841, 200939186, 200935870, 200933974, 200931448, 200940970, 200937966, 200937935]
chr2	chr2_1_950	147958866.0	147958867.0	ENSG00000115947.13	acceptor	-	left	cis	2	147818303.0	3.476503e-15	0.252730179107	T	G	0.924077380952	0.818121212121	0.831700680272	168.0	33.0	147.0	0.105956168831	140564.0	3.8588	577.0	TRUE	TRUE	0.0120601234889	348.0	0.87500862069	2	147958859.0	chr2_147958859_T_C_b38	0.296	1.623499e-14	2	147958859.0	1.623499e-14	A	G	0.91986627907	0.8076	0.83601369863	172.0	30.0	146.0	0.11226627907	8.0	-	[147960241, 147972738, 147959736, 147973447, 148020632, 147961290, 147960763, 147961246, 148020607]
chr2	chr2_1_950	43570510.0	43570511.0	ENSG00000115970.18	acceptor	-	left	trans	2	75655530.0	1.234661e-09	0.188599322571	C	T	0.927833333333	0.685	0.858070422535	168.0	4.0	71.0	0.242833333333	-32085019.0	2.65729	78.0	TRUE	TRUE	0.0116950543447	243.0	0.903452674897	2	75618767.0	chr2_75618767_A_C_b38	0.128	0.0003436686	2	75618767.0	0.0003436686	T	G	0.91627173913	0.765	0.86875	184.0	3.0	56.0	0.15127173913	-32048256.0	-	[43571706, 43572813]
chr19	chr19_1_950	966868.0	966869.0	ENSG00000116017.10	donor	+	left	trans	23	83731952.0	1.392617e-10	0.250517659984	G	A	0.890616	0.547588235294	0.853416666667	125.0	17.0	12.0	0.343027764706	82765083.0	2.64572	221.0	FALSE	FALSE	0.0441579582139	154.0	0.849850649351	X	82790144.0	chrX_82790144_C_T_b38	0.14	4.92753e-05	X	82790144.0	4.92753e-05	C	T	0.87372	0.607571428571	0.877066666667	125.0	14.0	15.0	0.266148571429	81823275.0	+	[968404]
				ENSG00000116030.16
chr2	chr2_1_950	70964735.0	70964735.0	ENSG00000116039.11	acceptor	+	right	trans	16	69479932.0	2.56891e-09	0.361172323138	T	C	0.831104477612	0.564714285714	0.746952380952	67.0	7.0	42.0	0.266390191898	-1484803.0	2.66628	73.0	FALSE	FALSE	0.0162894704964	116.0	0.784560344828	16	69480741.0	chr16_69480741_G_A_b38	0.108	3.406232e-05	16	69480741.0	3.406232e-05	G	A	0.807425531915	0.609666666667	0.699052631579	94.0	3.0	19.0	0.197758865248	-1483994.0	+	[70964542]
				ENSG00000116044.15
chr2	chr2_951_1215	205553323.0	205553323.0	ENSG00000116117.17	acceptor	+	right	trans	4	181143875.0	2.141842e-10	0.335386867039	TA	T	0.971	0.774111111111	0.932538461538	85.0	9.0	39.0	0.196888888889	-24409448.0	3.83203	81.0	FALSE	FALSE	0.00763451037368	133.0	0.946398496241	4	181144198.0	chr4_181144198_C_T_b38	0.289	3.575931e-05	4	181144198.0	3.575931e-05	T	C	0.964589041096	0.855294117647	0.951534883721	73.0	17.0	43.0	0.109294923449	-24409125.0	+	[205530920, 205509073, 205548637, 205500031]
chr2	chr2_951_1215	222646800.0	222646800.0	ENSG00000116120.9	donor	-	right	cis	2	222646329.0	6.900336e-19	0.248129873448	AGAT	T	0.129358490566	0.309333333333	0.237848837209	265.0	3.0	86.0	-0.179974842767	471.0	4.34784	77.0	TRUE	TRUE	0.0115759621198	354.0	0.157240112994	2	222646329.0	chr2_222646329_ATCT_A_b38	0.13	6.900336e-19	2	222646329.0	6.900336e-19	AGAT	T	0.129358490566	0.309333333333	0.237848837209	265.0	3.0	86.0	-0.179974842767	471.0	-	[222644921, 222644937, 222643005, 222644677]
chr1	chr1_1_950	54854234.0	54854235.0	ENSG00000116133.11	acceptor	-	left	cis	1	54853183.0	3.552707e-12	0.244732122918	A	CA	0.819074626866	0.925551724138	0.869926829268	134.0	29.0	123.0	-0.106477097272	1052.0	3.60687	215.0	TRUE	TRUE	0.00769759738863	286.0	0.851741258741	1	54854229.0	chr1_54854229_A_G_b38	0.311	4.382003e-12	1	54854229.0	4.382003e-12	C	T	0.818654411765	0.922892857143	0.872295081967	136.0	28.0	122.0	-0.104238445378	6.0	-	[54855014, 54855988, 54871349, 54865302]
chr1	chr1_1_950	2388238.0	2388238.0	ENSG00000116151.13	donor	-	right	trans	16	6711700.0	4.638537e-10	0.191148233918	T	C	0.898655555556	0.615	0.782733333333	180.0	1.0	30.0	0.283655555556	-4323462.0	3.379	145.0	FALSE	FALSE	0.0112279140181	211.0	0.880829383886	16	6523985.0	chr16_6523985_T_G_b38	0.41	0.0001197587	16	6523985.0	0.0001197587	A	C	0.852536585366	0.928318181818	0.883541176471	82.0	44.0	85.0	-0.0757815964523	-4135747.0	-	[2387529, 2385065, 2374557, 2385897]
chr1	chr1_951_1900	179073397.0	179073397.0	ENSG00000116199.11	donor	-	right	cis	1	179499014.0	3.740981e-11	0.186536146225	T	G	0.0649278846154	0.333	0.222357142857	208.0	1.0	42.0	-0.268072115385	-425617.0	3.81072	637.0	TRUE	TRUE	0.0223220327296	251.0	0.0923386454183	1	179073389.0	chr1_179073389_T_C_b38	0.311	2.854891e-09	1	179073389.0	2.854891e-09	G	A	0.148088	0.0097	0.0455729166667	125.0	30.0	96.0	0.138388	8.0	+	[178628312, 179070127]
				ENSG00000116205.12
				ENSG00000116221.15
				ENSG00000116251.9
				ENSG00000116266.10
chr1	chr1_1_950	6620337.0	6620338.0	ENSG00000116273.5	donor	+	left	trans	23	20489879.0	3.934961e-12	0.139461954135	C	T	0.94011038961	0.751583333333	0.910722222222	308.0	12.0	18.0	0.188527056277	13869541.0	3.37091	51.0	FALSE	FALSE	0.0101443449809	338.0	0.931852071006	X	20485094.0	chrX_20485094_T_C_b38	0.132	4.424963e-09	X	20485094.0	4.424963e-09	T	C	0.938070175439	0.890694444444	0.914764705882	285.0	36.0	17.0	0.0473757309942	13864756.0	+	[6621393, 6621410]
				ENSG00000116288.12
				ENSG00000116406.18
				ENSG00000116473.14
chr1	chr1_951_1900	155261734.0	155261735.0	ENSG00000116521.10	acceptor	-	left	cis	1	155262283.0	4.302566e-30	0.418275381897	G	A	0.75721978022	0.613914285714	0.683705882353	182.0	35.0	153.0	0.143305494505	-548.0	4.69543	513.0	TRUE	TRUE	0.00753900552228	370.0	0.713264864865	1	155261754.0	chr1_155261754_T_G_b38	0.322	6.304002e-29	1	155261754.0	6.304002e-29	A	C	0.7588125	0.623295454545	0.686213333333	176.0	44.0	150.0	0.135517045455	-19.0	-	[155261945, 155262085, 155261831]
chr1	chr1_951_1900	155757323.0	155757324.0	ENSG00000116580.18	acceptor	-	left	trans	8	114466735.0	1.475172e-09	0.105114662423	T	C	0.910978527607	0.334	0.845135135135	326.0	2.0	37.0	0.576978527607	41290589.0	2.63518	225.0	FALSE	FALSE	0.0133192071008	365.0	0.901142465753	8	114740783.0	chr8_114740783_T_C_b38	0.101	0.0001749276	8	114740783.0	0.0001749276	A	G	0.90935016835	0.703	0.881	297.0	6.0	62.0	0.20635016835	41016541.0	-	[155757890]
				ENSG00000116604.17
chr1	chr1_1_950	11054885.0	11054886.0	ENSG00000116649.9	acceptor	-	left	cis	1	11845740.0	1.571666e-16	0.18360634208	GTTTGAAAGTGA	A	0.747924242424	0.408333333333	0.231135135135	330.0	3.0	37.0	0.339590909091	-790854.0	4.26754	133.0	TRUE	TRUE	0.130133433718	370.0	0.693491891892	1	11797150.0	chr1_11797150_C_T_b38	0.051	1.187047e-14	1	11797150.0	1.187047e-14	G	A	0.740326347305	0.2605	0.258882352941	334.0	2.0	34.0	0.479826347305	-742264.0	-	[11054961, 11056010, 11055780, 11054957]
chr1	chr1_1_950	11649225.0	11649226.0	ENSG00000116661.9	acceptor	-	left	cis	1	11845740.0	2.036973e-14	0.162786267632	GTTTGAAAGTGA	A	0.607691358025	0.001	0.0415675675676	324.0	3.0	37.0	0.606691358025	-196514.0	3.88586	111.0	TRUE	TRUE	0.200754915613	364.0	0.545145604396	1	11797469.0	chr1_11797469_A_T_b38	0.082	3.251069e-10	1	11797469.0	3.251069e-10	A	T	0.609809061489	0.4264	0.1574	309.0	5.0	50.0	0.183409061489	-148243.0	-	[11649944, 11649778]
chr1	chr1_1_950	11673614.0	11673614.0	ENSG00000116663.10	acceptor	+	right	cis	1	11845740.0	3.266092e-13	0.148485204898	TCACTTTCAAAC	T	0.559350769231	0.000333333333333	0.0295675675676	325.0	3.0	37.0	0.559017435897	172126.0	3.71761	109.0	TRUE	TRUE	0.191577819208	365.0	0.501052054795	1	11797469.0	chr1_11797469_A_T_b38	0.084	3.522741e-09	1	11797469.0	3.522741e-09	T	A	0.559663430421	0.3652	0.159254901961	309.0	5.0	51.0	0.194463430421	123855.0	+	[11673412]
				ENSG00000116668.12
chr1	chr1_1_950	11675174.0	11675175.0	ENSG00000116670.14	acceptor	-	left	cis	1	11845740.0	9.229961e-17	0.186133864274	GTTTGAAAGTGA	A	0.628427272727	0.00166666666667	0.0358648648649	330.0	3.0	37.0	0.626760606061	-170565.0	4.14581	125.0	TRUE	TRUE	0.188159065018	370.0	0.564089189189	1	11797469.0	chr1_11797469_A_T_b38	0.082	4.651644e-12	1	11797469.0	4.651644e-12	A	T	0.629611464968	0.3884	0.177901960784	314.0	5.0	51.0	0.241211464968	-122294.0	-	[11675657]
				ENSG00000116688.16
chr1	chr1_951_1900	186894211.0	186894212.0	ENSG00000116711.9	donor	+	left	trans	13	52529133.0	5.705186e-12	0.265269498712	C	G	0.958583892617	0.34775	0.882	149.0	4.0	12.0	0.610833892617	-134365079.0	3.56267	711.0	TRUE	TRUE	0.0272807090542	165.0	0.938206060606	13	52744552.0	chr13_52744552_T_C_b38	0.23	2.144975e-05	13	52744552.0	2.144975e-05	T	C	0.969702970297	0.741083333333	0.922519230769	101.0	12.0	52.0	0.228619636964	-134149660.0	+	[186897219, 186911247, 186906964, 186977592, 186932762, 186901343]
				ENSG00000116731.22
				ENSG00000116783.14
chr1	chr1_951_1900	196779796.0	196779796.0	ENSG00000116785.13	acceptor	+	right	cis	1	196695521.0	3.808812e-15	0.278321601316	T	C	0.87435625	0.06325	0.825963855422	160.0	16.0	166.0	0.81110625	-84275.0	4.07023	207.0	TRUE	TRUE	0.0725408504925	342.0	0.812921052632	1	196766611.0	chr1_196766611_A_G_b38	0.197	0.0001889448	1	196766611.0	0.0001889448	A	G	0.77392920354	0.924368421053	0.88193814433	226.0	19.0	97.0	-0.150439217513	-13185.0	+	[196729969, 196779356, 196685237, 196689614]
				ENSG00000116793.15
				ENSG00000116815.15
				ENSG00000116830.11
chr1	chr1_1_950	36428475.0	36428476.0	ENSG00000116885.18	acceptor	-	left	cis	1	36446085.0	2.045187e-21		A	G	0.130118110236	zero division error	0.281785714286	254.0	0.0	70.0		-17609.0	4.64406	209.0	TRUE	TRUE	0.0159108418972	324.0	0.162885802469	1	36428367.0	chr1_36428367_A_G_b38	0.105	1.934741e-20	1	36428367.0	1.934741e-20	T	C	0.1314140625	zero division error	0.281367647059	256.0	0.0	68.0	0.213803184713	109.0	-	[36431801, 36431411]
chr1	chr1_951_1900	231563629.0	231563630.0	ENSG00000116918.13	donor	+	left	trans	1	227345824.0	2.452215e-09	0.112558293188	A	T	0.11026369863	0.241	0.188246575342	292.0	3.0	73.0	-0.13073630137	-4217806.0	2.71903	464.0	FALSE	FALSE	0.0115134486945	368.0	0.126798913043	1	227543916.0	chr1_227543916_G_A_b38	0.086	0.0002001442	1	227543916.0	0.0002001442	G	A	0.11799025974	0.246333333333	0.168105263158	308.0	3.0	57.0	-0.128343073593	-4019714.0	+	[231564545, 231564471, 231564527]
chr1	chr1_1_950	37690001.0	37690001.0	ENSG00000116922.14	donor	-	right	cis	1	37690051.0	1.899951e-09	0.233836672022	G	T	0.223347457627	0.426	0.349871428571	118.0	12.0	70.0	-0.202652542373	-50.0	2.8221	61.0	TRUE	TRUE	0.0286462459	200.0	0.27979	1	37690051.0	chr1_37690051_C_A_b38	0.235	1.899951e-09	1	37690051.0	1.899951e-09	G	T	0.223347457627	0.426	0.349871428571	118.0	12.0	70.0	-0.202652542373	-50.0	-	[37689883, 37689886]
chr1	chr1_951_1900	235427139.0	235427139.0	ENSG00000116957.12	acceptor	+	right	cis	1	235427244.0	1.103606e-10	0.135132855965	G	A	0.937166064982	0.805166666667	0.875223684211	277.0	6.0	76.0	0.131999398315	105.0	3.07458	131.0	TRUE	TRUE	0.00787559491314	359.0	0.921846796657	1	235427244.0	chr1_235427244_G_A_b38	0.123	1.103606e-10	1	235427244.0	1.103606e-10	G	A	0.937166064982	0.805166666667	0.875223684211	277.0	6.0	76.0	0.131999398315	105.0	+	[235425329, 235401587, 235414469, 235419561, 235414618, 235419515, 235425612, 235423781, 235423086, 235380149]
chr1	chr1_1901_1996	236012043.0	236012044.0	ENSG00000116962.14	acceptor	-	left	cis	1	236012039.0	5.133957e-10	0.186455396852	G	A	0.7319	0.828386363636	0.758631578947	90.0	88.0	190.0	-0.0964863636364	5.0	3.01889	127.0	FALSE	FALSE	0.0116541529345	368.0	0.768774456522	1	236012039.0	chr1_236012039_T_C_b38	0.497	5.133957e-10	1	236012039.0	5.133957e-10	G	A	0.7319	0.828386363636	0.758631578947	90.0	88.0	190.0	-0.0964863636364	5.0	-	[236013410, 236024069, 236012885, 236025895, 236017147, 236012895, 236017134, 236013285]
				ENSG00000116977.18
chr1	chr1_951_1900	232533489.0	232533489.0	ENSG00000116991.10	donor	-	right	cis	1	232533485.0	6.633879e-27	0.488431561034	G	A	0.493389261745	0	0.279830188679	149.0	12.0	53.0	0.493389261745	4.0	4.69298	71.0	TRUE	TRUE	0.0436151025417	214.0	0.412831775701	1	232533485.0	chr1_232533485_C_T_b38	0.18	6.633879e-27	1	232533485.0	6.633879e-27	G	A	0.493389261745	0	0.279830188679	149.0	12.0	53.0	0.493389261745	4.0	-	[232515608, 232523476, 232493660]
chr1	chr1_1_950	40544396.0	40544396.0	ENSG00000117010.15	acceptor	+	right	cis	1	40535267.0	4.39954e-28	0.379999825531	A	C	0.548212389381	0.0700909090909	0.376971153846	226.0	11.0	104.0	0.47812148029	-9129.0	4.81475	315.0	TRUE	TRUE	0.0372079469045	341.0	0.480563049853	1	40544477.0	chr1_40544477_G_A_b38	0.182	1.172201e-27	1	40544477.0	1.172201e-27	G	A	0.546881578947	0.0700909090909	0.376588235294	228.0	11.0	102.0	0.476790669856	81.0	+	[40540712, 40533181, 40541710]
chr1	chr1_1901_1996	243613034.0	243613035.0	ENSG00000117020.16	acceptor	-	left	cis	1	243639337.0	3.884548e-09	0.159712211754	T	A	0.252672131148	0.14038028169	0.189576923077	122.0	71.0	130.0	0.112291849457	-26302.0	2.97794	201.0	FALSE	FALSE	0.018086804551	323.0	0.202594427245	1	243612815.0	chr1_243612815_T_C_b38	0.42	4.478433e-09	1	243612815.0	4.478433e-09	G	A	0.252097560976	0.14038028169	0.189635658915	123.0	71.0	129.0	0.111717279285	220.0	-	[243613670]
				ENSG00000117054.13
chr1	chr1_1_950	81414351.0	81414352.0	ENSG00000117114.19	donor	+	left	cis	1	81414167.0	2.483368e-24	0.641352129086	TC	T	0.765684931507	0.209642857143	0.544230769231	73.0	14.0	52.0	0.556042074364	-185.0	4.64205	109.0	TRUE	TRUE	0.0559438503183	139.0	0.626834532374	1	81414167.0	chr1_81414167_TC_T_b38	0.288	2.483368e-24	1	81414167.0	2.483368e-24	TC	T	0.765684931507	0.209642857143	0.544230769231	73.0	14.0	52.0	0.556042074364	-185.0	+	[81414448, 81414914, 81424115, 81432693, 81432108, 81445020, 81414994, 81426399]
				ENSG00000117143.13
chr1	chr1_1_950	85662277.0	85662278.0	ENSG00000117174.10	acceptor	-	left	cis	1	85708260.0	6.755034e-14	0.193258917822	G	A	0.06418359375	0.363	0.152608695652	256.0	2.0	46.0	-0.29881640625	-45982.0	3.82345	203.0	TRUE	TRUE	0.00854848596563	304.0	0.0795296052632	1	85662508.0	chr1_85662508_A_AAC_b38	0.143	5.198578e-06	1	85662508.0	5.198578e-06	GTT	T	0.0667955555556	0.13075	0.114112676056	225.0	8.0	71.0	-0.0639544444444	-230.0	-	[85677235, 85674823]
chr1	chr1_1_950	89011116.0	89011117.0	ENSG00000117226.11	acceptor	-	left	cis	1	89009452.0	1.203192e-81	0.806454380409	G	A	0.929840490798	0.009	0.659834782609	163.0	14.0	115.0	0.920840490798	1665.0	4.99367	447.0	TRUE	TRUE	0.0588507283144	292.0	0.779352739726	1	89010159.0	chr1_89010159_A_G_b38	0.257	1.566611e-74	1	89010159.0	1.566611e-74	T	C	0.931477707006	0.0500666666667	0.671483333333	157.0	15.0	120.0	0.88141104034	958.0	-	[89013184, 89011746, 89011827, 89056853]
chr1	chr1_1_950	89060196.0	89060196.0	ENSG00000117228.9	donor	-	right	trans	17	82426355.0	1.040082e-09	0.121414130988	A	G	0.91480565371	0.589	0.853642857143	283.0	3.0	42.0	0.32580565371	6633841.0	2.92565	125.0	FALSE	FALSE	0.00961975606038	328.0	0.903993902439	17	82482031.0	chr17_82482031_A_G_b38	0.119	5.056342e-05	17	82482031.0	5.056342e-05	T	C	0.915901574803	0.85825	0.8634	254.0	4.0	70.0	0.0576515748031	6578165.0	-	[89014656, 89059297, 89059426, 89059414, 89059566]
				ENSG00000117245.12
				ENSG00000117266.15
chr1	chr1_951_1900	205775401.0	205775401.0	ENSG00000117280.12	donor	-	right	trans	11	99119651.0	6.24218e-09	0.234494804418	C	T	0.185233870968	0.5	0.388333333333	124.0	1.0	18.0	-0.314766129032	106655750.0	2.80697	183.0	FALSE	FALSE	0.0237235664336	143.0	0.213	11	99701039.0	chr11_99701039_G_A_b38	0.315	0.0007337985	11	99701039.0	0.0007337985	C	T	0.254161764706	0.126733333333	0.187916666667	68.0	15.0	60.0	0.127428431373	106074362.0	-	[205771648, 205775086, 205775091, 205771653, 205770854, 205772567, 205773224, 205774958]
chr1	chr1_951_1900	207767823.0	207767824.0	ENSG00000117335.19	donor	+	left	cis	1	207767846.0	1.03332e-45	0.511970666573	T	G	0.455805084746	0.14	0.323324561404	236.0	20.0	114.0	0.315805084746	22.0	4.93412	265.0	TRUE	TRUE	0.0174779524397	370.0	0.397916216216	1	207767846.0	chr1_207767846_G_T_b38	0.208	1.03332e-45	1	207767846.0	1.03332e-45	T	G	0.455805084746	0.14	0.323324561404	236.0	20.0	114.0	0.315805084746	22.0	+	[207770320, 207768544, 207769947, 207768926, 207785070, 207770327, 207768640, 207783291, 207768339, 207769950]
chr1	chr1_1_950	43172279.0	43172279.0	ENSG00000117395.12	donor	-	right	cis	1	43179124.0	3.358377e-11	0.231160132007	C	T	0.0834068965517	0.232	0.172115384615	145.0	16.0	78.0	-0.148593103448	-6845.0	3.5513	135.0	TRUE	TRUE	0.0136896682131	239.0	0.122305439331	1	43172261.0	chr1_43172261_T_C_b38	0.236	4.563535e-11	1	43172261.0	4.563535e-11	A	G	0.0834965034965	0.234058823529	0.168506329114	143.0	17.0	79.0	-0.150562320033	18.0	-	[43172141]
				ENSG00000117410.13
chr1	chr1_1_950	44823068.0	44823068.0	ENSG00000117425.13	donor	-	right	cis	1	45732324.0	3.990209e-16	0.309772457227	A	G	0.258974683544	0.849454545455	0.442632183908	158.0	11.0	87.0	-0.59047986191	-909256.0	4.31591	635.0	TRUE	TRUE	0.0764245721283	256.0	0.34676171875	1	45558263.0	chr1_45558263_C_T_b38	0.547	0.0001127045	1	45558263.0	0.0001127045	A	G	0.269808823529	0.478568181818	0.342826388889	68.0	44.0	144.0	-0.208759358289	-735195.0	-	[44820704, 44822707, 44822660, 44822669]
chr1	chr1_1_950	45550876.0	45550877.0	ENSG00000117448.13	donor	+	left	cis	1	45623553.0	2.883059e-21	0.329527287533	G	C	0.469438888889	0.677518518519	0.61429375	180.0	27.0	160.0	-0.20807962963	72676.0	4.65336	801.0	TRUE	TRUE	0.0271066356124	367.0	0.547899182561	1	45555958.0	chr1_45555958_C_T_b38	0.421	0.0003491122	1	45555958.0	0.0003491122	C	T	0.584034188034	0.491355932203	0.543230366492	117.0	59.0	191.0	0.0926782558308	5081.0	+	[45550965]
				ENSG00000117475.13
chr1	chr1_1_950	46411611.0	46411611.0	ENSG00000117480.15	acceptor	+	right	cis	1	46421281.0	1.764173e-09	0.143888455099	A	G	0.723628865979	0.603939393939	0.662455882353	194.0	33.0	136.0	0.11968947204	9670.0	3.21691	249.0	FALSE	FALSE	0.016504643004	363.0	0.689829201102	1	46411508.0	chr1_46411508_G_A_b38	0.277	1.933444e-09	1	46411508.0	1.933444e-09	G	A	0.723246153846	0.603939393939	0.662555555556	195.0	33.0	135.0	0.119306759907	-103.0	+	[46410497, 46409155, 46411460, 46410854]
chr1	chr1_1_950	46341322.0	46341322.0	ENSG00000117481.10	acceptor	+	right	cis	1	46359260.0	9.14668e-12	0.216092953064	A	C	0.163006097561	0.317526315789	0.243723214286	164.0	19.0	112.0	-0.154520218228	17938.0	3.73825	247.0	TRUE	TRUE	0.0160549660038	298.0	0.203406040268	1	46341445.0	chr1_46341445_C_A_b38	0.255	2.158111e-11	1	46341445.0	2.158111e-11	C	A	0.163361445783	0.31	0.243723214286	166.0	20.0	112.0	-0.146638554217	123.0	+	[46340924, 46340919]
				ENSG00000117500.12
				ENSG00000117505.12
chr1	chr1_1_950	96785254.0	96785255.0	ENSG00000117569.18	donor	+	left	trans	10	70987451.0	2.431625e-11	0.293601879075	C	T	0.92276	0.35	0.775785714286	125.0	2.0	14.0	0.57276	-25797804.0	3.61926	109.0	TRUE	TRUE	0.0220620123736	141.0	0.900042553191	10	71019057.0	chr10_71019057_T_G_b38	0.096	2.988496e-05	10	71019057.0	2.988496e-05	T	G	0.917129310345	0.489	0.849608695652	116.0	2.0	23.0	0.428129310345	-25766198.0	+	[96804784, 96787041, 96806865, 96812711, 96795080, 96785857, 96785483, 96806418, 96804799]
				ENSG00000117592.8
chr1	chr1_1_950	25333039.0	25333039.0	ENSG00000117616.17	acceptor	+	right	cis	1	25390874.0	2.484995e-62	0.659410353791	C	G	0.0186666666667	0.423571428571	0.262961538462	219.0	7.0	104.0	-0.404904761905	57835.0	4.96346	211.0	TRUE	TRUE	0.0269095427824	330.0	0.104245454545	1	25336580.0	chr1_25336580_C_G_b38	0.456	2.784133e-21	1	25336580.0	2.784133e-21	C	G	0.0262111111111	0.257295081967	0.0913240223464	90.0	61.0	179.0	-0.231083970856	3541.0	-	[25262713]
				ENSG00000117620.14
chr1	chr1_1_950	25904663.0	25904663.0	ENSG00000117632.22	donor	-	right	cis	1	25813428.0	1.682198e-60	0.638577514626	A	G	0.44431122449	0.985275862069	0.61395862069	196.0	29.0	145.0	-0.540964637579	91235.0	4.98393	371.0	TRUE	TRUE	0.0399071999708	370.0	0.553194594595	1	25904268.0	chr1_25904268_A_G_b38	0.057	8.369065e-11	1	25904268.0	8.369065e-11	T	C	0.532373860182	1	0.713275	329.0	1.0	40.0	-0.467626139818	395.0	-	[25903738, 25904319, 25903813, 25903805]
chr1	chr1_1_950	25823748.0	25823749.0	ENSG00000117640.17	donor	+	left	cis	1	25817330.0	1.592957e-35	0.459099773141	C	T	0.795055555556	0.981862068966	0.880678321678	198.0	29.0	143.0	-0.18680651341	-6419.0	4.89952	299.0	TRUE	TRUE	0.00954587447772	370.0	0.842789189189	1	25823532.0	chr1_25823532_C_T_b38	0.269	2.581434e-35	1	25823532.0	2.581434e-35	T	C	0.795665	0.981862068966	0.881028368794	200.0	29.0	141.0	-0.186197068966	-217.0	+	[25829508, 25829544, 25826189, 25829617, 25826614, 25826711, 25826301]
chr1	chr1_1_950	26573361.0	26573362.0	ENSG00000117676.13	donor	+	left	cis	1	25811645.0	2.489962e-29	0.43599987374	A	C	0.425955555556	0.9556	0.603596899225	180.0	20.0	129.0	-0.529644444444	-761717.0	4.78017	213.0	TRUE	TRUE	0.0572846126144	329.0	0.527805471125	1	26001260.0	chr1_26001260_A_G_b38	0.219	4.860214e-06	1	26001260.0	4.860214e-06	G	A	0.491806930693	0.781764705882	0.554663636364	202.0	17.0	110.0	-0.289957775189	-572102.0	+	[26574078]
chr1	chr1_1_950	26457905.0	26457906.0	ENSG00000117682.16	donor	+	left	cis	1	25811645.0	6.258343e-33	0.444098160796	A	C	0.707957671958	0.976166666667	0.8402	189.0	30.0	150.0	-0.268208994709	-646261.0	4.8592	233.0	TRUE	TRUE	0.0224493119175	369.0	0.783520325203	1	26385581.0	chr1_26385581_C_T_b38	0.435	0.0003361711	1	26385581.0	0.0003361711	T	C	0.82	0.759	0.769220994475	118.0	70.0	181.0	0.061	-72325.0	+	[26468891, 26460036, 26468894, 26460079]
				ENSG00000117691.9
chr1	chr1_1_950	26762151.0	26762151.0	ENSG00000117713.18	acceptor	+	right	cis	1	25830411.0	9.06689e-34	0.463518515998	C	T	0.469851851852	0.95925	0.672566929134	189.0	24.0	127.0	-0.489398148148	-931740.0	4.86999	209.0	TRUE	TRUE	0.0562601038062	340.0	0.580117647059	1	25988073.0	chr1_25988073_T_C_b38	0.21	0.000732353	1	25988073.0	0.000732353	C	T	0.543947368421	0.7215	0.629386554622	209.0	12.0	119.0	-0.177552631579	-774078.0	+	[26761096, 26761473]
				ENSG00000117791.15
chr1	chr1_1_950	48230599.0	48230599.0	ENSG00000117834.12	acceptor	+	right	trans	6	23827909.0	1.06976e-10	0.339818746296	C	T	0.057887755102	0.214	0.271692307692	98.0	1.0	13.0	-0.156112244898	-24402690.0	2.96228	66.0	FALSE	FALSE	0.0138094814254	112.0	0.0840982142857	6	23864270.0	chr6_23864270_G_C_b38	0.103	9.048217e-05	6	23864270.0	9.048217e-05	G	C	0.0631208791209	0.1695	0.175578947368	91.0	2.0	19.0	-0.106379120879	-24366329.0	+	[48229459]
chr7	chr7_1_878	158731415.0	158731416.0	ENSG00000117868.15	acceptor	-	left	cis	7	158731446.0	1.237545e-80	0.673364796154	ACG	G	0.00015593220339	0.48125	0.175042253521	295.0	4.0	71.0	-0.481094067797	-30.0	4.99784	689.0	TRUE	TRUE	0.0106840010884	370.0	0.0389162162162	7	158731446.0	chr7_158731446_CGT_C_b38	0.107	1.237545e-80	7	158731446.0	1.237545e-80	ACG	G	0.00015593220339	0.48125	0.175042253521	295.0	4.0	71.0	-0.481094067797	-30.0	-	[158731537, 158792882]
				ENSG00000117906.13
				ENSG00000118004.17
chr11	chr11_951_1252	118482495.0	118482496.0	ENSG00000118058.20	donor	+	left	trans	10	69788832.0	2.387173e-09	0.314849381928	C	T	0.869481927711	0.6915	0.751836734694	83.0	6.0	49.0	0.177981927711	-48693664.0	2.93195	53.0	TRUE	TRUE	0.0165116658265	138.0	0.819971014493	10	69832996.0	chr10_69832996_G_A_b38	0.156	0.0008987742	10	69832996.0	0.0008987742	G	A	0.844112244898	0.769333333333	0.760135135135	98.0	3.0	37.0	0.0747789115646	-48649500.0	+	[118484182]
chr11	chr11_951_1252	118565061.0	118565062.0	ENSG00000118096.7	acceptor	-	left	cis	11	118565041.0	2.352203e-18	0.22474527174	G	A	0.831996503497	0.656875	0.688134328358	286.0	8.0	67.0	0.175121503497	21.0	4.07159	171.0	TRUE	TRUE	0.0180907303965	361.0	0.801415512465	11	118565041.0	chr11_118565041_C_T_b38	0.115	2.352203e-18	11	118565041.0	2.352203e-18	G	A	0.831996503497	0.656875	0.688134328358	286.0	8.0	67.0	0.175121503497	21.0	-	[118572546, 118581224, 118568045, 118572369, 118572595, 118565789]
chr19	chr19_951_1383	47479940.0	47479941.0	ENSG00000118162.13	acceptor	-	left	trans	1	212779360.0	4.304065e-09	0.124079842904	G	A	0.8856875	0.1405	0.705073170732	256.0	2.0	41.0	0.7451875	-165299419.0	2.74933	81.0	FALSE	FALSE	0.0589466270552	310.0	0.854806451613	1	211915799.0	chr1_211915799_C_A_b38	0.065	0.0001283249	1	211915799.0	0.0001283249	G	T	0.874974074074	zero division error	0.718675	270.0	0.0	40.0	0.213486536108	-164435858.0	-	[47480209, 47480297, 47480285, 47480121]
				ENSG00000118194.18
				ENSG00000118246.13
chr1	chr1_951_1900	150279741.0	150279742.0	ENSG00000118292.8	donor	+	left	cis	1	150276941.0	3.575569e-14	0.245644136363	GA	G	0.667822429907	0.54355952381	0.612418994413	107.0	84.0	179.0	0.124262906097	-2801.0	4.02921	371.0	TRUE	TRUE	0.0135068739883	370.0	0.612808108108	1	150279918.0	chr1_150279918_G_A_b38	0.376	1.601774e-05	1	150279918.0	1.601774e-05	G	A	0.588884353741	0.671254545455	0.614607142857	147.0	55.0	168.0	-0.082370191713	176.0	+	[150280834]
chr1	chr1_951_1900	150262803.0	150262803.0	ENSG00000118298.10	acceptor	+	right	trans	18	34392153.0	7.105878e-14	0.217445195607	T	C	0.868671111111	0.4595	0.703619047619	225.0	2.0	21.0	0.409171111111	-115870650.0	3.35445	59.0	TRUE	TRUE	0.0162792309443	248.0	0.85139516129	18	34474760.0	chr18_34474760_C_A_b38	0.071	1.683058e-09	18	34474760.0	1.683058e-09	C	A	0.86675	0.465666666667	0.776931034483	216.0	3.0	29.0	0.401083333333	-115788043.0	+	[150262300, 150262620, 150261638]
chr12	chr12_1_950	25104008.0	25104008.0	ENSG00000118308.15	acceptor	+	right	trans	4	123884280.0	4.01651e-10	0.327770910227	T	C	0.824478723404	0.38	0.628761904762	94.0	2.0	21.0	0.444478723404	98780272.0	2.91757	99.0	FALSE	FALSE	0.028947160786	117.0	0.781752136752	4	123849984.0	chr4_123849984_T_C_b38	0.056	9.639767e-05	4	123849984.0	9.639767e-05	T	C	0.802961538462	zero division error	0.612076923077	104.0	0.0	13.0	-0.113041094322	98745976.0	+	[25103899]
				ENSG00000118363.11
chr11	chr11_1_950	78198528.0	78198528.0	ENSG00000118369.12	acceptor	+	right	trans	9	110142336.0	8.907529e-12	0.142345340427	G	A	0.0676020408163	0.222833333333	0.1329	294.0	6.0	60.0	-0.155231292517	31943808.0	3.37863	63.0	TRUE	TRUE	0.00738682256173	360.0	0.0810722222222	9	110112487.0	chr9_110112487_G_A_b38	0.257	5.38802e-06	9	110112487.0	5.38802e-06	G	A	0.0648375634518	0.134772727273	0.0953758865248	197.0	22.0	141.0	-0.069935163821	31913959.0	+	[78196976, 78189387, 78198068, 78196918]
chr6	chr6_1_950	144008089.0	144008089.0	ENSG00000118495.18	donor	-	right	trans	3	25374291.0	3.507856e-13	0.190217665674	G	C	0.945024193548	0.273	0.862115384615	248.0	1.0	26.0	0.672024193548	118633798.0	3.63051	89.0	TRUE	TRUE	0.00783049697851	275.0	0.934741818182	3	25405095.0	chr3_25405095_T_G_b38	0.242	0.0005120484	3	25405095.0	0.0005120484	C	A	0.94674025974	0.843666666667	0.927816513761	154.0	12.0	109.0	0.103073593074	118602994.0	-	[144007394, 143969959, 143942663, 144004839, 143968978, 143985174]
				ENSG00000118503.14
chr4	chr4_1_739	17632285.0	17632285.0	ENSG00000118579.12	acceptor	+	right	cis	4	17640307.0	1.117422e-18	0.412041201695	G	C	0.00271428571429	0.128658536585	0.078780952381	91.0	41.0	105.0	-0.125944250871	8022.0	4.38883	415.0	TRUE	TRUE	0.00775060033114	237.0	0.0582025316456	4	17632632.0	chr4_17632632_G_A_b38	0.357	9.804347e-15	4	17632632.0	9.804347e-15	A	G	0.0116534653465	0.122212121212	0.0833398058252	101.0	33.0	103.0	-0.110558655866	347.0	+	[17631375]
				ENSG00000118655.4
chr6	chr6_1_950	108879939.0	108879939.0	ENSG00000118690.12	acceptor	+	right	cis	6	108879926.0	8.420172e-29	0.522693280478	A	C	0.0	0.192304347826	0.072325	122.0	23.0	120.0	-0.192304347826	-13.0	4.80707	121.0	TRUE	TRUE	0.0080568352581	265.0	0.049441509434	6	108879926.0	chr6_108879926_A_C_b38	0.313	8.420172e-29	6	108879926.0	8.420172e-29	A	C	0.0	0.192304347826	0.072325	122.0	23.0	120.0	-0.192304347826	-13.0	+	[108876350]
chr20	chr20_1_522	37213759.0	37213759.0	ENSG00000118705.16	acceptor	+	right	trans	3	2290488.0	1.606398e-09	0.108141014235	A	T	0.899288888889	0.415	0.808666666667	315.0	1.0	54.0	0.484288888889	-34923271.0	2.56822	51.0	FALSE	FALSE	0.014748217889	370.0	0.884754054054	3	2324812.0	chr3_2324812_C_G_b38	0.114	8.524389e-05	3	2324812.0	8.524389e-05	C	G	0.89646366782	0.682666666667	0.849141025641	289.0	3.0	78.0	0.213797001153	-34888947.0	+	[37207449, 37213645, 37210165, 37199225]
chr4	chr4_1_739	88051990.0	88051990.0	ENSG00000118762.7	acceptor	+	right	cis	4	88052468.0	8.41549e-10	0.134431774368	T	C	0.877336170213	0.834238095238	0.820547169811	235.0	21.0	106.0	0.0430980749747	478.0	2.68376	77.0	FALSE	FALSE	0.00977024713073	362.0	0.85820718232	4	88051854.0	chr4_88051854_T_C_b38	0.105	3.871947e-09	4	88051854.0	3.871947e-09	T	C	0.872438356164	0.7325	0.8050625	292.0	6.0	64.0	0.139938356164	-136.0	+	[88043457, 88019571, 88038501, 88046870, 88051881, 88046748, 88051869, 88049023]
				ENSG00000118804.8
				ENSG00000118855.18
chr16	chr16_1_823	5090565.0	5090566.0	ENSG00000118894.14	acceptor	-	left	cis	16	5090560.0	7.75135e-31	0.441569718366	G	A	0.940023474178	0.631875	0.7963	213.0	8.0	40.0	0.308148474178	6.0	4.69998	75.0	TRUE	TRUE	0.0122107530717	261.0	0.908551724138	16	5090560.0	chr16_5090560_C_T_b38	0.107	7.75135e-31	16	5090560.0	7.75135e-31	G	A	0.940023474178	0.631875	0.7963	213.0	8.0	40.0	0.308148474178	6.0	-	[5091793, 5095451, 5093483, 5117793]
chr16	chr16_1_823	4873073.0	4873074.0	ENSG00000118900.14	donor	+	left	trans	1	1248017.0	4.867054e-10	0.117534319866	C	T	0.884986928105	0.855	0.746558139535	306.0	2.0	43.0	0.0299869281046	-3625057.0	3.35747	244.0	FALSE	FALSE	0.017205022443	351.0	0.867857549858	1	1411323.0	chr1_1411323_A_C_b38	0.276	0.0003559726	1	1411323.0	0.0003559726	A	C	0.88424120603	0.856428571429	0.842581818182	199.0	42.0	110.0	0.0278126346016	-3461751.0	+	[4874210]
chr2	chr2_1_950	19931409.0	19931410.0	ENSG00000118965.14	acceptor	-	left	trans	12	70009572.0	4.607428e-10	0.177406023677	C	T	0.916478494624	0.74975	0.853683544304	186.0	8.0	79.0	0.166728494624	-50078162.0	2.84327	97.0	FALSE	FALSE	0.0103917163252	273.0	0.893421245421	12	69909340.0	chr12_69909340_G_A_b38	0.126	1.232572e-05	12	69909340.0	1.232572e-05	C	T	0.90822815534	0.779	0.850015384615	206.0	2.0	65.0	0.12922815534	-49977930.0	-	[19933400, 19935466, 19932282, 19935470, 19932382]
chr2	chr2_1_950	9406561.0	9406561.0	ENSG00000119185.12	donor	-	right	cis	2	9406676.0	1.395798e-29	0.410936167521	G	A	0.206769607843	0.943352941176	0.603374045802	204.0	17.0	131.0	-0.736583333333	-115.0	4.7769	277.0	TRUE	TRUE	0.167883587681	352.0	0.389943181818	2	9406676.0	chr2_9406676_C_T_b38	0.234	1.395798e-29	2	9406676.0	1.395798e-29	G	A	0.206769607843	0.943352941176	0.603374045802	204.0	17.0	131.0	-0.736583333333	-115.0	-	[9406337, 9406113, 9406449, 9406505, 9406057, 9406281, 9406393, 9406169, 9406225]
				ENSG00000119242.8
				ENSG00000119280.16
chr1	chr1_1901_1996	236585819.0	236585819.0	ENSG00000119285.10	donor	-	right	trans	4	31364659.0	3.756609e-12	0.439946760114	A	G	0.96032	0.12575	0.81608	75.0	4.0	25.0	0.83457	205221160.0	3.48984	56.0	FALSE	FALSE	0.0543475938425	104.0	0.893548076923	4	31979627.0	chr4_31979627_GA_G_b38	0.245	0.0008774232	4	31979627.0	0.0008774232	C	TC	0.947981818182	0.298	0.855191489362	55.0	2.0	47.0	0.649981818182	204606192.0	-	[236585216, 236585235]
				ENSG00000119333.11
				ENSG00000119383.19
chr9	chr9_1_755	121167488.0	121167488.0	ENSG00000119397.16	acceptor	+	right	cis	9	121167492.0	2.031447e-10	0.175998835474	C	T	0.888575757576	0.774	0.78817721519	198.0	6.0	79.0	0.114575757576	4.0	2.91246	99.0	TRUE	TRUE	0.0152440633046	283.0	0.858120141343	9	121167492.0	chr9_121167492_C_T_b38	0.161	2.031447e-10	9	121167492.0	2.031447e-10	C	T	0.888575757576	0.774	0.78817721519	198.0	6.0	79.0	0.114575757576	4.0	+	[121165100, 121166180, 121160302, 121162271]
chr9	chr9_1_755	120874756.0	120874757.0	ENSG00000119403.13	acceptor	-	left	trans	5	86078088.0	4.740489e-10	0.165260000087	C	TC	0.935849056604	0.349	0.8603	212.0	1.0	30.0	0.586849056604	34796669.0	2.40475	89.0	FALSE	FALSE	0.00890751118563	243.0	0.924106995885	5	86139558.0	chr5_86139558_G_A_b38	0.16	9.159133e-05	5	86139558.0	9.159133e-05	C	T	0.938831395349	0.886285714286	0.888671875	172.0	7.0	64.0	0.0525456810631	34735199.0	-	[120901889, 120877090, 120894787, 120875685, 120911335, 120875880, 120892647, 120894892, 120909229, 120903118, 120887857, 120876980, 120887906, 120878613, 120874844, 120876286, 120884255]
				ENSG00000119421.6
				ENSG00000119431.9
				ENSG00000119535.17
chr19	chr19_1_950	1478905.0	1478906.0	ENSG00000119559.15	acceptor	-	left	trans	15	28844161.0	2.340367e-11		C	T	0.887719230769	zero division error	0.705942857143	260.0	0.0	35.0		-27365255.0	3.13885	61.0	FALSE	FALSE	0.0244002106291	295.0	0.866152542373	15	28703107.0	chr15_28703107_C_G_b38	0.254	0.0005360223	15	28703107.0	0.0005360223	G	C	0.885977653631	0.772676470588	0.861634146341	179.0	34.0	82.0	0.113301183043	-27224201.0	-	[1479113, 1479162, 1479139, 1910108, 1478994]
chr14	chr14_1_591	72937970.0	72937970.0	ENSG00000119599.16	acceptor	+	right	cis	14	72937972.0	3.237847e-11	0.39668115296	A	C	0.963922077922	0.8256	0.844857142857	77.0	5.0	35.0	0.138322077922	2.0	3.14933	185.0	TRUE	TRUE	0.00962975995325	117.0	0.922393162393	14	72937972.0	chr14_72937972_A_C_b38	0.192	3.237847e-11	14	72937972.0	3.237847e-11	A	C	0.963922077922	0.8256	0.844857142857	77.0	5.0	35.0	0.138322077922	2.0	+	[72929528, 72926929, 72935186, 72929820, 72926543]
chr14	chr14_1_591	74055426.0	74055427.0	ENSG00000119636.15	donor	+	left	trans	11	1123911.0	8.181363e-12	0.240364797958	G	T	0.0334277108434	0.4645	0.114347826087	166.0	2.0	23.0	-0.431072289157	-72931516.0	3.44865	108.0	TRUE	TRUE	0.00898713692059	191.0	0.0476858638743	11	1718298.0	chr11_1718298_A_G_b38	0.196	0.0007912453	11	1718298.0	0.0007912453	A	G	0.0321239669421	0.1414	0.0694461538462	121.0	5.0	65.0	-0.109276033058	-72337129.0	+	[74055583]
chr14	chr14_1_591	76082616.0	76082616.0	ENSG00000119650.12	acceptor	+	right	trans	12	50907940.0	5.824106e-10	0.111747877875	C	A	0.763884375	0.6765	0.674458333333	320.0	2.0	48.0	0.087384375	-25174676.0	2.7803	57.0	TRUE	TRUE	0.00899500745069	370.0	0.751810810811	12	50921251.0	chr12_50921251_A_G_b38	0.088	1.336407e-05	12	50921251.0	1.336407e-05	A	G	0.761113268608	0.73975	0.702228070175	309.0	4.0	57.0	0.0213632686084	-25161365.0	+	[76082367]
				ENSG00000119673.14
chr14	chr14_1_591	74555693.0	74555694.0	ENSG00000119681.11	acceptor	-	left	trans	20	17352757.0	5.58532e-14	0.181873489553	G	A	0.927230215827	0.537	0.788216216216	278.0	1.0	37.0	0.390230215827	57202937.0	3.10716	100.0	TRUE	TRUE	0.0145631770049	316.0	0.90971835443	20	17544776.0	chr20_17544776_C_T_b38	0.06	0.0002724818	20	17544776.0	0.0002724818	G	A	0.918794964029	zero division error	0.843315789474	278.0	0.0	38.0	0.268916666667	57010918.0	-	[74568065, 74571397, 74562766, 74567695, 74570833, 74568974, 74585466, 74582832, 74603634, 74583736, 74611450, 74585853]
chr14	chr14_1_591	75017007.0	75017007.0	ENSG00000119684.15	donor	-	right	cis	14	75015740.0	1.97457e-51	0.641998524865	CT	T	0.11501010101	0.355571428571	0.233484536082	99.0	77.0	194.0	-0.240561327561	1267.0	4.97185	541.0	TRUE	TRUE	0.0145607604748	370.0	0.227191891892	14	75017109.0	chr14_75017109_T_C_b38	0.493	4.872837e-44	14	75017109.0	4.872837e-44	A	G	0.335924731183	0.118011363636	0.224523809524	93.0	88.0	189.0	0.217913367546	-102.0	-	[75016224, 75008450, 75008374, 75008309, 75015862]
chr14	chr14_1_591	75745208.0	75745209.0	ENSG00000119685.19	donor	+	left	trans	2	3746440.0	1.031001e-11	0.188496287476	A	T	0.962247706422	0.4035	0.913791666667	218.0	2.0	24.0	0.558747706422	-71998769.0	2.82933	128.0	FALSE	FALSE	0.00803190835797	244.0	0.952901639344	2	3863339.0	chr2_3863339_T_C_b38	0.076	0.000170537	2	3863339.0	0.000170537	T	C	0.961980861244	0.909	0.898060606061	209.0	2.0	33.0	0.052980861244	-71881870.0	+	[75745489]
chr14	chr14_1_591	74299547.0	74299547.0	ENSG00000119688.20	donor	-	right	cis	14	74316435.0	3.263777e-13	0.243150630638	G	T	0.532713286713	0.699142857143	0.604244680851	143.0	35.0	188.0	-0.16642957043	-16888.0	3.84149	117.0	TRUE	TRUE	0.0196641515423	366.0	0.585371584699	14	74299649.0	chr14_74299649_A_G_b38	0.359	5.73549e-13	14	74299649.0	5.73549e-13	T	C	0.532748201439	0.69825	0.602392670157	139.0	36.0	191.0	-0.165501798561	-102.0	-	[74296449, 74290499, 74292869, 74299265, 74287886, 74297871, 74292376, 74298069, 74296472, 74298063, 74295198, 74286816, 74295979, 74296569, 74298815]
				ENSG00000119707.13
chr14	chr14_1_591	76462661.0	76462662.0	ENSG00000119715.14	donor	+	left	cis	14	77098635.0	2.183586e-09	0.455570487632	G	C	0.791606060606	0.313277777778	0.428745762712	33.0	18.0	59.0	0.478328282828	635973.0	2.80479	75.0	FALSE	FALSE	0.108447660826	110.0	0.518709090909	14	77019021.0	chr14_77019021_T_A_b38	0.532	0.0008419668	14	77019021.0	0.0008419668	T	A	0.408258064516	0.709625	0.497654545455	31.0	24.0	55.0	-0.301366935484	556359.0	+	[76463210, 76468582, 76482015]
				ENSG00000119723.16
chr14	chr14_1_591	73892026.0	73892026.0	ENSG00000119725.18	acceptor	+	right	cis	14	73880710.0	6.550206e-11	0.184741082842	A	G	0.851911111111	0.707938461538	0.777278787879	135.0	65.0	165.0	0.143972649573	-11316.0	3.4724	325.0	TRUE	TRUE	0.0241636570464	365.0	0.792534246575	14	73892000.0	chr14_73892000_CCT_C_b38	0.385	3.359828e-10	14	73892000.0	3.359828e-10	CCT	C	0.844932885906	0.707938461538	0.777245033113	149.0	65.0	151.0	0.136994424368	-26.0	+	[73886785, 73886915, 73886950, 73882438, 73891496, 73888364, 73886636, 73881292, 73884173, 73886927, 73886640, 73874214, 73884182, 73886955, 73852120, 73802942, 73884127]
				ENSG00000119865.8
chr6	chr6_1_950	71296817.0	71296818.0	ENSG00000119900.7	donor	+	left	cis	6	71287575.0	7.874567e-12	0.162477119283	T	C	0.817852	0.6696	0.685507692308	250.0	10.0	65.0	0.148252	-9243.0	3.37067	101.0	TRUE	TRUE	0.0219474327669	325.0	0.786821538462	6	71296809.0	chr6_71296809_T_C_b38	0.132	1.628033e-11	6	71296809.0	1.628033e-11	T	C	0.81756626506	0.6696	0.688590909091	249.0	10.0	66.0	0.14796626506	-9.0	+	[71301385, 71320237, 71324686, 71340734]
chr10	chr10_1_714	98388353.0	98388353.0	ENSG00000119943.12	donor	-	right	cis	10	98388419.0	6.523069e-37	0.497129285069	T	C	0.502434108527	0.779282051282	0.644197278912	129.0	78.0	147.0	-0.276847942755	-66.0	4.91873	201.0	TRUE	TRUE	0.0295461544017	354.0	0.622302259887	10	98388301.0	chr10_98388301_T_C_b38	0.427	2.522949e-36	10	98388301.0	2.522949e-36	A	G	0.502434108527	0.777779220779	0.645891891892	129.0	77.0	148.0	-0.275345112252	52.0	-	[98387307, 98388084, 98388079]
chr10	chr10_1_714	122937704.0	122937704.0	ENSG00000119965.12	donor	-	right	cis	10	122944633.0	1.820963e-09	0.219082634133	C	T	0.959653333333	0.860031746032	0.894165467626	75.0	63.0	139.0	0.0996215873016	-6929.0	2.7672	193.0	FALSE	FALSE	0.0102421085118	277.0	0.904133574007	10	122937682.0	chr10_122937682_G_A_b38	0.453	2.83683e-08	10	122937682.0	2.83683e-08	C	T	0.950879518072	0.859263157895	0.894481751825	83.0	57.0	137.0	0.0916163601776	22.0	-	[122932661]
				ENSG00000119977.20
chr10	chr10_1_714	97679915.0	97679916.0	ENSG00000119986.6	acceptor	-	left	cis	10	97679916.0	8.1643e-307	0.940561420293	G	C	0.908469387755	0.0094	0.499027522936	245.0	15.0	109.0	0.899069387755	0.0	4.99994	281.0	TRUE	TRUE	0.062534088836	369.0	0.750975609756	10	97679916.0	chr10_97679916_C_G_b38	0.188	0.0	10	97679916.0	0.0	G	C	0.908469387755	0.0094	0.499027522936	245.0	15.0	109.0	0.899069387755	0.0	-	[97686884, 97686213, 97686791, 97687115, 97686765, 97685333, 97688378]
				ENSG00000120008.15
chr10	chr10_1_714	102033339.0	102033340.0	ENSG00000120029.12	acceptor	-	left	trans	3	42817174.0	8.05314e-12	0.181177331787	A	G	0.949176744186	0.798384615385	0.902423913043	215.0	13.0	92.0	0.150792128801	59216166.0	2.92606	97.0	TRUE	TRUE	0.00794086303711	320.0	0.929609375	3	43024443.0	chr3_43024443_T_A_b38	0.17	0.0001555573	3	43024443.0	0.0001555573	A	T	0.938307692308	0.8041	0.922112359551	221.0	10.0	89.0	0.134207692308	59008897.0	-	[102034736, 102054735, 102039780, 102035110, 102038424, 102056084, 102055103, 102040012, 102055391]
				ENSG00000120049.18
[truncated: 3,324 more rows]
[truncated: 17 more columns]
