# Supplementary material for: A basic framework to explain splice-site choice in eukaryotes
Source: Nat Commun. 2025 Sep 29;16:8284. doi: 10.1038/s41467-025-63622-9 (PMC12480690; doi:10.1038/s41467-025-63622-9)
Supplement: Supplementary file 6 — Source Data [file 41467_2025_63622_MOESM6_ESM.zip › FigS18_AccessionNumbers.txt]

Species	SRR ID
Sponge	SRR1141195
Marchantia	SRR13729795
Chara	SRR7894384
Chlamydomonas	SRR13855981
Sorghum	SRR18095199
Corn	SRR1626427
Rice	SRR1298428
C.elegans	SRR16387257, SRR16387258
Hydra	SRR7051329
Zebrafish	SRR1714470
Octopus	SRR16955212
Xenopus	SRR17529072
Opium	SRR6378472
Canola	SRR19960471
Tomato	SRR5086717
Chimpanzee	SRR2040584
Pig	SRR8600345
Chicken	SRR1050759
Tegu	SRR7347978
Cobra	SRR14986189
Mouse	SRR15409750, SRR15409751
